# Supplementary material for: The colonization of land was a likely driving force for the evolution of mitochondrial retrograde signalling in plants
Source: J Exp Bot. 2022 Sep 3;73(21):7182–97. doi: 10.1093/jxb/erac351 (PMC9675596; doi:10.1093/jxb/erac351)
Supplement: erac351_suppl_supplementary_dataset_S1 [file erac351_suppl_supplementary_dataset_s1.zip]

Archive with 31 entries (24 files):
- ABI4_MAFFT_alligned.fas
- CDK/
- CDK/CDKEs_IQtree_files/
- CDK/CDKEs_IQtree_files/CDKEs_MAFFT_edited.fasta.contree
- CDK/CDKEs_IQtree_files/CDKEs_MAFFT_edited.fasta.iqtree
- CDK/CDKEs_IQtree_files/CDKEs_MAFFT_edited.fasta.log
- CDK/CDKEs_IQtree_files/CDKEs_MAFFT_edited.fasta.treefile
- CDK/CDKEs_MAFFT_alligned.fasta
- CDK/CDKs_MAFFT_alligned.fasta
- CDK/CDK_IQ_Tree_files/
- CDK/CDK_IQ_Tree_files/_out.220403040317638G2BPr4SAcJ7UEpXCNYDdelsfnormal.fasta.contree
- CDK/CDK_IQ_Tree_files/_out.220403040317638G2BPr4SAcJ7UEpXCNYDdelsfnormal.fasta.iqtree
- CDK/CDK_IQ_Tree_files/_out.220403040317638G2BPr4SAcJ7UEpXCNYDdelsfnormal.fasta.log
- CDK/CDK_IQ_Tree_files/_out.220403040317638G2BPr4SAcJ7UEpXCNYDdelsfnormal.fasta.treefile
- NAC data/
- NAC data/ANAC017 N-term/
- NAC data/ANAC017 N-term/MAFFT_PLAZA_NAC_Selection_AA_edited.fas.treefile
- NAC data/ANAC017 N-term/MAFFT_PLAZA_NAC_Selection_AA_edited_Nterm_cleaned.fas
- NAC data/ANAC017_oneKP_IQ-TREE Files/
- NAC data/ANAC017_oneKP_IQ-TREE Files/AT+ONEKP_M.fasta.iqtree
- NAC data/ANAC017_oneKP_IQ-TREE Files/AT+ONEKP_M.fasta.log
- NAC data/ANAC017_oneKP_IQ-TREE Files/AT+ONEKP_M.fasta.treefile
- NAC data/ANAC017_ONEKP_MAFTT alligned.fasta
- NAC data/MAFFT_PLAZA_NAC_Selection_AA_edited.fas
- NAC data/MAFFT_PLAZA_NAC_Selection_AA_edited.fas.treefile
- NAC data/NAC_Phylogenetic_tree/
- NAC data/NAC_Phylogenetic_tree/MAFFT_PLAZA_NAC_Selection_AA_edited.fas.contree
- NAC data/NAC_Phylogenetic_tree/MAFFT_PLAZA_NAC_Selection_AA_edited.fas.iqtree
- NAC data/NAC_Phylogenetic_tree/MAFFT_PLAZA_NAC_Selection_AA_edited.fas.log
- NAC data/NAC_Phylogenetic_tree/MAFFT_PLAZA_NAC_Selection_AA_edited.fas.treefile
- NAC data/NAC_Phylogenetic_tree/MAFFT_PLAZA_NAC_Selection_AA_edited_Nterm_cleaned.fas
