# Supplementary material for: The colonization of land was a likely driving force for the evolution of mitochondrial retrograde signalling in plants
Source: J Exp Bot. 2022 Sep 3;73(21):7182–97. doi: 10.1093/jxb/erac351 (PMC9675596; doi:10.1093/jxb/erac351)
Supplement: erac351_suppl_supplementary_dataset_S1 [file erac351_suppl_supplementary_dataset_s1.zip › CDK/CDKEs_IQtree_files/CDKEs_MAFFT_edited.fasta.contree]

(AT5G63610.1:0.2416660611,(XP_015614383_Oryza_sativa_:0.0000024773,AAP55188_Oryza_sativa_:0.2172442760)95:0.1557046794,((XP_006838388_Amborella_trichopoda_:0.0011304700,XP_020519818_Amborella_trichopoda_:0.0380873814)100:0.1049965417,(gnl_onekp_AWQB_scaffold_2056009_Picea_engelmanii_:0.1084652022,((EFJ19710_Selaginella_moellendorffii_:0.1376761195,sp_P49336_HumanCDK8_:2.8288230177)52:0.0741233803,(OAE30079_Marchantia_polymorpha_:0.2228330653,(XP_024360396_Physcomitrium_patens_:0.2183699297,GAQ82445_Klebsormidium_nitens_:0.6151712087)43:0.0333127528)76:0.0714665696)77:0.1214565605)72:0.0734653140)48:0.0270841558);
