# Supplementary material for: The colonization of land was a likely driving force for the evolution of mitochondrial retrograde signalling in plants
Source: J Exp Bot. 2022 Sep 3;73(21):7182–97. doi: 10.1093/jxb/erac351 (PMC9675596; doi:10.1093/jxb/erac351)
Supplement: erac351_suppl_supplementary_dataset_S1 [file erac351_suppl_supplementary_dataset_s1.zip › CDK/CDKEs_IQtree_files/CDKEs_MAFFT_edited.fasta.iqtree]

IQ-TREE 1.6.12 built Aug 15 2019

Input file name: CDKEs_MAFFT_edited.fasta
Type of analysis: ModelFinder + tree reconstruction + ultrafast bootstrap (1000 replicates)
Random seed number: 549857

REFERENCES
----------

To cite ModelFinder please use: 

Subha Kalyaanamoorthy, Bui Quang Minh, Thomas KF Wong, Arndt von Haeseler,
and Lars S Jermiin (2017) ModelFinder: Fast model selection for
accurate phylogenetic estimates. Nature Methods, 14:587–589.
https://doi.org/10.1038/nmeth.4285

To cite IQ-TREE please use:

Lam-Tung Nguyen, Heiko A. Schmidt, Arndt von Haeseler, and Bui Quang Minh
(2015) IQ-TREE: A fast and effective stochastic algorithm for estimating
maximum likelihood phylogenies. Mol Biol Evol, 32:268-274.
https://doi.org/10.1093/molbev/msu300

Since you used ultrafast bootstrap (UFBoot) please also cite: 

Diep Thi Hoang, Olga Chernomor, Arndt von Haeseler, Bui Quang Minh,
and Le Sy Vinh (2017) UFBoot2: Improving the ultrafast bootstrap
approximation. Mol Biol Evol, in press.
https://doi.org/10.1093/molbev/msx281

SEQUENCE ALIGNMENT
------------------

Input data: 11 sequences with 478 amino-acid sites
Number of constant sites: 134 (= 28.0335% of all sites)
Number of invariant (constant or ambiguous constant) sites: 134 (= 28.0335% of all sites)
Number of parsimony informative sites: 151
Number of distinct site patterns: 359

ModelFinder
-----------

Best-fit model according to BIC: JTT+G4

List of models sorted by BIC scores: 

Model             LogL          AIC      w-AIC      AICc     w-AICc       BIC      w-BIC
JTT+G4           -5904.9938  11849.9876 - 0.0000  11851.8257 - 0.0000  11933.3798 + 0.8977
JTTDCMut+G4      -5907.4057  11854.8114 - 0.0000  11856.6495 - 0.0000  11938.2037 + 0.0805
JTT+I+G4         -5905.7946  11853.5893 - 0.0000  11855.6156 - 0.0000  11941.1511 - 0.0184
JTTDCMut+I+G4    -5907.4849  11856.9698 - 0.0000  11858.9962 - 0.0000  11944.5317 - 0.0034
rtREV+G4         -5917.0959  11874.1919 - 0.0000  11876.0300 - 0.0000  11957.5841 - 0.0000
LG+F+G4          -5859.0697  11796.1394 + 0.7528  11803.2627 + 0.7844  11958.7543 - 0.0000
VT+G4            -5917.7834  11875.5668 - 0.0000  11877.4049 - 0.0000  11958.9591 - 0.0000
rtREV+I+G4       -5917.4566  11876.9132 - 0.0000  11878.9395 - 0.0000  11964.4751 - 0.0000
LG+F+I+G4        -5859.2617  11798.5234 + 0.2286  11806.0291 + 0.1967  11965.3078 - 0.0000
VT+I+G4          -5918.0665  11878.1329 - 0.0000  11880.1592 - 0.0000  11965.6948 - 0.0000
JTT+F+G4         -5863.1619  11804.3237 - 0.0126  11811.4470 - 0.0131  11966.9386 - 0.0000
rtREV+F+G4       -5865.1559  11808.3118 - 0.0017  11815.4351 - 0.0018  11970.9266 - 0.0000
JTTDCMut+F+G4    -5865.4134  11808.8268 - 0.0013  11815.9501 - 0.0014  11971.4416 - 0.0000
JTT+F+I+G4       -5863.9518  11807.9035 - 0.0021  11815.4093 - 0.0018  11974.6880 - 0.0000
LG+G4            -5927.0154  11894.0307 - 0.0000  11895.8688 - 0.0000  11977.4229 - 0.0000
JTTDCMut+F+I+G4  -5865.4968  11810.9937 - 0.0004  11818.4994 - 0.0004  11977.7781 - 0.0000
rtREV+F+I+G4     -5865.5537  11811.1073 - 0.0004  11818.6130 - 0.0004  11977.8917 - 0.0000
VT+F+G4          -5871.1874  11820.3749 - 0.0000  11827.4982 - 0.0000  11982.9897 - 0.0000
LG+I+G4          -5927.2081  11896.4162 - 0.0000  11898.4425 - 0.0000  11983.9780 - 0.0000
WAG+G4           -5931.7728  11903.5455 - 0.0000  11905.3836 - 0.0000  11986.9377 - 0.0000
VT+F+I+G4        -5871.4637  11822.9275 - 0.0000  11830.4332 - 0.0000  11989.7119 - 0.0000
WAG+I+G4         -5932.7319  11907.4639 - 0.0000  11909.4902 - 0.0000  11995.0257 - 0.0000
WAG+F+G4         -5878.3892  11834.7784 - 0.0000  11841.9017 - 0.0000  11997.3932 - 0.0000
Dayhoff+G4       -5938.2130  11916.4260 - 0.0000  11918.2641 - 0.0000  11999.8182 - 0.0000
DCMut+G4         -5938.3409  11916.6819 - 0.0000  11918.5200 - 0.0000  12000.0741 - 0.0000
Dayhoff+F+G4     -5879.9594  11837.9189 - 0.0000  11845.0422 - 0.0000  12000.5337 - 0.0000
DCMut+F+G4       -5880.1054  11838.2107 - 0.0000  11845.3340 - 0.0000  12000.8255 - 0.0000
WAG+F+I+G4       -5879.2781  11838.5563 - 0.0000  11846.0620 - 0.0000  12005.3407 - 0.0000
DCMut+I+G4       -5938.4747  11918.9494 - 0.0000  11920.9757 - 0.0000  12006.5112 - 0.0000
DCMut+F+I+G4     -5880.2744  11840.5489 - 0.0000  11848.0546 - 0.0000  12007.3333 - 0.0000
Dayhoff+I+G4     -5939.6214  11921.2428 - 0.0000  11923.2691 - 0.0000  12008.8046 - 0.0000
Dayhoff+F+I+G4   -5881.3224  11842.6447 - 0.0000  11850.1504 - 0.0000  12009.4292 - 0.0000
mtInv+F+G4       -5898.1133  11874.2266 - 0.0000  11881.3499 - 0.0000  12036.8415 - 0.0000
mtInv+F+I+G4     -5898.1296  11876.2593 - 0.0000  11883.7650 - 0.0000  12043.0437 - 0.0000
PMB+F+G4         -5910.7063  11899.4125 - 0.0000  11906.5358 - 0.0000  12062.0274 - 0.0000
PMB+G4           -5971.0464  11982.0928 - 0.0000  11983.9309 - 0.0000  12065.4850 - 0.0000
Blosum62+F+G4    -5913.6111  11905.2222 - 0.0000  11912.3455 - 0.0000  12067.8370 - 0.0000
PMB+F+I+G4       -5910.9386  11901.8773 - 0.0000  11909.3830 - 0.0000  12068.6617 - 0.0000
PMB+I+G4         -5971.2756  11984.5513 - 0.0000  11986.5776 - 0.0000  12072.1131 - 0.0000
Blosum62+F+I+G4  -5913.6886  11907.3772 - 0.0000  11914.8829 - 0.0000  12074.1616 - 0.0000
cpREV+F+G4       -5921.1682  11920.3365 - 0.0000  11927.4598 - 0.0000  12082.9513 - 0.0000
mtZOA+F+G4       -5922.2553  11922.5106 - 0.0000  11929.6339 - 0.0000  12085.1254 - 0.0000
cpREV+F+I+G4     -5921.8282  11923.6564 - 0.0000  11931.1621 - 0.0000  12090.4408 - 0.0000
Blosum62+G4      -5983.5464  12007.0927 - 0.0000  12008.9308 - 0.0000  12090.4849 - 0.0000
mtZOA+F+I+G4     -5922.3796  11924.7591 - 0.0000  11932.2649 - 0.0000  12091.5436 - 0.0000
mtMet+F+G4       -5926.2550  11930.5100 - 0.0000  11937.6333 - 0.0000  12093.1248 - 0.0000
Blosum62+I+G4    -5983.6199  12009.2397 - 0.0000  12011.2660 - 0.0000  12096.8016 - 0.0000
mtMet+F+I+G4     -5926.2775  11932.5550 - 0.0000  11940.0607 - 0.0000  12099.3394 - 0.0000
cpREV+G4         -5988.4461  12016.8923 - 0.0000  12018.7303 - 0.0000  12100.2845 - 0.0000
cpREV+I+G4       -5989.1152  12020.2303 - 0.0000  12022.2566 - 0.0000  12107.7921 - 0.0000
mtREV+F+G4       -5936.0408  11950.0815 - 0.0000  11957.2048 - 0.0000  12112.6963 - 0.0000
mtREV+F+I+G4     -5936.5680  11953.1360 - 0.0000  11960.6418 - 0.0000  12119.9205 - 0.0000
JTT+I            -6014.2150  12068.4301 - 0.0000  12070.2681 - 0.0000  12151.8223 - 0.0000
VT+I             -6015.6375  12071.2751 - 0.0000  12073.1131 - 0.0000  12154.6673 - 0.0000
JTTDCMut+I       -6018.7645  12077.5290 - 0.0000  12079.3671 - 0.0000  12160.9212 - 0.0000
FLU+F+G4         -5960.7919  11999.5839 - 0.0000  12006.7072 - 0.0000  12162.1987 - 0.0000
HIVb+F+G4        -5962.9349  12003.8697 - 0.0000  12010.9930 - 0.0000  12166.4846 - 0.0000
FLU+F+I+G4       -5960.7835  12001.5671 - 0.0000  12009.0728 - 0.0000  12168.3515 - 0.0000
mtART+F+G4       -5965.6638  12009.3276 - 0.0000  12016.4509 - 0.0000  12171.9424 - 0.0000
HIVb+F+I+G4      -5963.0474  12006.0948 - 0.0000  12013.6005 - 0.0000  12172.8792 - 0.0000
mtART+F+I+G4     -5965.7312  12011.4623 - 0.0000  12018.9681 - 0.0000  12178.2468 - 0.0000
HIVb+G4          -6028.5233  12097.0465 - 0.0000  12098.8846 - 0.0000  12180.4388 - 0.0000
VT+F+I           -5971.6127  12021.2254 - 0.0000  12028.3487 - 0.0000  12183.8402 - 0.0000
HIVb+I+G4        -6028.6171  12099.2341 - 0.0000  12101.2605 - 0.0000  12186.7960 - 0.0000
rtREV+I          -6033.7064  12107.4129 - 0.0000  12109.2509 - 0.0000  12190.8051 - 0.0000
JTT+F+I          -5975.5085  12029.0169 - 0.0000  12036.1402 - 0.0000  12191.6318 - 0.0000
JTTDCMut+F+I     -5980.1347  12038.2694 - 0.0000  12045.3927 - 0.0000  12200.8843 - 0.0000
LG+F+I           -5982.7574  12043.5148 - 0.0000  12050.6381 - 0.0000  12206.1296 - 0.0000
WAG+I            -6041.5943  12123.1886 - 0.0000  12125.0267 - 0.0000  12206.5808 - 0.0000
rtREV+F+I        -5985.1050  12048.2099 - 0.0000  12055.3332 - 0.0000  12210.8248 - 0.0000
mtVer+F+G4       -5987.3357  12052.6714 - 0.0000  12059.7947 - 0.0000  12215.2862 - 0.0000
DCMut+I          -6046.0552  12132.1104 - 0.0000  12133.9485 - 0.0000  12215.5026 - 0.0000
FLU+G4           -6046.1192  12132.2384 - 0.0000  12134.0765 - 0.0000  12215.6306 - 0.0000
Dayhoff+I        -6046.3178  12132.6355 - 0.0000  12134.4736 - 0.0000  12216.0277 - 0.0000
mtVer+F+I+G4     -5987.3522  12054.7045 - 0.0000  12062.2102 - 0.0000  12221.4889 - 0.0000
FLU+I+G4         -6046.1081  12134.2161 - 0.0000  12136.2424 - 0.0000  12221.7779 - 0.0000
LG+I             -6049.7554  12139.5108 - 0.0000  12141.3489 - 0.0000  12222.9030 - 0.0000
DCMut+F+I        -5994.8933  12067.7865 - 0.0000  12074.9098 - 0.0000  12230.4014 - 0.0000
Dayhoff+F+I      -5995.1092  12068.2185 - 0.0000  12075.3418 - 0.0000  12230.8333 - 0.0000
WAG+F+I          -5996.1939  12070.3877 - 0.0000  12077.5110 - 0.0000  12233.0025 - 0.0000
PMB+I            -6076.7867  12193.5734 - 0.0000  12195.4115 - 0.0000  12276.9657 - 0.0000
PMB+F+I          -6020.9074  12119.8149 - 0.0000  12126.9382 - 0.0000  12282.4297 - 0.0000
Blosum62+F+I     -6021.0036  12120.0072 - 0.0000  12127.1305 - 0.0000  12282.6221 - 0.0000
Blosum62+I       -6088.1563  12216.3126 - 0.0000  12218.1507 - 0.0000  12299.7048 - 0.0000
mtMAM+F+G4       -6032.5452  12143.0904 - 0.0000  12150.2137 - 0.0000  12305.7052 - 0.0000
mtInv+F+I        -6033.3739  12144.7479 - 0.0000  12151.8711 - 0.0000  12307.3627 - 0.0000
mtMAM+F+I+G4     -6032.4920  12144.9841 - 0.0000  12152.4898 - 0.0000  12311.7685 - 0.0000
VT               -6130.5353  12299.0705 - 0.0000  12300.7299 - 0.0000  12378.2931 - 0.0000
mtZOA+G4         -6140.0077  12320.0154 - 0.0000  12321.8535 - 0.0000  12403.4076 - 0.0000
VT+F             -6086.7998  12249.5997 - 0.0000  12256.3514 - 0.0000  12408.0449 - 0.0000
mtMet+F+I        -6084.1328  12246.2656 - 0.0000  12253.3889 - 0.0000  12408.8804 - 0.0000
mtZOA+I+G4       -6140.1528  12322.3055 - 0.0000  12324.3319 - 0.0000  12409.8674 - 0.0000
JTT              -6147.7277  12333.4554 - 0.0000  12335.1148 - 0.0000  12412.6780 - 0.0000
cpREV+F+I        -6088.0566  12254.1132 - 0.0000  12261.2365 - 0.0000  12416.7281 - 0.0000
cpREV+I          -6147.2013  12334.4026 - 0.0000  12336.2407 - 0.0000  12417.7948 - 0.0000
JTTDCMut         -6152.7501  12343.5002 - 0.0000  12345.1595 - 0.0000  12422.7228 - 0.0000
rtREV            -6154.1109  12346.2217 - 0.0000  12347.8811 - 0.0000  12425.4443 - 0.0000
WAG              -6156.5127  12351.0254 - 0.0000  12352.6847 - 0.0000  12430.2480 - 0.0000
mtZOA+F+I        -6099.3942  12276.7884 - 0.0000  12283.9117 - 0.0000  12439.4032 - 0.0000
mtREV+G4         -6159.0096  12358.0193 - 0.0000  12359.8574 - 0.0000  12441.4115 - 0.0000
mtREV+I+G4       -6159.5180  12361.0360 - 0.0000  12363.0623 - 0.0000  12448.5978 - 0.0000
rtREV+F          -6107.6338  12291.2676 - 0.0000  12298.0193 - 0.0000  12449.7128 - 0.0000
JTT+F            -6109.1008  12294.2017 - 0.0000  12300.9534 - 0.0000  12452.6469 - 0.0000
LG+F             -6109.2406  12294.4812 - 0.0000  12301.2329 - 0.0000  12452.9264 - 0.0000
mtREV+F+I        -6108.3221  12294.6442 - 0.0000  12301.7675 - 0.0000  12457.2590 - 0.0000
DCMut            -6171.3368  12380.6736 - 0.0000  12382.3330 - 0.0000  12459.8962 - 0.0000
Dayhoff          -6171.7573  12381.5147 - 0.0000  12383.1741 - 0.0000  12460.7373 - 0.0000
HIVw+F+G4        -6110.8506  12299.7011 - 0.0000  12306.8244 - 0.0000  12462.3159 - 0.0000
JTTDCMut+F       -6114.4353  12304.8706 - 0.0000  12311.6223 - 0.0000  12463.3158 - 0.0000
WAG+F            -6114.5274  12305.0547 - 0.0000  12311.8065 - 0.0000  12463.4999 - 0.0000
HIVw+F+I+G4      -6110.9276  12301.8551 - 0.0000  12309.3609 - 0.0000  12468.6396 - 0.0000
LG               -6175.8524  12389.7048 - 0.0000  12391.3642 - 0.0000  12468.9274 - 0.0000
DCMut+F          -6123.2018  12322.4036 - 0.0000  12329.1553 - 0.0000  12480.8488 - 0.0000
Dayhoff+F        -6123.5867  12323.1733 - 0.0000  12329.9250 - 0.0000  12481.6185 - 0.0000
PMB              -6189.3629  12416.7257 - 0.0000  12418.3851 - 0.0000  12495.9483 - 0.0000
PMB+F            -6134.5473  12345.0947 - 0.0000  12351.8464 - 0.0000  12503.5399 - 0.0000
Blosum62+F       -6134.7689  12345.5378 - 0.0000  12352.2895 - 0.0000  12503.9830 - 0.0000
Blosum62         -6201.4387  12440.8774 - 0.0000  12442.5368 - 0.0000  12520.1000 - 0.0000
mtMet+G4         -6207.4518  12454.9035 - 0.0000  12456.7416 - 0.0000  12538.2957 - 0.0000
mtMet+I+G4       -6207.4797  12456.9595 - 0.0000  12458.9858 - 0.0000  12544.5213 - 0.0000
mtVer+G4         -6220.2468  12480.4936 - 0.0000  12482.3317 - 0.0000  12563.8859 - 0.0000
mtInv+F          -6167.6520  12411.3040 - 0.0000  12418.0557 - 0.0000  12569.7492 - 0.0000
FLU+F+I          -6164.6312  12407.2623 - 0.0000  12414.3856 - 0.0000  12569.8771 - 0.0000
mtVer+I+G4       -6220.2702  12482.5404 - 0.0000  12484.5667 - 0.0000  12570.1022 - 0.0000
HIVb+F+I         -6167.0222  12412.0445 - 0.0000  12419.1678 - 0.0000  12574.6593 - 0.0000
HIVb+I           -6229.4390  12498.8779 - 0.0000  12500.7160 - 0.0000  12582.2702 - 0.0000
mtVer+F+I        -6176.0859  12430.1717 - 0.0000  12437.2950 - 0.0000  12592.7866 - 0.0000
mtART+G4         -6234.7833  12509.5666 - 0.0000  12511.4047 - 0.0000  12592.9589 - 0.0000
mtART+I+G4       -6234.9668  12511.9335 - 0.0000  12513.9598 - 0.0000  12599.4953 - 0.0000
FLU+I            -6240.4479  12520.8958 - 0.0000  12522.7339 - 0.0000  12604.2880 - 0.0000
HIVw+G4          -6250.2677  12540.5354 - 0.0000  12542.3734 - 0.0000  12623.9276 - 0.0000
HIVw+I+G4        -6250.2749  12542.5499 - 0.0000  12544.5762 - 0.0000  12630.1117 - 0.0000
mtART+F+I        -6201.0428  12480.0856 - 0.0000  12487.2089 - 0.0000  12642.7004 - 0.0000
mtInv+G4         -6271.6256  12583.2512 - 0.0000  12585.0893 - 0.0000  12666.6434 - 0.0000
mtInv+I+G4       -6271.6459  12585.2918 - 0.0000  12587.3181 - 0.0000  12672.8536 - 0.0000
cpREV            -6281.0288  12600.0576 - 0.0000  12601.7170 - 0.0000  12679.2802 - 0.0000
cpREV+F          -6222.5151  12521.0303 - 0.0000  12527.7820 - 0.0000  12679.4755 - 0.0000
mtMAM+G4         -6281.9980  12603.9960 - 0.0000  12605.8340 - 0.0000  12687.3882 - 0.0000
mtMAM+I+G4       -6282.6033  12607.2067 - 0.0000  12609.2330 - 0.0000  12694.7685 - 0.0000
mtMet+F          -6234.1294  12544.2589 - 0.0000  12551.0106 - 0.0000  12702.7041 - 0.0000
mtZOA+F          -6245.4099  12566.8198 - 0.0000  12573.5715 - 0.0000  12725.2650 - 0.0000
mtREV+F          -6249.7430  12575.4861 - 0.0000  12582.2378 - 0.0000  12733.9313 - 0.0000
mtMAM+F+I        -6276.4247  12630.8494 - 0.0000  12637.9727 - 0.0000  12793.4642 - 0.0000
mtREV+I          -6344.1942  12728.3883 - 0.0000  12730.2264 - 0.0000  12811.7805 - 0.0000
mtZOA+I          -6355.4407  12750.8814 - 0.0000  12752.7194 - 0.0000  12834.2736 - 0.0000
HIVw+F+I         -6324.3554  12726.7108 - 0.0000  12733.8340 - 0.0000  12889.3256 - 0.0000
FLU+F            -6330.9017  12737.8034 - 0.0000  12744.5551 - 0.0000  12896.2486 - 0.0000
mtMet+I          -6394.4312  12828.8624 - 0.0000  12830.7005 - 0.0000  12912.2546 - 0.0000
FLU              -6407.5072  12853.0144 - 0.0000  12854.6738 - 0.0000  12932.2370 - 0.0000
mtVer+F          -6356.1395  12788.2791 - 0.0000  12795.0308 - 0.0000  12946.7243 - 0.0000
HIVb+F           -6357.2323  12790.4646 - 0.0000  12797.2164 - 0.0000  12948.9099 - 0.0000
HIVb             -6421.4491  12880.8982 - 0.0000  12882.5576 - 0.0000  12960.1208 - 0.0000
mtART+F          -6369.6202  12815.2403 - 0.0000  12821.9920 - 0.0000  12973.6855 - 0.0000
mtVer+I          -6430.8901  12901.7802 - 0.0000  12903.6182 - 0.0000  12985.1724 - 0.0000
mtInv+I          -6435.2452  12910.4904 - 0.0000  12912.3285 - 0.0000  12993.8826 - 0.0000
HIVw+I           -6471.2355  12982.4711 - 0.0000  12984.3091 - 0.0000  13065.8633 - 0.0000
mtREV            -6496.8616  13031.7231 - 0.0000  13033.3825 - 0.0000  13110.9457 - 0.0000
mtZOA            -6526.0859  13090.1718 - 0.0000  13091.8311 - 0.0000  13169.3944 - 0.0000
mtART+I          -6523.5486  13087.0971 - 0.0000  13088.9352 - 0.0000  13170.4894 - 0.0000
mtMAM+F          -6478.8167  13033.6335 - 0.0000  13040.3852 - 0.0000  13192.0787 - 0.0000
mtMet            -6565.1910  13168.3819 - 0.0000  13170.0413 - 0.0000  13247.6045 - 0.0000
mtMAM+I          -6569.6873  13179.3745 - 0.0000  13181.2126 - 0.0000  13262.7667 - 0.0000
mtInv            -6593.3413  13224.6826 - 0.0000  13226.3420 - 0.0000  13303.9052 - 0.0000
HIVw+F           -6540.1522  13156.3045 - 0.0000  13163.0562 - 0.0000  13314.7497 - 0.0000
mtVer            -6621.1158  13280.2316 - 0.0000  13281.8910 - 0.0000  13359.4542 - 0.0000
HIVw             -6687.8891  13413.7782 - 0.0000  13415.4376 - 0.0000  13493.0008 - 0.0000
mtART            -6729.0818  13496.1636 - 0.0000  13497.8230 - 0.0000  13575.3862 - 0.0000
mtMAM            -6791.9002  13621.8005 - 0.0000  13623.4599 - 0.0000  13701.0231 - 0.0000

AIC, w-AIC   : Akaike information criterion scores and weights.
AICc, w-AICc : Corrected AIC scores and weights.
BIC, w-BIC   : Bayesian information criterion scores and weights.

Plus signs denote the 95% confidence sets.
Minus signs denote significant exclusion.

SUBSTITUTION PROCESS
--------------------

Model of substitution: JTT+G4

State frequencies: (model)

Model of rate heterogeneity: Gamma with 4 categories
Gamma shape alpha: 0.5553

 Category  Relative_rate  Proportion
  1         0.0440         0.2500
  2         0.2865         0.2500
  3         0.8567         0.2500
  4         2.8127         0.2500
Relative rates are computed as MEAN of the portion of the Gamma distribution falling in the category.

MAXIMUM LIKELIHOOD TREE
-----------------------

Log-likelihood of the tree: -5903.3096 (s.e. 169.6654)
Unconstrained log-likelihood (without tree): -2680.4340
Number of free parameters (#branches + #model parameters): 20
Akaike information criterion (AIC) score: 11846.6193
Corrected Akaike information criterion (AICc) score: 11848.4573
Bayesian information criterion (BIC) score: 11930.0115

Total tree length (sum of branch lengths): 5.2908
Sum of internal branch lengths: 0.6649 (12.5673% of tree length)

NOTE: Tree is UNROOTED although outgroup taxon 'AT5G63610.1' is drawn at root
Numbers in parentheses are SH-aLRT support (%) / ultrafast bootstrap support (%)

+---AT5G63610.1
|
|  +**XP_015614383_Oryza_sativa_
+--| (100/95)
|  +---AAP55188_Oryza_sativa_
|
|     +**XP_006838388_Amborella_trichopoda_
|  +--| (100/100)
|  |  +--XP_020519818_Amborella_trichopoda_
+--| (49.5/48)
   |  +--gnl_onekp_AWQB_scaffold_2056009_Picea_engelmanii_
   +--| (98.2/72)
      |     +--EFJ19710_Selaginella_moellendorffii_
      |  +--| (47.2/52)
      |  |  +-----------------------------------------------------sp_P49336_HumanCDK8_
      +--| (99.9/77)
         |  +---OAE30079_Marchantia_polymorpha_
         +--| (95.4/76)
            |  +---XP_024360396_Physcomitrium_patens_
            +--| (8.1/43)
               +----------GAQ82445_Klebsormidium_nitens_

Tree in newick format:

(AT5G63610.1:0.2416922840,(XP_015614383_Oryza_sativa_:0.0000020436,AAP55188_Oryza_sativa_:0.2172672663)100/95:0.1557254707,((XP_006838388_Amborella_trichopoda_:0.0011270956,XP_020519818_Amborella_trichopoda_:0.0380974654)100/100:0.1050091031,(gnl_onekp_AWQB_scaffold_2056009_Picea_engelmanii_:0.1084661771,((EFJ19710_Selaginella_moellendorffii_:0.1346248505,sp_P49336_HumanCDK8_:2.8281167947)47.2/52:0.0774158587,(OAE30079_Marchantia_polymorpha_:0.2228533410,(XP_024360396_Physcomitrium_patens_:0.2184185272,GAQ82445_Klebsormidium_nitens_:0.6152583686)8.1/43:0.0332935191)95.4/76:0.0714473272)99.9/77:0.1214629689)98.2/72:0.0734795818)49.5/48:0.0270810704);

CONSENSUS TREE
--------------

Consensus tree is constructed from 1000bootstrap trees
Log-likelihood of consensus tree: -5903.310893
Robinson-Foulds distance between ML tree and consensus tree: 0

Branches with support >0.000000% are kept (extended consensus)
Branch lengths are optimized by maximum likelihood on original alignment
Numbers in parentheses are bootstrap supports (%)

+---AT5G63610.1
|
|  +--XP_015614383_Oryza_sativa_
+--| (95)
|  +---AAP55188_Oryza_sativa_
|
|     +--XP_006838388_Amborella_trichopoda_
|  +--| (100)
|  |  +--XP_020519818_Amborella_trichopoda_
+--| (48)
   |  +--gnl_onekp_AWQB_scaffold_2056009_Picea_engelmanii_
   +--| (72)
      |     +--EFJ19710_Selaginella_moellendorffii_
      |  +--| (52)
      |  |  +-----------------------------------------------------sp_P49336_HumanCDK8_
      +--| (77)
         |  +---OAE30079_Marchantia_polymorpha_
         +--| (76)
            |  +---XP_024360396_Physcomitrium_patens_
            +--| (43)
               +----------GAQ82445_Klebsormidium_nitens_


Consensus tree in newick format: 

(AT5G63610.1:0.2416660611,(XP_015614383_Oryza_sativa_:0.0000024773,AAP55188_Oryza_sativa_:0.2172442760)95:0.1557046794,((XP_006838388_Amborella_trichopoda_:0.0011304700,XP_020519818_Amborella_trichopoda_:0.0380873814)100:0.1049965417,(gnl_onekp_AWQB_scaffold_2056009_Picea_engelmanii_:0.1084652022,((EFJ19710_Selaginella_moellendorffii_:0.1376761195,sp_P49336_HumanCDK8_:2.8288230177)52:0.0741233803,(OAE30079_Marchantia_polymorpha_:0.2228330653,(XP_024360396_Physcomitrium_patens_:0.2183699297,GAQ82445_Klebsormidium_nitens_:0.6151712087)43:0.0333127528)76:0.0714665696)77:0.1214565605)72:0.0734653140)48:0.0270841558);

TIME STAMP
----------

Date and time: Mon Apr  4 15:45:06 2022
Total CPU time used: 11.78 seconds (0h:0m:11s)
Total wall-clock time used: 12.45580006 seconds (0h:0m:12s)
