# Supplementary material for: The colonization of land was a likely driving force for the evolution of mitochondrial retrograde signalling in plants
Source: J Exp Bot. 2022 Sep 3;73(21):7182–97. doi: 10.1093/jxb/erac351 (PMC9675596; doi:10.1093/jxb/erac351)
Supplement: erac351_suppl_supplementary_dataset_S1 [file erac351_suppl_supplementary_dataset_s1.zip › CDK/CDKEs_IQtree_files/CDKEs_MAFFT_edited.fasta.log]

IQ-TREE multicore version 1.6.12 for Linux 64-bit built Aug 15 2019
Developed by Bui Quang Minh, Nguyen Lam Tung, Olga Chernomor,
Heiko Schmidt, Dominik Schrempf, Michael Woodhams.

Host:    fermat (AVX2, FMA3, 1009 GB RAM)
Command: ../../iqtree -s CDKEs_MAFFT_edited.fasta -st AA -m TEST -bb 1000 -alrt 1000
Seed:    549857 (Using SPRNG - Scalable Parallel Random Number Generator)
Time:    Mon Apr  4 15:44:45 2022
Kernel:  AVX+FMA - 1 threads (128 CPU cores detected)

HINT: Use -nt option to specify number of threads because your CPU has 128 cores!
HINT: -nt AUTO will automatically determine the best number of threads to use.

Reading alignment file CDKEs_MAFFT_edited.fasta ... Fasta format detected
Alignment most likely contains protein sequences
Alignment has 11 sequences with 478 columns, 359 distinct patterns
151 parsimony-informative, 193 singleton sites, 134 constant sites
WARNING: Some sequence names are changed as follows:
XP_015614383(Oryza_sativa) -> XP_015614383_Oryza_sativa_
XP_006838388(Amborella_trichopoda) -> XP_006838388_Amborella_trichopoda_
XP_020519818(Amborella_trichopoda) -> XP_020519818_Amborella_trichopoda_
AAP55188(Oryza_sativa) -> AAP55188_Oryza_sativa_
gnl|onekp|AWQB_scaffold_2056009(Picea_engelmanii) -> gnl_onekp_AWQB_scaffold_2056009_Picea_engelmanii_
EFJ19710(Selaginella_moellendorffii) -> EFJ19710_Selaginella_moellendorffii_
OAE30079(Marchantia_polymorpha) -> OAE30079_Marchantia_polymorpha_
XP_024360396(Physcomitrium_patens) -> XP_024360396_Physcomitrium_patens_
GAQ82445(Klebsormidium_nitens) -> GAQ82445_Klebsormidium_nitens_
sp|P49336(HumanCDK8) -> sp_P49336_HumanCDK8_

                                                   Gap/Ambiguity  Composition  p-value
   1  AT5G63610.1                                          3.35%    passed     98.40%
   2  XP_015614383_Oryza_sativa_                           2.51%    passed     95.39%
   3  XP_006838388_Amborella_trichopoda_                   3.14%    passed     99.79%
   4  XP_020519818_Amborella_trichopoda_                  19.04%    passed     99.02%
   5  AAP55188_Oryza_sativa_                              15.69%    passed     60.07%
   6  gnl_onekp_AWQB_scaffold_2056009_Picea_engelmanii_    2.72%    passed     95.27%
   7  EFJ19710_Selaginella_moellendorffii_                 1.67%    passed     64.00%
   8  OAE30079_Marchantia_polymorpha_                      7.53%    passed     99.52%
   9  XP_024360396_Physcomitrium_patens_                   2.72%    passed     82.76%
  10  GAQ82445_Klebsormidium_nitens_                      10.88%    passed     82.31%
  11  sp_P49336_HumanCDK8_                                17.57%    failed      3.64%
****  TOTAL                                                7.89%  1 sequences failed composition chi2 test (p-value<5%; df=19)


Create initial parsimony tree by phylogenetic likelihood library (PLL)... 0.001 seconds
NOTE: ModelFinder requires 4 MB RAM!
ModelFinder will test 168 protein models (sample size: 478) ...
 No. Model         -LnL         df  AIC          AICc         BIC
  1  Dayhoff       6171.757     19  12381.515    12383.174    12460.737
  2  Dayhoff+I     6046.318     20  12132.636    12134.474    12216.028
  3  Dayhoff+G4    5938.213     20  11916.426    11918.264    11999.818
  4  Dayhoff+I+G4  5939.621     21  11921.243    11923.269    12008.805
  5  Dayhoff+F     6123.587     38  12323.173    12329.925    12481.619
  6  Dayhoff+F+I   5995.109     39  12068.218    12075.342    12230.833
  7  Dayhoff+F+G4  5879.959     39  11837.919    11845.042    12000.534
  8  Dayhoff+F+I+G4 5881.322     40  11842.645    11850.150    12009.429
  9  mtMAM         6791.900     19  13621.800    13623.460    13701.023
 10  mtMAM+I       6569.687     20  13179.375    13181.213    13262.767
 11  mtMAM+G4      6281.998     20  12603.996    12605.834    12687.388
 12  mtMAM+I+G4    6282.603     21  12607.207    12609.233    12694.768
 13  mtMAM+F       6478.817     38  13033.633    13040.385    13192.079
 14  mtMAM+F+I     6276.425     39  12630.849    12637.973    12793.464
 15  mtMAM+F+G4    6032.545     39  12143.090    12150.214    12305.705
 16  mtMAM+F+I+G4  6032.492     40  12144.984    12152.490    12311.768
 17  JTT           6147.728     19  12333.455    12335.115    12412.678
 18  JTT+I         6014.215     20  12068.430    12070.268    12151.822
 19  JTT+G4        5904.994     20  11849.988    11851.826    11933.380
 20  JTT+I+G4      5905.795     21  11853.589    11855.616    11941.151
 21  JTT+F         6109.101     38  12294.202    12300.953    12452.647
 22  JTT+F+I       5975.508     39  12029.017    12036.140    12191.632
 23  JTT+F+G4      5863.162     39  11804.324    11811.447    11966.939
 24  JTT+F+I+G4    5863.952     40  11807.904    11815.409    11974.688
 25  WAG           6156.513     19  12351.025    12352.685    12430.248
 26  WAG+I         6041.594     20  12123.189    12125.027    12206.581
 27  WAG+G4        5931.773     20  11903.546    11905.384    11986.938
 28  WAG+I+G4      5932.732     21  11907.464    11909.490    11995.026
 29  WAG+F         6114.527     38  12305.055    12311.806    12463.500
 30  WAG+F+I       5996.194     39  12070.388    12077.511    12233.003
 31  WAG+F+G4      5878.389     39  11834.778    11841.902    11997.393
 32  WAG+F+I+G4    5879.278     40  11838.556    11846.062    12005.341
 33  cpREV         6281.029     19  12600.058    12601.717    12679.280
 34  cpREV+I       6147.201     20  12334.403    12336.241    12417.795
 35  cpREV+G4      5988.446     20  12016.892    12018.730    12100.284
 36  cpREV+I+G4    5989.115     21  12020.230    12022.257    12107.792
 37  cpREV+F       6222.515     38  12521.030    12527.782    12679.476
 38  cpREV+F+I     6088.057     39  12254.113    12261.237    12416.728
 39  cpREV+F+G4    5921.168     39  11920.336    11927.460    12082.951
 40  cpREV+F+I+G4  5921.828     40  11923.656    11931.162    12090.441
 41  mtREV         6496.862     19  13031.723    13033.383    13110.946
 42  mtREV+I       6344.194     20  12728.388    12730.226    12811.781
 43  mtREV+G4      6159.010     20  12358.019    12359.857    12441.411
 44  mtREV+I+G4    6159.518     21  12361.036    12363.062    12448.598
 45  mtREV+F       6249.743     38  12575.486    12582.238    12733.931
 46  mtREV+F+I     6108.322     39  12294.644    12301.767    12457.259
 47  mtREV+F+G4    5936.041     39  11950.082    11957.205    12112.696
 48  mtREV+F+I+G4  5936.568     40  11953.136    11960.642    12119.920
 49  rtREV         6154.111     19  12346.222    12347.881    12425.444
 50  rtREV+I       6033.706     20  12107.413    12109.251    12190.805
 51  rtREV+G4      5917.096     20  11874.192    11876.030    11957.584
 52  rtREV+I+G4    5917.457     21  11876.913    11878.940    11964.475
 53  rtREV+F       6107.634     38  12291.268    12298.019    12449.713
 54  rtREV+F+I     5985.105     39  12048.210    12055.333    12210.825
 55  rtREV+F+G4    5865.156     39  11808.312    11815.435    11970.927
 56  rtREV+F+I+G4  5865.554     40  11811.107    11818.613    11977.892
 57  mtART         6729.082     19  13496.164    13497.823    13575.386
 58  mtART+I       6523.549     20  13087.097    13088.935    13170.489
 59  mtART+G4      6234.783     20  12509.567    12511.405    12592.959
 60  mtART+I+G4    6234.967     21  12511.934    12513.960    12599.495
 61  mtART+F       6369.620     38  12815.240    12821.992    12973.686
 62  mtART+F+I     6201.043     39  12480.086    12487.209    12642.700
 63  mtART+F+G4    5965.664     39  12009.328    12016.451    12171.942
 64  mtART+F+I+G4  5965.731     40  12011.462    12018.968    12178.247
 65  mtZOA         6526.086     19  13090.172    13091.831    13169.394
 66  mtZOA+I       6355.441     20  12750.881    12752.719    12834.274
 67  mtZOA+G4      6140.008     20  12320.015    12321.853    12403.408
 68  mtZOA+I+G4    6140.153     21  12322.306    12324.332    12409.867
 69  mtZOA+F       6245.410     38  12566.820    12573.571    12725.265
 70  mtZOA+F+I     6099.394     39  12276.788    12283.912    12439.403
 71  mtZOA+F+G4    5922.255     39  11922.511    11929.634    12085.125
 72  mtZOA+F+I+G4  5922.380     40  11924.759    11932.265    12091.544
 73  VT            6130.535     19  12299.071    12300.730    12378.293
 74  VT+I          6015.638     20  12071.275    12073.113    12154.667
 75  VT+G4         5917.783     20  11875.567    11877.405    11958.959
 76  VT+I+G4       5918.066     21  11878.133    11880.159    11965.695
 77  VT+F          6086.800     38  12249.600    12256.351    12408.045
 78  VT+F+I        5971.613     39  12021.225    12028.349    12183.840
 79  VT+F+G4       5871.187     39  11820.375    11827.498    11982.990
 80  VT+F+I+G4     5871.464     40  11822.927    11830.433    11989.712
 81  LG            6175.852     19  12389.705    12391.364    12468.927
 82  LG+I          6049.755     20  12139.511    12141.349    12222.903
 83  LG+G4         5927.015     20  11894.031    11895.869    11977.423
 84  LG+I+G4       5927.208     21  11896.416    11898.442    11983.978
 85  LG+F          6109.241     38  12294.481    12301.233    12452.926
 86  LG+F+I        5982.757     39  12043.515    12050.638    12206.130
 87  LG+F+G4       5859.070     39  11796.139    11803.263    11958.754
 88  LG+F+I+G4     5859.262     40  11798.523    11806.029    11965.308
 89  DCMut         6171.337     19  12380.674    12382.333    12459.896
 90  DCMut+I       6046.055     20  12132.110    12133.948    12215.503
 91  DCMut+G4      5938.341     20  11916.682    11918.520    12000.074
 92  DCMut+I+G4    5938.475     21  11918.949    11920.976    12006.511
 93  DCMut+F       6123.202     38  12322.404    12329.155    12480.849
 94  DCMut+F+I     5994.893     39  12067.787    12074.910    12230.401
 95  DCMut+F+G4    5880.105     39  11838.211    11845.334    12000.826
 96  DCMut+F+I+G4  5880.274     40  11840.549    11848.055    12007.333
 97  PMB           6189.363     19  12416.726    12418.385    12495.948
 98  PMB+I         6076.787     20  12193.573    12195.412    12276.966
 99  PMB+G4        5971.046     20  11982.093    11983.931    12065.485
100  PMB+I+G4      5971.276     21  11984.551    11986.578    12072.113
101  PMB+F         6134.547     38  12345.095    12351.846    12503.540
102  PMB+F+I       6020.907     39  12119.815    12126.938    12282.430
103  PMB+F+G4      5910.706     39  11899.413    11906.536    12062.027
104  PMB+F+I+G4    5910.939     40  11901.877    11909.383    12068.662
105  HIVb          6421.449     19  12880.898    12882.558    12960.121
106  HIVb+I        6229.439     20  12498.878    12500.716    12582.270
107  HIVb+G4       6028.523     20  12097.047    12098.885    12180.439
108  HIVb+I+G4     6028.617     21  12099.234    12101.260    12186.796
109  HIVb+F        6357.232     38  12790.465    12797.216    12948.910
110  HIVb+F+I      6167.022     39  12412.044    12419.168    12574.659
111  HIVb+F+G4     5962.935     39  12003.870    12010.993    12166.485
112  HIVb+F+I+G4   5963.047     40  12006.095    12013.601    12172.879
113  HIVw          6687.889     19  13413.778    13415.438    13493.001
114  HIVw+I        6471.236     20  12982.471    12984.309    13065.863
115  HIVw+G4       6250.268     20  12540.535    12542.373    12623.928
116  HIVw+I+G4     6250.275     21  12542.550    12544.576    12630.112
117  HIVw+F        6540.152     38  13156.304    13163.056    13314.750
118  HIVw+F+I      6324.355     39  12726.711    12733.834    12889.326
119  HIVw+F+G4     6110.851     39  12299.701    12306.824    12462.316
120  HIVw+F+I+G4   6110.928     40  12301.855    12309.361    12468.640
121  JTTDCMut      6152.750     19  12343.500    12345.160    12422.723
122  JTTDCMut+I    6018.765     20  12077.529    12079.367    12160.921
123  JTTDCMut+G4   5907.406     20  11854.811    11856.650    11938.204
124  JTTDCMut+I+G4 5907.485     21  11856.970    11858.996    11944.532
125  JTTDCMut+F    6114.435     38  12304.871    12311.622    12463.316
126  JTTDCMut+F+I  5980.135     39  12038.269    12045.393    12200.884
127  JTTDCMut+F+G4 5865.413     39  11808.827    11815.950    11971.442
128  JTTDCMut+F+I+G4 5865.497     40  11810.994    11818.499    11977.778
129  FLU           6407.507     19  12853.014    12854.674    12932.237
130  FLU+I         6240.448     20  12520.896    12522.734    12604.288
131  FLU+G4        6046.119     20  12132.238    12134.076    12215.631
132  FLU+I+G4      6046.108     21  12134.216    12136.242    12221.778
133  FLU+F         6330.902     38  12737.803    12744.555    12896.249
134  FLU+F+I       6164.631     39  12407.262    12414.386    12569.877
135  FLU+F+G4      5960.792     39  11999.584    12006.707    12162.199
136  FLU+F+I+G4    5960.784     40  12001.567    12009.073    12168.351
137  Blosum62      6201.439     19  12440.877    12442.537    12520.100
138  Blosum62+I    6088.156     20  12216.313    12218.151    12299.705
139  Blosum62+G4   5983.546     20  12007.093    12008.931    12090.485
140  Blosum62+I+G4 5983.620     21  12009.240    12011.266    12096.802
141  Blosum62+F    6134.769     38  12345.538    12352.290    12503.983
142  Blosum62+F+I  6021.004     39  12120.007    12127.131    12282.622
143  Blosum62+F+G4 5913.611     39  11905.222    11912.345    12067.837
144  Blosum62+F+I+G4 5913.689     40  11907.377    11914.883    12074.162
145  mtMet         6565.191     19  13168.382    13170.041    13247.605
146  mtMet+I       6394.431     20  12828.862    12830.701    12912.255
147  mtMet+G4      6207.452     20  12454.904    12456.742    12538.296
148  mtMet+I+G4    6207.480     21  12456.959    12458.986    12544.521
149  mtMet+F       6234.129     38  12544.259    12551.011    12702.704
150  mtMet+F+I     6084.133     39  12246.266    12253.389    12408.880
151  mtMet+F+G4    5926.255     39  11930.510    11937.633    12093.125
152  mtMet+F+I+G4  5926.278     40  11932.555    11940.061    12099.339
153  mtVer         6621.116     19  13280.232    13281.891    13359.454
154  mtVer+I       6430.890     20  12901.780    12903.618    12985.172
155  mtVer+G4      6220.247     20  12480.494    12482.332    12563.886
156  mtVer+I+G4    6220.270     21  12482.540    12484.567    12570.102
157  mtVer+F       6356.140     38  12788.279    12795.031    12946.724
158  mtVer+F+I     6176.086     39  12430.172    12437.295    12592.787
159  mtVer+F+G4    5987.336     39  12052.671    12059.795    12215.286
160  mtVer+F+I+G4  5987.352     40  12054.704    12062.210    12221.489
161  mtInv         6593.341     19  13224.683    13226.342    13303.905
162  mtInv+I       6435.245     20  12910.490    12912.328    12993.883
163  mtInv+G4      6271.626     20  12583.251    12585.089    12666.643
164  mtInv+I+G4    6271.646     21  12585.292    12587.318    12672.854
165  mtInv+F       6167.652     38  12411.304    12418.056    12569.749
166  mtInv+F+I     6033.374     39  12144.748    12151.871    12307.363
167  mtInv+F+G4    5898.113     39  11874.227    11881.350    12036.841
168  mtInv+F+I+G4  5898.130     40  11876.259    11883.765    12043.044
Akaike Information Criterion:           LG+F+G4
Corrected Akaike Information Criterion: LG+F+G4
Bayesian Information Criterion:         JTT+G4
Best-fit model: JTT+G4 chosen according to BIC

All model information printed to CDKEs_MAFFT_edited.fasta.model.gz
CPU time for ModelFinder: 8.076 seconds (0h:0m:8s)
Wall-clock time for ModelFinder: 8.285 seconds (0h:0m:8s)
Generating 1000 samples for ultrafast bootstrap (seed: 549857)...

NOTE: 4 MB RAM (0 GB) is required!
Estimate model parameters (epsilon = 0.100)
1. Initial log-likelihood: -5928.346
2. Current log-likelihood: -5908.493
3. Current log-likelihood: -5905.149
4. Current log-likelihood: -5904.995
Optimal log-likelihood: -5904.984
Gamma shape alpha: 0.562
Parameters optimization took 4 rounds (0.138 sec)
Computing ML distances based on estimated model parameters... 0.032 sec
Computing BIONJ tree...
0.040 seconds
Log-likelihood of BIONJ tree: -5903.455
--------------------------------------------------------------------
|             INITIALIZING CANDIDATE TREE SET                      |
--------------------------------------------------------------------
Generating 98 parsimony trees... 0.081 second
Computing log-likelihood of 96 initial trees ... 1.323 seconds
Current best score: -5903.455

Do NNI search on 20 best initial trees
Estimate model parameters (epsilon = 0.100)
BETTER TREE FOUND at iteration 1: -5903.310
Iteration 10 / LogL: -5903.762 / Time: 0h:0m:2s
Iteration 20 / LogL: -5903.663 / Time: 0h:0m:3s
Finish initializing candidate tree set (3)
Current best tree score: -5903.310 / CPU time: 3.064
Number of iterations: 20
--------------------------------------------------------------------
|               OPTIMIZING CANDIDATE TREE SET                      |
--------------------------------------------------------------------
Iteration 30 / LogL: -5903.310 / Time: 0h:0m:4s (0h:0m:11s left)
Iteration 40 / LogL: -5907.822 / Time: 0h:0m:5s (0h:0m:8s left)
Iteration 50 / LogL: -5916.909 / Time: 0h:0m:6s (0h:0m:6s left)
Log-likelihood cutoff on original alignment: -5942.087
Iteration 60 / LogL: -5903.656 / Time: 0h:0m:7s (0h:0m:5s left)
Iteration 70 / LogL: -5906.314 / Time: 0h:0m:8s (0h:0m:3s left)
Iteration 80 / LogL: -5903.624 / Time: 0h:0m:9s (0h:0m:2s left)
Iteration 90 / LogL: -5907.839 / Time: 0h:0m:10s (0h:0m:1s left)
Iteration 100 / LogL: -5905.897 / Time: 0h:0m:11s (0h:0m:0s left)
Log-likelihood cutoff on original alignment: -5941.284
NOTE: Bootstrap correlation coefficient of split occurrence frequencies: 1.000
TREE SEARCH COMPLETED AFTER 102 ITERATIONS / Time: 0h:0m:11s

--------------------------------------------------------------------
|                    FINALIZING TREE SEARCH                        |
--------------------------------------------------------------------
Performs final model parameters optimization
Estimate model parameters (epsilon = 0.010)
1. Initial log-likelihood: -5903.310
Optimal log-likelihood: -5903.310
Gamma shape alpha: 0.555
Parameters optimization took 1 rounds (0.022 sec)
BEST SCORE FOUND : -5903.310

Testing tree branches by SH-like aLRT with 1000 replicates...
0.125 sec.
Creating bootstrap support values...
Split supports printed to NEXUS file CDKEs_MAFFT_edited.fasta.splits.nex
Total tree length: 5.291

Total number of iterations: 102
CPU time used for tree search: 11.348 sec (0h:0m:11s)
Wall-clock time used for tree search: 11.491 sec (0h:0m:11s)
Total CPU time used: 11.780 sec (0h:0m:11s)
Total wall-clock time used: 12.181 sec (0h:0m:12s)

Computing bootstrap consensus tree...
Reading input file CDKEs_MAFFT_edited.fasta.splits.nex...
11 taxa and 61 splits.
Consensus tree written to CDKEs_MAFFT_edited.fasta.contree
Reading input trees file CDKEs_MAFFT_edited.fasta.contree
Log-likelihood of consensus tree: -5903.311

Analysis results written to: 
  IQ-TREE report:                CDKEs_MAFFT_edited.fasta.iqtree
  Maximum-likelihood tree:       CDKEs_MAFFT_edited.fasta.treefile
  Likelihood distances:          CDKEs_MAFFT_edited.fasta.mldist

Ultrafast bootstrap approximation results written to:
  Split support values:          CDKEs_MAFFT_edited.fasta.splits.nex
  Consensus tree:                CDKEs_MAFFT_edited.fasta.contree
  Screen log file:               CDKEs_MAFFT_edited.fasta.log

Date and Time: Mon Apr  4 15:45:06 2022
