# Supplementary material for: The colonization of land was a likely driving force for the evolution of mitochondrial retrograde signalling in plants
Source: J Exp Bot. 2022 Sep 3;73(21):7182–97. doi: 10.1093/jxb/erac351 (PMC9675596; doi:10.1093/jxb/erac351)
Supplement: erac351_suppl_supplementary_dataset_S1 [file erac351_suppl_supplementary_dataset_s1.zip › CDK/CDKEs_IQtree_files/CDKEs_MAFFT_edited.fasta.treefile]

#NEXUS
begin taxa;
	dimensions ntax=11;
	taxlabels
	AAP55188_Oryza_sativa_
	'AT5G63610.1'
	EFJ19710_Selaginella_moellendorffii_
	GAQ82445_Klebsormidium_nitens_
	OAE30079_Marchantia_polymorpha_
	XP_006838388_Amborella_trichopoda_
	XP_015614383_Oryza_sativa_
	XP_020519818_Amborella_trichopoda_
	XP_024360396_Physcomitrium_patens_
	gnl_onekp_AWQB_scaffold_2056009_Picea_engelmanii_
	sp_P49336_HumanCDK8_
;
end;

begin trees;
	tree tree_1 = [&R] ('AT5G63610.1'[&!color=#ff3333]:0.241692,(XP_015614383_Oryza_sativa_:2.0E-6,AAP55188_Oryza_sativa_[&!color=#ff3333]:0.217267)[&label="100/95",!color=#ff3333]:0.155725,((XP_006838388_Amborella_trichopoda_:0.001127,XP_020519818_Amborella_trichopoda_[&!color=#ff3333]:0.038097)[&label="100/100",!color=#ff3333]:0.105009,(gnl_onekp_AWQB_scaffold_2056009_Picea_engelmanii_[&!color=#00cc33]:0.108466,((EFJ19710_Selaginella_moellendorffii_[&!color=#0000ff]:0.134625,sp_P49336_HumanCDK8_[&!color=#ff9900]:2.828117)[&label="47.2/52",!color=#0000ff]:0.077416,(OAE30079_Marchantia_polymorpha_[&!color=#0000ff]:0.222853,(XP_024360396_Physcomitrium_patens_[&!color=#0000ff]:0.218419,GAQ82445_Klebsormidium_nitens_[&!color=#00ffff]:0.615258)[&label="8.1/43",!color=#0000ff]:0.033294)[&label="95.4/76",!color=#0000ff]:0.071447)[&label="99.9/77"]:0.121463)[&label="98.2/72",!color=#ff3333]:0.07348)[&label="49.5/48",!color=#ff3333]:0.027081);
end;

begin figtree;
	set appearance.backgroundColorAttribute="Default";
	set appearance.backgroundColour=#ffffff;
	set appearance.branchColorAttribute="User selection";
	set appearance.branchColorGradient=false;
	set appearance.branchLineWidth=1.0;
	set appearance.branchMinLineWidth=0.0;
	set appearance.branchWidthAttribute="Fixed";
	set appearance.foregroundColour=#000000;
	set appearance.hilightingGradient=false;
	set appearance.selectionColour=#2d3680;
	set branchLabels.colorAttribute="User selection";
	set branchLabels.displayAttribute="Branch times";
	set branchLabels.fontName="sansserif";
	set branchLabels.fontSize=8;
	set branchLabels.fontStyle=0;
	set branchLabels.isShown=false;
	set branchLabels.significantDigits=4;
	set layout.expansion=0;
	set layout.layoutType="RADIAL";
	set layout.zoom=0;
	set legend.attribute="label";
	set legend.fontSize=10.0;
	set legend.isShown=false;
	set legend.significantDigits=4;
	set nodeBars.barWidth=4.0;
	set nodeBars.displayAttribute=null;
	set nodeBars.isShown=false;
	set nodeLabels.colorAttribute="User selection";
	set nodeLabels.displayAttribute="Node ages";
	set nodeLabels.fontName="sansserif";
	set nodeLabels.fontSize=8;
	set nodeLabels.fontStyle=0;
	set nodeLabels.isShown=false;
	set nodeLabels.significantDigits=4;
	set nodeShapeExternal.colourAttribute="User selection";
	set nodeShapeExternal.isShown=false;
	set nodeShapeExternal.minSize=10.0;
	set nodeShapeExternal.scaleType=Width;
	set nodeShapeExternal.shapeType=Circle;
	set nodeShapeExternal.size=4.0;
	set nodeShapeExternal.sizeAttribute="Fixed";
	set nodeShapeInternal.colourAttribute="User selection";
	set nodeShapeInternal.isShown=false;
	set nodeShapeInternal.minSize=10.0;
	set nodeShapeInternal.scaleType=Width;
	set nodeShapeInternal.shapeType=Circle;
	set nodeShapeInternal.size=4.0;
	set nodeShapeInternal.sizeAttribute="Fixed";
	set polarLayout.alignTipLabels=false;
	set polarLayout.angularRange=0;
	set polarLayout.rootAngle=0;
	set polarLayout.rootLength=100;
	set polarLayout.showRoot=true;
	set radialLayout.spread=0.0;
	set rectilinearLayout.alignTipLabels=false;
	set rectilinearLayout.curvature=0;
	set rectilinearLayout.rootLength=10000;
	set scale.offsetAge=0.0;
	set scale.rootAge=1.0;
	set scale.scaleFactor=1.0;
	set scale.scaleRoot=false;
	set scaleAxis.automaticScale=true;
	set scaleAxis.fontSize=8.0;
	set scaleAxis.isShown=false;
	set scaleAxis.lineWidth=1.0;
	set scaleAxis.majorTicks=1.0;
	set scaleAxis.minorTicks=0.5;
	set scaleAxis.origin=0.0;
	set scaleAxis.reverseAxis=false;
	set scaleAxis.showGrid=true;
	set scaleBar.automaticScale=true;
	set scaleBar.fontSize=10.0;
	set scaleBar.isShown=true;
	set scaleBar.lineWidth=1.0;
	set scaleBar.scaleRange=0.0;
	set tipLabels.colorAttribute="User selection";
	set tipLabels.displayAttribute="Names";
	set tipLabels.fontName="sansserif";
	set tipLabels.fontSize=11;
	set tipLabels.fontStyle=0;
	set tipLabels.isShown=true;
	set tipLabels.significantDigits=4;
	set trees.order=false;
	set trees.orderType="increasing";
	set trees.rooting=true;
	set trees.rootingType="User Selection";
	set trees.transform=false;
	set trees.transformType="cladogram";
end;
