# Supplementary material for: The colonization of land was a likely driving force for the evolution of mitochondrial retrograde signalling in plants
Source: J Exp Bot. 2022 Sep 3;73(21):7182–97. doi: 10.1093/jxb/erac351 (PMC9675596; doi:10.1093/jxb/erac351)
Supplement: erac351_suppl_supplementary_dataset_S1 [file erac351_suppl_supplementary_dataset_s1.zip › CDK/CDKEs_MAFFT_alligned.fasta]

>AT5G63610.1
GDGSSSSTSEKPEWLQQYNLVGKIGEGTYGLVFLARTKTPPKR--PIAIKKFKQSKDGDG
VSPTAIREIMLLREISHENVVKLVNVHINFADMSLYLAFDYAEYDLYEIIRHHRDKVGHS
LNTYTVKSLLWQLLNGLNYLHSNWIIHRDLKPSNILVMGDAEEHGIVKIADFGLARIYQA
PLKPLSDNGVVVTIWYRAPELLLGSKHYTSAVDMWAVGCIFAELLTLKPLFQGAEAKSSQ
NPFQLDQLDKIFKILGHPTMDKWPTLVNLPHWQNDVQHIQAHKYDSVGLHNVVHLNQKSP
AYDLLSKMLEYDPLKRITASQALEHEYFRMDPLPGRNAFVASQPMEKNVNYPTRPVDTNT
DFEGTTSINPPQAVAAGNVAGNMAGAHGMGSRSM-PRPMV--AHNMQRMQQSQMMAYNFP
AQ---AGLNP--SVPLQQQRG--MAQPHQQQQLRRKDPGMGM---SGYA-PPNKSRRL
>XP_015614383(Oryza_sativa)
GDGRVGGGTNRPAWLQQYELVGKIGEGTYGLVFLARLKQSGRRGSPIAIKKFKQSKEGDG
VSPTAIREIMLLREINHENVVKLVNVHINHADMSLYLAFDYAEHDLYEIIRHHREKLNLP
INPYTVKSLLWQLLNGLNYLHSNWIIHRDLKPSNILVMGEGEEHGIIKIADFGLARIYQA
PLKPLSDNGVVVTIWYRAPELLLGAKHYTSAVDMWAVGCIFAELLTLKPLFQGVEAKATP
NPFQLDQLDKIFKVLGHPTVEKWPTLANLPCWQNDQQHIQGHKYENTGLHNIVHLPQKSP
AFDLLSKMLEYDPRKRITAAQALEHEYFRMDPLPGRNALLPSQAGEKIVQYPVRPVDTTT
DFEGTTSLQPTQAPSGNAAPGNQSVVP----RPI-PRQMQQPMVGMSRMGGTNMAAFGAA
PQGGIAGMNP-GNIPMQRGAG---AQSHPHQLRRKADQGMGMQN-PGY--PTQQKRRF
>XP_006838388(Amborella_trichopoda)
GDGT---RSNRPAWLQQYDLVGKIGEGTYGLVFLAKSKLASNKGKCIAIKKFKGSKDGDG
VSPTAIREIMLLREISHENVVKLVNVHINHSDMSLYLAFDYAEHDIYEIIKHHREKVSQP
IKEYTVKSLLWQLLNGLNYLHSNWIIHRDLKPSNILVMGEGDEQGVVKIADFGLARIYQA
PLKPLSDNGVVVTIWYRAPELLLGAKHYTSAVDMWAVGCIFAELLTLKPLFQGVEVKATP
NPFQLDQLEKIFKVLGHPTQEKWPTLVNLPCWQNDQQHIQSRKYDNPGLHSVVHLPQKTP
AYDLLSKMLEYDPRKRVTAAQALEHEYFRIEPPPGRNALVPSQPGEKAVNYPARPVDTTT
DFEGSTSVQASQPSSGNAVSGSLAAPSVVAARPV-PRQM--PMVGMPRMPGAPIAAFNLS
SQASMAGLNP-NNIPMPRAA----SQAHQ-QQLRRKDPGMGMPN-TGY--PQQKSRRF
>XP_020519818(Amborella_trichopoda)
GDGT---RSNRPAWLQQYDLVGKIGEGTYGLVFLAKSKLASNKGKCIAIKKFKGSKDGDG
VSPTAIREIMLLREISHENVVKLVNVHINHSDMSLYLAFDYAEHDIYEIIKHHREKVSQP
IKEYTVKSLLWQLLNGLNYLHSNWIIHRDLKPSNILVMGEGDEQGVVKIADFGLARIYQA
PLKPLSDNGVVVTIWYRAPELLLGAKHYTSAVDMWAVGCIFAELLTLKPLFQGVEVKATP
NPFQLDQLEKIFKVLGHPTQEKWPTLVNLPCWQNDQQHIQSRKYDNPGLHSVVHLPQKTP
AYDLLSKMLEYDPRKRVTAAQALEHEYFRIEPPPGRNALVPSQPGEKAVNYPARPVDTTT
DFEGSTSVQASQP-----------------------------------------------
------------------------SRYLQ-----------GMQF-QGVW-QLLL----
>AAP55188(Oryza_sativa)
GDGRVGGGTNRPAWLQQYELVGKIGEGTYGLVFLARLKQSGRRGSPIAIKKFKQSKEGDG
VSPTAIREIMLLREINHENVVKLVNVHINHADMSLYLAFDYAEHDLYEIIRHHREKLNLP
INPYTVKSLLWQLLNGLNYLHSNWIIHRDLKPSNILVMGEGEEHGIIKIADFGLARIYQA
PLKPLSDNGVVVTIWYRAPELLLGAKHYTSAVDMWAVGCIFAELLTLKPLFQGVEAKATP
NPFQLDQLDKIFKVLGHPTVEKWPTLANLPCWQNDQQHIQGHKYENTGLHNIVHLPQKSP
AFDLLSKMLEYDPRKRITAAQALEHEYFRMDPLPGRKLILCVQLIPQLILKEQQAFNQLK
RHQGTTSLWYRDPFRGKC--NNPW----SVCREW-VVQTWRPLVQLRKE-----------
-------------------A--------------------------------------
>gnl|onekp|AWQB_scaffold_2056009(Picea_engelmanii)
NNNN---NSNRPAWLQHYDLVGKIGEGTYGLVFLARSKLPNNRGLRIAIKKFKQSKDGDG
VSPTAIREIMLLREFSHENVVKLVNVHINHVDMSLYLAFDYAEHDLYEIIRHHREKLNHS
INQYTVKSLLWQLLNGLNYLHSNWIVHRDLKPSNILVMGEGEEHGVVKIADFGLARIYQA
PLKPLSDNGVVVTIWYRAPELLLGAKHYTSAVDMWAVGCIFAELITLKPLFQGVEVKASP
NPFQLDQLDKIFKVLGHPTPEKWPTLMNLPHWTRNLQQIQQRKYDNAGLH-IGPIPPKSP
AYDLLSKMLEYDPRKRITAAQALDHEYFRIDPQPGRNALVPSQPGEKAINYPPRSVDANT
DFDGTITTQPSQVSSGNAPSGSMAAAAVAAVRPI-PQQMQ--LMGMQRMQNANMAAFNLG
AQASMSGLNH-NNLPLQRGSS---QQQAHQQQVRRKEPNSGFPN-PGYP-PQPKSRRL
>EFJ19710(Selaginella_moellendorffii)
ADGIA--KRARPAWLQQYELLGKIGEGTYGLVYLAKSKLVSNRGVKIAIKKFKQSKEGDG
VSPTAIREIMLLRECMHENVVKLVDVHINHADMSLYLAFEYAEHDLYEIIRHHREKLLFQ
INPYTVKSLLWQILNGINYLHSNWIIHRDLKPSNILVMGDGDEQGLVKIGDFGLARIYQA
PLKPLSDNGVVVTIWYRAPELLLGAKHYTCAVDMWAVGCIFAELLTLKPLFQGAEDKTGP
NPFQLDQLDKIFKVLGHPTTERWPMLSNLPHWLANRQLIQSRKYDNPGLHTVVNLQPKGL
AFDLLSRMLEYDPVKRITAAQALDHEYFRSDPLPGRNALVYGQPGEKVVQYPARPVDSST
DFEGSGSIQNTQMSTSNSLPASAASAAAAAVRPMHHQQM--PLVGMQRLQTASMGAFNVG
AQPAMAGLAA--NMFVQRGQQ--LQQVAHHQQQQQQQQQQQHQHHQHQQHQVQKLRSF
>OAE30079(Marchantia_polymorpha)
GPGNPR-QRARPAWLQQYELVGKIGEGTYGLVYLARRQQPLHRGVRIAIKKFKQSKEGDG
VSPTAIREIMLLRECIHDNIVKLVNVHINYVDMSLYLAFDYAEHDLYEIIRHHREKLSSP
INQYTVKSLLWQILNGLNYLHSNWIIHRDLKPSNILVMGDGEEQGVVKIGDFGLARVHQA
PLKPLCDNGVVVTIWYRAPELLLGAKHYTSAVDMWAVGCIFAELLTLKPLFQGIEDKNGQ
NPFQLDQLDKIFKTLGHPTADRWPTLLNLPFWQANRNLIQGRKYENPGLYSIVQQPAKSP
AFDLLSKMLEYDPAKRISAAQALDHQYFRTEPLPGRNALVPGSPGEKVVHYPARPVDYST
DFDGSTAPPQS--NTNLAPQQQQRGEHMMQVPAM-HQPLH--LPAIQRMPQNNMNNFS--
---------------------------SVNQQGRRKEPDSGNQNYNNYQ-PLNKSRRM
>XP_024360396(Physcomitrium_patens)
ANGSVK-QRTRPEWLQQYELVGKIGEGTYGLVYLARSKEPAHRGTKIAIKKFKQSKEGDG
VSPTAIREIMLLRECVHENIVKLVNVHINHGDMSLYLAFDYAEHDLYEIIRHHREKVTCS
INPYTVKSLLWQILNGLNYLHSNWIIHRDLKPSNILVMGEGEEQGVVKIGDFGLARIFQA
PSRPLSDNGVVVTIWYRAPELLLGSKHYTSAVDMWAVGCIFAELLTLKPLFQGIEDKSSP
SPFQFDQLDKIFKVLGNPTADKWPTLTTLPHWAQNRQSIQSRKYDNPGFYSIVQLPPKSP
GFDLLSKMLEYDPIKRITAAQALEHEYFRNDPIPGRNSLVPANSADKVVPYPQRPVDYST
DFDGTTAPPPSQMPNSSNMSGSSNQLHPSMNVNM-QQQ--------HRIQNSNTLSVNQP
V--GMHGMNSSSNMYIQRGNATVPQQQPQQQQGLRRKDQTNVGYPGHYQ-PPNKSRRI
>GAQ82445(Klebsormidium_nitens)
GGGTASKAVARPSWWDLYEVVGKIGEGTYGLVYLVRVKDKA-QGYKLAIKKFKPSKDGDG
VSPTAIREIMLLRECCHENIVKLVNVHINHADASLYLAFDYAEYDLYEIIRFHREKLQYA
ISPYTVKSLMWQILNGLHYLHSNWIIHRDLKPSNILVMREGDEAGVVKLGDFGLARIYQA
PLKPLSDNGVVVTVWYRSPDLLLGAKHYTPAVDVWAVGCIFAELLTLKPLFQGVEDKGMH
NPFQIDQIDKIFKVLGPPSVDTWPGLAHLPYWQHNRQSIQNKKYDHPLLPSMTAHFAKTA
AYDLLTKMFEYDPAKRLTAEQALKHEYFRQEPLPGKNSFVSGYPGEKVVVYPSRPVDTSL
DMGSN---EPTPVGNTANPASGQQ----------------------RRFQQQGQSGSGQG
GTTTGSRLGP-------GGSG-------------RRSDGRSQG-----Q-GPSKMQRR
>sp|P49336(HumanCDK8)
YDFKVKSERERVEDLFEYEGC-KVGRGTYGHVYKAKRKD-GKDDKDYALKQI----EGTG
ISMSACREIALLRELKHPNVISLQKVFLSHADRKVWLLFDYAEHDLWHIIKFHRNKKPVQ
LPRGMVKSLLYQILDGIHYLHANWVLHRDLKPANILVMGEGPERGRVKIADMGFARLFNS
PLKPLADDPVVVTFWYRAPELLLGARHYTKAIDIWAIGCIFAELLTSEPIFHRQEDIKTS
NPYHHDQLDRIFNVMGFPADKDWEDIKKMPEHSTLMKDFRRNTYTNCSLIKYMEKHKVKP
AFHLLQKLLTMDPIKRITSEQAMQDPYFLEDPLPTSDVFAGCQ-----IPYPKREFLTEE
EPDDKGDKKNQQQQQGNNHTNGTG------------------------------------
------------------------------------HPGNQDSSHTQGP-PLKKVRVV
