# Supplementary material for: The colonization of land was a likely driving force for the evolution of mitochondrial retrograde signalling in plants
Source: J Exp Bot. 2022 Sep 3;73(21):7182–97. doi: 10.1093/jxb/erac351 (PMC9675596; doi:10.1093/jxb/erac351)
Supplement: erac351_suppl_supplementary_dataset_S1 [file erac351_suppl_supplementary_dataset_s1.zip › CDK/CDK_IQ_Tree_files/_out.220403040317638G2BPr4SAcJ7UEpXCNYDdelsfnormal.fasta.contree]

(AT1G18040_AtCDKD1_3_:0.1677018206,AT1G73690.1:0.1962959251,((AT1G66750_AtCDKA_1_:0.3945568566,((((((((AT1G20930.1_AtCDKB2_2_:0.1594410880,AT1G76540.1:0.1984756573)100:0.2401511247,(BAA19553_Oryza_sativa_:0.0000024965,XP_015648777_Oryza_sativa_:0.0000020334)100:0.5337056688)93:0.1180532990,XP_006830336_Amborella_trichopoda_:0.4204666594)100:0.3693638460,((((((AT2G38620.2:0.1588621610,AT3G54180.1:0.1639341667)100:0.2664598630,XP_006842627_Amborella_trichopoda_:0.1998613680)94:0.0433299676,(XP_015626887_Oryza_sativa_:0.0000024965,BAD82176_Oryza_sativa_:0.0177841837)100:0.2777998085)100:0.1647623276,gnl_onekp_AWQB_scaffold_2011367_Picea_engelmanii_:0.2892027917)85:0.0744146350,((((XP_024521789_Selaginella_moellendorffii_:0.0000024965,EFJ06603_Selaginella_moellendorffii_:0.0000024965)100:0.2313338316,(((XP_024389783_Physcomitrium_patens_:0.1339538668,XP_024393796_Physcomitrium_patens_:0.2187254481)100:0.2289409821,XP_002966728_Selaginella_moellendorffii_:0.6073559868)83:0.0534872943,(XP_024367302_Physcomitrium_patens_:0.0485128607,XP_024399397_Physcomitrium_patens_:0.0446447536)100:0.4426170469)67:0.0476423945)67:0.0516620167,GAQ88141_Klebsormidium_nitens_:0.4936722132)63:0.0224052539,OAE25156_Marchantia_polymorpha_:0.1347641151)98:0.1430526672)99:0.2949140636,(gnl_onekp_AWQB_scaffold_2003012_Picea_engelmanii_:0.0000024965,gnl_onekp_AWQB_scaffold_2003011_Picea_engelmanii_:0.0000024965)100:0.3470039903)83:0.1615654000)100:0.9788742988,((((((AT3G48750.1:0.3706529900,XP_002960130_Selaginella_moellendorffii_:0.1871188440)69:0.0650736963,((XP_011625170_Amborella_trichopoda_:0.0000024965,XP_006849186_Amborella_trichopoda_:0.0000025003)100:0.0100684345,XP_011624067_Amborella_trichopoda_:0.0470378942)100:0.1241509894)66:0.0328908425,(BBN01060_Marchantia_polymorpha_:0.0842806217,(XP_024371213_Physcomitrium_patens_:0.0998305336,XP_024369188_Physcomitrium_patens_:0.1401868072)69:0.0166868628)97:0.0764762990)59:0.0421007896,gnl_onekp_AWQB_scaffold_2054270_Picea_engelmanii_:0.0239917056)74:0.0991516711,GAQ91787_Klebsormidium_nitens_:0.4146611365)56:0.1038924251,(NP_001388954_Oryza_sativa_:0.0000024965,EEE58219_Oryza_sativa_:0.0000020334)100:0.1936027818)100:0.4577643893)100:0.9462769923,(((((AT1G67580.1:0.4845625994,(XP_015635720_Oryza_sativa_:0.0000024965,KAF2934633.1_Oryza_sativa_:0.0000024965)100:0.3920091981)84:0.0899713727,(XP_011623396_Amborella_trichopoda_:0.0000020703,ERN06138_Amborella_trichopoda_:0.0147929645)100:0.4732143273)52:0.0412271304,(((gnl_onekp_AWQB_scaffold_2000059_Picea_engelmanii_:0.0000024965,gnl_onekp_AWQB_scaffold_2000058_Picea_engelmanii_:0.0000024965)100:0.1948832858,gnl_onekp_AWQB_scaffold_2000057_Picea_engelmanii_:0.1544760822)100:0.3282842659,((gnl_onekp_AWQB_scaffold_2057123_Picea_engelmanii_:0.3765022600,((XP_024363927.1_Physcomitrium_patens_:0.4982136115,(BBN16034_Marchantia_polymorpha_:0.0000024965,BBN16026_Marchantia_polymorpha_:0.0000024965)100:0.3893168624)89:0.0954550733,(XP_024524867_Selaginella_moellendorffii_:0.0000028760,XP_024524866_Selaginella_moellendorffii_:0.0543799147)100:0.4222181996)93:0.0873709749)56:0.0973224557,GAQ90625_Klebsormidium_nitens_:0.9242651123)59:0.0689914757)49:0.1432057098)100:0.4045830798,AT5G63370.1:0.8141761182)100:0.9088638452,(((((((((AT5G64960.1:0.0867100734,AT5G10270.1:0.0638570817)100:0.2142060932,XP_006853325_Amborella_trichopoda_:0.1092527423)95:0.0225243047,(XP_015637332_Oryza_sativa_:0.1131443658,NP_001388757_Oryza_sativa_:0.0544255514)100:0.0902956453)100:0.1242578571,gnl_onekp_AWQB_scaffold_2056304_Picea_engelmanii_:0.2148973957)100:0.1525656034,((XP_024360948_Physcomitrium_patens_:0.0624046346,XP_024402531_Physcomitrium_patens_:0.0625599527)100:0.2718709463,BBN10543_Marchantia_polymorpha_:0.2584754891)100:0.0985842799)95:0.0469345670,(XP_024524678_Selaginella_moellendorffii_:0.0002183149,XP_002967950_Selaginella_moellendorffii_:0.0105352238)100:0.3918519828)95:0.0750631002,OAE29735_Marchantia_polymorpha_:0.3665301648)96:0.2603713132,GAQ86098_Klebsormidium_nitens_:0.6641009978)96:0.4890654812,GAQ91944_Klebsormidium_nitens_:1.5167145208)100:0.8745605213)98:0.3185761671)98:0.2636286059,((((AT5G63610.1:0.3128359919,((XP_015614383_Oryza_sativa_:0.0000023768,AAP55188_Oryza_sativa_:0.2536814182)100:0.2411144841,(XP_006838388_Amborella_trichopoda_:0.0000029079,XP_020519818_Amborella_trichopoda_:0.0579820445)100:0.1468857086)95:0.0396751690)97:0.0780568710,gnl_onekp_AWQB_scaffold_2056009_Picea_engelmanii_:0.1602254451)98:0.1175077342,((EFJ19710_Selaginella_moellendorffii_:0.3289135986,GAQ82445_Klebsormidium_nitens_:0.8517823910)56:0.0387154335,(XP_024360396_Physcomitrium_patens_:0.2987944050,OAE30079_Marchantia_polymorpha_:0.3523839240)99:0.0977022774)56:0.0734887502)100:1.0795785928,sp_P49336_HumanCDK8_:2.0274659102)100:1.0843960153)99:0.2056541140,(GAQ83713_Klebsormidium_nitens_:1.6666630644,((((((AT4G28980.2:0.6699961749,XP_015644444_Oryza_sativa_:0.9708475447)99:0.2360921584,XP_006833351_Amborella_trichopoda_:0.8967714518)100:0.3124236860,gnl_onekp_AWQB_scaffold_2055616_Picea_engelmanii_:0.9458798154)100:0.3822940128,(XP_002981667_Selaginella_moellendorffii_:0.0145002878,XP_002967851_Selaginella_moellendorffii_:0.0000028760)100:1.7116318007)94:0.1932898600,OAE33031_Marchantia_polymorpha_:1.1017828168)94:0.2428289063,XP_024361360_Physcomitrium_patens_:1.2004274248)100:0.6625758311)100:1.1961094771)100:1.5138041776)63:0.2232862654,((NP_001389451_Oryza_sativa_:0.0000020097,KAF2930626_Oryza_sativa_:0.0891819335)100:0.2476422640,(XP_006855287_Amborella_trichopoda_:0.1918840462,(gnl_onekp_AWQB_scaffold_2055478_Picea_engelmanii_:0.5396856242,((XP_024515409.1_Selaginella_moellendorffii_:0.0000025003,EFJ13294_Selaginella_moellendorffii_:0.0043373344)100:0.3456964831,((BBN19168.1_Marchantia_polymorpha_:0.0129934164,OAE33363_Marchantia_polymorpha_:0.0899598267)100:0.2768600187,(((XP_024401710_Physcomitrium_patens_:0.0829615787,(XP_024391785_Physcomitrium_patens_:0.0582009196,XP_024391793_Physcomitrium_patens_:0.0000024965)100:0.0392933566)100:0.2753127698,XP_024393642_Physcomitrium_patens_:0.4426968038)100:0.1871636908,GAQ84194_Klebsormidium_nitens_:0.8759946455)69:0.1065316778)70:0.0598624142)66:0.1178676361)69:0.1681124401)70:0.1710344718)69:0.1339160928)100:0.2672477139);
