# Supplementary material for: The colonization of land was a likely driving force for the evolution of mitochondrial retrograde signalling in plants
Source: J Exp Bot. 2022 Sep 3;73(21):7182–97. doi: 10.1093/jxb/erac351 (PMC9675596; doi:10.1093/jxb/erac351)
Supplement: erac351_suppl_supplementary_dataset_S1 [file erac351_suppl_supplementary_dataset_s1.zip › CDK/CDK_IQ_Tree_files/_out.220403040317638G2BPr4SAcJ7UEpXCNYDdelsfnormal.fasta.iqtree]

IQ-TREE 1.6.12 built Aug 15 2019

Input file name: _out.220403040317638G2BPr4SAcJ7UEpXCNYDdelsfnormal.fasta
Type of analysis: ModelFinder + tree reconstruction + ultrafast bootstrap (1000 replicates)
Random seed number: 383154

REFERENCES
----------

To cite ModelFinder please use: 

Subha Kalyaanamoorthy, Bui Quang Minh, Thomas KF Wong, Arndt von Haeseler,
and Lars S Jermiin (2017) ModelFinder: Fast model selection for
accurate phylogenetic estimates. Nature Methods, 14:587–589.
https://doi.org/10.1038/nmeth.4285

To cite IQ-TREE please use:

Lam-Tung Nguyen, Heiko A. Schmidt, Arndt von Haeseler, and Bui Quang Minh
(2015) IQ-TREE: A fast and effective stochastic algorithm for estimating
maximum likelihood phylogenies. Mol Biol Evol, 32:268-274.
https://doi.org/10.1093/molbev/msu300

Since you used ultrafast bootstrap (UFBoot) please also cite: 

Diep Thi Hoang, Olga Chernomor, Arndt von Haeseler, Bui Quang Minh,
and Le Sy Vinh (2017) UFBoot2: Improving the ultrafast bootstrap
approximation. Mol Biol Evol, in press.
https://doi.org/10.1093/molbev/msx281

SEQUENCE ALIGNMENT
------------------

Input data: 100 sequences with 2604 amino-acid sites
Number of constant sites: 1038 (= 39.8618% of all sites)
Number of invariant (constant or ambiguous constant) sites: 1038 (= 39.8618% of all sites)
Number of parsimony informative sites: 1025
Number of distinct site patterns: 1922

ModelFinder
-----------

Best-fit model according to BIC: LG+F+I+G4

List of models sorted by BIC scores: 

Model             LogL          AIC      w-AIC      AICc     w-AICc       BIC      w-BIC
LG+F+I+G4       -47687.1079  95810.2157 + 1.0000  95850.2510 + 1.0000  97088.7430 + 1.0000
LG+F+G4         -47731.5930  95897.1860 - 0.0000  95936.8390 - 0.0000  97169.8485 - 0.0000
JTT+I+G4        -47807.3806  96012.7611 - 0.0000  96045.8726 - 0.0000  97179.8571 - 0.0000
VT+I+G4         -47812.4170  96022.8341 - 0.0000  96055.9455 - 0.0000  97189.9301 - 0.0000
JTTDCMut+I+G4   -47813.9141  96025.8282 - 0.0000  96058.9397 - 0.0000  97192.9242 - 0.0000
VT+F+I+G4       -47765.8653  95967.7306 - 0.0000  96007.7658 - 0.0000  97246.2579 - 0.0000
WAG+I+G4        -47850.6906  96099.3813 - 0.0000  96132.4928 - 0.0000  97266.4773 - 0.0000
JTT+G4          -47859.2455  96114.4910 - 0.0000  96147.2577 - 0.0000  97275.7222 - 0.0000
VT+G4           -47862.3588  96120.7177 - 0.0000  96153.4844 - 0.0000  97281.9489 - 0.0000
JTT+F+I+G4      -47786.1353  96008.2707 - 0.0000  96048.3059 - 0.0000  97286.7980 - 0.0000
JTTDCMut+G4     -47865.9969  96127.9937 - 0.0000  96160.7605 - 0.0000  97289.2249 - 0.0000
JTTDCMut+F+I+G4 -47788.5425  96013.0850 - 0.0000  96053.1202 - 0.0000  97291.6123 - 0.0000
LG+I+G4         -47865.4900  96128.9799 - 0.0000  96162.0914 - 0.0000  97296.0759 - 0.0000
WAG+F+I+G4      -47803.5749  96043.1498 - 0.0000  96083.1851 - 0.0000  97321.6771 - 0.0000
VT+F+G4         -47819.2701  96072.5402 - 0.0000  96112.1931 - 0.0000  97345.2026 - 0.0000
WAG+G4          -47894.2656  96184.5312 - 0.0000  96217.2980 - 0.0000  97345.7624 - 0.0000
rtREV+F+I+G4    -47819.4808  96074.9616 - 0.0000  96114.9968 - 0.0000  97353.4889 - 0.0000
LG+G4           -47905.8995  96207.7991 - 0.0000  96240.5658 - 0.0000  97369.0303 - 0.0000
JTT+F+G4        -47840.3796  96114.7593 - 0.0000  96154.4123 - 0.0000  97387.4217 - 0.0000
JTTDCMut+F+G4   -47842.6047  96119.2095 - 0.0000  96158.8624 - 0.0000  97391.8719 - 0.0000
WAG+F+G4        -47850.8937  96135.7875 - 0.0000  96175.4405 - 0.0000  97408.4499 - 0.0000
rtREV+F+G4      -47858.7620  96151.5240 - 0.0000  96191.1770 - 0.0000  97424.1865 - 0.0000
Dayhoff+F+I+G4  -48006.9049  96449.8099 - 0.0000  96489.8451 - 0.0000  97728.3371 - 0.0000
DCMut+F+I+G4    -48007.9066  96451.8133 - 0.0000  96491.8485 - 0.0000  97730.3406 - 0.0000
PMB+F+I+G4      -48037.1004  96510.2008 - 0.0000  96550.2360 - 0.0000  97788.7280 - 0.0000
Blosum62+F+I+G4 -48041.6106  96519.2213 - 0.0000  96559.2565 - 0.0000  97797.7485 - 0.0000
Dayhoff+F+G4    -48047.9157  96529.8314 - 0.0000  96569.4844 - 0.0000  97802.4939 - 0.0000
DCMut+F+G4      -48049.1985  96532.3970 - 0.0000  96572.0500 - 0.0000  97805.0594 - 0.0000
PMB+I+G4        -48127.3443  96652.6885 - 0.0000  96685.8000 - 0.0000  97819.7845 - 0.0000
PMB+F+G4        -48084.5457  96603.0913 - 0.0000  96642.7443 - 0.0000  97875.7538 - 0.0000
Blosum62+F+G4   -48085.8331  96605.6661 - 0.0000  96645.3191 - 0.0000  97878.3286 - 0.0000
PMB+G4          -48171.4045  96738.8090 - 0.0000  96771.5757 - 0.0000  97900.0402 - 0.0000
mtInv+F+I+G4    -48097.3802  96630.7603 - 0.0000  96670.7956 - 0.0000  97909.2876 - 0.0000
mtInv+F+G4      -48130.2388  96694.4776 - 0.0000  96734.1305 - 0.0000  97967.1400 - 0.0000
Dayhoff+I+G4    -48228.7211  96855.4423 - 0.0000  96888.5538 - 0.0000  98022.5383 - 0.0000
DCMut+I+G4      -48229.9261  96857.8523 - 0.0000  96890.9638 - 0.0000  98024.9483 - 0.0000
Blosum62+I+G4   -48233.2914  96864.5828 - 0.0000  96897.6943 - 0.0000  98031.6788 - 0.0000
rtREV+I+G4      -48261.8558  96921.7117 - 0.0000  96954.8232 - 0.0000  98088.8077 - 0.0000
Dayhoff+G4      -48268.4676  96932.9352 - 0.0000  96965.7020 - 0.0000  98094.1664 - 0.0000
DCMut+G4        -48270.0033  96936.0066 - 0.0000  96968.7734 - 0.0000  98097.2378 - 0.0000
Blosum62+G4     -48272.6490  96941.2981 - 0.0000  96974.0648 - 0.0000  98102.5293 - 0.0000
cpREV+F+I+G4    -48207.4777  96850.9554 - 0.0000  96890.9907 - 0.0000  98129.4827 - 0.0000
rtREV+G4        -48301.1920  96998.3840 - 0.0000  97031.1507 - 0.0000  98159.6152 - 0.0000
cpREV+F+G4      -48255.0218  96944.0437 - 0.0000  96983.6967 - 0.0000  98216.7062 - 0.0000
cpREV+I+G4      -48389.5065  97177.0130 - 0.0000  97210.1244 - 0.0000  98344.1090 - 0.0000
mtZOA+F+I+G4    -48351.3101  97138.6201 - 0.0000  97178.6553 - 0.0000  98417.1474 - 0.0000
cpREV+G4        -48435.3525  97266.7050 - 0.0000  97299.4717 - 0.0000  98427.9362 - 0.0000
mtMet+F+I+G4    -48365.7205  97167.4409 - 0.0000  97207.4762 - 0.0000  98445.9682 - 0.0000
mtZOA+F+G4      -48379.0569  97192.1138 - 0.0000  97231.7668 - 0.0000  98464.7763 - 0.0000
mtMet+F+G4      -48400.3447  97234.6895 - 0.0000  97274.3424 - 0.0000  98507.3519 - 0.0000
mtREV+F+I+G4    -48563.0172  97562.0345 - 0.0000  97602.0697 - 0.0000  98840.5618 - 0.0000
FLU+F+I+G4      -48566.2537  97568.5074 - 0.0000  97608.5427 - 0.0000  98847.0347 - 0.0000
mtREV+F+G4      -48602.9272  97639.8545 - 0.0000  97679.5074 - 0.0000  98912.5169 - 0.0000
FLU+F+G4        -48624.5486  97683.0972 - 0.0000  97722.7502 - 0.0000  98955.7596 - 0.0000
HIVb+F+I+G4     -48701.1138  97838.2276 - 0.0000  97878.2628 - 0.0000  99116.7549 - 0.0000
HIVb+F+G4       -48767.3436  97968.6872 - 0.0000  98008.3402 - 0.0000  99241.3496 - 0.0000
FLU+I+G4        -48903.7378  98205.4755 - 0.0000  98238.5870 - 0.0000  99372.5715 - 0.0000
FLU+G4          -48957.9661  98311.9322 - 0.0000  98344.6989 - 0.0000  99473.1634 - 0.0000
HIVb+I+G4       -49021.4233  98440.8466 - 0.0000  98473.9581 - 0.0000  99607.9426 - 0.0000
mtART+F+I+G4    -48950.7658  98337.5317 - 0.0000  98377.5669 - 0.0000  99616.0589 - 0.0000
mtART+F+G4      -48978.4968  98390.9936 - 0.0000  98430.6466 - 0.0000  99663.6561 - 0.0000
HIVb+G4         -49089.8728  98575.7455 - 0.0000  98608.5123 - 0.0000  99736.9767 - 0.0000
mtVer+F+I+G4    -49030.8174  98497.6348 - 0.0000  98537.6700 - 0.0000  99776.1621 - 0.0000
VT+F+I          -49064.0386  98562.0772 - 0.0000  98601.7302 - 0.0000  99834.7397 - 0.0000
mtVer+F+G4      -49075.2421  98584.4841 - 0.0000  98624.1371 - 0.0000  99857.1466 - 0.0000
VT+I            -49161.2952  98718.5905 - 0.0000  98751.3572 - 0.0000  99879.8217 - 0.0000
WAG+I           -49272.8691  98941.7382 - 0.0000  98974.5049 - 0.0000 100102.9694 - 0.0000
WAG+F+I         -49213.2476  98860.4953 - 0.0000  98900.1483 - 0.0000 100133.1578 - 0.0000
JTT+I           -49358.4139  99112.8278 - 0.0000  99145.5946 - 0.0000 100274.0590 - 0.0000
JTT+F+I         -49287.0620  99008.1240 - 0.0000  99047.7770 - 0.0000 100280.7865 - 0.0000
JTTDCMut+I      -49365.4845  99126.9689 - 0.0000  99159.7357 - 0.0000 100288.2001 - 0.0000
JTTDCMut+F+I    -49293.8697  99021.7395 - 0.0000  99061.3925 - 0.0000 100294.4019 - 0.0000
LG+F+I          -49334.8788  99103.7576 - 0.0000  99143.4105 - 0.0000 100376.4200 - 0.0000
PMB+F+I         -49359.9242  99153.8483 - 0.0000  99193.5013 - 0.0000 100426.5108 - 0.0000
Blosum62+F+I    -49373.4337  99180.8675 - 0.0000  99220.5205 - 0.0000 100453.5299 - 0.0000
PMB+I           -49503.1713  99402.3426 - 0.0000  99435.1094 - 0.0000 100563.5738 - 0.0000
VT+F            -49436.1630  99304.3261 - 0.0000  99343.5988 - 0.0000 100571.1237 - 0.0000
mtMAM+F+I+G4    -49443.0395  99322.0790 - 0.0000  99362.1142 - 0.0000 100600.6063 - 0.0000
VT              -49527.7087  99449.4173 - 0.0000  99481.8413 - 0.0000 100604.7837 - 0.0000
rtREV+F+I       -49452.6569  99339.3139 - 0.0000  99378.9669 - 0.0000 100611.9764 - 0.0000
mtMAM+F+G4      -49485.4136  99404.8272 - 0.0000  99444.4802 - 0.0000 100677.4897 - 0.0000
LG+I            -49592.6032  99581.2064 - 0.0000  99613.9731 - 0.0000 100742.4376 - 0.0000
DCMut+F+I       -49529.3665  99492.7330 - 0.0000  99532.3860 - 0.0000 100765.3954 - 0.0000
Dayhoff+F+I     -49532.5157  99499.0314 - 0.0000  99538.6844 - 0.0000 100771.6939 - 0.0000
Blosum62+I      -49623.7521  99643.5042 - 0.0000  99676.2710 - 0.0000 100804.7354 - 0.0000
WAG             -49637.9557  99669.9113 - 0.0000  99702.3353 - 0.0000 100825.2777 - 0.0000
WAG+F           -49586.1203  99604.2406 - 0.0000  99643.5133 - 0.0000 100871.0383 - 0.0000
DCMut+I         -49744.0467  99884.0935 - 0.0000  99916.8602 - 0.0000 101045.3247 - 0.0000
Dayhoff+I       -49746.9981  99889.9963 - 0.0000  99922.7630 - 0.0000 101051.2275 - 0.0000
JTT             -49752.2486  99898.4972 - 0.0000  99930.9212 - 0.0000 101053.8636 - 0.0000
JTTDCMut        -49759.4874  99912.9749 - 0.0000  99945.3988 - 0.0000 101068.3413 - 0.0000
JTT+F           -49690.3315  99812.6630 - 0.0000  99851.9357 - 0.0000 101079.4606 - 0.0000
JTTDCMut+F      -49696.8693  99825.7385 - 0.0000  99865.0112 - 0.0000 101092.5362 - 0.0000
LG+F            -49707.4146  99846.8291 - 0.0000  99886.1019 - 0.0000 101113.6268 - 0.0000
PMB+F           -49710.5888  99853.1776 - 0.0000  99892.4503 - 0.0000 101119.9753 - 0.0000
Blosum62+F      -49715.5989  99863.1979 - 0.0000  99902.4706 - 0.0000 101129.9955 - 0.0000
PMB             -49843.7448 100081.4896 - 0.0000 100113.9136 - 0.0000 101236.8560 - 0.0000
cpREV+F+I       -49785.2117 100004.4233 - 0.0000 100044.0763 - 0.0000 101277.0858 - 0.0000
rtREV+F         -49805.4740 100042.9480 - 0.0000 100082.2207 - 0.0000 101309.7456 - 0.0000
rtREV+I         -49917.8929 100231.7859 - 0.0000 100264.5526 - 0.0000 101393.0171 - 0.0000
Blosum62        -49955.0014 100304.0027 - 0.0000 100336.4267 - 0.0000 101459.3691 - 0.0000
LG              -49958.3297 100310.6594 - 0.0000 100343.0833 - 0.0000 101466.0258 - 0.0000
mtInv+F+I       -49892.5044 100219.0088 - 0.0000 100258.6618 - 0.0000 101491.6713 - 0.0000
DCMut+F         -49919.0381 100270.0762 - 0.0000 100309.3489 - 0.0000 101536.8738 - 0.0000
Dayhoff+F       -49922.3884 100276.7768 - 0.0000 100316.0495 - 0.0000 101543.5745 - 0.0000
cpREV+I         -50018.8162 100433.6324 - 0.0000 100466.3992 - 0.0000 101594.8636 - 0.0000
mtZOA+I+G4      -50097.0694 100592.1388 - 0.0000 100625.2503 - 0.0000 101759.2348 - 0.0000
mtZOA+G4        -50115.7296 100627.4592 - 0.0000 100660.2259 - 0.0000 101788.6904 - 0.0000
DCMut           -50127.8504 100649.7008 - 0.0000 100682.1248 - 0.0000 101805.0672 - 0.0000
Dayhoff         -50130.8918 100655.7836 - 0.0000 100688.2076 - 0.0000 101811.1500 - 0.0000
HIVw+F+I+G4     -50052.4570 100540.9141 - 0.0000 100580.9493 - 0.0000 101819.4413 - 0.0000
HIVw+F+G4       -50120.7217 100675.4434 - 0.0000 100715.0964 - 0.0000 101948.1059 - 0.0000
cpREV+F         -50167.3400 100766.6799 - 0.0000 100805.9527 - 0.0000 102033.4776 - 0.0000
rtREV           -50259.7252 100913.4504 - 0.0000 100945.8744 - 0.0000 102068.8168 - 0.0000
mtInv+F         -50240.9899 100913.9798 - 0.0000 100953.2525 - 0.0000 102180.7774 - 0.0000
cpREV           -50380.8004 101155.6008 - 0.0000 101188.0248 - 0.0000 102310.9672 - 0.0000
mtMet+F+I       -50391.7468 101217.4936 - 0.0000 101257.1465 - 0.0000 102490.1560 - 0.0000
mtREV+F+I       -50554.6444 101543.2888 - 0.0000 101582.9418 - 0.0000 102815.9513 - 0.0000
mtZOA+F+I       -50636.4058 101706.8116 - 0.0000 101746.4646 - 0.0000 102979.4741 - 0.0000
FLU+F+I         -50638.1886 101710.3772 - 0.0000 101750.0302 - 0.0000 102983.0397 - 0.0000
mtMet+F         -50749.0570 101930.1141 - 0.0000 101969.3868 - 0.0000 103196.9117 - 0.0000
mtREV+I+G4      -50826.8704 102051.7408 - 0.0000 102084.8523 - 0.0000 103218.8368 - 0.0000
HIVb+F+I        -50771.6800 101977.3601 - 0.0000 102017.0131 - 0.0000 103250.0225 - 0.0000
mtREV+G4        -50855.4913 102106.9825 - 0.0000 102139.7493 - 0.0000 103268.2137 - 0.0000
mtMet+I+G4      -50955.6727 102309.3454 - 0.0000 102342.4569 - 0.0000 103476.4414 - 0.0000
mtMet+G4        -50978.2079 102352.4158 - 0.0000 102385.1825 - 0.0000 103513.6470 - 0.0000
mtREV+F         -50913.8199 102259.6397 - 0.0000 102298.9125 - 0.0000 103526.4374 - 0.0000
FLU+I           -51009.0003 102414.0006 - 0.0000 102446.7674 - 0.0000 103575.2318 - 0.0000
mtZOA+F         -50967.8616 102367.7233 - 0.0000 102406.9960 - 0.0000 103634.5209 - 0.0000
HIVw+I+G4       -51084.0375 102566.0750 - 0.0000 102599.1865 - 0.0000 103733.1710 - 0.0000
HIVb+I          -51114.8946 102625.7892 - 0.0000 102658.5559 - 0.0000 103787.0204 - 0.0000
FLU+F           -51069.7554 102571.5109 - 0.0000 102610.7836 - 0.0000 103838.3085 - 0.0000
HIVw+G4         -51151.4632 102698.9263 - 0.0000 102731.6931 - 0.0000 103860.1575 - 0.0000
mtInv+I+G4      -51270.7517 102939.5034 - 0.0000 102972.6149 - 0.0000 104106.5994 - 0.0000
mtInv+G4        -51296.2150 102988.4300 - 0.0000 103021.1968 - 0.0000 104149.6612 - 0.0000
mtART+I+G4      -51302.6580 103003.3161 - 0.0000 103036.4276 - 0.0000 104170.4121 - 0.0000
mtART+G4        -51320.6992 103037.3984 - 0.0000 103070.1651 - 0.0000 104198.6296 - 0.0000
HIVb+F          -51262.0008 102956.0016 - 0.0000 102995.2744 - 0.0000 104222.7993 - 0.0000
mtVer+I+G4      -51375.4787 103148.9573 - 0.0000 103182.0688 - 0.0000 104316.0533 - 0.0000
mtVer+F+I       -51306.6419 103047.2838 - 0.0000 103086.9368 - 0.0000 104319.9463 - 0.0000
mtVer+G4        -51403.2617 103202.5233 - 0.0000 103235.2900 - 0.0000 104363.7545 - 0.0000
FLU             -51435.5224 103265.0447 - 0.0000 103297.4687 - 0.0000 104420.4111 - 0.0000
HIVb            -51590.5701 103575.1402 - 0.0000 103607.5642 - 0.0000 104730.5066 - 0.0000
mtVer+F         -51734.1662 103900.3324 - 0.0000 103939.6051 - 0.0000 105167.1300 - 0.0000
mtART+F+I       -51803.0542 104040.1083 - 0.0000 104079.7613 - 0.0000 105312.7708 - 0.0000
mtMAM+I+G4      -51874.6428 104147.2857 - 0.0000 104180.3972 - 0.0000 105314.3817 - 0.0000
mtMAM+G4        -51893.0423 104182.0845 - 0.0000 104214.8513 - 0.0000 105343.3157 - 0.0000
mtART+F         -52131.4065 104694.8130 - 0.0000 104734.0857 - 0.0000 105961.6106 - 0.0000
HIVw+F+I        -52171.7916 104777.5832 - 0.0000 104817.2362 - 0.0000 106050.2457 - 0.0000
mtMAM+F+I       -52254.8619 104943.7238 - 0.0000 104983.3768 - 0.0000 106216.3862 - 0.0000
mtMAM+F         -52652.2625 105736.5251 - 0.0000 105775.7978 - 0.0000 107003.3227 - 0.0000
HIVw+F          -52722.2133 105876.4267 - 0.0000 105915.6994 - 0.0000 107143.2243 - 0.0000
mtZOA+I         -53140.9365 106677.8731 - 0.0000 106710.6398 - 0.0000 107839.1043 - 0.0000
HIVw+I          -53247.2787 106890.5575 - 0.0000 106923.3242 - 0.0000 108051.7887 - 0.0000
mtREV+I         -53366.6392 107129.2784 - 0.0000 107162.0452 - 0.0000 108290.5096 - 0.0000
mtZOA           -53439.6956 107273.3912 - 0.0000 107305.8151 - 0.0000 108428.7576 - 0.0000
mtMet+I         -53588.1115 107572.2230 - 0.0000 107604.9897 - 0.0000 108733.4542 - 0.0000
mtInv+I         -53628.5531 107653.1062 - 0.0000 107685.8729 - 0.0000 108814.3374 - 0.0000
mtREV           -53675.7599 107745.5199 - 0.0000 107777.9438 - 0.0000 108900.8862 - 0.0000
HIVw            -53782.0329 107958.0658 - 0.0000 107990.4897 - 0.0000 109113.4321 - 0.0000
mtMet           -53912.2378 108218.4756 - 0.0000 108250.8995 - 0.0000 109373.8420 - 0.0000
mtInv           -53952.2241 108298.4483 - 0.0000 108330.8722 - 0.0000 109453.8146 - 0.0000
mtVer+I         -54258.2962 108912.5924 - 0.0000 108945.3592 - 0.0000 110073.8236 - 0.0000
mtVer           -54609.9136 109613.8273 - 0.0000 109646.2512 - 0.0000 110769.1937 - 0.0000
mtART+I         -55079.9739 110555.9478 - 0.0000 110588.7146 - 0.0000 111717.1790 - 0.0000
mtART           -55409.7444 111213.4888 - 0.0000 111245.9127 - 0.0000 112368.8551 - 0.0000
mtMAM+I         -55600.3271 111596.6543 - 0.0000 111629.4210 - 0.0000 112757.8855 - 0.0000
mtMAM           -55955.2964 112304.5927 - 0.0000 112337.0167 - 0.0000 113459.9591 - 0.0000

AIC, w-AIC   : Akaike information criterion scores and weights.
AICc, w-AICc : Corrected AIC scores and weights.
BIC, w-BIC   : Bayesian information criterion scores and weights.

Plus signs denote the 95% confidence sets.
Minus signs denote significant exclusion.

SUBSTITUTION PROCESS
--------------------

Model of substitution: LG+F+I+G4

State frequencies: (empirical counts from alignment)

  pi(A) = 0.0581
  pi(R) = 0.0625
  pi(N) = 0.0372
  pi(D) = 0.0588
  pi(C) = 0.0195
  pi(Q) = 0.0443
  pi(E) = 0.0643
  pi(G) = 0.0719
  pi(H) = 0.0334
  pi(I) = 0.0439
  pi(L) = 0.0893
  pi(K) = 0.0611
  pi(M) = 0.0308
  pi(F) = 0.0375
  pi(P) = 0.0660
  pi(S) = 0.0647
  pi(T) = 0.0425
  pi(W) = 0.0215
  pi(Y) = 0.0368
  pi(V) = 0.0560

Model of rate heterogeneity: Invar+Gamma with 4 categories
Proportion of invariable sites: 0.0174
Gamma shape alpha: 0.9409

 Category  Relative_rate  Proportion
  0         0              0.0174
  1         0.1272         0.2456
  2         0.4664         0.2456
  3         1.0070         0.2456
  4         2.4704         0.2456
Relative rates are computed as MEAN of the portion of the Gamma distribution falling in the category.

MAXIMUM LIKELIHOOD TREE
-----------------------

Log-likelihood of the tree: -47620.6375 (s.e. 1308.0956)
Unconstrained log-likelihood (without tree): -18710.2833
Number of free parameters (#branches + #model parameters): 218
Akaike information criterion (AIC) score: 95677.2750
Corrected Akaike information criterion (AICc) score: 95717.3102
Bayesian information criterion (BIC) score: 96955.8023

Total tree length (sum of branch lengths): 54.1395
Sum of internal branch lengths: 25.1678 (46.4869% of tree length)

NOTE: Tree is UNROOTED although outgroup taxon 'AT1G18040_AtCDKD1_3_' is drawn at root
Numbers in parentheses are SH-aLRT support (%) / ultrafast bootstrap support (%)

+--AT1G18040_AtCDKD1_3_
|
+--AT1G73690.1
|
|     +--AT1G66750_AtCDKA_1_
|  +--| (54.6/63)
|  |  |                                              +--AT1G20930.1_AtCDKB2_2_
|  |  |                                           +--| (98.8/100)
|  |  |                                           |  +--AT1G76540.1
|  |  |                                        +--| (56/93)
|  |  |                                        |  |    +**BAA19553_Oryza_sativa_
|  |  |                                        |  +----| (100/100)
|  |  |                                        |       +**XP_015648777_Oryza_sativa_
|  |  |                                     +--| (99.1/100)
|  |  |                                     |  +--XP_006830336_Amborella_trichopoda_
|  |  |                            +--------| (100/100)
|  |  |                            |        |                 +--AT2G38620.2
|  |  |                            |        |              +--| (99.9/100)
|  |  |                            |        |              |  +--AT3G54180.1
|  |  |                            |        |           +--| (51.9/94)
|  |  |                            |        |           |  +--XP_006842627_Amborella_trichopoda_
|  |  |                            |        |        +--| (97.2/100)
|  |  |                            |        |        |  |  +**XP_015626887_Oryza_sativa_
|  |  |                            |        |        |  +--| (100/100)
|  |  |                            |        |        |     +--BAD82176_Oryza_sativa_
|  |  |                            |        |     +--| (33.2/85)
|  |  |                            |        |     |  +--gnl_onekp_AWQB_scaffold_2011367_Picea_engelmanii_
|  |  |                            |        |  +--| (98.9/99)
|  |  |                            |        |  |  |           +**XP_024521789_Selaginella_moellendorffii_
|  |  |                            |        |  |  |        +--| (99.8/100)
|  |  |                            |        |  |  |        |  +**EFJ06603_Selaginella_moellendorffii_
|  |  |                            |        |  |  |     +--| (52.3/67)
|  |  |                            |        |  |  |     |  |        +--XP_024389783_Physcomitrium_patens_
|  |  |                            |        |  |  |     |  |     +--| (99.1/100)
|  |  |                            |        |  |  |     |  |     |  +--XP_024393796_Physcomitrium_patens_
|  |  |                            |        |  |  |     |  |  +--| (30.4/83)
|  |  |                            |        |  |  |     |  |  |  +----XP_002966728_Selaginella_moellendorffii_
|  |  |                            |        |  |  |     |  +--| (36.1/67)
|  |  |                            |        |  |  |     |     |   +--XP_024367302_Physcomitrium_patens_
|  |  |                            |        |  |  |     |     +---| (100/100)
|  |  |                            |        |  |  |     |         +--XP_024399397_Physcomitrium_patens_
|  |  |                            |        |  |  |  +--| (12/63)
|  |  |                            |        |  |  |  |  +---GAQ88141_Klebsormidium_nitens_
|  |  |                            |        |  |  +--| (94.3/98)
|  |  |                            |        |  |     +--OAE25156_Marchantia_polymorpha_
|  |  |                            |        +--| (30.1/83)
|  |  |                            |           |  +**gnl_onekp_AWQB_scaffold_2003012_Picea_engelmanii_
|  |  |                            |           +--| (99.2/100)
|  |  |                            |              +**gnl_onekp_AWQB_scaffold_2003011_Picea_engelmanii_
|  |  |                   +--------| (99.9/100)
|  |  |                   |        |                  +--AT3G48750.1
|  |  |                   |        |               +--| (50.5/69)
|  |  |                   |        |               |  +--XP_002960130_Selaginella_moellendorffii_
|  |  |                   |        |            +--| (77/66)
|  |  |                   |        |            |  |     +**XP_011625170_Amborella_trichopoda_
|  |  |                   |        |            |  |  +--| (73/100)
|  |  |                   |        |            |  |  |  +**XP_006849186_Amborella_trichopoda_
|  |  |                   |        |            |  +--| (98.9/100)
|  |  |                   |        |            |     +--XP_011624067_Amborella_trichopoda_
|  |  |                   |        |         +--| (50.4/59)
|  |  |                   |        |         |  |  +--BBN01060_Marchantia_polymorpha_
|  |  |                   |        |         |  +--| (93.7/97)
|  |  |                   |        |         |     |  +--XP_024371213_Physcomitrium_patens_
|  |  |                   |        |         |     +--| (10.2/69)
|  |  |                   |        |         |        +--XP_024369188_Physcomitrium_patens_
|  |  |                   |        |      +--| (91.7/74)
|  |  |                   |        |      |  +--gnl_onekp_AWQB_scaffold_2054270_Picea_engelmanii_
|  |  |                   |        |   +--| (17.5/36)
|  |  |                   |        |   |  |  +**NP_001388954_Oryza_sativa_
|  |  |                   |        |   |  +--| (100/100)
|  |  |                   |        |   |     +**EEE58219_Oryza_sativa_
|  |  |                   |        +---| (98/100)
|  |  |                   |            +--GAQ91787_Klebsormidium_nitens_
|  |  |                +--| (83.9/98)
|  |  |                |  |                +---AT1G67580.1
|  |  |                |  |             +--| (41/84)
|  |  |                |  |             |  |  +**XP_015635720_Oryza_sativa_
|  |  |                |  |             |  +--| (100/100)
|  |  |                |  |             |     +**KAF2934633.1_Oryza_sativa_
|  |  |                |  |          +--| (98.6/100)
|  |  |                |  |          |  |                 +**gnl_onekp_AWQB_scaffold_2000059_Picea_engelmanii_
|  |  |                |  |          |  |              +--| (99.4/100)
|  |  |                |  |          |  |              |  +**gnl_onekp_AWQB_scaffold_2000058_Picea_engelmanii_
|  |  |                |  |          |  |           +--| (100/100)
|  |  |                |  |          |  |           |  +--gnl_onekp_AWQB_scaffold_2000057_Picea_engelmanii_
|  |  |                |  |          |  |        +--| (50.6/32)
|  |  |                |  |          |  |        |  +--gnl_onekp_AWQB_scaffold_2057123_Picea_engelmanii_
|  |  |                |  |          |  |     +--| (91.6/38)
|  |  |                |  |          |  |     |  |     +---XP_024363927.1_Physcomitrium_patens_
|  |  |                |  |          |  |     |  |  +--| (65.6/89)
|  |  |                |  |          |  |     |  |  |  |  +**BBN16034_Marchantia_polymorpha_
|  |  |                |  |          |  |     |  |  |  +--| (100/100)
|  |  |                |  |          |  |     |  |  |     +**BBN16026_Marchantia_polymorpha_
|  |  |                |  |          |  |     |  +--| (81.5/93)
|  |  |                |  |          |  |     |     |   +**XP_024524867_Selaginella_moellendorffii_
|  |  |                |  |          |  |     |     +---| (100/100)
|  |  |                |  |          |  |     |         +--XP_024524866_Selaginella_moellendorffii_
|  |  |                |  |          |  |  +--| (95/49)
|  |  |                |  |          |  |  |  +-------GAQ90625_Klebsormidium_nitens_
|  |  |                |  |          |  +--| (28.8/38)
|  |  |                |  |          |     |   +**XP_011623396_Amborella_trichopoda_
|  |  |                |  |          |     +---| (100/100)
|  |  |                |  |          |         +--ERN06138_Amborella_trichopoda_
|  |  |                |  |  +-------| (99.8/100)
|  |  |                |  |  |       +------AT5G63370.1
|  |  |                |  +--| (85.4/98)
|  |  |                |     |                                +--AT5G64960.1
|  |  |                |     |                             +--| (100/100)
|  |  |                |     |                             |  +--AT5G10270.1
|  |  |                |     |                          +--| (28/95)
|  |  |                |     |                          |  +--XP_006853325_Amborella_trichopoda_
|  |  |                |     |                       +--| (99.8/100)
|  |  |                |     |                       |  |  +--XP_015637332_Oryza_sativa_
|  |  |                |     |                       |  +--| (99.7/100)
|  |  |                |     |                       |     +--NP_001388757_Oryza_sativa_
|  |  |                |     |                    +--| (99.3/100)
|  |  |                |     |                    |  +--gnl_onekp_AWQB_scaffold_2056304_Picea_engelmanii_
|  |  |                |     |                 +--| (88.1/95)
|  |  |                |     |                 |  |     +--XP_024360948_Physcomitrium_patens_
|  |  |                |     |                 |  |  +--| (100/100)
|  |  |                |     |                 |  |  |  +--XP_024402531_Physcomitrium_patens_
|  |  |                |     |                 |  +--| (97.9/100)
|  |  |                |     |                 |     +--BBN10543_Marchantia_polymorpha_
|  |  |                |     |              +--| (75.7/95)
|  |  |                |     |              |  |  +**XP_024524678_Selaginella_moellendorffii_
|  |  |                |     |              |  +--| (100/100)
|  |  |                |     |              |     +--XP_002967950_Selaginella_moellendorffii_
|  |  |                |     |           +--| (91.8/96)
|  |  |                |     |           |  +--OAE29735_Marchantia_polymorpha_
|  |  |                |     |       +---| (95.7/96)
|  |  |                |     |       |   +-----GAQ86098_Klebsormidium_nitens_
|  |  |                |     +-------| (99.9/100)
|  |  |                |             +-------------GAQ91944_Klebsormidium_nitens_
|  |  |             +--| (81.9/99)
|  |  |             |  |                         +--AT5G63610.1
|  |  |             |  |                      +--| (91/97)
|  |  |             |  |                      |  |     +**XP_015614383_Oryza_sativa_
|  |  |             |  |                      |  |  +--| (100/100)
|  |  |             |  |                      |  |  |  +--AAP55188_Oryza_sativa_
|  |  |             |  |                      |  +--| (52.1/95)
|  |  |             |  |                      |     |  +**XP_006838388_Amborella_trichopoda_
|  |  |             |  |                      |     +--| (100/100)
|  |  |             |  |                      |        +--XP_020519818_Amborella_trichopoda_
|  |  |             |  |                   +--| (91.2/98)
|  |  |             |  |                   |  +--gnl_onekp_AWQB_scaffold_2056009_Picea_engelmanii_
|  |  |             |  |         +---------| (99.8/100)
|  |  |             |  |         |         |     +--EFJ19710_Selaginella_moellendorffii_
|  |  |             |  |         |         |  +--| (47/56)
|  |  |             |  |         |         |  |  +-------GAQ82445_Klebsormidium_nitens_
|  |  |             |  |         |         +--| (76.6/56)
|  |  |             |  |         |            |  +--XP_024360396_Physcomitrium_patens_
|  |  |             |  |         |            +--| (95/99)
|  |  |             |  |         |               +--OAE30079_Marchantia_polymorpha_
|  |  |             |  +---------| (100/100)
|  |  |             |            +------------------sp_P49336_HumanCDK8_
|  |  +-------------| (100/100)
|  |                |          +---------------GAQ83713_Klebsormidium_nitens_
|  |                +----------| (100/100)
|  |                           |                    +-----AT4G28980.2
|  |                           |                 +--| (73.7/99)
|  |                           |                 |  +--------XP_015644444_Oryza_sativa_
|  |                           |              +--| (96.9/100)
|  |                           |              |  +-------XP_006833351_Amborella_trichopoda_
|  |                           |           +--| (96.8/100)
|  |                           |           |  +--------gnl_onekp_AWQB_scaffold_2055616_Picea_engelmanii_
|  |                           |        +--| (73/94)
|  |                           |        |  |               +--XP_002981667_Selaginella_moellendorffii_
|  |                           |        |  +---------------| (100/100)
|  |                           |        |                  +**XP_002967851_Selaginella_moellendorffii_
|  |                           |     +--| (75.1/94)
|  |                           |     |  +---------OAE33031_Marchantia_polymorpha_
|  |                           +-----| (98.7/100)
|  |                                 +----------XP_024361360_Physcomitrium_patens_
+--| (99.8/100)
   |     +**NP_001389451_Oryza_sativa_
   |  +--| (99.7/100)
   |  |  +--KAF2930626_Oryza_sativa_
   +--| (94/69)
      |  +--XP_006855287_Amborella_trichopoda_
      +--| (99.2/70)
         |  +----gnl_onekp_AWQB_scaffold_2055478_Picea_engelmanii_
         +--| (96.2/69)
            |     +**XP_024515409.1_Selaginella_moellendorffii_
            |  +--| (100/100)
            |  |  +--EFJ13294_Selaginella_moellendorffii_
            +--| (83.8/66)
               |     +--BBN19168.1_Marchantia_polymorpha_
               |  +--| (100/100)
               |  |  +--OAE33363_Marchantia_polymorpha_
               +--| (75.8/70)
                  |        +--XP_024401710_Physcomitrium_patens_
                  |     +--| (99.7/100)
                  |     |  |  +--XP_024391785_Physcomitrium_patens_
                  |     |  +--| (91.3/100)
                  |     |     +**XP_024391793_Physcomitrium_patens_
                  |  +--| (96.8/100)
                  |  |  +---XP_024393642_Physcomitrium_patens_
                  +--| (78.5/69)
                     +-------GAQ84194_Klebsormidium_nitens_

Tree in newick format:

(AT1G18040_AtCDKD1_3_:0.1676875442,AT1G73690.1:0.1960508036,((AT1G66750_AtCDKA_1_:0.3929555095,((((((((AT1G20930.1_AtCDKB2_2_:0.1600588491,AT1G76540.1:0.1974514601)98.8/100:0.2396365670,(BAA19553_Oryza_sativa_:0.0000024973,XP_015648777_Oryza_sativa_:0.0000020340)100/100:0.5336037431)56/93:0.1323190777,XP_006830336_Amborella_trichopoda_:0.4051284613)99.1/100:0.3752622258,((((((AT2G38620.2:0.1588044060,AT3G54180.1:0.1641324978)99.9/100:0.2655191757,XP_006842627_Amborella_trichopoda_:0.2007225439)51.9/94:0.0429816470,(XP_015626887_Oryza_sativa_:0.0000024973,BAD82176_Oryza_sativa_:0.0177902595)100/100:0.2777693688)97.2/100:0.1634271805,gnl_onekp_AWQB_scaffold_2011367_Picea_engelmanii_:0.2901734102)33.2/85:0.0756581243,((((XP_024521789_Selaginella_moellendorffii_:0.0000024973,EFJ06603_Selaginella_moellendorffii_:0.0000024973)99.8/100:0.2315083104,(((XP_024389783_Physcomitrium_patens_:0.1331505021,XP_024393796_Physcomitrium_patens_:0.2196603632)99.1/100:0.2277406902,XP_002966728_Selaginella_moellendorffii_:0.6084878752)30.4/83:0.0535029992,(XP_024367302_Physcomitrium_patens_:0.0483878113,XP_024399397_Physcomitrium_patens_:0.0448220695)100/100:0.4404154571)36.1/67:0.0498608044)52.3/67:0.0511827211,GAQ88141_Klebsormidium_nitens_:0.4906992543)12/63:0.0224941631,OAE25156_Marchantia_polymorpha_:0.1387982532)94.3/98:0.1398117979)98.9/99:0.3083737201,(gnl_onekp_AWQB_scaffold_2003012_Picea_engelmanii_:0.0000024973,gnl_onekp_AWQB_scaffold_2003011_Picea_engelmanii_:0.0000024973)99.2/100:0.3278081671)30.1/83:0.1616800481)100/100:0.9620763148,((((((AT3G48750.1:0.3709931684,XP_002960130_Selaginella_moellendorffii_:0.1878059894)50.5/69:0.0645128462,((XP_011625170_Amborella_trichopoda_:0.0000020538,XP_006849186_Amborella_trichopoda_:0.0000027042)73/100:0.0101058458,XP_011624067_Amborella_trichopoda_:0.0470361844)98.9/100:0.1244395007)77/66:0.0336419857,(BBN01060_Marchantia_polymorpha_:0.0845854488,(XP_024371213_Physcomitrium_patens_:0.0999335822,XP_024369188_Physcomitrium_patens_:0.1400308276)10.2/69:0.0166793790)93.7/97:0.0763067664)50.4/59:0.0423367423,gnl_onekp_AWQB_scaffold_2054270_Picea_engelmanii_:0.0236222282)91.7/74:0.1040443867,(NP_001388954_Oryza_sativa_:0.0000024973,EEE58219_Oryza_sativa_:0.0000020340)100/100:0.2855126852)17.5/36:0.0867860945,GAQ91787_Klebsormidium_nitens_:0.3323997974)98/100:0.4555629482)99.9/100:0.9726451176,((((AT1G67580.1:0.4745866196,(XP_015635720_Oryza_sativa_:0.0000024973,KAF2934633.1_Oryza_sativa_:0.0000024973)100/100:0.4006593748)41/84:0.0658761096,((((((gnl_onekp_AWQB_scaffold_2000059_Picea_engelmanii_:0.0000024973,gnl_onekp_AWQB_scaffold_2000058_Picea_engelmanii_:0.0000024973)99.4/100:0.1854337438,gnl_onekp_AWQB_scaffold_2000057_Picea_engelmanii_:0.1545425441)100/100:0.3666502764,gnl_onekp_AWQB_scaffold_2057123_Picea_engelmanii_:0.3415287185)50.6/32:0.0396695643,((XP_024363927.1_Physcomitrium_patens_:0.4941809081,(BBN16034_Marchantia_polymorpha_:0.0000024973,BBN16026_Marchantia_polymorpha_:0.0000024973)100/100:0.3935130374)65.6/89:0.0891391678,(XP_024524867_Selaginella_moellendorffii_:0.0000021109,XP_024524866_Selaginella_moellendorffii_:0.0544884602)100/100:0.4197878274)81.5/93:0.0931833668)91.6/38:0.1473386644,GAQ90625_Klebsormidium_nitens_:0.9005046335)95/49:0.1818954008,(XP_011623396_Amborella_trichopoda_:0.0000024454,ERN06138_Amborella_trichopoda_:0.0147795817)100/100:0.4744114122)28.8/38:0.0389263172)98.6/100:0.4059524820,AT5G63370.1:0.8130437806)99.8/100:0.9202419033,(((((((((AT5G64960.1:0.0866391041,AT5G10270.1:0.0638258263)100/100:0.2140009849,XP_006853325_Amborella_trichopoda_:0.1089449694)28/95:0.0225866625,(XP_015637332_Oryza_sativa_:0.1129727090,NP_001388757_Oryza_sativa_:0.0543774959)99.7/100:0.0901439416)99.8/100:0.1239191148,gnl_onekp_AWQB_scaffold_2056304_Picea_engelmanii_:0.2144948699)99.3/100:0.1522628111,((XP_024360948_Physcomitrium_patens_:0.0623130308,XP_024402531_Physcomitrium_patens_:0.0626008359)100/100:0.2715754896,BBN10543_Marchantia_polymorpha_:0.2581432315)97.9/100:0.0985179753)88.1/95:0.0467276930,(XP_024524678_Selaginella_moellendorffii_:0.0002193647,XP_002967950_Selaginella_moellendorffii_:0.0105230317)100/100:0.3912791462)75.7/95:0.0749437225,OAE29735_Marchantia_polymorpha_:0.3664433318)91.8/96:0.2590311371,GAQ86098_Klebsormidium_nitens_:0.6639088448)95.7/96:0.4987008533,GAQ91944_Klebsormidium_nitens_:1.4995166184)99.9/100:0.8644287189)85.4/98:0.3094893872)83.9/98:0.2647110370,((((AT5G63610.1:0.3121254823,((XP_015614383_Oryza_sativa_:0.0000024635,AAP55188_Oryza_sativa_:0.2536268835)100/100:0.2407262731,(XP_006838388_Amborella_trichopoda_:0.0000029097,XP_020519818_Amborella_trichopoda_:0.0579976632)100/100:0.1467500966)52.1/95:0.0395926438)91/97:0.0778755320,gnl_onekp_AWQB_scaffold_2056009_Picea_engelmanii_:0.1600693338)91.2/98:0.1164339294,((EFJ19710_Selaginella_moellendorffii_:0.3285172118,GAQ82445_Klebsormidium_nitens_:0.8501218107)47/56:0.0385515802,(XP_024360396_Physcomitrium_patens_:0.2981960847,OAE30079_Marchantia_polymorpha_:0.3520839103)95/99:0.0975390041)76.6/56:0.0740566398)99.8/100:1.0855947500,sp_P49336_HumanCDK8_:2.0186477342)100/100:1.0741243970)81.9/99:0.2097570651,(GAQ83713_Klebsormidium_nitens_:1.6578961264,((((((AT4G28980.2:0.6687699143,XP_015644444_Oryza_sativa_:0.9692839986)73.7/99:0.2361299117,XP_006833351_Amborella_trichopoda_:0.8955882642)96.9/100:0.3123225674,gnl_onekp_AWQB_scaffold_2055616_Picea_engelmanii_:0.9453704776)96.8/100:0.3858696595,(XP_002981667_Selaginella_moellendorffii_:0.0145122252,XP_002967851_Selaginella_moellendorffii_:0.0000021178)100/100:1.7099666180)73/94:0.1876470318,OAE33031_Marchantia_polymorpha_:1.1031605968)75.1/94:0.2439929648,XP_024361360_Physcomitrium_patens_:1.1982558478)98.7/100:0.6697841594)100/100:1.2019940000)100/100:1.5087583590)54.6/63:0.2239294076,((NP_001389451_Oryza_sativa_:0.0000024035,KAF2930626_Oryza_sativa_:0.0890376279)99.7/100:0.2477763952,(XP_006855287_Amborella_trichopoda_:0.1916097405,(gnl_onekp_AWQB_scaffold_2055478_Picea_engelmanii_:0.5391272546,((XP_024515409.1_Selaginella_moellendorffii_:0.0000029991,EFJ13294_Selaginella_moellendorffii_:0.0043375652)100/100:0.3453150537,((BBN19168.1_Marchantia_polymorpha_:0.0129628869,OAE33363_Marchantia_polymorpha_:0.0899291729)100/100:0.2767021662,(((XP_024401710_Physcomitrium_patens_:0.0828903299,(XP_024391785_Physcomitrium_patens_:0.0581688132,XP_024391793_Physcomitrium_patens_:0.0000024973)91.3/100:0.0392765037)99.7/100:0.2747455115,XP_024393642_Physcomitrium_patens_:0.4428348187)96.8/100:0.1867746375,GAQ84194_Klebsormidium_nitens_:0.8744604676)78.5/69:0.1066718900)75.8/70:0.0596986013)83.8/66:0.1178384385)96.2/69:0.1679613488)99.2/70:0.1706354495)94/69:0.1338187159)99.8/100:0.2670814771);

CONSENSUS TREE
--------------

Consensus tree is constructed from 1000bootstrap trees
Log-likelihood of consensus tree: -47622.802317
Robinson-Foulds distance between ML tree and consensus tree: 8

Branches with support >0.000000% are kept (extended consensus)
Branch lengths are optimized by maximum likelihood on original alignment
Numbers in parentheses are bootstrap supports (%)

+--AT1G18040_AtCDKD1_3_
|
+--AT1G73690.1
|
|     +--AT1G66750_AtCDKA_1_
|  +--| (63)
|  |  |                                              +--AT1G20930.1_AtCDKB2_2_
|  |  |                                           +--| (100)
|  |  |                                           |  +--AT1G76540.1
|  |  |                                        +--| (93)
|  |  |                                        |  |    +--BAA19553_Oryza_sativa_
|  |  |                                        |  +----| (100)
|  |  |                                        |       +--XP_015648777_Oryza_sativa_
|  |  |                                     +--| (100)
|  |  |                                     |  +---XP_006830336_Amborella_trichopoda_
|  |  |                            +--------| (100)
|  |  |                            |        |                 +--AT2G38620.2
|  |  |                            |        |              +--| (100)
|  |  |                            |        |              |  +--AT3G54180.1
|  |  |                            |        |           +--| (94)
|  |  |                            |        |           |  +--XP_006842627_Amborella_trichopoda_
|  |  |                            |        |        +--| (100)
|  |  |                            |        |        |  |  +--XP_015626887_Oryza_sativa_
|  |  |                            |        |        |  +--| (100)
|  |  |                            |        |        |     +--BAD82176_Oryza_sativa_
|  |  |                            |        |     +--| (85)
|  |  |                            |        |     |  +--gnl_onekp_AWQB_scaffold_2011367_Picea_engelmanii_
|  |  |                            |        |  +--| (99)
|  |  |                            |        |  |  |           +--XP_024521789_Selaginella_moellendorffii_
|  |  |                            |        |  |  |        +--| (100)
|  |  |                            |        |  |  |        |  +--EFJ06603_Selaginella_moellendorffii_
|  |  |                            |        |  |  |     +--| (67)
|  |  |                            |        |  |  |     |  |        +--XP_024389783_Physcomitrium_patens_
|  |  |                            |        |  |  |     |  |     +--| (100)
|  |  |                            |        |  |  |     |  |     |  +--XP_024393796_Physcomitrium_patens_
|  |  |                            |        |  |  |     |  |  +--| (83)
|  |  |                            |        |  |  |     |  |  |  +----XP_002966728_Selaginella_moellendorffii_
|  |  |                            |        |  |  |     |  +--| (67)
|  |  |                            |        |  |  |     |     |   +--XP_024367302_Physcomitrium_patens_
|  |  |                            |        |  |  |     |     +---| (100)
|  |  |                            |        |  |  |     |         +--XP_024399397_Physcomitrium_patens_
|  |  |                            |        |  |  |  +--| (63)
|  |  |                            |        |  |  |  |  +---GAQ88141_Klebsormidium_nitens_
|  |  |                            |        |  |  +--| (98)
|  |  |                            |        |  |     +--OAE25156_Marchantia_polymorpha_
|  |  |                            |        +--| (83)
|  |  |                            |           |  +--gnl_onekp_AWQB_scaffold_2003012_Picea_engelmanii_
|  |  |                            |           +--| (100)
|  |  |                            |              +--gnl_onekp_AWQB_scaffold_2003011_Picea_engelmanii_
|  |  |                   +--------| (100)
|  |  |                   |        |                  +--AT3G48750.1
|  |  |                   |        |               +--| (69)
|  |  |                   |        |               |  +--XP_002960130_Selaginella_moellendorffii_
|  |  |                   |        |            +--| (66)
|  |  |                   |        |            |  |     +--XP_011625170_Amborella_trichopoda_
|  |  |                   |        |            |  |  +--| (100)
|  |  |                   |        |            |  |  |  +--XP_006849186_Amborella_trichopoda_
|  |  |                   |        |            |  +--| (100)
|  |  |                   |        |            |     +--XP_011624067_Amborella_trichopoda_
|  |  |                   |        |         +--| (59)
|  |  |                   |        |         |  |  +--BBN01060_Marchantia_polymorpha_
|  |  |                   |        |         |  +--| (97)
|  |  |                   |        |         |     |  +--XP_024371213_Physcomitrium_patens_
|  |  |                   |        |         |     +--| (69)
|  |  |                   |        |         |        +--XP_024369188_Physcomitrium_patens_
|  |  |                   |        |      +--| (74)
|  |  |                   |        |      |  +--gnl_onekp_AWQB_scaffold_2054270_Picea_engelmanii_
|  |  |                   |        |   +--| (56)
|  |  |                   |        |   |  +---GAQ91787_Klebsormidium_nitens_
|  |  |                   |        +---| (100)
|  |  |                   |            |  +--NP_001388954_Oryza_sativa_
|  |  |                   |            +--| (100)
|  |  |                   |               +--EEE58219_Oryza_sativa_
|  |  |                +--| (98)
|  |  |                |  |                   +---AT1G67580.1
|  |  |                |  |                +--| (84)
|  |  |                |  |                |  |  +--XP_015635720_Oryza_sativa_
|  |  |                |  |                |  +--| (100)
|  |  |                |  |                |     +--KAF2934633.1_Oryza_sativa_
|  |  |                |  |             +--| (52)
|  |  |                |  |             |  |   +--XP_011623396_Amborella_trichopoda_
|  |  |                |  |             |  +---| (100)
|  |  |                |  |             |      +--ERN06138_Amborella_trichopoda_
|  |  |                |  |          +--| (100)
|  |  |                |  |          |  |        +--gnl_onekp_AWQB_scaffold_2000059_Picea_engelmanii_
|  |  |                |  |          |  |     +--| (100)
|  |  |                |  |          |  |     |  +--gnl_onekp_AWQB_scaffold_2000058_Picea_engelmanii_
|  |  |                |  |          |  |  +--| (100)
|  |  |                |  |          |  |  |  +--gnl_onekp_AWQB_scaffold_2000057_Picea_engelmanii_
|  |  |                |  |          |  +--| (49)
|  |  |                |  |          |     |     +--gnl_onekp_AWQB_scaffold_2057123_Picea_engelmanii_
|  |  |                |  |          |     |  +--| (56)
|  |  |                |  |          |     |  |  |     +---XP_024363927.1_Physcomitrium_patens_
|  |  |                |  |          |     |  |  |  +--| (89)
|  |  |                |  |          |     |  |  |  |  |  +--BBN16034_Marchantia_polymorpha_
|  |  |                |  |          |     |  |  |  |  +--| (100)
|  |  |                |  |          |     |  |  |  |     +--BBN16026_Marchantia_polymorpha_
|  |  |                |  |          |     |  |  +--| (93)
|  |  |                |  |          |     |  |     |   +--XP_024524867_Selaginella_moellendorffii_
|  |  |                |  |          |     |  |     +---| (100)
|  |  |                |  |          |     |  |         +--XP_024524866_Selaginella_moellendorffii_
|  |  |                |  |          |     +--| (59)
|  |  |                |  |          |        +-------GAQ90625_Klebsormidium_nitens_
|  |  |                |  |  +-------| (100)
|  |  |                |  |  |       +------AT5G63370.1
|  |  |                |  +--| (98)
|  |  |                |     |                                +--AT5G64960.1
|  |  |                |     |                             +--| (100)
|  |  |                |     |                             |  +--AT5G10270.1
|  |  |                |     |                          +--| (95)
|  |  |                |     |                          |  +--XP_006853325_Amborella_trichopoda_
|  |  |                |     |                       +--| (100)
|  |  |                |     |                       |  |  +--XP_015637332_Oryza_sativa_
|  |  |                |     |                       |  +--| (100)
|  |  |                |     |                       |     +--NP_001388757_Oryza_sativa_
|  |  |                |     |                    +--| (100)
|  |  |                |     |                    |  +--gnl_onekp_AWQB_scaffold_2056304_Picea_engelmanii_
|  |  |                |     |                 +--| (95)
|  |  |                |     |                 |  |     +--XP_024360948_Physcomitrium_patens_
|  |  |                |     |                 |  |  +--| (100)
|  |  |                |     |                 |  |  |  +--XP_024402531_Physcomitrium_patens_
|  |  |                |     |                 |  +--| (100)
|  |  |                |     |                 |     +--BBN10543_Marchantia_polymorpha_
|  |  |                |     |              +--| (95)
|  |  |                |     |              |  |  +--XP_024524678_Selaginella_moellendorffii_
|  |  |                |     |              |  +--| (100)
|  |  |                |     |              |     +--XP_002967950_Selaginella_moellendorffii_
|  |  |                |     |           +--| (96)
|  |  |                |     |           |  +--OAE29735_Marchantia_polymorpha_
|  |  |                |     |       +---| (96)
|  |  |                |     |       |   +-----GAQ86098_Klebsormidium_nitens_
|  |  |                |     +-------| (100)
|  |  |                |             +-------------GAQ91944_Klebsormidium_nitens_
|  |  |             +--| (99)
|  |  |             |  |                         +--AT5G63610.1
|  |  |             |  |                      +--| (97)
|  |  |             |  |                      |  |     +--XP_015614383_Oryza_sativa_
|  |  |             |  |                      |  |  +--| (100)
|  |  |             |  |                      |  |  |  +--AAP55188_Oryza_sativa_
|  |  |             |  |                      |  +--| (95)
|  |  |             |  |                      |     |  +--XP_006838388_Amborella_trichopoda_
|  |  |             |  |                      |     +--| (100)
|  |  |             |  |                      |        +--XP_020519818_Amborella_trichopoda_
|  |  |             |  |                   +--| (98)
|  |  |             |  |                   |  +--gnl_onekp_AWQB_scaffold_2056009_Picea_engelmanii_
|  |  |             |  |         +---------| (100)
|  |  |             |  |         |         |     +--EFJ19710_Selaginella_moellendorffii_
|  |  |             |  |         |         |  +--| (56)
|  |  |             |  |         |         |  |  +-------GAQ82445_Klebsormidium_nitens_
|  |  |             |  |         |         +--| (56)
|  |  |             |  |         |            |  +--XP_024360396_Physcomitrium_patens_
|  |  |             |  |         |            +--| (99)
|  |  |             |  |         |               +--OAE30079_Marchantia_polymorpha_
|  |  |             |  +---------| (100)
|  |  |             |            +------------------sp_P49336_HumanCDK8_
|  |  +-------------| (100)
|  |                |          +---------------GAQ83713_Klebsormidium_nitens_
|  |                +----------| (100)
|  |                           |                    +-----AT4G28980.2
|  |                           |                 +--| (99)
|  |                           |                 |  +--------XP_015644444_Oryza_sativa_
|  |                           |              +--| (100)
|  |                           |              |  +-------XP_006833351_Amborella_trichopoda_
|  |                           |           +--| (100)
|  |                           |           |  +--------gnl_onekp_AWQB_scaffold_2055616_Picea_engelmanii_
|  |                           |        +--| (94)
|  |                           |        |  |               +--XP_002981667_Selaginella_moellendorffii_
|  |                           |        |  +---------------| (100)
|  |                           |        |                  +--XP_002967851_Selaginella_moellendorffii_
|  |                           |     +--| (94)
|  |                           |     |  +---------OAE33031_Marchantia_polymorpha_
|  |                           +-----| (100)
|  |                                 +----------XP_024361360_Physcomitrium_patens_
+--| (100)
   |     +--NP_001389451_Oryza_sativa_
   |  +--| (100)
   |  |  +--KAF2930626_Oryza_sativa_
   +--| (69)
      |  +--XP_006855287_Amborella_trichopoda_
      +--| (70)
         |  +----gnl_onekp_AWQB_scaffold_2055478_Picea_engelmanii_
         +--| (69)
            |     +--XP_024515409.1_Selaginella_moellendorffii_
            |  +--| (100)
            |  |  +--EFJ13294_Selaginella_moellendorffii_
            +--| (66)
               |     +--BBN19168.1_Marchantia_polymorpha_
               |  +--| (100)
               |  |  +--OAE33363_Marchantia_polymorpha_
               +--| (70)
                  |        +--XP_024401710_Physcomitrium_patens_
                  |     +--| (100)
                  |     |  |  +--XP_024391785_Physcomitrium_patens_
                  |     |  +--| (100)
                  |     |     +--XP_024391793_Physcomitrium_patens_
                  |  +--| (100)
                  |  |  +---XP_024393642_Physcomitrium_patens_
                  +--| (69)
                     +-------GAQ84194_Klebsormidium_nitens_


Consensus tree in newick format: 

(AT1G18040_AtCDKD1_3_:0.1677018206,AT1G73690.1:0.1962959251,((AT1G66750_AtCDKA_1_:0.3945568566,((((((((AT1G20930.1_AtCDKB2_2_:0.1594410880,AT1G76540.1:0.1984756573)100:0.2401511247,(BAA19553_Oryza_sativa_:0.0000024965,XP_015648777_Oryza_sativa_:0.0000020334)100:0.5337056688)93:0.1180532990,XP_006830336_Amborella_trichopoda_:0.4204666594)100:0.3693638460,((((((AT2G38620.2:0.1588621610,AT3G54180.1:0.1639341667)100:0.2664598630,XP_006842627_Amborella_trichopoda_:0.1998613680)94:0.0433299676,(XP_015626887_Oryza_sativa_:0.0000024965,BAD82176_Oryza_sativa_:0.0177841837)100:0.2777998085)100:0.1647623276,gnl_onekp_AWQB_scaffold_2011367_Picea_engelmanii_:0.2892027917)85:0.0744146350,((((XP_024521789_Selaginella_moellendorffii_:0.0000024965,EFJ06603_Selaginella_moellendorffii_:0.0000024965)100:0.2313338316,(((XP_024389783_Physcomitrium_patens_:0.1339538668,XP_024393796_Physcomitrium_patens_:0.2187254481)100:0.2289409821,XP_002966728_Selaginella_moellendorffii_:0.6073559868)83:0.0534872943,(XP_024367302_Physcomitrium_patens_:0.0485128607,XP_024399397_Physcomitrium_patens_:0.0446447536)100:0.4426170469)67:0.0476423945)67:0.0516620167,GAQ88141_Klebsormidium_nitens_:0.4936722132)63:0.0224052539,OAE25156_Marchantia_polymorpha_:0.1347641151)98:0.1430526672)99:0.2949140636,(gnl_onekp_AWQB_scaffold_2003012_Picea_engelmanii_:0.0000024965,gnl_onekp_AWQB_scaffold_2003011_Picea_engelmanii_:0.0000024965)100:0.3470039903)83:0.1615654000)100:0.9788742988,((((((AT3G48750.1:0.3706529900,XP_002960130_Selaginella_moellendorffii_:0.1871188440)69:0.0650736963,((XP_011625170_Amborella_trichopoda_:0.0000024965,XP_006849186_Amborella_trichopoda_:0.0000025003)100:0.0100684345,XP_011624067_Amborella_trichopoda_:0.0470378942)100:0.1241509894)66:0.0328908425,(BBN01060_Marchantia_polymorpha_:0.0842806217,(XP_024371213_Physcomitrium_patens_:0.0998305336,XP_024369188_Physcomitrium_patens_:0.1401868072)69:0.0166868628)97:0.0764762990)59:0.0421007896,gnl_onekp_AWQB_scaffold_2054270_Picea_engelmanii_:0.0239917056)74:0.0991516711,GAQ91787_Klebsormidium_nitens_:0.4146611365)56:0.1038924251,(NP_001388954_Oryza_sativa_:0.0000024965,EEE58219_Oryza_sativa_:0.0000020334)100:0.1936027818)100:0.4577643893)100:0.9462769923,(((((AT1G67580.1:0.4845625994,(XP_015635720_Oryza_sativa_:0.0000024965,KAF2934633.1_Oryza_sativa_:0.0000024965)100:0.3920091981)84:0.0899713727,(XP_011623396_Amborella_trichopoda_:0.0000020703,ERN06138_Amborella_trichopoda_:0.0147929645)100:0.4732143273)52:0.0412271304,(((gnl_onekp_AWQB_scaffold_2000059_Picea_engelmanii_:0.0000024965,gnl_onekp_AWQB_scaffold_2000058_Picea_engelmanii_:0.0000024965)100:0.1948832858,gnl_onekp_AWQB_scaffold_2000057_Picea_engelmanii_:0.1544760822)100:0.3282842659,((gnl_onekp_AWQB_scaffold_2057123_Picea_engelmanii_:0.3765022600,((XP_024363927.1_Physcomitrium_patens_:0.4982136115,(BBN16034_Marchantia_polymorpha_:0.0000024965,BBN16026_Marchantia_polymorpha_:0.0000024965)100:0.3893168624)89:0.0954550733,(XP_024524867_Selaginella_moellendorffii_:0.0000028760,XP_024524866_Selaginella_moellendorffii_:0.0543799147)100:0.4222181996)93:0.0873709749)56:0.0973224557,GAQ90625_Klebsormidium_nitens_:0.9242651123)59:0.0689914757)49:0.1432057098)100:0.4045830798,AT5G63370.1:0.8141761182)100:0.9088638452,(((((((((AT5G64960.1:0.0867100734,AT5G10270.1:0.0638570817)100:0.2142060932,XP_006853325_Amborella_trichopoda_:0.1092527423)95:0.0225243047,(XP_015637332_Oryza_sativa_:0.1131443658,NP_001388757_Oryza_sativa_:0.0544255514)100:0.0902956453)100:0.1242578571,gnl_onekp_AWQB_scaffold_2056304_Picea_engelmanii_:0.2148973957)100:0.1525656034,((XP_024360948_Physcomitrium_patens_:0.0624046346,XP_024402531_Physcomitrium_patens_:0.0625599527)100:0.2718709463,BBN10543_Marchantia_polymorpha_:0.2584754891)100:0.0985842799)95:0.0469345670,(XP_024524678_Selaginella_moellendorffii_:0.0002183149,XP_002967950_Selaginella_moellendorffii_:0.0105352238)100:0.3918519828)95:0.0750631002,OAE29735_Marchantia_polymorpha_:0.3665301648)96:0.2603713132,GAQ86098_Klebsormidium_nitens_:0.6641009978)96:0.4890654812,GAQ91944_Klebsormidium_nitens_:1.5167145208)100:0.8745605213)98:0.3185761671)98:0.2636286059,((((AT5G63610.1:0.3128359919,((XP_015614383_Oryza_sativa_:0.0000023768,AAP55188_Oryza_sativa_:0.2536814182)100:0.2411144841,(XP_006838388_Amborella_trichopoda_:0.0000029079,XP_020519818_Amborella_trichopoda_:0.0579820445)100:0.1468857086)95:0.0396751690)97:0.0780568710,gnl_onekp_AWQB_scaffold_2056009_Picea_engelmanii_:0.1602254451)98:0.1175077342,((EFJ19710_Selaginella_moellendorffii_:0.3289135986,GAQ82445_Klebsormidium_nitens_:0.8517823910)56:0.0387154335,(XP_024360396_Physcomitrium_patens_:0.2987944050,OAE30079_Marchantia_polymorpha_:0.3523839240)99:0.0977022774)56:0.0734887502)100:1.0795785928,sp_P49336_HumanCDK8_:2.0274659102)100:1.0843960153)99:0.2056541140,(GAQ83713_Klebsormidium_nitens_:1.6666630644,((((((AT4G28980.2:0.6699961749,XP_015644444_Oryza_sativa_:0.9708475447)99:0.2360921584,XP_006833351_Amborella_trichopoda_:0.8967714518)100:0.3124236860,gnl_onekp_AWQB_scaffold_2055616_Picea_engelmanii_:0.9458798154)100:0.3822940128,(XP_002981667_Selaginella_moellendorffii_:0.0145002878,XP_002967851_Selaginella_moellendorffii_:0.0000028760)100:1.7116318007)94:0.1932898600,OAE33031_Marchantia_polymorpha_:1.1017828168)94:0.2428289063,XP_024361360_Physcomitrium_patens_:1.2004274248)100:0.6625758311)100:1.1961094771)100:1.5138041776)63:0.2232862654,((NP_001389451_Oryza_sativa_:0.0000020097,KAF2930626_Oryza_sativa_:0.0891819335)100:0.2476422640,(XP_006855287_Amborella_trichopoda_:0.1918840462,(gnl_onekp_AWQB_scaffold_2055478_Picea_engelmanii_:0.5396856242,((XP_024515409.1_Selaginella_moellendorffii_:0.0000025003,EFJ13294_Selaginella_moellendorffii_:0.0043373344)100:0.3456964831,((BBN19168.1_Marchantia_polymorpha_:0.0129934164,OAE33363_Marchantia_polymorpha_:0.0899598267)100:0.2768600187,(((XP_024401710_Physcomitrium_patens_:0.0829615787,(XP_024391785_Physcomitrium_patens_:0.0582009196,XP_024391793_Physcomitrium_patens_:0.0000024965)100:0.0392933566)100:0.2753127698,XP_024393642_Physcomitrium_patens_:0.4426968038)100:0.1871636908,GAQ84194_Klebsormidium_nitens_:0.8759946455)69:0.1065316778)70:0.0598624142)66:0.1178676361)69:0.1681124401)70:0.1710344718)69:0.1339160928)100:0.2672477139);

TIME STAMP
----------

Date and time: Sat Apr  2 22:58:17 2022
Total CPU time used: 4513.120914 seconds (1h:15m:13s)
Total wall-clock time used: 4541.212502 seconds (1h:15m:41s)
