# Supplementary material for: The colonization of land was a likely driving force for the evolution of mitochondrial retrograde signalling in plants
Source: J Exp Bot. 2022 Sep 3;73(21):7182–97. doi: 10.1093/jxb/erac351 (PMC9675596; doi:10.1093/jxb/erac351)
Supplement: erac351_suppl_supplementary_dataset_S1 [file erac351_suppl_supplementary_dataset_s1.zip › CDK/CDK_IQ_Tree_files/_out.220403040317638G2BPr4SAcJ7UEpXCNYDdelsfnormal.fasta.log]

IQ-TREE multicore version 1.6.12 for Linux 64-bit built Aug 15 2019
Developed by Bui Quang Minh, Nguyen Lam Tung, Olga Chernomor,
Heiko Schmidt, Dominik Schrempf, Michael Woodhams.

Host:    rabi (SSE4.2, 15 GB RAM)
Command: ../../iqtree -s _out.220403040317638G2BPr4SAcJ7UEpXCNYDdelsfnormal.fasta -m TEST -bb 1000 -alrt 1000
Seed:    383154 (Using SPRNG - Scalable Parallel Random Number Generator)
Time:    Sat Apr  2 21:10:12 2022
Kernel:  SSE2 - 1 threads (24 CPU cores detected)

HINT: Use -nt option to specify number of threads because your CPU has 24 cores!
HINT: -nt AUTO will automatically determine the best number of threads to use.

Reading alignment file _out.220403040317638G2BPr4SAcJ7UEpXCNYDdelsfnormal.fasta ... Fasta format detected
Alignment most likely contains protein sequences
Alignment has 100 sequences with 2604 columns, 1922 distinct patterns
1025 parsimony-informative, 541 singleton sites, 1038 constant sites
WARNING: Some sequence names are changed as follows:
AT1G18040(AtCDKD1;3) -> AT1G18040_AtCDKD1_3_
AT1G66750(AtCDKA;1) -> AT1G66750_AtCDKA_1_
NP_001389451(Oryza_sativa) -> NP_001389451_Oryza_sativa_
KAF2930626(Oryza_sativa) -> KAF2930626_Oryza_sativa_
XP_006855287(Amborella_trichopoda) -> XP_006855287_Amborella_trichopoda_
gnl|onekp|AWQB_scaffold_2055478(Picea_engelmanii) -> gnl_onekp_AWQB_scaffold_2055478_Picea_engelmanii_
XP_024515409.1(Selaginella_moellendorffii) -> XP_024515409.1_Selaginella_moellendorffii_
EFJ13294(Selaginella_moellendorffii) -> EFJ13294_Selaginella_moellendorffii_
BBN19168.1(Marchantia_polymorpha) -> BBN19168.1_Marchantia_polymorpha_
OAE33363(Marchantia_polymorpha) -> OAE33363_Marchantia_polymorpha_
XP_024401710(Physcomitrium_patens) -> XP_024401710_Physcomitrium_patens_
XP_024391785(Physcomitrium_patens) -> XP_024391785_Physcomitrium_patens_
XP_024391793(Physcomitrium_patens) -> XP_024391793_Physcomitrium_patens_
XP_024393642(Physcomitrium_patens) -> XP_024393642_Physcomitrium_patens_
GAQ84194(Klebsormidium_nitens) -> GAQ84194_Klebsormidium_nitens_
AT1G20930.1(AtCDKB2;2) -> AT1G20930.1_AtCDKB2_2_
XP_006830336(Amborella_trichopoda) -> XP_006830336_Amborella_trichopoda_
BAA19553(Oryza_sativa) -> BAA19553_Oryza_sativa_
XP_015648777(Oryza_sativa) -> XP_015648777_Oryza_sativa_
XP_015626887(Oryza_sativa) -> XP_015626887_Oryza_sativa_
BAD82176(Oryza_sativa) -> BAD82176_Oryza_sativa_
XP_006842627(Amborella_trichopoda) -> XP_006842627_Amborella_trichopoda_
gnl|onekp|AWQB_scaffold_2011367(Picea_engelmanii) -> gnl_onekp_AWQB_scaffold_2011367_Picea_engelmanii_
XP_024521789(Selaginella_moellendorffii) -> XP_024521789_Selaginella_moellendorffii_
EFJ06603(Selaginella_moellendorffii) -> EFJ06603_Selaginella_moellendorffii_
OAE25156(Marchantia_polymorpha) -> OAE25156_Marchantia_polymorpha_
XP_024389783(Physcomitrium_patens) -> XP_024389783_Physcomitrium_patens_
XP_024393796(Physcomitrium_patens) -> XP_024393796_Physcomitrium_patens_
GAQ88141(Klebsormidium_nitens) -> GAQ88141_Klebsormidium_nitens_
XP_024367302(Physcomitrium_patens) -> XP_024367302_Physcomitrium_patens_
XP_024399397(Physcomitrium_patens) -> XP_024399397_Physcomitrium_patens_
XP_002966728(Selaginella_moellendorffii) -> XP_002966728_Selaginella_moellendorffii_
gnl|onekp|AWQB_scaffold_2003012(Picea_engelmanii) -> gnl_onekp_AWQB_scaffold_2003012_Picea_engelmanii_
gnl|onekp|AWQB_scaffold_2003011(Picea_engelmanii) -> gnl_onekp_AWQB_scaffold_2003011_Picea_engelmanii_
NP_001388954(Oryza_sativa) -> NP_001388954_Oryza_sativa_
EEE58219(Oryza_sativa) -> EEE58219_Oryza_sativa_
XP_011625170(Amborella_trichopoda) -> XP_011625170_Amborella_trichopoda_
XP_006849186(Amborella_trichopoda) -> XP_006849186_Amborella_trichopoda_
XP_011624067(Amborella_trichopoda) -> XP_011624067_Amborella_trichopoda_
gnl|onekp|AWQB_scaffold_2054270(Picea_engelmanii) -> gnl_onekp_AWQB_scaffold_2054270_Picea_engelmanii_
BBN01060(Marchantia_polymorpha) -> BBN01060_Marchantia_polymorpha_
XP_024371213(Physcomitrium_patens) -> XP_024371213_Physcomitrium_patens_
XP_024369188(Physcomitrium_patens) -> XP_024369188_Physcomitrium_patens_
XP_002960130(Selaginella_moellendorffii) -> XP_002960130_Selaginella_moellendorffii_
GAQ91787(Klebsormidium_nitens) -> GAQ91787_Klebsormidium_nitens_
XP_015635720(Oryza_sativa) -> XP_015635720_Oryza_sativa_
KAF2934633.1(Oryza_sativa) -> KAF2934633.1_Oryza_sativa_
gnl|onekp|AWQB_scaffold_2000059(Picea_engelmanii) -> gnl_onekp_AWQB_scaffold_2000059_Picea_engelmanii_
gnl|onekp|AWQB_scaffold_2000058(Picea_engelmanii) -> gnl_onekp_AWQB_scaffold_2000058_Picea_engelmanii_
gnl|onekp|AWQB_scaffold_2000057(Picea_engelmanii) -> gnl_onekp_AWQB_scaffold_2000057_Picea_engelmanii_
gnl|onekp|AWQB_scaffold_2057123(Picea_engelmanii) -> gnl_onekp_AWQB_scaffold_2057123_Picea_engelmanii_
XP_024363927.1(Physcomitrium_patens) -> XP_024363927.1_Physcomitrium_patens_
XP_024524867(Selaginella_moellendorffii) -> XP_024524867_Selaginella_moellendorffii_
XP_024524866(Selaginella_moellendorffii) -> XP_024524866_Selaginella_moellendorffii_
BBN16034(Marchantia_polymorpha) -> BBN16034_Marchantia_polymorpha_
BBN16026(Marchantia_polymorpha) -> BBN16026_Marchantia_polymorpha_
XP_011623396(Amborella_trichopoda) -> XP_011623396_Amborella_trichopoda_
ERN06138(Amborella_trichopoda) -> ERN06138_Amborella_trichopoda_
GAQ90625(Klebsormidium_nitens) -> GAQ90625_Klebsormidium_nitens_
XP_015637332(Oryza_sativa) -> XP_015637332_Oryza_sativa_
NP_001388757(Oryza_sativa) -> NP_001388757_Oryza_sativa_
XP_006853325(Amborella_trichopoda) -> XP_006853325_Amborella_trichopoda_
gnl|onekp|AWQB_scaffold_2056304(Picea_engelmanii) -> gnl_onekp_AWQB_scaffold_2056304_Picea_engelmanii_
XP_024360948(Physcomitrium_patens) -> XP_024360948_Physcomitrium_patens_
XP_024402531(Physcomitrium_patens) -> XP_024402531_Physcomitrium_patens_
BBN10543(Marchantia_polymorpha) -> BBN10543_Marchantia_polymorpha_
XP_024524678(Selaginella_moellendorffii) -> XP_024524678_Selaginella_moellendorffii_
XP_002967950(Selaginella_moellendorffii) -> XP_002967950_Selaginella_moellendorffii_
OAE29735(Marchantia_polymorpha) -> OAE29735_Marchantia_polymorpha_
GAQ86098(Klebsormidium_nitens) -> GAQ86098_Klebsormidium_nitens_
XP_015614383(Oryza_sativa) -> XP_015614383_Oryza_sativa_
XP_006838388(Amborella_trichopoda) -> XP_006838388_Amborella_trichopoda_
XP_020519818(Amborella_trichopoda) -> XP_020519818_Amborella_trichopoda_
AAP55188(Oryza_sativa) -> AAP55188_Oryza_sativa_
gnl|onekp|AWQB_scaffold_2056009(Picea_engelmanii) -> gnl_onekp_AWQB_scaffold_2056009_Picea_engelmanii_
EFJ19710(Selaginella_moellendorffii) -> EFJ19710_Selaginella_moellendorffii_
XP_024360396(Physcomitrium_patens) -> XP_024360396_Physcomitrium_patens_
OAE30079(Marchantia_polymorpha) -> OAE30079_Marchantia_polymorpha_
GAQ82445(Klebsormidium_nitens) -> GAQ82445_Klebsormidium_nitens_
GAQ91944(Klebsormidium_nitens) -> GAQ91944_Klebsormidium_nitens_
GAQ83713(Klebsormidium_nitens) -> GAQ83713_Klebsormidium_nitens_
XP_015644444(Oryza_sativa) -> XP_015644444_Oryza_sativa_
gnl|onekp|AWQB_scaffold_2055616(Picea_engelmanii) -> gnl_onekp_AWQB_scaffold_2055616_Picea_engelmanii_
XP_006833351(Amborella_trichopoda) -> XP_006833351_Amborella_trichopoda_
OAE33031(Marchantia_polymorpha) -> OAE33031_Marchantia_polymorpha_
XP_024361360(Physcomitrium_patens) -> XP_024361360_Physcomitrium_patens_
XP_002981667(Selaginella_moellendorffii) -> XP_002981667_Selaginella_moellendorffii_
XP_002967851(Selaginella_moellendorffii) -> XP_002967851_Selaginella_moellendorffii_
sp|P49336(HumanCDK8) -> sp_P49336_HumanCDK8_

                                                   Gap/Ambiguity  Composition  p-value
   1  AT1G18040_AtCDKD1_3_                                84.98%    failed      0.93%
   2  AT1G73690.1                                         84.72%    passed     18.96%
   3  AT1G66750_AtCDKA_1_                                 86.64%    passed     74.40%
   4  NP_001389451_Oryza_sativa_                          83.72%    passed     23.90%
   5  KAF2930626_Oryza_sativa_                            88.06%    passed     15.30%
   6  XP_006855287_Amborella_trichopoda_                  83.60%    passed     25.35%
   7  gnl_onekp_AWQB_scaffold_2055478_Picea_engelmanii_   87.17%    passed     22.39%
   8  XP_024515409.1_Selaginella_moellendorffii_          84.10%    passed     14.96%
   9  EFJ13294_Selaginella_moellendorffii_                84.64%    passed     18.75%
  10  BBN19168.1_Marchantia_polymorpha_                   84.29%    passed     26.46%
  11  OAE33363_Marchantia_polymorpha_                     81.30%    failed      1.92%
  12  XP_024401710_Physcomitrium_patens_                  83.22%    passed     40.43%
  13  XP_024391785_Physcomitrium_patens_                  84.06%    passed     32.73%
  14  XP_024391793_Physcomitrium_patens_                  84.33%    passed     19.44%
  15  XP_024393642_Physcomitrium_patens_                  87.48%    passed     38.95%
  16  GAQ84194_Klebsormidium_nitens_                      84.45%    passed     22.40%
  17  AT1G20930.1_AtCDKB2_2_                              87.90%    passed     26.76%
  18  AT1G76540.1                                         87.98%    passed     19.38%
  19  XP_006830336_Amborella_trichopoda_                  88.40%    passed     17.08%
  20  BAA19553_Oryza_sativa_                              88.40%    passed     18.69%
  21  XP_015648777_Oryza_sativa_                          87.48%    passed      9.03%
  22  AT2G38620.2                                         88.06%    passed     36.30%
  23  AT3G54180.1                                         88.13%    failed      4.08%
  24  XP_015626887_Oryza_sativa_                          88.36%    passed     47.42%
  25  BAD82176_Oryza_sativa_                              88.36%    passed     51.99%
  26  XP_006842627_Amborella_trichopoda_                  88.36%    passed     40.18%
  27  gnl_onekp_AWQB_scaffold_2011367_Picea_engelmanii_   88.40%    passed     19.31%
  28  XP_024521789_Selaginella_moellendorffii_            88.36%    passed     55.51%
  29  EFJ06603_Selaginella_moellendorffii_                88.21%    passed     52.07%
  30  OAE25156_Marchantia_polymorpha_                     88.36%    passed     13.81%
  31  XP_024389783_Physcomitrium_patens_                  88.36%    passed     30.27%
  32  XP_024393796_Physcomitrium_patens_                  88.40%    passed     53.96%
  33  GAQ88141_Klebsormidium_nitens_                      88.40%    passed     24.24%
  34  XP_024367302_Physcomitrium_patens_                  88.25%    passed     13.86%
  35  XP_024399397_Physcomitrium_patens_                  88.17%    passed     14.29%
  36  XP_002966728_Selaginella_moellendorffii_            88.36%    passed      5.44%
  37  gnl_onekp_AWQB_scaffold_2003012_Picea_engelmanii_   88.40%    passed     38.04%
  38  gnl_onekp_AWQB_scaffold_2003011_Picea_engelmanii_   88.40%    passed     38.04%
  39  AT3G48750.1                                         88.71%    passed     26.10%
  40  NP_001388954_Oryza_sativa_                          88.71%    passed     74.33%
  41  EEE58219_Oryza_sativa_                              87.25%    passed     78.88%
  42  XP_011625170_Amborella_trichopoda_                  88.71%    passed     42.65%
  43  XP_006849186_Amborella_trichopoda_                  88.52%    passed     53.88%
  44  XP_011624067_Amborella_trichopoda_                  90.90%    passed     49.23%
  45  gnl_onekp_AWQB_scaffold_2054270_Picea_engelmanii_   88.71%    passed     35.21%
  46  BBN01060_Marchantia_polymorpha_                     88.71%    passed     26.55%
  47  XP_024371213_Physcomitrium_patens_                  88.71%    passed     18.40%
  48  XP_024369188_Physcomitrium_patens_                  88.71%    passed     17.64%
  49  XP_002960130_Selaginella_moellendorffii_            88.17%    passed     79.98%
  50  GAQ91787_Klebsormidium_nitens_                      88.71%    passed     27.96%
  51  AT1G67580.1                                         71.12%    failed      0.00%
  52  XP_015635720_Oryza_sativa_                          72.73%    failed      0.00%
  53  KAF2934633.1_Oryza_sativa_                          71.54%    failed      0.05%
  54  gnl_onekp_AWQB_scaffold_2000059_Picea_engelmanii_   83.45%    passed     17.69%
  55  gnl_onekp_AWQB_scaffold_2000058_Picea_engelmanii_   83.45%    passed     17.69%
  56  gnl_onekp_AWQB_scaffold_2000057_Picea_engelmanii_   89.75%    passed     29.06%
  57  gnl_onekp_AWQB_scaffold_2057123_Picea_engelmanii_   66.59%    failed      0.00%
  58  XP_024363927.1_Physcomitrium_patens_                63.52%    failed      0.00%
  59  XP_024524867_Selaginella_moellendorffii_            80.68%    failed      2.36%
  60  XP_024524866_Selaginella_moellendorffii_            80.41%    passed     12.11%
  61  BBN16034_Marchantia_polymorpha_                     62.25%    failed      0.00%
  62  BBN16026_Marchantia_polymorpha_                     63.13%    failed      0.00%
  63  XP_011623396_Amborella_trichopoda_                  71.16%    failed      0.00%
  64  ERN06138_Amborella_trichopoda_                      70.31%    failed      0.03%
  65  GAQ90625_Klebsormidium_nitens_                      67.05%    failed      0.00%
  66  AT5G63370.1                                         76.50%    failed      3.65%
  67  AT5G64960.1                                         80.30%    failed      0.01%
  68  AT5G10270.1                                         80.61%    failed      0.44%
  69  XP_015637332_Oryza_sativa_                          80.07%    failed      0.00%
  70  NP_001388757_Oryza_sativa_                          80.30%    failed      0.00%
  71  XP_006853325_Amborella_trichopoda_                  79.92%    failed      0.00%
  72  gnl_onekp_AWQB_scaffold_2056304_Picea_engelmanii_   80.41%    failed      0.00%
  73  XP_024360948_Physcomitrium_patens_                  78.42%    failed      0.00%
  74  XP_024402531_Physcomitrium_patens_                  78.38%    failed      0.00%
  75  BBN10543_Marchantia_polymorpha_                     77.80%    failed      0.00%
  76  XP_024524678_Selaginella_moellendorffii_            78.38%    failed      0.00%
  77  XP_002967950_Selaginella_moellendorffii_            78.42%    failed      0.00%
  78  OAE29735_Marchantia_polymorpha_                     79.76%    failed      0.01%
  79  GAQ86098_Klebsormidium_nitens_                      82.91%    passed     16.46%
  80  AT5G63610.1                                         81.95%    failed      2.94%
  81  XP_015614383_Oryza_sativa_                          81.76%    failed      0.43%
  82  XP_006838388_Amborella_trichopoda_                  82.10%    passed     15.56%
  83  XP_020519818_Amborella_trichopoda_                  85.10%    passed     38.30%
  84  AAP55188_Oryza_sativa_                              83.79%    failed      2.55%
  85  gnl_onekp_AWQB_scaffold_2056009_Picea_engelmanii_   82.10%    failed      0.03%
  86  EFJ19710_Selaginella_moellendorffii_                80.30%    failed      0.00%
  87  XP_024360396_Physcomitrium_patens_                  82.07%    failed      1.53%
  88  OAE30079_Marchantia_polymorpha_                     81.95%    failed      0.73%
  89  GAQ82445_Klebsormidium_nitens_                      83.22%    passed     48.44%
  90  GAQ91944_Klebsormidium_nitens_                      69.16%    failed      0.00%
  91  GAQ83713_Klebsormidium_nitens_                      79.26%    failed      0.00%
  92  AT4G28980.2                                         81.61%    failed      0.72%
  93  XP_015644444_Oryza_sativa_                          81.61%    failed      0.02%
  94  gnl_onekp_AWQB_scaffold_2055616_Picea_engelmanii_   83.41%    failed      0.04%
  95  XP_006833351_Amborella_trichopoda_                  82.18%    failed      0.22%
  96  OAE33031_Marchantia_polymorpha_                     60.79%    failed      0.00%
  97  XP_024361360_Physcomitrium_patens_                  76.92%    failed      0.04%
  98  XP_002981667_Selaginella_moellendorffii_            82.60%    failed      0.00%
  99  XP_002967851_Selaginella_moellendorffii_            82.45%    failed      0.00%
 100  sp_P49336_HumanCDK8_                                82.18%    passed     56.45%
WARNING: 100 sequences contain more than 50% gaps/ambiguity
****  TOTAL                                               82.59%  44 sequences failed composition chi2 test (p-value<5%; df=19)
NOTE: gnl_onekp_AWQB_scaffold_2003011_Picea_engelmanii_ is identical to gnl_onekp_AWQB_scaffold_2003012_Picea_engelmanii_ but kept for subsequent analysis
NOTE: gnl_onekp_AWQB_scaffold_2000058_Picea_engelmanii_ is identical to gnl_onekp_AWQB_scaffold_2000059_Picea_engelmanii_ but kept for subsequent analysis


Create initial parsimony tree by phylogenetic likelihood library (PLL)... 0.098 seconds
NOTE: ModelFinder requires 127 MB RAM!
ModelFinder will test 168 protein models (sample size: 2604) ...
 No. Model         -LnL         df  AIC          AICc         BIC
  1  Dayhoff       50130.892    197 100655.784   100688.208   101811.150
  2  Dayhoff+I     49746.998    198 99889.996    99922.763    101051.227
  3  Dayhoff+G4    48268.468    198 96932.935    96965.702    98094.166
  4  Dayhoff+I+G4  48228.721    199 96855.442    96888.554    98022.538
  5  Dayhoff+F     49922.388    216 100276.777   100316.050   101543.574
  6  Dayhoff+F+I   49532.516    217 99499.031    99538.684    100771.694
  7  Dayhoff+F+G4  48047.916    217 96529.831    96569.484    97802.494
  8  Dayhoff+F+I+G4 48006.905    218 96449.810    96489.845    97728.337
  9  mtMAM         55955.296    197 112304.593   112337.017   113459.959
 10  mtMAM+I       55600.327    198 111596.654   111629.421   112757.885
 11  mtMAM+G4      51893.042    198 104182.085   104214.851   105343.316
 12  mtMAM+I+G4    51874.643    199 104147.286   104180.397   105314.382
 13  mtMAM+F       52652.263    216 105736.525   105775.798   107003.323
 14  mtMAM+F+I     52254.862    217 104943.724   104983.377   106216.386
 15  mtMAM+F+G4    49485.414    217 99404.827    99444.480    100677.490
 16  mtMAM+F+I+G4  49443.039    218 99322.079    99362.114    100600.606
 17  JTT           49752.249    197 99898.497    99930.921    101053.864
 18  JTT+I         49358.414    198 99112.828    99145.595    100274.059
 19  JTT+G4        47859.245    198 96114.491    96147.258    97275.722
 20  JTT+I+G4      47807.381    199 96012.761    96045.873    97179.857
 21  JTT+F         49690.331    216 99812.663    99851.936    101079.461
 22  JTT+F+I       49287.062    217 99008.124    99047.777    100280.786
 23  JTT+F+G4      47840.380    217 96114.759    96154.412    97387.422
 24  JTT+F+I+G4    47786.135    218 96008.271    96048.306    97286.798
 25  WAG           49637.956    197 99669.911    99702.335    100825.278
 26  WAG+I         49272.869    198 98941.738    98974.505    100102.969
 27  WAG+G4        47894.266    198 96184.531    96217.298    97345.762
 28  WAG+I+G4      47850.691    199 96099.381    96132.493    97266.477
 29  WAG+F         49586.120    216 99604.241    99643.513    100871.038
 30  WAG+F+I       49213.248    217 98860.495    98900.148    100133.158
 31  WAG+F+G4      47850.894    217 96135.787    96175.440    97408.450
 32  WAG+F+I+G4    47803.575    218 96043.150    96083.185    97321.677
 33  cpREV         50380.800    197 101155.601   101188.025   102310.967
 34  cpREV+I       50018.816    198 100433.632   100466.399   101594.864
 35  cpREV+G4      48435.352    198 97266.705    97299.472    98427.936
 36  cpREV+I+G4    48389.506    199 97177.013    97210.124    98344.109
 37  cpREV+F       50167.340    216 100766.680   100805.953   102033.478
 38  cpREV+F+I     49785.212    217 100004.423   100044.076   101277.086
 39  cpREV+F+G4    48255.022    217 96944.044    96983.697    98216.706
 40  cpREV+F+I+G4  48207.478    218 96850.955    96890.991    98129.483
 41  mtREV         53675.760    197 107745.520   107777.944   108900.886
 42  mtREV+I       53366.639    198 107129.278   107162.045   108290.510
 43  mtREV+G4      50855.491    198 102106.983   102139.749   103268.214
 44  mtREV+I+G4    50826.870    199 102051.741   102084.852   103218.837
 45  mtREV+F       50913.820    216 102259.640   102298.912   103526.437
 46  mtREV+F+I     50554.644    217 101543.289   101582.942   102815.951
 47  mtREV+F+G4    48602.927    217 97639.854    97679.507    98912.517
 48  mtREV+F+I+G4  48563.017    218 97562.034    97602.070    98840.562
 49  rtREV         50259.725    197 100913.450   100945.874   102068.817
 50  rtREV+I       49917.893    198 100231.786   100264.553   101393.017
 51  rtREV+G4      48301.192    198 96998.384    97031.151    98159.615
 52  rtREV+I+G4    48261.856    199 96921.712    96954.823    98088.808
 53  rtREV+F       49805.474    216 100042.948   100082.221   101309.746
 54  rtREV+F+I     49452.657    217 99339.314    99378.967    100611.976
 55  rtREV+F+G4    47858.762    217 96151.524    96191.177    97424.186
 56  rtREV+F+I+G4  47819.481    218 96074.962    96114.997    97353.489
 57  mtART         55409.744    197 111213.489   111245.913   112368.855
 58  mtART+I       55079.974    198 110555.948   110588.715   111717.179
 59  mtART+G4      51320.699    198 103037.398   103070.165   104198.630
 60  mtART+I+G4    51302.658    199 103003.316   103036.428   104170.412
 61  mtART+F       52131.406    216 104694.813   104734.086   105961.611
 62  mtART+F+I     51803.054    217 104040.108   104079.761   105312.771
 63  mtART+F+G4    48978.497    217 98390.994    98430.647    99663.656
 64  mtART+F+I+G4  48950.766    218 98337.532    98377.567    99616.059
 65  mtZOA         53439.696    197 107273.391   107305.815   108428.758
 66  mtZOA+I       53140.937    198 106677.873   106710.640   107839.104
 67  mtZOA+G4      50115.730    198 100627.459   100660.226   101788.690
 68  mtZOA+I+G4    50097.069    199 100592.139   100625.250   101759.235
 69  mtZOA+F       50967.862    216 102367.723   102406.996   103634.521
 70  mtZOA+F+I     50636.406    217 101706.812   101746.465   102979.474
 71  mtZOA+F+G4    48379.057    217 97192.114    97231.767    98464.776
 72  mtZOA+F+I+G4  48351.310    218 97138.620    97178.655    98417.147
 73  VT            49527.709    197 99449.417    99481.841    100604.784
 74  VT+I          49161.295    198 98718.590    98751.357    99879.822
 75  VT+G4         47862.359    198 96120.718    96153.484    97281.949
 76  VT+I+G4       47812.417    199 96022.834    96055.946    97189.930
 77  VT+F          49436.163    216 99304.326    99343.599    100571.124
 78  VT+F+I        49064.039    217 98562.077    98601.730    99834.740
 79  VT+F+G4       47819.270    217 96072.540    96112.193    97345.203
 80  VT+F+I+G4     47765.865    218 95967.731    96007.766    97246.258
 81  LG            49958.330    197 100310.659   100343.083   101466.026
 82  LG+I          49592.603    198 99581.206    99613.973    100742.438
 83  LG+G4         47905.900    198 96207.799    96240.566    97369.030
 84  LG+I+G4       47865.490    199 96128.980    96162.091    97296.076
 85  LG+F          49707.415    216 99846.829    99886.102    101113.627
 86  LG+F+I        49334.879    217 99103.758    99143.411    100376.420
 87  LG+F+G4       47731.593    217 95897.186    95936.839    97169.848
 88  LG+F+I+G4     47687.108    218 95810.216    95850.251    97088.743
 89  DCMut         50127.850    197 100649.701   100682.125   101805.067
 90  DCMut+I       49744.047    198 99884.093    99916.860    101045.325
 91  DCMut+G4      48270.003    198 96936.007    96968.773    98097.238
 92  DCMut+I+G4    48229.926    199 96857.852    96890.964    98024.948
 93  DCMut+F       49919.038    216 100270.076   100309.349   101536.874
 94  DCMut+F+I     49529.366    217 99492.733    99532.386    100765.395
 95  DCMut+F+G4    48049.198    217 96532.397    96572.050    97805.059
 96  DCMut+F+I+G4  48007.907    218 96451.813    96491.849    97730.341
 97  PMB           49843.745    197 100081.490   100113.914   101236.856
 98  PMB+I         49503.171    198 99402.343    99435.109    100563.574
 99  PMB+G4        48171.404    198 96738.809    96771.576    97900.040
100  PMB+I+G4      48127.344    199 96652.688    96685.800    97819.784
101  PMB+F         49710.589    216 99853.178    99892.450    101119.975
102  PMB+F+I       49359.924    217 99153.848    99193.501    100426.511
103  PMB+F+G4      48084.546    217 96603.091    96642.744    97875.754
104  PMB+F+I+G4    48037.100    218 96510.201    96550.236    97788.728
105  HIVb          51590.570    197 103575.140   103607.564   104730.507
106  HIVb+I        51114.895    198 102625.789   102658.556   103787.020
107  HIVb+G4       49089.873    198 98575.746    98608.512    99736.977
108  HIVb+I+G4     49021.423    199 98440.847    98473.958    99607.943
109  HIVb+F        51262.001    216 102956.002   102995.274   104222.799
110  HIVb+F+I      50771.680    217 101977.360   102017.013   103250.023
111  HIVb+F+G4     48767.344    217 97968.687    98008.340    99241.350
112  HIVb+F+I+G4   48701.114    218 97838.228    97878.263    99116.755
113  HIVw          53782.033    197 107958.066   107990.490   109113.432
114  HIVw+I        53247.279    198 106890.557   106923.324   108051.789
115  HIVw+G4       51151.463    198 102698.926   102731.693   103860.158
116  HIVw+I+G4     51084.038    199 102566.075   102599.187   103733.171
117  HIVw+F        52722.213    216 105876.427   105915.699   107143.224
118  HIVw+F+I      52171.792    217 104777.583   104817.236   106050.246
119  HIVw+F+G4     50120.722    217 100675.443   100715.096   101948.106
120  HIVw+F+I+G4   50052.457    218 100540.914   100580.949   101819.441
121  JTTDCMut      49759.487    197 99912.975    99945.399    101068.341
122  JTTDCMut+I    49365.484    198 99126.969    99159.736    100288.200
123  JTTDCMut+G4   47865.997    198 96127.994    96160.760    97289.225
124  JTTDCMut+I+G4 47813.914    199 96025.828    96058.940    97192.924
125  JTTDCMut+F    49696.869    216 99825.738    99865.011    101092.536
126  JTTDCMut+F+I  49293.870    217 99021.739    99061.392    100294.402
127  JTTDCMut+F+G4 47842.605    217 96119.209    96158.862    97391.872
128  JTTDCMut+F+I+G4 47788.542    218 96013.085    96053.120    97291.612
129  FLU           51435.522    197 103265.045   103297.469   104420.411
130  FLU+I         51009.000    198 102414.001   102446.767   103575.232
131  FLU+G4        48957.966    198 98311.932    98344.699    99473.163
132  FLU+I+G4      48903.738    199 98205.476    98238.587    99372.572
133  FLU+F         51069.755    216 102571.511   102610.784   103838.309
134  FLU+F+I       50638.189    217 101710.377   101750.030   102983.040
135  FLU+F+G4      48624.549    217 97683.097    97722.750    98955.760
136  FLU+F+I+G4    48566.254    218 97568.507    97608.543    98847.035
137  Blosum62      49955.001    197 100304.003   100336.427   101459.369
138  Blosum62+I    49623.752    198 99643.504    99676.271    100804.735
139  Blosum62+G4   48272.649    198 96941.298    96974.065    98102.529
140  Blosum62+I+G4 48233.291    199 96864.583    96897.694    98031.679
141  Blosum62+F    49715.599    216 99863.198    99902.471    101129.996
142  Blosum62+F+I  49373.434    217 99180.867    99220.520    100453.530
143  Blosum62+F+G4 48085.833    217 96605.666    96645.319    97878.329
144  Blosum62+F+I+G4 48041.611    218 96519.221    96559.256    97797.749
145  mtMet         53912.238    197 108218.476   108250.900   109373.842
146  mtMet+I       53588.112    198 107572.223   107604.990   108733.454
147  mtMet+G4      50978.208    198 102352.416   102385.182   103513.647
148  mtMet+I+G4    50955.673    199 102309.345   102342.457   103476.441
149  mtMet+F       50749.057    216 101930.114   101969.387   103196.912
150  mtMet+F+I     50391.747    217 101217.494   101257.147   102490.156
151  mtMet+F+G4    48400.345    217 97234.689    97274.342    98507.352
152  mtMet+F+I+G4  48365.720    218 97167.441    97207.476    98445.968
153  mtVer         54609.914    197 109613.827   109646.251   110769.194
154  mtVer+I       54258.296    198 108912.592   108945.359   110073.824
155  mtVer+G4      51403.262    198 103202.523   103235.290   104363.754
156  mtVer+I+G4    51375.479    199 103148.957   103182.069   104316.053
157  mtVer+F       51734.166    216 103900.332   103939.605   105167.130
158  mtVer+F+I     51306.642    217 103047.284   103086.937   104319.946
159  mtVer+F+G4    49075.242    217 98584.484    98624.137    99857.147
160  mtVer+F+I+G4  49030.817    218 98497.635    98537.670    99776.162
161  mtInv         53952.224    197 108298.448   108330.872   109453.815
162  mtInv+I       53628.553    198 107653.106   107685.873   108814.337
163  mtInv+G4      51296.215    198 102988.430   103021.197   104149.661
164  mtInv+I+G4    51270.752    199 102939.503   102972.615   104106.599
165  mtInv+F       50240.990    216 100913.980   100953.253   102180.777
166  mtInv+F+I     49892.504    217 100219.009   100258.662   101491.671
167  mtInv+F+G4    48130.239    217 96694.478    96734.131    97967.140
168  mtInv+F+I+G4  48097.380    218 96630.760    96670.796    97909.288
Akaike Information Criterion:           LG+F+I+G4
Corrected Akaike Information Criterion: LG+F+I+G4
Bayesian Information Criterion:         LG+F+I+G4
Best-fit model: LG+F+I+G4 chosen according to BIC

All model information printed to _out.220403040317638G2BPr4SAcJ7UEpXCNYDdelsfnormal.fasta.model.gz
CPU time for ModelFinder: 1935.359 seconds (0h:32m:15s)
Wall-clock time for ModelFinder: 1944.145 seconds (0h:32m:24s)
Generating 1000 samples for ultrafast bootstrap (seed: 383154)...

NOTE: 127 MB RAM (0 GB) is required!
Estimate model parameters (epsilon = 0.100)
Thoroughly optimizing +I+G parameters from 10 start values...
Init pinv, alpha: 0.000, 1.000 / Estimate: 0.017, 0.977 / LogL: -47687.145
Init pinv, alpha: 0.044, 1.000 / Estimate: 0.019, 0.981 / LogL: -47687.150
Init pinv, alpha: 0.089, 1.000 / Estimate: 0.019, 0.981 / LogL: -47687.130
Init pinv, alpha: 0.133, 1.000 / Estimate: 0.019, 0.980 / LogL: -47687.123
Init pinv, alpha: 0.177, 1.000 / Estimate: 0.019, 0.980 / LogL: -47687.132
Init pinv, alpha: 0.221, 1.000 / Estimate: 0.019, 0.980 / LogL: -47687.143
Init pinv, alpha: 0.266, 1.000 / Estimate: 0.019, 0.981 / LogL: -47687.153
Init pinv, alpha: 0.310, 1.000 / Estimate: 0.019, 0.980 / LogL: -47687.129
Init pinv, alpha: 0.354, 1.000 / Estimate: 0.019, 0.981 / LogL: -47687.134
Init pinv, alpha: 0.399, 1.000 / Estimate: 0.019, 0.981 / LogL: -47687.139
Optimal pinv,alpha: 0.019, 0.980 / LogL: -47687.123

Parameters optimization took 387.051 sec
Computing ML distances based on estimated model parameters... 4.452 sec
Computing BIONJ tree...
0.048 seconds
Log-likelihood of BIONJ tree: -47913.308
--------------------------------------------------------------------
|             INITIALIZING CANDIDATE TREE SET                      |
--------------------------------------------------------------------
Generating 98 parsimony trees... 10.956 second
Computing log-likelihood of 98 initial trees ... 281.785 seconds
Current best score: -47687.123

Do NNI search on 20 best initial trees
Estimate model parameters (epsilon = 0.100)
BETTER TREE FOUND at iteration 1: -47631.202
Estimate model parameters (epsilon = 0.100)
BETTER TREE FOUND at iteration 2: -47626.586
Iteration 10 / LogL: -47644.097 / Time: 0h:15m:52s
Estimate model parameters (epsilon = 0.100)
BETTER TREE FOUND at iteration 14: -47623.219
Iteration 20 / LogL: -47630.972 / Time: 0h:20m:23s
Finish initializing candidate tree set (15)
Current best tree score: -47623.219 / CPU time: 811.405
Number of iterations: 20
--------------------------------------------------------------------
|               OPTIMIZING CANDIDATE TREE SET                      |
--------------------------------------------------------------------
Estimate model parameters (epsilon = 0.100)
BETTER TREE FOUND at iteration 21: -47621.965
Estimate model parameters (epsilon = 0.100)
BETTER TREE FOUND at iteration 26: -47621.696
Iteration 30 / LogL: -47621.912 / Time: 0h:25m:20s (1h:23m:52s left)
Estimate model parameters (epsilon = 0.100)
BETTER TREE FOUND at iteration 40: -47620.686
Iteration 40 / LogL: -47620.686 / Time: 0h:29m:47s (1h:16m:22s left)
Iteration 50 / LogL: -47620.784 / Time: 0h:34m:1s (1h:2m:29s left)
Log-likelihood cutoff on original alignment: -47671.200
Iteration 60 / LogL: -47621.057 / Time: 0h:38m:33s (0h:52m:16s left)
Iteration 70 / LogL: -47620.985 / Time: 0h:42m:50s (0h:43m:27s left)
Iteration 80 / LogL: -47625.881 / Time: 0h:47m:16s (0h:35m:54s left)
UPDATE BEST LOG-LIKELIHOOD: -47620.683
Iteration 90 / LogL: -47621.115 / Time: 0h:51m:43s (0h:29m:3s left)
Iteration 100 / LogL: -47621.333 / Time: 0h:56m:17s (0h:22m:44s left)
Log-likelihood cutoff on original alignment: -47671.200
NOTE: Bootstrap correlation coefficient of split occurrence frequencies: 0.999
UPDATE BEST LOG-LIKELIHOOD: -47620.678
Iteration 110 / LogL: -47622.425 / Time: 1h:0m:39s (0h:50m:5s left)
Iteration 120 / LogL: -47620.873 / Time: 1h:5m:22s (0h:43m:57s left)
UPDATE BEST LOG-LIKELIHOOD: -47620.674
Iteration 130 / LogL: -47621.134 / Time: 1h:9m:58s (0h:37m:58s left)
Iteration 140 / LogL: -47638.310 / Time: 1h:14m:38s (0h:32m:13s left)
TREE SEARCH COMPLETED AFTER 141 ITERATIONS / Time: 1h:15m:9s

--------------------------------------------------------------------
|                    FINALIZING TREE SEARCH                        |
--------------------------------------------------------------------
Performs final model parameters optimization
Estimate model parameters (epsilon = 0.010)
1. Initial log-likelihood: -47620.674
2. Current log-likelihood: -47620.638
Optimal log-likelihood: -47620.638
Proportion of invariable sites: 0.017
Gamma shape alpha: 0.941
Parameters optimization took 2 rounds (8.212 sec)
BEST SCORE FOUND : -47620.638

Testing tree branches by SH-like aLRT with 1000 replicates...
10.234 sec.
Creating bootstrap support values...
Split supports printed to NEXUS file _out.220403040317638G2BPr4SAcJ7UEpXCNYDdelsfnormal.fasta.splits.nex
Total tree length: 54.139

Total number of iterations: 141
CPU time used for tree search: 4082.866 sec (1h:8m:2s)
Wall-clock time used for tree search: 4097.507 sec (1h:8m:17s)
Total CPU time used: 4513.121 sec (1h:15m:13s)
Total wall-clock time used: 4528.713 sec (1h:15m:28s)

Computing bootstrap consensus tree...
Reading input file _out.220403040317638G2BPr4SAcJ7UEpXCNYDdelsfnormal.fasta.splits.nex...
100 taxa and 396 splits.
Consensus tree written to _out.220403040317638G2BPr4SAcJ7UEpXCNYDdelsfnormal.fasta.contree
Reading input trees file _out.220403040317638G2BPr4SAcJ7UEpXCNYDdelsfnormal.fasta.contree
Log-likelihood of consensus tree: -47622.802

Analysis results written to: 
  IQ-TREE report:                _out.220403040317638G2BPr4SAcJ7UEpXCNYDdelsfnormal.fasta.iqtree
  Maximum-likelihood tree:       _out.220403040317638G2BPr4SAcJ7UEpXCNYDdelsfnormal.fasta.treefile
  Likelihood distances:          _out.220403040317638G2BPr4SAcJ7UEpXCNYDdelsfnormal.fasta.mldist

Ultrafast bootstrap approximation results written to:
  Split support values:          _out.220403040317638G2BPr4SAcJ7UEpXCNYDdelsfnormal.fasta.splits.nex
  Consensus tree:                _out.220403040317638G2BPr4SAcJ7UEpXCNYDdelsfnormal.fasta.contree
  Screen log file:               _out.220403040317638G2BPr4SAcJ7UEpXCNYDdelsfnormal.fasta.log

Date and Time: Sat Apr  2 22:58:18 2022
