# Supplementary material for: The colonization of land was a likely driving force for the evolution of mitochondrial retrograde signalling in plants
Source: J Exp Bot. 2022 Sep 3;73(21):7182–97. doi: 10.1093/jxb/erac351 (PMC9675596; doi:10.1093/jxb/erac351)
Supplement: erac351_suppl_supplementary_dataset_S1 [file erac351_suppl_supplementary_dataset_s1.zip › CDK/CDK_IQ_Tree_files/_out.220403040317638G2BPr4SAcJ7UEpXCNYDdelsfnormal.fasta.treefile]

#NEXUS
begin taxa;
	dimensions ntax=100;
	taxlabels
	AAP55188_Oryza_sativa_
	AT1G18040_AtCDKD1_3_
	'AT1G20930.1_AtCDKB2_2_'
	AT1G66750_AtCDKA_1_
	'AT1G67580.1'
	'AT1G73690.1'
	'AT1G76540.1'
	'AT2G38620.2'
	'AT3G48750.1'
	'AT3G54180.1'
	'AT4G28980.2'
	'AT5G10270.1'
	'AT5G63370.1'
	'AT5G63610.1'
	'AT5G64960.1'
	BAA19553_Oryza_sativa_
	BAD82176_Oryza_sativa_
	BBN01060_Marchantia_polymorpha_
	BBN10543_Marchantia_polymorpha_
	BBN16026_Marchantia_polymorpha_
	BBN16034_Marchantia_polymorpha_
	'BBN19168.1_Marchantia_polymorpha_'
	EEE58219_Oryza_sativa_
	EFJ06603_Selaginella_moellendorffii_
	EFJ13294_Selaginella_moellendorffii_
	EFJ19710_Selaginella_moellendorffii_
	ERN06138_Amborella_trichopoda_
	GAQ82445_Klebsormidium_nitens_
	GAQ83713_Klebsormidium_nitens_
	GAQ84194_Klebsormidium_nitens_
	GAQ86098_Klebsormidium_nitens_
	GAQ88141_Klebsormidium_nitens_
	GAQ90625_Klebsormidium_nitens_
	GAQ91787_Klebsormidium_nitens_
	GAQ91944_Klebsormidium_nitens_
	KAF2930626_Oryza_sativa_
	'KAF2934633.1_Oryza_sativa_'
	NP_001388757_Oryza_sativa_
	NP_001388954_Oryza_sativa_
	NP_001389451_Oryza_sativa_
	OAE25156_Marchantia_polymorpha_
	OAE29735_Marchantia_polymorpha_
	OAE30079_Marchantia_polymorpha_
	OAE33031_Marchantia_polymorpha_
	OAE33363_Marchantia_polymorpha_
	XP_002960130_Selaginella_moellendorffii_
	XP_002966728_Selaginella_moellendorffii_
	XP_002967851_Selaginella_moellendorffii_
	XP_002967950_Selaginella_moellendorffii_
	XP_002981667_Selaginella_moellendorffii_
	XP_006830336_Amborella_trichopoda_
	XP_006833351_Amborella_trichopoda_
	XP_006838388_Amborella_trichopoda_
	XP_006842627_Amborella_trichopoda_
	XP_006849186_Amborella_trichopoda_
	XP_006853325_Amborella_trichopoda_
	XP_006855287_Amborella_trichopoda_
	XP_011623396_Amborella_trichopoda_
	XP_011624067_Amborella_trichopoda_
	XP_011625170_Amborella_trichopoda_
	XP_015614383_Oryza_sativa_
	XP_015626887_Oryza_sativa_
	XP_015635720_Oryza_sativa_
	XP_015637332_Oryza_sativa_
	XP_015644444_Oryza_sativa_
	XP_015648777_Oryza_sativa_
	XP_020519818_Amborella_trichopoda_
	XP_024360396_Physcomitrium_patens_
	XP_024360948_Physcomitrium_patens_
	XP_024361360_Physcomitrium_patens_
	'XP_024363927.1_Physcomitrium_patens_'
	XP_024367302_Physcomitrium_patens_
	XP_024369188_Physcomitrium_patens_
	XP_024371213_Physcomitrium_patens_
	XP_024389783_Physcomitrium_patens_
	XP_024391785_Physcomitrium_patens_
	XP_024391793_Physcomitrium_patens_
	XP_024393642_Physcomitrium_patens_
	XP_024393796_Physcomitrium_patens_
	XP_024399397_Physcomitrium_patens_
	XP_024401710_Physcomitrium_patens_
	XP_024402531_Physcomitrium_patens_
	'XP_024515409.1_Selaginella_moellendorffii_'
	XP_024521789_Selaginella_moellendorffii_
	XP_024524678_Selaginella_moellendorffii_
	XP_024524866_Selaginella_moellendorffii_
	XP_024524867_Selaginella_moellendorffii_
	gnl_onekp_AWQB_scaffold_2000057_Picea_engelmanii_
	gnl_onekp_AWQB_scaffold_2000058_Picea_engelmanii_
	gnl_onekp_AWQB_scaffold_2000059_Picea_engelmanii_
	gnl_onekp_AWQB_scaffold_2003011_Picea_engelmanii_
	gnl_onekp_AWQB_scaffold_2003012_Picea_engelmanii_
	gnl_onekp_AWQB_scaffold_2011367_Picea_engelmanii_
	gnl_onekp_AWQB_scaffold_2054270_Picea_engelmanii_
	gnl_onekp_AWQB_scaffold_2055478_Picea_engelmanii_
	gnl_onekp_AWQB_scaffold_2055616_Picea_engelmanii_
	gnl_onekp_AWQB_scaffold_2056009_Picea_engelmanii_
	gnl_onekp_AWQB_scaffold_2056304_Picea_engelmanii_
	gnl_onekp_AWQB_scaffold_2057123_Picea_engelmanii_
	sp_P49336_HumanCDK8_
;
end;
begin trees;
	tree tree_1 = [&R] (AT1G18040_AtCDKD1_3_[&!color=#ff0033]:0.167688,'AT1G73690.1'[&!color=#ff0033]:0.196051,((AT1G66750_AtCDKA_1_[&!color=#ff0033]:0.392956,(((((((('AT1G20930.1_AtCDKB2_2_'[&!color=#ff0033]:0.160059,'AT1G76540.1'[&!color=#ff0033]:0.197451)[&label="98.8/100",!color=#ff0033]:0.239637,(BAA19553_Oryza_sativa_[&!color=#ff0033]:2.0E-6,XP_015648777_Oryza_sativa_[&!color=#ff0033]:2.0E-6)[&…
end;
begin figtree;
	set appearance.backgroundColorAttribute="Default";
	set appearance.backgroundColour=#ffffff;
	set appearance.branchColorAttribute="User selection";
	set appearance.branchColorGradient=false;
	set appearance.branchLineWidth=1.0;
	set appearance.branchMinLineWidth=0.0;
	set appearance.branchWidthAttribute="Fixed";
	set appearance.foregroundColour=#000000;
	set appearance.hilightingGradient=false;
	set appearance.selectionColour=#2d3680;
	set branchLabels.colorAttribute="User selection";
	set branchLabels.displayAttribute="Branch times";
	set branchLabels.fontName="sansserif";
	set branchLabels.fontSize=8;
	set branchLabels.fontStyle=0;
	set branchLabels.isShown=false;
	set branchLabels.significantDigits=4;
	set layout.expansion=463;
	set layout.layoutType="RADIAL";
	set layout.zoom=0;
	set legend.attribute="label";
	set legend.fontSize=10.0;
	set legend.isShown=false;
	set legend.significantDigits=4;
	set nodeBars.barWidth=4.0;
	set nodeBars.displayAttribute=null;
	set nodeBars.isShown=false;
	set nodeLabels.colorAttribute="User selection";
	set nodeLabels.displayAttribute="Node ages";
	set nodeLabels.fontName="sansserif";
	set nodeLabels.fontSize=8;
	set nodeLabels.fontStyle=0;
	set nodeLabels.isShown=false;
	set nodeLabels.significantDigits=4;
	set nodeShapeExternal.colourAttribute="User selection";
	set nodeShapeExternal.isShown=false;
	set nodeShapeExternal.minSize=10.0;
	set nodeShapeExternal.scaleType=Width;
	set nodeShapeExternal.shapeType=Circle;
	set nodeShapeExternal.size=4.0;
	set nodeShapeExternal.sizeAttribute="Fixed";
	set nodeShapeInternal.colourAttribute="User selection";
	set nodeShapeInternal.isShown=false;
	set nodeShapeInternal.minSize=10.0;
	set nodeShapeInternal.scaleType=Width;
	set nodeShapeInternal.shapeType=Circle;
	set nodeShapeInternal.size=4.0;
	set nodeShapeInternal.sizeAttribute="Fixed";
	set polarLayout.alignTipLabels=false;
	set polarLayout.angularRange=0;
	set polarLayout.rootAngle=0;
	set polarLayout.rootLength=100;
	set polarLayout.showRoot=true;
	set radialLayout.spread=0.0;
	set rectilinearLayout.alignTipLabels=false;
	set rectilinearLayout.curvature=0;
	set rectilinearLayout.rootLength=100;
	set scale.offsetAge=0.0;
	set scale.rootAge=1.0;
	set scale.scaleFactor=1.0;
	set scale.scaleRoot=false;
	set scaleAxis.automaticScale=true;
	set scaleAxis.fontSize=8.0;
	set scaleAxis.isShown=false;
	set scaleAxis.lineWidth=1.0;
	set scaleAxis.majorTicks=1.0;
	set scaleAxis.minorTicks=0.5;
	set scaleAxis.origin=0.0;
	set scaleAxis.reverseAxis=false;
	set scaleAxis.showGrid=true;
	set scaleBar.automaticScale=true;
	set scaleBar.fontSize=20.0;
	set scaleBar.isShown=true;
	set scaleBar.lineWidth=1.0;
	set scaleBar.scaleRange=0.7;
	set tipLabels.colorAttribute="User selection";
	set tipLabels.displayAttribute="Names";
	set tipLabels.fontName="sansserif";
	set tipLabels.fontSize=13;
	set tipLabels.fontStyle=0;
	set tipLabels.isShown=false;
	set tipLabels.significantDigits=4;
	set trees.order=false;
	set trees.orderType="increasing";
	set trees.rooting=false;
	set trees.rootingType="User Selection";
	set trees.transform=false;
	set trees.transformType="cladogram";
end;
