# Supplementary material for: The colonization of land was a likely driving force for the evolution of mitochondrial retrograde signalling in plants
Source: J Exp Bot. 2022 Sep 3;73(21):7182–97. doi: 10.1093/jxb/erac351 (PMC9675596; doi:10.1093/jxb/erac351)
Supplement: erac351_suppl_supplementary_dataset_S1 [file erac351_suppl_supplementary_dataset_s1.zip › NAC data/ANAC017 N-term/MAFFT_PLAZA_NAC_Selection_AA_edited.fas.treefile]

(Pp3c20_18130:1.0390474802,((((((((((((PAB00032797:1.5160258118,((((((((Pp3c27_7510:0.2113317350,Pp3c5_630:0.2359255203)100/100:0.3701682701,(Pp3c13_10800:0.0431058588,Pp3c3_8880:0.0555553221)99.5/100:0.1645347696)88.7/100:0.1031530945,Mapoly0035s0049:0.4434432974)89.5/100:0.0720745626,(Pp3c16_13150:0.2068058743,(Pp3c6_28230:0.0769425288,Pp3c5_740:0.1571159650)78.1/100:0.0559043323)100/100:0.2377546885)98.3/92:0.1347638262,(((Sm_gene34615:0.0008040163,Sm_gene33937:0.0050269603)100/100:0.4506758226,((Sm_gene17839:0.0000024693,Sm_gene29749:0.0023007082)100/100:0.5361542306,(Sm_gene11276:0.0000022654,Sm_gene20091:0.0034705666)100/100:0.5663159158)90.2/65:0.1523604138)41.3/52:0.0405447986,((Sm_gene1921:0.0525550834,Sm_gene12131:0.0000026665)100/100:0.4736978667,(Sm_gene342:0.0000026479,Sm_gene8235:0.0216845595)100/100:0.4859222871)92.7/99:0.1382873923)86.3/69:0.0837576013)81/70:0.0424819461,(((((((((PAB00006004:0.1151647088,PAB00037315:0.1046563195)99.7/100:0.1092054096,PAB00065672:0.0660584974)67.2/96:0.0224950582,(PAB00016170:0.1480243611,PAB00030390:0.0272979054)95.1/100:0.1024187436)48.6/80:0.0146466157,PAB00020758:0.1502542363)0/64:0.0528638585,ATR0907G008:3.3849353625)83.1/64:0.3315016170,(PAB00029188:0.1775756442,(ATR0693G453:0.2957442354,(LOC_Os07g37920:0.5350043525,(AT1G61110:0.3720583166,(AT1G52880:0.1883445854,AT3G15510:0.1583036142)100/100:0.3825700015)42.6/91:0.0650168063)64.4/83:0.0623715201)75.2/64:0.0667206489)56.9/60:0.0695774474)26.4/89:0.0487581943,PAB00022890:0.3572946799)39.2/70:0.0491603071,PAB00023270:0.5776744580)83/88:0.0998428410,(((AT3G04070:0.5909589611,ATR0068G061:0.4831447468)55.9/70:0.0672926198,(ATR0681G156:0.6179711258,(LOC_Os11g03300:0.0084589831,LOC_Os12g03040:0.0272324395)100/100:0.6679729468)53.7/16:0.0749930828)11/10:0.0424427697,((AT1G69490:0.5909925267,LOC_Os03g21060:0.6966276662)0/58:0.0493724059,(LOC_Os01g01430:0.5166234746,(LOC_Os05g34310:0.5900548258,LOC_Os02g12310:1.4481095978)92.8/99:0.4118475462)91.1/82:0.1737332956)66.6/51:0.0791522972)86.7/84:0.1100481452)94.9/94:0.1085086964)92.8/87:0.1270538615,((((AT1G52890:0.1251358989,AT3G15500:0.1524983361)93.2/100:0.1163655799,AT4G27410:0.2266951975)99.3/100:0.3045852039,ATR0661G451:0.6578164033)82.9/96:0.1498306166,((((((((PAB00004230:0.0521667061,PAB00049789:0.1053511835)71.1/98:0.0118627751,(PAB00058566:0.0784145348,(PAB00033443:0.0430950842,PAB00034796:0.0393890868)97.3/100:0.0420316612)94.7/96:0.0299236533)99.3/88:0.1070821431,PAB00060556:0.2415503498)0/62:0.0000029146,(AT3G56530:0.3688109166,(AT3G55210:0.0534344440,AT3G56560:0.4895881813)94/100:0.2713872494)100/100:2.6713273460)82.6/92:0.0850088110,ATR0068G083:0.7666522480)75.2/92:0.0278669216,PAB00045148:0.3373768450)84.9/92:0.0623785869,((ATR0680G207:0.2294199673,(((AT1G77450:0.3338557661,AT1G01720:0.1230250450)84.3/47:0.0694708414,((LOC_Os01g66120:0.0337081401,LOC_Os05g34830:0.1481585841)55.1/85:0.1162750681,LOC_Os11g08210:0.5067593916)90.3/53:0.0890006551)22.6/23:0.0478222562,(AT5G63790:0.0766930926,AT5G08790:0.0796964005)100/100:0.3871854235)44.4/67:0.0955818417)99.8/100:0.2989653273,PAB00053819:0.5689157650)78.7/99:0.1128172921)97.7/94:0.2515460817,(LOC_Os01g60020:0.3479800823,(LOC_Os03g60080:0.1677653125,LOC_Os07g12340:0.2533571530)90.8/100:0.1244937331)100/100:0.4300597865)92.5/95:0.1806181931)79.6/81:0.0885093870)90.6/86:0.1378963717,Pp3c27_7430:0.6152833872)0/77:0.0045432627)72.1/82:0.0790182116,((ATR0582G162:0.4367574006,(AT2G33480:0.4452005627,(AT5G13180:0.2107617696,(AT5G50820:1.2674036893,PAB00054965:3.4216666407)97.7/100:1.7712186530)45.9/90:0.0776897185)97.8/91:0.3235207878)99.9/91:0.6556135605,(ATR0584G114:1.4312412552,(((AT5G64530:0.4143827444,(LOC_Os02g34970:0.1368203812,LOC_Os04g35660:0.1862232077)99.8/100:0.4291795936)96.3/100:0.3948117055,AT5G14000:1.7892677690)85.9/99:0.2536342289,((((LOC_Os11g31360:0.3851274434,LOC_Os11g31370:1.2597257839)39.3/99:0.0453207876,LOC_Os11g31340:0.2414255284)96.6/98:0.1643917527,LOC_Os11g31330:0.2568222298)7.6/80:0.0818249168,LOC_Os11g31380:0.2787606272)100/100:1.0982877750)60.1/43:0.2099408396)48.3/42:0.0586351839)50.7/40:0.0510845844)98.7/55:0.1806379231,((((((((Pp3c16_23260:0.9806177051,Mapoly0035s0054:0.6254962782)46.5/95:0.0645119048,((((((PAB00001851:0.1133839488,(PAB00031847:0.0597120094,PAB00051631:0.0849166513)99.5/100:0.0742575961)97.7/100:0.0545040509,(PAB00030913:0.1055848085,(PAB00031836:0.1326413294,(PAB00039711:0.0527907632,PAB00051813:0.0877453490)98.5/100:0.1631840779)55.1/100:0.0348476042)99.3/100:0.1770817583)84.4/96:0.0171656603,(((PAB00012549:0.0421200746,((PAB00026547:0.0071822080,PAB00027787:0.3604598115)78.3/100:0.0108971720,PAB00061560:0.0000020551)74.4/100:0.0120332652)99.6/100:0.0588711692,PAB00026517:0.1223338099)86.4/100:0.0281831376,PAB00060053:0.1403939333)99.7/100:0.0751705663)85/95:0.0122864468,((PAB00023426:0.0259634900,PAB00059421:0.0117851031)98.5/100:0.0614702187,(PAB00043020:0.0500094344,(PAB00056064:0.0354333123,PAB00031169:0.3086595185)75.2/100:0.0148140506)40/100:0.0166087582)100/100:0.1191718964)59.9/83:0.0076117056,(((PAB00026266:0.0000022886,(PAB00056240:0.0000025603,PAB00057668:0.0000028366)0/80:0.0000020689)100/100:0.1831961142,PAB00047769:0.1355778496)53.9/85:0.0333097465,(((PAB00055872:0.0910313383,PAB00058075:0.0748645354)95.1/100:0.1011442968,PAB00030914:0.5043639955)84.3/92:0.0561248135,PAB00026516:0.1982721706)0/76:0.0039992247)88.9/99:0.0192228572)100/100:0.3628384242,((ATR0661G198:0.2849014463,((LOC_Os03g04070:0.1899785880,LOC_Os06g51070:0.2938245829)83.6/100:0.1335982673,AT2G17040:0.5787329200)86.2/100:0.1270096951)99.7/100:0.3635496127,(PAB00004146:0.0895021781,(PAB00020938:0.1236180445,(((PAB00015107:0.0122695977,PAB00061121:0.0296821724)0/83:0.0000026004,PAB00057739:0.0403971367)76.3/94:0.0059235916,PAB00054418:0.0135129281)99.9/100:0.0862732975)82.5/100:0.0438794458)100/100:0.7138201478)44.7/83:0.0604367911)96.2/100:0.1777730089)83.4/98:0.1297709103,(Sm_gene297:0.0139819278,Sm_gene26115:0.0045051006)100/100:0.9428626960)59.5/74:0.0639390391,(((((PAB00010690:0.2120300347,PAB00032232:0.1614091441)92.6/100:0.1632502027,PAB00010691:0.1024178382)83.6/99:0.0340530298,PAB00018720:0.1613976379)36.1/85:0.0086302610,((PAB00013671:0.0091547885,PAB00064365:0.4337508577)95.7/100:0.0820950801,PAB00063978:0.0880269538)30.7/60:0.0061563070)99.1/98:0.3796631215,((ATR0733G026:0.0525120619,ATR1089G034:0.0000028461)100/100:0.2277759458,(AT2G02450:0.2546389628,((LOC_Os01g66490:0.2548896378,LOC_Os05g34600:0.2767981797)72.8/100:0.0781558789,LOC_Os08g02160:0.5926935881)94.5/93:0.1627453414)45.3/92:0.0926284522)96.4/99:0.2696991030)100/99:0.5914389180)88.3/95:0.1755711482,((ATR0820G111:0.0515975114,ATR0820G272:0.0429822022)99.9/100:0.6995730685,(((AT3G44350:0.2920746435,AT5G22380:0.2308120037)100/100:0.5420125843,(LOC_Os11g05614:0.1859116114,LOC_Os12g05990:0.1607655999)99.6/95:0.4167832206)66.4/55:0.1699638553,(((LOC_Os01g64310:0.0000023301,PAB00043396:6.6507201651)32.5/41:0.2586966390,LOC_Os05g37080:0.2541591305)83.9/41:0.2047617104,LOC_Os11g45950:1.3958239722)86.7/89:0.2248777313)77.5/56:0.1167066187)100/100:0.8209732971)79.5/48:0.0723404838,(Sm_gene2393:0.0257559821,Sm_gene5446:0.0154616374)100/100:1.1273414180)0/33:0.0000021641,LOC_Os04g45340:7.9945317408)74.2/85:0.1994214879,((((((PAB00044778:0.2115191430,PAB00053090:0.3349225880)98.1/100:0.2502693150,AT5G39820:0.5487852530)24.8/83:0.0515747727,(AT1G26870:0.3363164408,LOC_Os08g33910:0.5912331591)74/98:0.0876033312)89.7/87:0.0821413247,(Mapoly0175s0015:0.4931485209,((Sm_gene11188:0.0000027394,Sm_gene20009:0.0091235293)100/100:0.7675422861,((Sm_gene1436:0.0000021072,Sm_gene25434:0.0000028449)91.2/100:0.2082042774,(Sm_gene1763:0.0000029487,Sm_gene12280:0.0711565560)100/100:0.7521284632)96.2/100:0.4285258363)85.8/98:0.1632410973)84.7/92:0.0946266047)86.6/93:0.1283186616,(ATR0763G259:0.4754747105,((LOC_Os12g43530:0.5297145231,(AT2G43000:0.5513239909,AT3G12910:0.6819985852)95.7/99:0.3375181021)53.9/99:0.1464534492,(LOC_Os03g56580:0.2053754200,LOC_Os07g04560:0.3684368764)98.9/100:0.4208036998)83.1/99:0.1376350055)99.8/100:0.4104231701)90.2/97:0.2134320004,ATR0564G311:0.4517453129)99.4/100:0.3567770239)99.2/93:0.3411294389)78.3/50:0.0388673303,((ATR0800G108:1.3239033514,((LOC_Os01g59640:1.7714931385,LOC_Os03g59730:2.0712679172)45.2/99:0.4369729941,LOC_Os05g43960:1.1498322948)86/92:0.2863683877)4.3/47:0.0992761613,(LOC_Os11g34340:1.6104718427,(LOC_Os11g04960:0.2061340496,LOC_Os10g09820:0.4075558728)98.6/100:0.7555896620)89.3/87:0.5466061621)75/65:0.1088735750)85.6/52:0.0744331164,(((((((((Pp3c26_4660:0.6168138332,((Pp3c27_7560:0.1904809264,Pp3c16_19830:0.1350418567)94.2/100:0.0937422486,(Pp3c6_27690:0.1174010725,Pp3c5_570:0.2024121943)93/100:0.0714237991)100/100:0.4716243208)88.4/100:0.1732285459,Mapoly0015s0058:0.8223993004)86.7/98:0.1211134245,((((Pp3c12_18020:0.0772366153,Pp3c4_11490:0.0495223983)90.3/100:0.0495701513,Pp3c3_25610:0.0998618353)100/100:0.2920398566,((Sm_gene1923:0.0299970448,Sm_gene12130:0.0978885231)99.9/100:0.4048372370,Mapoly0035s0046:0.2582701121)75.7/92:0.0863742328)79.8/98:0.1538565969,((Sm_gene345:0.0000023616,Sm_gene8231:0.0000021325)100/100:0.5134935984,(Sm_gene17876:0.0000020484,Sm_gene29782:0.0104127028)100/100:0.7702378125)44.8/61:0.0905565747)83.6/93:0.0703136206)31.6/28:0.0429922423,((((PAB00018302:0.3924644744,(PAB00026484:0.0000021687,PAB00024718:1.3867347650)85.3/100:0.3825411006)76.2/94:0.0974249650,((((PAB00020627:0.0520795840,PAB00057842:0.1087584531)87/100:0.0215143139,PAB00040751:0.1164279263)74.4/100:0.0161749237,PAB00029565:0.1565523877)88.2/100:0.0221279713,(PAB00037780:0.0486484163,PAB00055883:0.1099113858)50/100:0.0089823080)100/100:0.3401046401)40/83:0.0564523715,((AT3G18400:0.5859045661,(ATR1125G010:0.4558440346,(((AT2G24430:0.4381125268,LOC_Os09g32260:0.4370074005)59.7/100:0.0976758182,ATR0626G215:0.6154982255)74.9/100:0.1348462335,LOC_Os03g42630:0.6630322738)18.6/93:0.0304557183)76.1/97:0.0659503479)81.9/98:0.0731137192,((((ATR0068G014:0.3031743019,(ATR0564G508:0.1835876977,((AT5G07680:0.0942018638,AT5G61430:0.0519631042)99.7/100:0.1916716410,(AT3G29035:0.1855384694,AT5G39610:0.1171319579)100/100:0.3675408169)74.7/100:0.0536186861)92.3/73:0.0975309801)99.4/68:0.2004896438,(LOC_Os02g36880:0.3559153560,LOC_Os04g38720:0.1991292024)100/100:0.3658563551)18.1/63:0.0197749230,((AT3G04060:0.1685044647,AT5G18270:0.1220202882)100/100:0.4697111193,((LOC_Os03g21030:0.2893399213,LOC_Os07g48550:0.4008905527)99.5/100:0.2788483746,(LOC_Os01g29840:0.0285381546,LOC_Os01g01470:0.0211290565)100/100:0.6239333809)79.6/99:0.0581558224)93.1/96:0.0834309607)24.3/43:0.0726946849,(PAB00027695:0.3604532726,PAB00055471:0.0000020015)99.9/100:3.7421928970)5.9/89:0.0266231373)96.8/92:0.1086152074)86.2/82:0.0640366595,((ATR0605G015:0.3625780873,(LOC_Os08g40030:0.6037710428,AT1G76420:0.6506944994)86.9/100:0.1358019310)97.2/100:0.2210741647,((AT5G53950:0.2781021540,(LOC_Os06g23650:0.5295981292,ATR0730G026:0.2911181375)92.1/98:0.1621066564)42.5/98:0.0534936276,AT3G15170:0.6669630845)78.1/95:0.0488309895)83.5/95:0.1231488354)82.2/81:0.0658392955)70.1/46:0.1346877092,PAB00004920:1.7695968543)20.5/83:0.0319014419,((LOC_Os11g03310:0.0605440599,LOC_Os12g03050:0.0366664533)97.5/100:0.1189140482,LOC_Os11g03370:0.0225789433)100/100:0.8423211413)84.8/96:0.1077587238,(((((ATR0736G158:0.4924200915,AT4G28530:0.4980947318)90.4/100:0.2427362749,(((LOC_Os02g41450:0.5542723929,LOC_Os04g43560:0.1500982071)86/100:0.1522149853,LOC_Os10g33760:0.4811007892)88.7/100:0.1450424496,LOC_Os02g56600:0.4163743105)97.7/100:0.3199962715)88.2/100:0.1611564912,LOC_Os03g01870:0.7732637939)95.6/100:0.3070997556,LOC_Os04g52810:0.8687043363)0/91:0.0144380928,((((ATR1098G028:0.6401369446,(LOC_Os06g46270:0.2467727875,LOC_Os08g10080:0.3576839522)91.8/72:0.1155099464)2.5/46:0.0501410011,LOC_Os12g41680:0.5742406200)83.4/70:0.0713069201,((AT1G56010:0.1561858702,AT3G12977:0.1081726199)99.9/100:0.3143169622,LOC_Os02g06950:0.5720565352)34.6/54:0.0428084250)0/40:0.0000023321,PAB00041270:6.4101716758)42.6/93:0.2186550967)100/99:0.4850060484)89.3/99:0.1262126969,(((LOC_Os12g29330:0.5452396756,(AT3G56520:0.4606911717,AT5G41090:0.6621121764)100/100:2.3943629070)60.5/24:0.1943197880,((LOC_Os08g42400:1.2560024390,LOC_Os09g33490:0.6725425223)84/92:0.2152410033,LOC_Os01g70110:1.0373053740)80.3/40:0.2441864902)81.1/41:0.2004672909,(LOC_Os08g33670:0.4882063328,LOC_Os09g24560:0.7806895202)98/86:0.3944070611)89.3/56:0.2832023100)70.3/50:0.0728140093,((((((Pp3c26_13950:0.0781131511,(Pp3c13_6470:0.1057925469,Pp3c3_2470:0.0893077606)96.9/100:0.1119326104)100/100:0.4156843963,((Pp3c13_20650:0.0896836628,Pp3c3_12890:0.0562915850)97.4/100:0.1280968381,((Pp3c12_15190:0.0286612378,Pp3c2_32530:0.5513566936)98.9/100:0.1407481657,Pp3c4_20430:0.2265612815)85.2/100:0.0546511492)100/100:0.4891771423)13.8/57:0.0313131001,Pp3c6_1310:0.8609324069)79.5/98:0.0752629260,Pp3c4_29470:1.1364775797)77.7/99:0.0915138889,(((PAB00023053:0.3146212640,(ATR1089G150:0.2813218803,(AT1G33280:0.2142055936,AT4G10350:0.1000219523)99.1/100:0.2095748709)99.2/100:0.2379980302)97.8/94:0.1694184647,((PAB00062028:0.5465171428,(ATR0078G016:0.3086169922,((LOC_Os08g02300:0.2172860549,LOC_Os06g04090:0.2431877471)98.2/100:0.1546918060,((AT2G46770:0.0517554194,AT3G61910:0.2509049225)99.9/100:0.2267584226,AT1G32770:0.4676884354)63.7/96:0.0665848894)44.4/91:0.0356597342)85.6/99:0.0900352665)86.4/94:0.0854411028,((ATR0737G021:0.2114661473,AT1G79580:0.2063431235)95.6/100:0.1577857106,LOC_Os02g15340:0.5510688545)98.7/99:0.2018477140)0/41:0.0045633506)99.4/100:0.1664192891,((((((ATR0568G053:0.1477407188,(LOC_Os02g42970:0.2827070875,(AT1G12260:0.0530754751,AT1G62700:0.0876967566)99.9/100:0.2047383040)93/99:0.0906596097)55.7/83:0.0438613072,LOC_Os06g01480:0.4553372261)82.5/86:0.0483846666,PAB00050947:0.3589879602)95.1/99:0.0933365856,(((((AT2G18060:0.1262019452,AT4G36160:0.1025522937)99.9/100:0.2033266925,AT5G66300:0.2821528585)70.3/99:0.1148987129,(LOC_Os03g03540:0.1658650453,LOC_Os10g38834:0.1830803918)100/100:0.2833733697)70.3/99:0.1063110770,(ATR0584G012:0.5160484359,(AT1G71930:0.4147449575,(LOC_Os08g01330:0.2182423849,LOC_Os04g59470:0.7422950828)97.5/100:0.2704157885)91.8/100:0.1363942938)95.9/100:0.1514130305)84.7/98:0.0558736170,(AT5G62380:0.4739601985,PAB00014077:0.2608914611)84/97:0.0977817311)79.4/97:0.0940786947)90/99:0.0579148035,(Sm_gene304:0.0000028380,Sm_gene8274:0.0045319050)100/100:0.6354672201)16.2/75:0.0291104510,((Sm_gene22604:0.0000022848,Sm_gene18573:0.0021902128)100/100:0.2380969431,((Sm_gene15853:0.0000028890,Sm_gene33633:0.0268118609)100/100:0.4196291484,(Sm_gene11470:0.0010894393,Sm_gene9005:0.0010438522)98.1/100:0.1552573106)98.1/100:0.1830276985)99.3/100:0.1877721687)84.7/98:0.0627417543)94.2/99:0.1318101526)86.2/99:0.1554233935,Mapoly0091s0063:1.4688508493)98.8/100:0.4295824338)80.3/52:0.0614387136)52.8/59:0.0748199029,AT3G04430:3.1675190715)93.1/69:0.2032114658,((((ATR0561G175:4.6855669142,ATR1158G026:0.7478123267)11.3/80:0.0660039597,LOC_Os01g15640:0.8491972804)94.7/86:0.2245353366,(((AT1G02210:1.6145593877,((((AT1G02220:0.1056553244,AT3G04420:0.1006902967)97.3/100:0.1221950622,AT3G04410:0.0566658267)69.9/100:0.0507209611,AT1G02230:0.1387698110)36.3/95:0.0437113656,AT1G02250:0.1884169294)79.1/96:0.1466651731)92.8/100:0.2848285308,AT1G01010:0.6338103902)99.4/100:0.5381086061,((AT4G01520:0.0275328528,AT4G01540:0.0369480464)100/100:0.5496347063,AT4G01550:0.2015026963)99.8/100:0.7909997488)98.7/100:0.5544237861)42/53:0.0333660224,(((((((ATR0579G001:0.1116197329,ATR0579G038:0.0778395804)80.9/68:0.0315556362,(ATR0579G016:0.2283825654,ATR0579G041:0.0287045093)87.1/100:0.0262576889)99.9/67:0.3256600061,(AT4G35580:0.2431095051,AT1G33060:0.4133884011)98.7/100:0.2208721246)34.2/44:0.1105143053,((LOC_Os03g18729:0.1454364580,LOC_Os08g06140:0.0000026989)100/100:0.5806658673,LOC_Os06g01230:0.9968161031)90.7/97:0.2013749860)93.6/59:0.2231495613,(AT3G49530:0.1816002714,AT5G24590:0.1812597271)100/100:1.0387494790)74.1/44:0.1112111696,(AT2G27300:0.2521904183,(AT3G44290:0.2097514379,AT5G22290:0.1804362885)98.8/100:0.3167992403)100/100:0.8286366933)0/29:0.0000021057,((LOC_Os11g29430:4.4891155325,(AT5G04400:4.6653703950,LOC_Os04g27750:2.2643471386)74.9/99:1.4101679400)71.2/97:0.9084210400,LOC_Os07g48450:5.8460448805)87.9/43:1.5857409750)93/59:0.2197291465)65.2/46:0.0487642754)92.1/81:0.0775786474,((((((((((((PAB00001472:0.0000025603,PAB00026230:0.0000025603)0/98:0.0000029483,PAB00029416:0.0139526501)89.3/100:0.0647278929,PAB00049795:0.0264569480)73.5/100:0.0551513749,(((PAB00009886:0.0000020009,PAB00039582:0.0000025603)0/99:0.0000021079,PAB00030281:0.4277863739)91.1/100:0.1006533890,PAB00035365:0.1146831347)86.6/100:0.1350075799)99.1/100:0.3181345727,PAB00030411:0.2434718396)0/95:0.0151822168,PAB00020442:0.3558583398)92.9/99:0.1297076178,(((ATR0807G009:0.2729950398,ATR0794G103:0.4712564385)79.3/96:0.0651968590,((((PAB00006362:0.0592040504,PAB00046518:0.1360153513)78.2/100:0.0377551368,PAB00011463:0.0952382068)94.2/100:0.1596709376,((PAB00024425:0.0862126180,PAB00019978:0.4318405412)97/100:0.1620913255,PAB00024597:0.1998342564)17.7/62:0.0208812335)97.8/100:0.1645627666,LOC_Os03g02800:0.3454212222)98.8/97:0.1784053269)84.2/92:0.0735272202,(((((ATR0807G167:0.2353941289,LOC_Os09g38000:0.1599853327)80.3/74:0.0953551860,AT3G17730:0.1813371531)0.7/40:0.1149278656,LOC_Os09g38010:0.3874472424)96.8/100:0.2626992219,AT1G54330:0.7810400234)88.7/94:0.1561967794,(AT1G65910:0.4585003332,(AT3G03200:0.0802914987,AT5G17260:0.1224090960)100/100:0.5472898412)58.8/64:0.0918581516)83.3/58:0.0784270340)95.8/99:0.1042126669)89.4/99:0.1078450558,((ATR0049G038:0.3784820377,(LOC_Os10g42130:0.5582461645,(AT1G32510:0.5853498235,(AT4G17980:0.1266223799,AT5G46590:0.1930762709)93.9/100:0.1795137253)99.5/100:0.4520971122)60.7/100:0.1164979992)99.5/100:0.4002326036,PAB00006051:0.7050287343)85.7/99:0.0859687984)90.2/100:0.1140800150,Mapoly0011s0176:0.8531985638)77.6/99:0.1487772930,(ATR0605G262:0.6211519352,PAB00030915:0.5585755724)94.8/100:0.1459170446)64.7/68:0.1320170667,((Sm_gene1548:0.0083280909,Sm_gene22651:0.0000026363)100/100:0.6976057953,Mapoly0020s0051:0.8610918184)75.4/98:0.1185563281)88.2/99:0.1279071094,PAB00016972:1.0297127442)46.5/67:0.0734600738)82/70:0.0439664184,((ATR0043G032:0.7919466059,((((AT3G10480:0.0000028473,AT5G04395:1.0137013105)74.4/75:0.0602275410,AT3G10490:0.0337610239)100/100:0.7771692656,(AT3G10500:0.2028476223,AT5G04410:0.0528765393)100/100:0.5868272027)59.6/90:0.0647068660,(LOC_Os02g57650:0.7024464351,LOC_Os08g44820:0.4979637627)98.1/100:0.2836099452)73.9/90:0.0595555942)86/92:0.0778337648,(LOC_Os05g35170:0.7988294426,(AT5G09330:0.2613467659,AT5G64060:0.1961866190)100/100:0.5941237401)93.7/90:0.1607969715)81.8/66:0.0255588756)92.9/74:0.0909899704,(PAB00013560:0.9189563879,((AT1G32870:0.3998871745,(AT1G34180:0.0715470339,AT1G34190:0.1009237514)100/100:0.3416919708)97.8/100:0.2150314033,LOC_Os09g32040:0.7505593775)98.7/100:0.2944748966)68.8/79:0.0670828242)69.4/94:0.0813922760,(PAB00009824:0.5551220860,ATR1136G156:0.6070743180)94.2/100:0.1907520132)99.9/99:0.3740140214,(Pp3c24_8270:0.2262724768,Pp3c8_6080:0.3878942001)99.9/100:0.4318352709)63.2/100:0.0973278379,Pp3c23_9520:0.7079580692);
