# Supplementary material for: The colonization of land was a likely driving force for the evolution of mitochondrial retrograde signalling in plants
Source: J Exp Bot. 2022 Sep 3;73(21):7182–97. doi: 10.1093/jxb/erac351 (PMC9675596; doi:10.1093/jxb/erac351)
Supplement: erac351_suppl_supplementary_dataset_S1 [file erac351_suppl_supplementary_dataset_s1.zip › NAC data/ANAC017 N-term/MAFFT_PLAZA_NAC_Selection_AA_edited_Nterm_cleaned.fas]

>Pp3c20_18130
--MST---------HS-RSP-GWRFHPTDAEIMGLYLKK-QI-R-G---E-SIQDPIVVV
DLYSVEPWDLPEP----GGSDQE-RYFYIARHKKSPKGCRTNRATERGYWKSTGKDRFVQ
SQY----SR--GMKKTLVYYIGRAPNGQRTDWVMHEYR-M-DEVYENLRG------EQYV
LVRVFKKNG-PGPQDSAKPSSGVLE-
>PAB00032797
--MKA---------DV-VGA-GLNVIEARAG-----MNV-EV-G-N---E-TFDDEKSLV
-------------------GEKE-WYFFSPRDRKYPNGFRPNRSAGIGYWKATGTDKPIC
SEL----GPRIGIRKALVFYIGKAPRGTKTNWIMHEYR-L-DDTSDSSSS----------
--RVSKRKA-SG---SLRAAAAA---
>Pp3c24_8270
--MAR----------R-LPP-GYRFHPTDEELVGIYLKC-KI-N-NKK---EDN-PIAEV
DLYKCEPWDLPDMSGV--RGDQE-WYFYSARDKKYPNGFRANRATSRGYWKSTGKDRTVK
CTIS------TGMKKTLVYYIGRAPRGERTDWVMHEYR-M-DKVYENLRG-----QEPFV
LARVFKKSG-SGPKNGEQYGAPFIE-
>Pp3c8_6080
--MAQ----------R-LPP-GYRFHPTDEELVAYYLKY-KI-N-GKQ---EMN-PIAVV
DLYKCEPWDLPVKSGV--GGDQE-WYFYSARDKKYPNGARTNRATQRGYWKSTGKDRVVK
CAIS------TGMKKTLVYYTGRAPRGERTDWVMHEYR-M-DRVYENLRG-----QEPYV
LARVFKKSG-SGPKNGEQYGAPFIE-
>Pp3c26_4660
--MAT-M-CVG---ME-LPP-GFRFHPTDEELVSYYLTR-KI-R-NP--D-SVR-AIGEV
DLNKCEPWDLPVKATF---GEKE-WYFFSLRDRKYPTGLRTNRATEKGYWKATGKDKDVL
RSGD---HSLVGMKKTLVFYRGRAPKGEKTSWIMHEYR-V-ESDSSNQTNQELPRKDEWV
VCRVFYKN--GGGRHKYVLHSGLDS-
>Pp3c12_18020
--MAT-A-CLQ---PF-LPP-GFRFHPTDEELVSYYLTN-KV-L-DS--S-AVH-AIAEV
DLNKCEPWDLPEKAKM---GEKE-WYFFSLRDRKYPTGIRTNRATDAGYWKATGKDRDVF
AHGR---PPLVGMKKTLVFYRGRAPKGEKTSWIMHEYR-L-EGDGGHSLSPR-VNKDEWV
VCRIFQKN--SGGKGSFLFSDSCMRS
>Pp3c4_11490
--MAD-T-SVQ---PF-LPP-GFRFHPTDEELVSYYLTK-KV-L-DS--R-TVH-AIAEV
DLNKCEPWDLPVKAKM---GEKE-WYFFSLRDRKYPTGMRTNRATDAGYWKATGKDRDVF
AHGR---SHLVGMKKTLVFYRGRAPKGEKTNWIMHEYR-L-EGDGGHSLPPR-VNKDEWV
VCRIFQKS--SGAKRSFLFSDSRMR-
>Pp3c3_25610
--MAA-P-WHQ---SF-LPP-GFRFHPTDEELVSYYLTK-KV-L-DS--R-AVR-AIAEV
DLNKCEPWDLPEKAKM---GEKE-WYFFSLRDRKYPTGMRTNRATDAGYWKATGKDRDVL
AHGR---PRLIGMKKTLVFYMGRAPKGEKTNWIMHEYR-L-ENDGGHPLSPR-ANKDEWV
VCRIFEKS--SGGKRGFSMSESHMR-
>Sm_gene1923
--MDL-L-SL----PY-LPP-GFRFHPTDEELV-YYLTR-KV-L-FS--S-RIS-AIAEV
DLNKCEPWDLPTKASM---GEKE-WYFYTLRDRKYPTGMRTNRATEAGYWKATGKDRNIN
SSRT---SCLVGMKKTLVFYRGRAPKGLKSNWIMHEYR-L-EGE-----ASQ-FN-----
--------------------------
>Sm_gene12130
--MDL-L-SL----PY-LPP-GFRFHPTDEELV-YYLTR-KV-L-FS--S-RIS-AIAEV
DLNKCEPWDLPSKASM---GEKE-WYFYTLRDRKYPTGMRTNRATEAGYWKATGKDRNIN
SSRT---SCLVGMKKTLVFYRGRAPKGLKSNWIMHEYR-L-EGE-----LLF-FNDSEWV
ICRVFQKF--PGSKKALRESSNLARD
>Mapoly0035s0046
--MTV-C-HIP---PW-LPP-GFRFHPTDEELVTYYLDG-KV-R-AG--N-NVHCAITEV
DLNKCEPWDLPAKAKM---GEKE-WYFFSLRDRKYPTGMRTNRATEAGYWKATGKDREVM
SSRN---GRLVGMKKTLVFYRGRAPKGEKTNWIMHEYR-I-EGE----------------
--------------------------
>PAB00018302
--MEL-V-NV----EL-LPP-GFRFHPMDEELVTYYLTQ-KV-L-DS--S-SCR-AITEV
DLNKCEPWDLPDKAKM---GEKE-WYFFSLRDRKYPTGTRTNRATEAGYWKATGKDREIY
RGRS---NILVGMKKTLVFYKGRAPKGEKTSWVMHEYR-L-EGKFSYYDLPK-TAKDEWV
VARIFQKS--SGAKKG---PLGLGR-
>PAB00026484
--MEG-L-NFT------LPP-GFRFHPTDEELITHYLVR-KV-V-DS--T-TGR-AIAEV
DLNKCEPWDLPEKAKM---GEKE-WYFFSLRDRKYPTGLRTNRATEAGYWKATGKDREIF
NARS---SSLVGMKKTLVFYKGRAPKGEKSNWVMHEYR-L-EGKFSYNQLPK-TSKDEWV
VCRIFQKS--IGAKKS---SSGFNR-
>ATR0605G015
--MEG-V-CLC---QG-LPP-GFRFHPTDEELIMFYLAT-KV-F-NP--S-STPVSIAEV
DLNRCEPWELPEIAKM---GEKE-WYFFSLRDRKYPTGHRTNRATDAGYWKATGKDREIH
SATN---GVLVGMKKTLVFYRGRAPKGQKTNWVMHEYR-L-QGDFSYHL-----------
--------------------------
>AT5G53950
--IPY-Y-HYD---QY-LPP-GFRFHPTDEELITHYLLR-KV-L-DG--C-SSR-AIAEV
DLNKCEPWQLPGRAKM---GEKE-WYFFSLRDRKYPTGLRTNRATEAGYWKATGKDREIF
SSKT---CALVGMKKTLVFYKGRAPKGEKSNWVMHEYR-L-EGKFSYHFISR-SSKDEWV
ISRVFQKTG-TGPSKKTKVPSTISR-
>LOC_Os06g23650
--MER-C-SVL---GE-LPP-GFRFHPTDEELITYYLLR-KV-V-DG--S-NGR-AIAEI
DLNKCEPWELPEKAKM---GEKE-WYFYSLRDRKYPTGLRTNRATGAGYWKATGKDREIR
SART---GALVGMKKTLVFYRGRAPKGQKTQWVMHEYR-L-DGTYAYHFLSS-STRDEWV
IARIFTKP--GGGGDTSCFSDSTSAS
>LOC_Os08g40030
--MGD-A-LWE---HG-LPP-GFRFHPTDEELVTFYLAA-KV-F-NG--A-CGGVDIAEV
DLNRCEPWELPEAARM---GEKE-WYFFSLRDRKYPTGLRTNRATGAGYWKATGKDREVV
AAAAA-GGALIGMKKTLVFYKGRAPRGEKTKWVLHEYR-L-DGDFAA--ARR-STKEEWV
ICRIFHKV--GDQYSKLMMMKSPASY
>PAB00020627
--MNN-A-H-----SQ-LPP-GFRFHPTDEELVTYYLTK-KI-L-DS--T-SAL-AIAEA
DLNKCEPWDFPAKAKI---GEKE-WYFFSLRDRKYPRGLRTNRATEAGYWKTTGKDREVF
SSRS---SALSGMKKTLVFYKGRAPKGEKTNWVMHEYR-L-EGKFSCHPLPQ-NCKDEWV
VCRIFEKS--AVGKRS---SIGFMS-
>PAB00057842
--MSN-A-H-----SQ-MPP-GFRFHPTDEELVTYYLTK-KV-L-DI--T-SAC-AIAEA
DLNKCEPWDLPAKAKA---GEKE-WYFFGLRDRKYPRGLRTNRATKAGYWKTTGKDREVF
SSQS---SALVGMKKTLVFYKGRAPRGQKTTWVMHEYR-L-EGTSSCHPLPQ-NCK--W-
--------------------------
>PAB00037780
--MNN-A-HEA---SQ-LPP-GFRFHPTDEELVTYYLTK-KI-L-DG--T-SGR-AIAEA
DLNKCEPWDLPA--------------------------LET-------------------
---------ASTLQKTLVFYKGRAPKGEKTNWVMHEYR-L-EGKFSYHRLPK-NCKDEWV
VCRIFQKS--AGGKKT---SIGLLS-
>PAB00040751
H-MND-S-H-----SQ-LPP-GFRFHPTDEELVTYYLTK-KN-L-DS--S-SGR-AIADA
DVNKCEPWDLPEKTKI---GEKE-WYFFGLRERKYPRGIRTNRATEAGYWKTTGKDREVE
PQR---------------LDTGKQPG-----------R-I-E-RFS----------EEWV
ICRIFEKS--AGGKRS---SIGPIS-
>PAB00055883
--MNS-A-HEA---SH-LPP-GFRFHPTDEELVTYYLTK-KI-L-DS--T-SAC-AIAEA
DLNKCEPWDLPGKAKM---GEKE-WYFFNLRDRKYPTGLRTNRATEAGYWKTTGKDREVS
NSMS---SALVGMKKTLVFYKGRAPKGAKTDWIMHEYR-L-EGQYSYHRLPK-NCNDDWV
VCRIFQKG--ANGKRS---SIGLID-
>PAB00029565
G-MNI-A-H-----SE-LPP-GFRFHPTDEELVTHYLTK-KI-L-DS--T-SGR-AIGEA
DLNKCEPWDLLEKAKM---GEKE-WYFFGLRDRKFTRGLRINRTTEAGYWKTTGKDREVL
SSVS---SALIGMKKTLVFLKGRAPKGEKTNWVMHEYR-L-EGKFSDHHLPK-NCKDDWV
VCRIFEKS--AGG-RS---STGLMR-
>ATR0730G026
--MD----------GQ-LPP-GFRFHPTDEELITYYLRK-KV-L-DG--G-TAR-AIAEV
DLNKCEPWELPEKAKM---GEKE-WYFFSLRDRKYPTGLRTNRATEAGYWKATGKDREIY
CSRT---CSLVGMKKTLVFYKGRAPKGEKSNWVMHEYR-L-DGKLSYHYLSR-STKDEWV
VSRVFQKS--NGGKKG----------
>AT3G15170
--MDV-D-VF----SL-MPP-GFRFHPTDEELITYYLLK-KV-L-DS--N-SCA-AISQV
DLNKSEPWELPEKAKM---GEKE-WYFFTLRDRKYPTGLRTNRATEAGYWKATGKDREIK
SSKT---KSLLGMKKTLVFYKGRAPKGEKSCWVMHEYR-L-DGKFSYHYISS-SAKDEWV
LCKVCLKSG-VVSRETNLISSSSSS-
>AT1G76420
--MML-A-VED---RG-LPP-GFRFHPTDEELITFYLAS-KI-F-HG--G-SGI-HISEV
DLNRCEPWELPEMAKM---GERE-WYFYSLRDRKYPTGLRTNRATTAGYWKATGKDKEVF
SGGG---GQLVGMKKTLVFYKGRAPRGLKTKWVMHEYR-L-ENDHSHRH----TCKEEWV
ICRVFNKT--GDRKNVGLIHNQISY-
>AT3G18400
--ME----------EN-LPP-GFRFHPTDEELITHYLCR-KV-S-DI--G-TGK-AVVDV
DLNKCEPWDLPAKASM---GEKE-WYFFSQRDRKYPTGLRTNRATEAGYWKTTGKDKEIY
RS-----GVLVGMKKTLVFYKGRAPKGEKSNWVMHEYR-L-ESKQPFNP----TNKEEWV
VCRVFEKS--TAAKKA----------
>ATR0068G014
--MGA-I-IEQ---MD-LPP-GFRFHPTDEELITSYLIE-KV-M-NG--S-TAR-AIGEA
DLNKCEPWDLPWKAKM---GEKE-WYVFCLRDRKYPTGLRTNRATEAGYWKATGKDKEIY
KGRK----TLVGMKKTLVFYKGRAPKGEKTNWVMHEYR-L-EGKYSYNNLSRTTTKDEWV
VSRIFHKS--SAGKRA--PFSGLLR-
>ATR0564G508
--MEG-D-GS----ID-LPP-GFRFHPTDEELITHYLSR-KV-L-DS--G-TAK-AIGEV
DLNKCEPWDLPWRAKM---GEKE-WYFFCVRDRKYPTGLRTNRATEAGYWKATGKDKEIY
RGKN-SSATLVGMKKTLVFYKGRAPKGEKSNWVMHEYR-L-EGKFSLYNLPK-VSKDEWV
ICRVFQKS--SGGKKI--VVTGFMR-
>AT5G07680
--MET-F-G-----MD-LPP-GFRFHPTDEELITHYLHK-KV-L-DL--G-SAK-AIGEV
DLNKAEPWELPYKAKI---GEKE-WYFFCVRDRKYPTGLRTNRATQAGYWKATGKDKEIF
RGK-----SLVGMKKTLVFYRGRAPKGQKTNWVMHEYR-L-DGKLSAHNLPK-TAKNEWV
ICRVFHKT--AGGKKI--PISTLIR-
>AT5G61430
--MET-F-C-----MD-LPP-GFRFHPTDEELITHYLHK-KV-L-DT--S-SAK-AIGEV
DLNKSEPWELPWMAKM---GEKE-WYFFCVRDRKYPTGLRTNRATEAGYWKATGKDKEIY
RGK-----SLVGMKKTLVFYRGRAPKGQKTNWVMHEYR-L-EGKFSAHNLPK-TAKNEWV
ICRVFQKS--AGGKKI--PISSLIR-
>AT3G29035
--MDY-K-VSRSG-ID-LPP-GFRFHPTDEELITHYLRP-KV-V-NS--F-SAI-AIGEV
DLNKVEPWDLPWKAKL---GEKE-WYFFCVRDRKYPTGLRTNRATKAGYWKATGKDKEIF
KGK-----SLVGMKKTLVFYKGRAPKGVKTNWVMHEYR-L-EGKFAIDNLSK-TAKNECV
ISRVFHTR--TDGTKE--HMSV----
>AT5G39610
--MDY-E-ASR---ID-LPP-GFRFHPTDEELITHYLKP-KV-F-NT--F-SAT-AIGEV
DLNKIEPWDLPWKAKM---GEKE-WYFFCVRDRKYPTGLRTNRATEAGYWKATGKDKEIF
KGK-----SLVGMKKTLVFYKGRAPKGVKTNWVMHEYR-L-EGKYCIENLPQ-TAKNEWV
ICRVFQKR--ADGTKV--PMSML---
>ATR1125G010
--ME----------GS-LPP-GFRFHPTDEELITFYLAR-KV-S-DR--S-RAR-AIADV
DLNKSEPWDLPGKATM---GEKE-WYFFSLRDRKYPTGLRTNRATDAGYWKTTGKDKEIF
NS-----GVLVGMKKTLVFYKGRAPKGEKTNWVMHEYR-L-QTKF----VSR-PSKDEWV
VSRVFQKS--SGGKKQHATNSAPCD-
>Sm_gene345
--MEG-G-GV----PL-LPP-GFRFHPTDEELIDCYLIK-KV-E-NN--K-SVR-AIQDV
DLNKNEPWELPDKAKM---GEKE-WYFFTLRDRKYPTGMRTNRATEAGYWKATGKDRDIT
RTSA-SSNTLVGAKKTLVFYRGRAPKGVKTNWIMHEYR-L-EGEAAFLHNSR-TSKSEWV
VCRIFQKS--PGGKKG-LISYKESRI
>Sm_gene8231
--MEG-G-GV----PL-LPP-GFRFHPTDEELIDCYLIK-KV-E-NN--K-SVR-AIQDV
DLNKNEPWELPDKAKM---GEKE-WYFFTLRDRKYPTGMRTNRATEAGYWKATGKDRDIT
RTSA-SSNTLVGAKKTLVFYRGRAPKGVKTNWIMHEYR-L-EGEAAFLHNSR-TSKSEWV
VCRIFQKS--PGGKKG-LISYKESRI
>Sm_gene17876
--MVV-Q-QQQ---IW-LPP-GFRFHPTDNELITFYLVK-KV-V-NT--K-AAH-AIAEV
DLNKFEPWDLPEKANM---GEKE-WYFFSLRDRKYPTGMRTNRATEAGYWKATGKDRDVR
GGGGSPGTSLVGMKKTLVFYRGRAPRGEKTNWVMHEYR-L-EGKTAYLYGSR-AAKEEWV
VCRIFQKK--ALSEDNAAITTGAAH-
>Sm_gene29782
--MVV-Q-QQQ---IW-LPP-GFRFHPTDNELITFYLVK-KV-V-NT--K-VAH-AIAEV
DLNKFEPWDLPEKANM---GEKE-WYFFSLRDRKYPTGMRTNRATEAGYWKATGKDRDVR
GGGGSSGTSLVGMKKTLVFYRGRAPRGEKTNWVMHEYR-L-EGKTAYLYGSR-AAKEEWV
VCRIFQKK--ALSEDNAATTTGAAH-
>AT2G24430
--ME----------EA-LPP-GFRFHPTDEELISYYLVN-KI-A-DQ--N-TGK-AIADV
DLNKSEPWELPEKAKM---GGKE-WYFFSLRDRKYPTGVRTNRATNTGYWKTTGKDKEIF
NSTT---SELVGMKKTLVFYRGRAPRGEKTCWVMHEYR-L-HSKSSYR-----TSKDEWV
VCRVFKKT--EATKKYISTSSSSTSH
>LOC_Os03g42630
--ME----------EG-LPP-GFRFHPTDEELVTYYLAR-KV-S-DF--G-ATR-AIADV
DLNKCEPWDLPSKASM---GEKE-WYFFSMRDRKYPTGIRTNRATDSGYWKTTGKDKEIF
HG-----GALAGMKKTLVFYRGRAPKGAKTSWVMHEYR-L-QSKFPYK-----PAKDEWV
VCRVFKKL-----------QCHLAK-
>LOC_Os09g32260
--MAM-G-ME----ES-LPP-GFRFHPTDEELITYYLRQ-KI-A-DG--G-TAR-AIAEV
DLNKCEPWDLPEKAKM---GEKE-WYFFSLRDRKYPTGVRTNRATNAGYWKTTGKDKEIF
TGQP-ATPELVGMKKTLVFYKGRAPRGEKTNWVMHEYR-L-HSK----SIPK-SNKDEWV
VCRIFAKT--AGVKKY-PSNNAHSR-
>Pp3c27_7560
--MCN-V-SKIV--ME-LPP-GFRFHPTDEELVTFYLAN-KV-R-DP--R-EVR-TICVV
DFNECEPWDLPGKAKV---GEKE-WYFYSLRDRKYPTGTRTNRATKTGYWKATGKDRDVM
NSGT---HSLVGMKKTLVFYMGRAPRGVKTNWIMHEYR-L-ERDSTSRFHGQ-QSKDEWV
ICRVFQKF--IGNKKSGVTHGDSP-Y
>Pp3c16_19830
--MCN-G-TKTI--MD-LPP-GFRFHPTDEELVVYYLAR-KI-R-EP--G-EVK-TICEV
DLNKCEPWDLPEKAKL---GEKE-WYFFSLRDRKYPTGMRTNRATEKGYWKATGKDRDVM
NSGT---HALVGMKKTLVFYRGRAPRGVKTHWIMHEYR-L-TSDFPGHFNGQ-QPMDEWV
VCRVFQKI--AGNKKPGFMCGDMP-Y
>Pp3c6_27690
--MCN-G-KNTI--LE-LPP-GFRFHPTDDELVSFYLVR-KI-S-NP--Q-VVK-TIPNV
DLNKCEPWDLPDKAKV---GEKE-WYFFSLRDRKYPTGQRTNRATDKGYWKATGKDRDVM
NSGT---HCLVGMKKTLVFYMGRAPKGLKTNWIMHEYR-L-GSDSSNHFNGQ-QSKNEWV
VCRVFQKT--GGSKTLGLSSTDKASY
>Pp3c5_570
--MCN-G-KNTM--IE-LPP-GFRFHPTDDELVSFYLTR-KV-K-NP--H-AVK-SIPNV
SLNKCEPWDLPEKAKV---GEKE-WYFFSLRDRKYPTGIRTNRATEKGYWKATGKDRDVM
NYST---HLLVGMKKTLVFYLGRAPKGAKTNWIMHEYR-L-ENDLSNHLSNH-ESKHEWV
VCRVFQKT--VGNKKPSFMYAGMPSY
>AT3G04060
----M-V-EEGG--VD-LPP-GFRFHPTDEEIITHYLKE-KV-F-NI--R-TAA-AIGQA
DLNKNEPWDLPKIAKM---GEKE-FYFFCQRDRKYPTGMRTNRATVSGYWKATGKDKEIF
RGK----GCLVGMKKTLVFYTGRAPKGEKTNWVMHEYR-L-DGKYSYHNLPK-TARDEWV
VCRVFHKN--APSTTITTTKQL----
>AT5G18270
--MAV-V-VEEG--VD-LPP-GFRFHPTDEEIITCYLKE-KV-L-NS--R-TAV-AMGEA
DLNKCEPWDLPKRAKM---GEKE-FYFFCQRDRKYPTGMRTNRATESGYWKATGKDKEIF
KGK----GCLVGMKKTLVFYRGRAPKGEKTNWVMHEYR-L-EGKYSYYNLPK-SARDEWV
VCRVFHKN--NPSTTTQPMTRIPVE-
>LOC_Os03g21030
--MSE-V-SVMA--LD-LPP-GFRFHPTDEEIVSHYLTP-KA-L-NHR---SSG-VIGDV
DLNKCEPWHLPAMAKM---GEKE-WYFFCHKDRKYPTGTRTNRATESGYWKATGKDKEIF
RGR----GILVGMKKTLVFYLGRAPRGEKTGWVMHEFR-L-EGKLPSQL-PR-SAKDQWA
VCKVFNKE--AAAKNGPMAVTEATAD
>LOC_Os07g48550
--MSE-S-EVS---LE-LPP-GFRFHPTDEEVVTHYLTR-KA-Q-DR--S-SCV-VIADV
NLNNCEPWDLPSKAKM---GEKE-WFFFCHKDRKYPTGMRTNRATASGYWKATGKDKEIF
RGR----GLLVGMKKTLVFYMGRAPRGEKTPWVMHEYR-L-DGKLPPN-LPR-SAKEEWA
VCRVFNKD--LAAKIAQMPPPPFPRN
>LOC_Os02g36880
--MRL-A-RQQQQVMD-LPP-GFRFHPTDEELITHYLLR-KA-A-DPA-G-AAR-AVGEA
DLNKCEPWDLPSRATM---GEKE-WYFFCVKDRKYPTGLRTNRATESGYWKATGKDREIF
RGKA-----LVGMKKTLVFYTGRAPRGGKTGWVMHEYR-I-HGK-HAAA-NS-KQDQEWV
LCRVFKKS--AVGRRGAGAGTDV---
>LOC_Os04g38720
--MEQ---------MD-LPP-GFRFHPTDEELITHYLAK-KV-A-DAR---AAL-AVAEA
DLNKCEPWDLPSLAKM---GEKE-WYFFCLKDRKYPTGLRTNRATESGYWKATGKDKDIF
-----RRKALVGMKKTLVFYTGRAPKGEKSGWVMHEYR-L-HGKLHAAALPA-SSKNEWV
LCRVFKKSGAAGGKKAAVVTMEMARG
>Mapoly0015s0058
--MPD-D-IANYNFSR-LPP-GFRFHPTDFELVDYYLTI-KV-K-NN--Q-HFE-AIDEV
NLNKCEPWDLPAKAKV---GENT-WYFFSLRDRKYPTGMRTNRATDAGYWKATGKDREVM
TPNN---DRLVGMKKTLVFYTGRAPKGEKTNWIMHEYR-I-EGESS-------PV-TEWV
VCRVFKKN--AACRKSAMECHPGGS-
>LOC_Os01g29840
--MGE---------PD-LPP-GFRFHPTDEEIITFYLAP-KV-V-DSR-G-CVA-AIGEV
DLNKCEPWDLPGKAKM--NGEKE-WYFYCQKDRKYPTGMRTNRATEAGYWKATGKDKEIF
RNH----HMLIGMKKTLVFYKGRAPKGDKTNWVMHEYR-L----ADASPPPPPSSRDDWA
VCRIFHKS--SGIKKPVQVPMQMPMQ
>LOC_Os01g01470
--MGE---------PD-LPP-GFRFHPTDEEIITFYLAP-KV-V-DSR-G-CVA-AIGEV
DLNKCEPWDLPGKAKM--NGEKE-WYFYCQKDRKYPTGMRTNRATEAGYWKATGKDKEIF
RDH----HMLIGMKKTLVFYKGRAPKGDKTNWVMHEYR-L----ADASPPPPPSSRDDWA
VCRIFHKS--SGIKKPVPVAP-----
>ATR0561G175
--MSH-N-DEITELLQ-APPLAFGLNPNNTS------RQ----------A-----ALPPV
----------PVV-----------W------NHQQPIAMDTVSSLLAG---------EIL
----------VG--------TGLEPTGN---SRFHQVRTL------------------YV
------E-------------------
>ATR0626G215
--MGD-S-KE----EP-LPP-GFRFHPTDDELLSYYLTQ-KI-S-DS--S-VGR-AIADV
DLNKCEPWDLPGKAKM---GEKE-WYFFSLRDRKYPTGLRTNRATDSGYWKTTGKDKEVF
RATT---SELAGTKKTLVFYKGRAPKGEKTSWVMHEYR-L-IPEITFK-----TG-DEWV
VCRIFQKN--TSGKKYTMSRQHLNPY
>Pp3c26_13950
--NSN-S-------AP-IPV-GFRFHPTDEELVGYYLHG-KV-G-RA--Q-D-Q-FIQEL
DLYKIEPWDLHEVCRIAPENQSD-WYFFSHKDKKYPTGNRANRATTAGFWKATGRDKPIH
TQ-----RHVIGMRKTLVFYRGRAPHGQKTDWIMHEFR-L-DE--GPGVVNY-E-SDGWV
VCRVFRKT--KNFKTKSQDTS-----
>Pp3c13_6470
---MN-N-------AP-IPV-GFRFHPTDEELVGYYLHG-KV-G-RF--Q-D-Q-LIQEL
DLYKIEPWDLHEVCRIAPEHQSD-WYFFSHKDKKYPTGNRANRATTAGFWKATGRDKPIH
TQ-----RQVIGMRKTLVFYKGRAPNGQKTDWIMHEFR-L-DD--CPGASNY-E-SDGWV
VCRVFRKM--KNFKTKSQETS-----
>Pp3c3_2470
--MNN-N-------AP-VPV-GFRFHPTDEELVGYYLHG-KV-G-RS--Q-D-Q-LIQEL
DLYKIEPWDLQEVCRIPPENQND-WYFFSHKDKKYPSGNRANRATTAGFWKATGRDKPIH
TQ-----RHVTGMRKTLVFYKGRAPHGQKTDWIMHEFR-L-DE--GPGVTNF-E-SDGWV
VCRVFRKV--KNL--KSQETS-----
>Pp3c13_20650
--MNQ-L-------AK-VPV-GFRFHPTDEELVGYYLPM-RV-T-AR--K-ELD-LIRDL
DLYKLEPWDLQDLCKISNEKQTD-YYFFSRKDKKYPTGNRANRATTQGFWKATGRDKPIH
TKL----QTLIGMRKTLVFYQGRAPHGVKTDWIMHEFR-L-DD--GPGQ-PA-HVNDGWV
VCRVFKKN--KNQKPKVE-ERAVSH-
>Pp3c3_12890
--MTQ-P-------TK-VPV-GFRFHPTDEELVGYYLPK-KV-T-AR--K-DLD-LIRDL
DLYKLEPWDLQELCKISNEKQTD-YYFFSRKDKKYPTGNRANRATTKGFWKATGRDKPIH
TKL----QTLIGMRKTLVFYQGRAPHGVKTDWIMHEFR-L-DD--GPGR-PA-HEDGGWV
VCRVFKKN--KNLKLKLQ-EKAVSY-
>Pp3c12_15190
--MSR-L-------PK-VPV-GFRFHPTEEELVGYYLPK-KV-S-DR--R-DLD-LIREL
DLYKFEPWDLHQLCMTSNEKQID-YYFFSRKGKKYPTGTRANRATTMGFWKATGRDKPIH
TKLN---QTLIGMRKTLVFYQGRAPHGIKTDWIMHEFR-L-DD--GSER-PT-H-DGGWV
VCRVFKKN--KNLMMEMQQERAISY-
>Pp3c4_20430
--MNQ-L-------AR-VPV-GFRFHPMDEELVGYYLPK-KV-G-DR--K-DLD-LIQDV
DLYKLEPWDLHEFCKIPNEKQTD-YYFFSRKDKKYPTGNRSNRATLKGFWKATGRDKPIY
TKLG---QTLIGMRKTLVFYQGRAPHGIKTDWIMHEFR-L-DN--GPDQ-PA-H-DGGWV
ICRVFKKN--KNQKMKIQHEGAISH-
>Pp3c2_32530
--VVD-R-------RN-FEL-GPVWAPREQETPPPPLPL-PR-C-SR--R-----LPTHV
QLLK-----------------ST-TISFSRKGKKYPTGTRANRATTMGFWNATGRDKPIH
TKLN---QTLIGMRKTLVFYQGRAPHGIKTDWIMHEFR-L-YD--GSER-PT-H-DGGWV
VCRLFKKN--KNLKMEMQQERAISY-
>PAB00023053
--TSL-S-VNGS--SS-VPP-GFRFHPTEEELLHYYLKK-KV-S-YE--K-DLD-VIRDV
DLNKLEPWDLHERCKIGSAPQNE-WYFFSHKDKKYPTGSRTNRATAAGFWKATGRDKAIR
NS-----YKRIGMRKTLVFYKGRAPHGQKTDWIMHEYR-L-ED--NDNSL-G-H-EDGWV
VCRVFKKK--NYLK---GHDDNSDP-
>PAB00062028
---MA-A-ANGQ--SY-GPP-GFRFHPTNEEILHYYLRK-KV-S-YE--M-DLN-VIWDV
DLNKLKPWDIHETCKIGSAPQDE-WYLFIHKYKKYPMGTRTNRATATGF*----------
------------------------------------------------------------
--------------------------
>ATR0078G016
H-MSL-S-VNGQ--YR-VPP-GFRFHPTEEELLHYYLRK-KV-A-YE--K-DLD-VIRDV
DLNKLEPWDIQEKCRIGTTPQND-WYFFSHKDKKYPTGTRTNRATAAGFWKATGRDKVIY
AS-----FKRIGMRKTLVFYKGRAPHGQKSDWIMHEYR-L-DEQPDSNNSSS-Q-EEGWV
VCRVFKKK--NLHKTHDPPSLNNS--
>LOC_Os08g02300
--MSI-S-VNGQ--SC-VPP-GFRFHPTEEELLNYYLRK-KV-A-SE--Q-DLD-VIRDV
DLNKLEPWDIQERCKIGSGPQND-WYFFSHKDKKYPTGTRTNRATAAGFWKATGRDKAIY
NA-----VHRIGMRKTLVFYKGRAPHGQKSDWIMHEYR-L-DDPATDTAA-G-Q-EDGWV
VCRVFKKK--HHHKE-AGGGGGKHG-
>LOC_Os06g04090
--MSI-S-VNGQ--SV-VPP-GFRFHPTEEELLTYYLKK-KV-A-SE--R-DLD-VIRDV
DLNKLEPWDIQERCRIGSGPQND-WYFFSHKDKKYPTGTRTNRATAAGFWKATGRDKAIY
SS-----SNRIGMRKTLVFYKGRAPHGQKSDWIMHEYR-L-DDPSSASAS-A-Q-EEGWV
ICRVFKKK--NLVH----HGGGAAA-
>ATR0568G053
--MNT-F-------SH-VPP-GFRFHPTDEELVDYYLRK-KI-A-SK--R-DLD-VIRDI
DLYKIEPWDLQEKCRIGNEEQNE-WYFFSHKDKKYPTGTRTNRATAAGFWKATGRDKAIY
SK-----HNLIGMRKTLVFYKGRAPNGQKSDWIMHEYR-L-ET--NENG-PP-Q-EEGWV
VCRVFKKR--ITT-IRKASDHESP--
>Sm_gene22604
--MTP-F-AAGNS-SR-VPP-GFRFHPTDEELVGYYLQK-KV-A-SK--K-DLD-VIHEI
DLYKLEPWDLHEKCKIGSAEQTE-WYFFSHKDKKYPTGTRTNRATAAGFWKATGRDKAIH
AK-----YKLIGMRKTLVFYRGRAPNGQKTDWIMHEYR-L-EE--DISS-NN-N-DDGWV
VCRVFKKR--NNS-I-KVLDRDIS--
>Sm_gene18573
--MTP-F-AAGNS-SR-VPP-GFRFHPTDEELVGYYLQK-KV-A-SK--K-DLD-VIHEI
DLYKLEPWDLHEKCKIGSAEQTE-WYFFSHKDKKYPTGTRTNRATAAGFWKATGRDKAIH
AK-----YKLIGMRKTLVFYRGRAPNGQKTDWIMHEYR-L-EE--DISS-NN-N-DDGWV
VCRVFKKR--NNS-I-KVLDRDIS--
>Sm_gene15853
--MSP-F-MHGH--SH-VPP-GFRFHPTDEELVGYYLYK-KV-S-SE--A-DLD-IIRDI
DLYKMEPWDLQEDC-ASSADQSE-WYFFSHKDKKYPTGSRTNRATTAGFWKATGRDKAIH
TK-----FKLIGMRKTLVFYKGRAPNGQKTDWIMHEYR-L-ED--EQSG----S-EEGWV
VCRMFKKR--PP--Q-RCQSTGSC--
>Sm_gene33633
--MSP-F-MHGH--SH-VPP-GFRFHPTDEELVGYYLYK-KV-S-SE--A-DLD-IIRDI
DLYKMEPWDLQEDC-ASSADQSE-WYFFSHKDKKYPTGSRTNRATTAGFWKATGRDKAIH
TK-----FKLIGMRKTLVFYKGRAPNGQKTDWIMHEYR-L-ED--EQSG----S-VS*--
--------------------------
>Sm_gene11470
--MSQ-M-MHKH--SR-VPP-GFRFHPTDEELVGYYLHK-KV-S-CR--R-DLD-VIREI
DLYKMEPWDLQEKCRIGSAEQTE-WYFFSHKDKKYPTGTRTNRATTAGFWKATGRDKTIH
TK-----YNFVGMRKTLVFYKGRAPNGQKTDWIMHEYR-L-ED--EQSSIPQ-D-QDGWV
VCRVFKKK--VN--L-KGQKSDSS--
>Sm_gene9005
--MSQ-M-MHKH--SR-VPP-GFRFHPTDEELVGYYLHK-KV-S-CR--R-DLD-VIREI
DLYKMEPWDLQEKCRIGSAEQTE-WYFFSHKDKKYPTGTRTNRATTAGFWKATGRDKTIH
TK-----YNFVGMRKTLVFYKGRAPNGQKTDWIMHEYR-L-ED--EQSSIP--D-QDGWV
VCRVFKKK--VN--L-KGQKSDSS--
>LOC_Os02g42970
--MDT-F-------SH-VPP-GFRFHPTDEELVDYYLRK-KV-A-SK--K-DLD-VIKDV
DLYKIEPWDLQEKCKIGMEEQND-WYFFSHKDKKYPTGTRTNRATGAGFWKATGRDKPIY
AR-----SCLVGMRKTLVFYKGRAPNGQKSDWIMHEYR-L-ET--NENG-TT-P-EEGWV
VCRVFKKR--VAT-V-RRMADGSP--
>AT1G12260
--MNS-F-------SH-VPP-GFRFHPTDEELVDYYLRK-KV-A-SK--R-EID-FIKDI
DLYKIEPWDLQELCKIGHEEQSD-WYFFSHKDKKYPTGTRTNRATKAGFWKATGRDKAIY
LR-----HSLIGMRKTLVFYKGRAPNGQKSDWIMHEYR-L-ET--DENG-TP-Q-EEGWV
VCRVFKKR--LAA-VRRMGDYDSSP-
>AT1G62700
--MNS-F-------SQ-VPP-GFRFHPTDEELVDYYLRK-KV-A-SK--R-EID-IIKDV
DLYKIEPCDLQELCKIGNEEQSE-WYFFSHKDKKYPTGTRTNRATKAGFWKATGRDKAIY
IR-----HSLIGMRKTLVFYKGRAPNGQKSDWIMHEYR-L-ET--SENG-TP-Q-EEGWV
VCRVFKKK--LAATVRKMGDYHSSP-
>AT2G18060
--MEP-M-----E-CS-VPP-GFRFHPTDEELVGYYLRK-KI-A-SQ--K-DLD-VIRDI
DLYRIEPWDLQEQCRIGYEEQNE-WYFFSHKDKKYPTGTRTNRATMAGFWKATGRDKAVY
DK-----TKLIGMRKTLVFYKGRAPNGKKSDWIMHEYR-L-ES--DENA-PP-Q-EEGWV
VCRAFKKR--A-TGQAKNTETWSS--
>AT4G36160
--MES-V----DQ-CS-VPP-GFRFHPTDEELVGYYLRK-KV-A-SQ--K-DLD-VIRDI
DLYRIEPWDLQESCRIGYEERNE-WYFFSHKDKKYPTGTRTNRATMAGFWKATGRDKAVY
DK-----SKLIGMRKTLVFYKGRAPNGQKTDWIMHEYR-L-ES--DENA-PP-Q-EEGWV
VCRAFKKK--PMTGQAKNTETWSS--
>AT2G46770
--MSI-S-VNGQ--SQ-VPP-GFRFHPTEEELLQYYLRK-KV-N-SI--E-DLD-VIRDV
DLNKLEPWDIQEMCKIGTTPQND-WYFFSHKDKKYPTGTRTNRATAAGFWKATGRDKIIY
SN-----GRRIGMRKTLVFYKGRAPHGQKSDWIMHEYR-L-DD-------AS-Q-DEGWV
VCRIFKKK--NLHKTLNSPVGGASL-
>AT3G61910
--MNI-S-VNGQ--SQ-VPP-GFRFHPTEEELLKYYLRK-KI-S-NI--K-DLD-VIPDI
DLNKLEPWDIQEMCKIGTTPQND-WYFYSHKDKKYPTGTRTNRATTVGFWKATGRDKTIY
TN-----GDRIGMRKTLVFYKGRAPHGQKSDWIMHEYR-L-DE----------S-DEGWV
VCRVFKKN--NLCKNMISSSPASSV-
>AT1G32770
--VNL-S-INGQ--SK-VPP-GFRFHPTEEELLHYYLRK-KV-N-SQ--K-DLD-VIREV
DLNKLEPWDIQEECRIGSTPQND-WYFFSHKDKKYPTGTRTNRATVAGFWKATGRDKIIC
SC-----VRRIGLRKTLVFYKGRAPHGQKSDWIMHEYR-L-DDTPMSNGYSY-N-EEGWV
VCRVFRKK--NYQKIDDCPKITLS--
>AT5G66300
--MMK-V--DQDY-CS-IPP-GFRFHPTDEELVGYYLKK-KI-A-SQ--R-DLD-VIREI
DLYKIEPWDLQERCRIGYEEQTE-WYFFSHRDKKYPTGTRTNRATVAGFWKATGRDKAVY
LN-----SKLIGMRKTLVFYRGRAPNGQKSDWIIHEYS-L-ES--HQNS-PP-Q-EEGWV
VCRAFKKR--TTIPTKRRQLWDPN--
>Sm_gene304
--MSS-S-IQLSG-SS-VPP-GFRFHPTDEELVGYYLAK-KV-A-AS--K-DLD-VIREI
DLYKLEPWDLQERCRIGSAEQHE-WYFFSHKDKKYPTGTRTNRATGAGFWKATGRDKPIF
ARV----SKLIGMRKTLVFYKGRAPNGQKSDWIMHEYR-L-ED--DINNTAT-N-EEGWV
VCRVFRKR--NVVKK-PSSDFDGA--
>Sm_gene8274
--MSS-S-IQLSG-SS-VPP-GFRFHPTDEELVGYYLAK-KV-A-AS--K-DLD-VIREI
DLYKLEPWDLQERCRIGSAEQHE-WYFFSHKDKKYPTGTRTNRATGAGFWKATGRDKPIF
ARV----SKLIGMRKTLVFYKGRAPNGQKSDWIMHEYR-L-ED--DINNTAT-N-EEGWV
VCRVFRKR--NVVKK-PSSDFDGA--
>LOC_Os03g03540
------M-------SC-VPP-GFRFHPTDEELVGYYLRK-KV-A-SQ--K-DLD-VIRDI
DLYRIEPWDLQEHCGIGYDEQSE-WYFFSYKDRKYPTGTRTNRATMAGFWKATGRDKAVH
DK-----SRLIGMRKTLVFYKGRAPNGQKTDWIMHEYR-L-ET--DENA-PP-Q-EEGWV
VCRAFKKR--TAYPARSMVETWD---
>LOC_Os10g38834
--MVI-M-------SC-VPP-GFRFHPTDEELVGYYLRK-KV-A-SQ--K-DLD-VIRDV
DLYRIEPWDLQEHCRIGYEEQSE-WYFFSYKDRKYPTGTRTNRATMTGFWKATGRDKAVR
ER-----SRLIGMRKTLVFYKGRAPNGHKTDWIVHEYR-L-ES--DENA-PP-Q-EEGWV
VCRAFKKR--TMQPPRSSIGAWEA--
>ATR0584G012
--MEM-D-------MI-VPP-GFRFHPTEEELVGYYLTK-KI-T-SQ--Q-DLD-IIRDI
DLYRIEPWDLHERCGNLYEEQKE-WYFFSYKDRKYPTGTRTNRATLAGFWKATGRDKTIF
SKG----NKVIGMRKTLVFYQGRAPNGRKSDWIMHEYR-L-QT--TEDA-PP-Q-EEGWV
VCRAFRKQ--SSSTKGSTEAWRSI--
>AT5G62380
--MES-L-------AH-IPP-GYRFHPTDEELVDYYLKN-KV-A-FP--G-QVD-VIKDV
DLYKIEPWDIQELCGRGTGEERE-WYFFSHKDKKYPTGTRTNRATGSGFWKATGRDKAIY
SK-----QELVGMRKTLVFYKGRAPNGQKSDWIMHEYR-L-ET--DENG-PP-H-EEGWV
VCRAFKKK--LTTMN-----------
>LOC_Os06g01480
--MSS-S-STQQ--AQ-VPP-GFRFHPTDEELVDYYLRK-KV-A-AR--R-DLN-VIKDV
DLYKIEPWDLQERCRIAAEEQNE-WYFFSHKDKKYPTGTRTNRATAAGFWKATGRDKPIY
ATKQ--HSLLVGMRKTLVYYRGRAPNGHKSDWIMHEYR-L-ET--TETA-PP-Q-EEGWV
VCRVFKKR--LPTTRRDSDHDAPC--
>ATR0737G021
------M-ITGSG-VS-VPP-GFRFHPTDEELLYYYLKK-KV-N-YE--D-DLD-VIRDV
DLNKLEPWDLKDKCRIGNGPQNE-WYFFSHKDKKYPTGTRTNRATTAGFWKATGRDKAIH
MSN----SKRIGMRKTLVFYTGRAPHGQKTDWIMHEYR-L-DD--DFS--DT-Q-EDGWV
VCRVFKKK--NQQRVLHFENPPED--
>AT1G79580
--SSS-T-VAGGG-LS-VPP-GFRFHPTEEELLYYYLKK-KV-S-YE--P-DLD-VIREV
DLNKLEPWELKEKCRIGSGPQNE-WYFFSHKDKKYPTGTRTNRATAAGFWKATGRDKSIH
LNS----SKKIGLRKTLVFYTGRAPHGQKTEWIMHEYR-L-DD--SEN--EI-Q-EDGWV
VCRVFKKK--NHFRGFHQEQEQD---
>LOC_Os02g15340
----M-H-PNGA--LA-VPP-GFRFHPTDEELLYYYLRK-KV-A-YE--A-DLD-VIREI
DLNKLEPWDLKDRCRIGTGAQEE-WYFFSHKDKKYPTGTRTNRATVAGFWKATGRDKAIF
LGSG--GGTRIGLRKTLVFYTGRAPHGKKTDWIMHEYR-L-DD---DNV-DV-P-EEGWV
VCRVFKKK--SIHQRGFDQPDMAA--
>AT1G71930
--MDN-I-M-----SS-MPP-GFRFHPTEEELVGYYLDR-KI-N-SM--K-ALD-VIVEI
DLYKMEPWDIQARCKLGYEEQNE-WYFFSHKDRKYPTGTRTNRATAAGFWKATGRDKAVL
SK-----NSVIGMRKTLVYYKGRAPNGRKSDWIMHEYR-L-QN--SELA-PV-Q-EEGWV
VCRAFRKP--IPNQRPLGYEPWQ---
>ATR1089G150
---MT-S-------AG-VPP-GFRFHPTDEELLYYYLRK-KV-T-YQ--K-DLE-VIREV
DLNKMEPWDLQERCRIGATPQNE-WYFFSHKDKKYPTGSRTNRATSAGFWKATGRDKCIK
NS-----YKKIGMRKTLVFYKGRAPHGQKTDWIMHEYR-L-EE--NNE---V-N-EDGWV
VCRVFKKK--NFFKVPQEASTSL---
>AT1G33280
--MSS-S-------GG-VPP-GFRFHPTDEELLHYYLKK-KI-S-YE--K-EME-VIKEV
DLNKIEPWDLQDRCKIGSTPQNE-WYFFSHKDRKYPTGSRTNRATHSGFWKATGRDKCIR
NS-----YKKIGMRKTLVFYKGRAPHGQKTDWIMHEYR-I-EDTEDDPC------EDGWV
VCRVFKKK--NLFKVGNDVGSNI---
>AT4G10350
--MGS-S-S-----GG-VPP-GFRFHPTDEELLHYYLKK-KI-S-YQ--K-EME-VIREV
DLNKLEPWDLQERCKIGSTPQNE-WYFFSHKDRKYPTGSRTNRATHAGFWKATGRDKCIR
NS-----YKKIGMRKTLVFYKGRAPHGQKTDWIMHEYR-L-EDADDPQA-NP-S-EDGWV
VCRVFMKK--NLFKVVNEGSSSINS-
>LOC_Os08g01330
--MDR-H-EEEAG-PC-VPP-GFRFHPTEEELVGYYLAR-KV-A-SQ--K-DLD-IIQEL
DLYRIEPWDLQERCKYGGDEQTE-WYFFSYKDRKYPSGTRTNRATAAGFWKATGRDKPVL
SSPS---TRVIGMRKTLVFYKGRAPNGRKTDWIIHEYR-L-QS--NEHA-PT-Q-EEGWV
VCRAFQKP--MPNQQQHRLSYGCI--
>PAB00050947
--ISR-L-SEED--VS-YPPWALRAGTHALELLSYYYRK-KV-A-AK--R-DLD-VIKDI
DLYKIEPWDLQEKCKIGSEEQTE-WYFFSHKDKKYPTGTRTNRATAAGFWKATGRDKAIY
CK-----LNLIGMRKTLVFYKGRAPNGQKSDWIMHEYR-L-ET--NENA-TP-Q-EEGWV
VCRVFKKR--ITTQRKGNDDT-----
>LOC_Os04g59470
--MEE-E-------CC-VAP-GFRFHPTEEELVGYYLAR-KV-V-GQ--Q-D-G-IIQEV
DLNSIEPWDLLQ----AQQHDQE-YYFFSYKDRKYPTGTRTNRATAAGFWKATGRDKPVL
SSSRSSSPAVIGMRKTLVFYRGRAPNGCKTDWIIHEYR-L-VA-------HQ-Q-PDGWV
VCRAFHKP--TTTTLQHQLHLHRPAP
>PAB00014077
V-MDN-L-------SR-VPP-GFRFHPTDEELVDYYLKK-KV-A-SK--R-DLD-VIKDV
DLYKLEPWDLEERCKI-------------------------------------GRDKAIY
AK-----LKLIGMRKTLVFYKGRAPNGQKTDWIMHEYR-L-ET--NENA-PP-Q-EEGWV
VCRAFKKR--STAQKK----------
>PAB00001472
------------------------------------------------------------
---------------------ME-WYFFSPRDRKYPNGSRTNRATEAGYWKATGRDRKVY
SL-----ASTIGIKKTLVFYRGRAPQGERTDWVMHEYR-L-ENECE--------------
--------------------------
>PAB00026230
------------------------------------------------------------
---------------------ME-WYFFSPRDRKYPNGSRTNRATEAGYWKATGRDRKVY
SL-----ASTIGIKKTLVFYRGRAPQGERTDWVMHEYR-L-ENECE--------------
--------------------------
>PAB00029416
------------------------------------------------------------
---------------------ME-WYFFSPRDRKYPNGSRTNRATEAGYWKATGRDRKVY
SL-----ASTIGIKKTLVFYRGRAPQGERTDWVMHEYR-I-ENECE--------------
--------------------------
>PAB00049795
------------------------------------------------------------
---------------------ME-WYFFSPRDRKYPNGSRTNRATEAGYWKATGRDRKVY
SQ-----ASTLGIKKTLVFYRGRAPQGERTDWVMHEYR-L-ENECE--------------
--------------------------
>PAB00009886
--MGT---------FA-LPP-GFRFHPTDEELISCYLKG-KLNH-GL--KAELE-VISEV
DLYKLEPWDLPEKSFL-PSTDME-WYFFSPRDRKYPNGSRTNRATEAGYWKATGRDRKIY
SR-----ASTIGIKKTLVFYRGRAPQGERTDWVMHEYR-L-ENESE--------------
--------------------------
>PAB00039582
--MGT---------FA-LPP-GFRFHPTDEELISCYLKG-KLNH-GL--KAELE-VISEV
DLYKLEPWDLPEKSFL-PSTDME-WYFFSPRDRKYPNGSRTNRATEAGYWKATGRDRKIY
SR-----ASTIGIKKTLVFYRGRAPQGERTDWVMHEYR-L-ENESE--------------
--------------------------
>PAB00035365
--MGA---------FA-LPP-GFRFHPTDEELISCYLKG-KLNH-GL--KAELE-VIPEV
DLYKCEPWDLPEKSFL-PNTDME-WYFFSPRDRKYPNGSRTNRATEAGYWKATGRDRKVY
SR-----ASTTGIKKTLVFYRGRAPQGERTDWVMHEYR-L-ENECE--------------
--------------------------
>PAB00030411
--MAP---------VS-LPP-GFRFHPSDEELVGYYLKR-KV-H-GR--K-ELD-IIPEV
DLYKCEPWDLPDKSFL-PNRDLE-WYFFSPRDKKYPNGTRTNRATEAGYWKATGKDRKVS
SK-----SSVIGTKKTLVFYRGRAPQGRRTDWVMHEYR-L-ETQCEGAA----GVQDAFV
LCRVFKKNG-IEPR------------
>ATR0807G009
--MAP---------VT-LPP-GFRFHPTDEELVAYYLKR-KI-H-GW--K-DLE-IIPEV
DLYKCEPWDLPDKSFL-PSKDLE-WYFFSPRDRKYPNGSRTNRATQAGYWKATGKDRKIN
SQ-----KRSVGMKKTLVYYRGRAPHGLRTNWVMHEYR-L-EKECVAVS----GLQDAYA
LCRIFKKSG-TIPKIGEQYGG-----
>PAB00006362
--------------MS-LPP-GFRFHPTDEELVAYYLKR-KV-H-CW--K-ELD-IIPEV
DLYKCEPWDLPEKSFL-PGRDLE-WYFFSPRDRKYPNGSRTNRATEAGYWKATGKDR---
------------------------------------------------------------
--------------------------
>PAB00011463
EGMAP---------MS-LPP-GFRFHPTDEELVAYYLKR-KV-H-GW--K-ELE-IIPEV
DIYKCEPWDLPEKSFL-PGKDLE-WYFFSPRDRKYPNGSRTNRATEAGYWKATGKDRKVI
SH-----TRPIGMKKTLVFYTGRAPHGSRTDWVMHEYR-L-EKECEASA----TLQEAYA
LCRVFKKSG-PGPRIGEQYGA-----
>PAB00024425
--------------MS-LPP-GFRFHPTDEELVAYYLKG-KV-H-GW--K-ELE-IIPKL
DIYKCEPWDLPEKSLL-PGRDME-WYFFCSRNRKYPNGLRTNRATEAGYWKATGKDRKVS
SH-----MRLIGMKKTLVFYRGRSPHGSRTHWVMHEYC-L-KNECE--------------
--------------------------
>PAB00024597
--MAP---------MS-LPP-GFRFHPTDEELLAYYLKR-KV-H-DW--K-ELE-IIREV
DIYKCEPWDLPEKSLL-PGRDSE-WYFFSPRDRKYPNGSRTNRATKAGYWKATGKDRKVS
SR-----MNPVGMKKTLVFYRGRAPHGSRTNWVMHEYR-L-EMECE--------------
--------------------------
>PAB00046518
SAMAP---------MS-LPP-GFRFHPTDEELVAYYLKK-KV-H-CW--K-ELD-IIPEV
DIYKCEPWDLHEKSFM-PGRDLE-WYFFSARDRKYPNGSRTNRATEAGYWKATGKDRKVS
SH-----MRQIGMKKTLVFYRGRAPHGCRTDWVMHEYR-L-EKECEASA----SLQEAYA
LCRVFKKSG-PGPKMGEQYGA-----
>LOC_Os03g02800
--MAP---------VS-LPP-GFRFHPTDEELIIYYLKR-KI-N-GR--Q-ELE-IIPEV
DLYKCEPWDLPEKSFL-PSKDLE-WYFFSPRDRKYPNGSRTNRATKAGYWKATGKDRKVN
SQ-----RRAVGMKKTLVYYRGRAPHGSRTDWVMHEYR-L-ERECETDT----GLQDAYA
LCRVFKKTA-PGPKIIEHYGVV----
>PAB00019978
--------------MS-LPP-GFRFHPTDEELVAYYLKG-KV-H-GW--K-ELE-IIPEL
DIYKCEPWDLPEKSLL-PGRDLE-WYFFCSRDRKYPNGLRTNRATEAGYWKATGKDRKVS
SH-----MRLIGMQKTLVFYRGLCMNTVSTRMNV-KTQ-L-SRYLE--------------
--------------------------
>PAB00020442
--MAP---------LS-LPP-GFGFHPTDEELVAYYLKR-KV-H-GH--K-ELD-IIPEV
DLYKCEPWDLPDKICI-PSKDLQ-WHFFSPRDRKYPNGSRTNRATEAGYWKATGKDRKVT
SQ-----RSTIGTKKTLVFYRGRAPLGERTDWVMHEYR-L-QKECQGAA----GLQDSFV
LCRVVKKNG-LEIKSGDQSTA-----
>ATR0807G167
--MS--------------------------------------------------------
----------TEKSFL-PSRDPE-WYFFGPRDRKYPNGFRTNRATRAGYWKSTGKDRRVC
MQ-----SRAIGMKKTLVYYKGRAPQGVRTDWVMHEYR-L-DKECEDTS----GIQDTYA
LCRVFKKNV-ACPDTEDQ--------
>AT3G17730
--MAP---------VG-LPP-GFRFHPTDEELVNYYLKR-KI-N-GQ--E-ELD-IIPEV
DLYKCEPWDLAEKSFL-PSRDPE-WYFFGPRDRKYPNGFRTNRATRGGYWKSTGKDRRVT
SQ-----SRAIGMKKTLVYYKGRAPQGIRTDWVMHEYR-L-DKDCDDPS----SLQDSYA
LCRVFKKNG-ICSELESER-------
>LOC_Os09g38000
GLMAP---------VG-LPP-GFRFHPTDEELVNYYLKR-KI-H-GL--K-ELD-IIPEV
DLYKCEPWELAEKSFL-PSRDPE-WYFFGPRDRKYPNGFRTNRATRAGYWKSTGKDRRVV
HQH---GGRAIGMKKTLVYYRGRAPQGVRTDWVMHEYR-L-DKDCEDTM----PIKDTYA
LCRVFKKNA-ICTEVE----------
>LOC_Os09g38010
--MAP---------VG-LPP-GFRFHPTDEELVNYYLKR-KV-H-GL--S-DLD-IIPEV
DLYKCEPWELEEKSFL-PSKDSE-WYFFGPRDRKYPNGCRTNRATRAGYWKSTGKDRRIN
YQ-----NRSIGMKKTLVYYKGRAPQGIRTSWVMHEYR-I-ESECENAMG--IQLQDSYA
LCRIFKKNV-VLGEFDKK--------
>AT1G65910
--MAP---------VS-MPP-GFRFHPTDEELVIYYLKR-KI-N-GR--T-ELE-IIPEI
DLYKCEPWDLPGKSLL-PSKDLE-WFFFSPRDRKYPNGSRTNRATKAGYWKATGKDRKVT
SH-----SRMVGTKKTLVYYRGRAPHGSRTDWVMHEYR-L-EQECDSKS----GIQDAYA
LCRVFKKSA-LANKIEEQHHGTK---
>ATR0794G103
--MAP---------TT-LPP-GFRFHPTDEELVGYYLAH-KI-H-GQ--K-ELE-IIPEV
DLYKCEPWDLPDKSLL-PSKDLE-WYFYSPRDRKYPNGSRTNRATRAGYWKATGKDRKVH
AL-----GHALGMKKTLVYYRGRAPNGQRTNWVMHEYR-L-NDDCETPW----KSQDMCA
LCRVFKKSG-CGPKIGEHFGAQ----
>AT1G54330
--MAP---------MS-LPP-GFRFHPTDEELVAYYLDR-KV-N-GQ--A-ELE-IIPEV
DLYKCEPWDLPEKSFL-PGNDME-WYFYSTRDKKYPNGSRTNRATRAGYWKATGKDRTVE
SK-----KMKMGMKKTLVYYRGRAPHGLRTNWVMHEYR-L-HAPSS-------SLKESYA
LCRVFKKNI-QIPKRKGEEEEA----
>AT3G03200
--MAP---------VS-LPP-GFRFHPTDEELITYYLKR-KI-N-GL--E-ELE-VIAEV
DLYKCEPWDLPGKSLL-PSKDQE-WYFFSPRDRKYPNGSRTNRATKGGYWKATGKDRRVS
WR-----DRAIGTKKTLVYYRGRAPHGIRTGWVMHEYR-L-ETECEPSA---YGMQDAYA
LCRVFKKIV-IEAKPRDQHRS-----
>AT5G17260
--MAP---------VS-LPP-GFRFHPTDEELITYYLKR-KI-N-GQ--E-ELE-IIPEV
DLYKCEPWDLPGKSLI-PSKDQE-WFFFSPRDRKYPNGSRTNRATKGGYWKATGKDRRVS
WR-----DRAIGTKKTLVYYRGRAPHGIRTGWVMHEYR-L-ESECEPSA---FGMQDAYA
LCRVFKKIV-IEAKPRDQHQQQHQ--
>ATR0049G038
--MGP---------MS-LPP-GFRFHPTDEELVGYYLKR-KI-E-GL--K-ELE-VIPEI
DLYKFDPWELPDKSFL-PKRDME-WFFFCPRDRKYPNGSRTNRATSAGYWKATGKDRKIT
MCH----SSVTGFKKTLVFYRGRAPAGDRTDWIMHEYR-L-EDLARGASS--VQFQDAFA
LCRVIKRHD-QGQKGPNHQDE-----
>LOC_Os10g42130
--MGT---------MT-LPP-GFRFHPTDDELVGYYLKR-KV-D-SL--K-ELE-VIPVI
DLYKFEPWELPEKSFL-PKRDLE-WFFFCPRDRKYPNGSRTNRATSTGYWKATGKDRKIA
CA-----GEVFGLRKTLVFYKGRAPGGERTDWVMHEYR-L-QDLAHGVS----NFIGAYA
LCRVIKRHE-AGLHGEPPAAKAK---
>PAB00006051
--AAA---------VN-FPP-GFRFRPSDEEIVGYYLKN-KV-Q-GN--K-EFD-VIREV
DLYKCEPWDLPEKSFL-PSRDLE-WYFFCPRDRKYPNGSRSNRATEAGYWKATGKDRKVS
SR-----SNKIGTKKTLVFHKGRAPHGERTDWLMHEYR-L-GTQCKGGA----NLQDLYV
LSRVFRKAK-QGLNDQEPTQEV----
>AT1G32510
--MVG---------SF-LPP-GFRFYPTDEELVGYYLHR-RN-E-GL--E-ELE-IIPLM
DLYKFDPWELPEKSFL-PNRDME-WFFFCHRDRKYQNGSRINRATKSGYWKATGKDRKIV
CHSSSSSSSSIGCRKTLVFYMGRAPFGGRTEWVMHEYR-L-NDTSQGSL----NFKGDFA
LCRVIKRNE-HTLKKCEIISPE----
>AT4G17980
--MGS---------SC-LPP-GFRFHPTDEELIGYYLSR-KI-E-GL--E-ELE-VIPVI
DLYKFDPWELPGKSFL-PNRDLE-WFFFCPRDKKYANGSRTNRATKAGYWKATGKDRKIT
CK----SSHVIGYRKTLVFYEGRAPLGDRTNWFMHEYR-L-DDHSQKSP----NFKGAFA
LCRVVKKNE---LKKNSKSLKN----
>AT5G46590
--MGS---------SC-LPP-GFRFHPTDEELIEYYLKR-KV-E-GL--E-ELE-VIPVI
DLYSFDPWELPDKSFL-PNRDME-WYFFCSRDKKYPNGFRTNRGTKAGYWKATGKDRKIT
SR----SSSIIGYRKTLVFYKGRAPLGDRSNWIMHEYR-L-DDTSQGSQ----NLKGAFV
LCRVAMKNE---IKTNTKIRKI----
>Mapoly0011s0176
--MPG---------MT-LPP-GFRFHPTDEELVDHYLTN-RV-K-GI--P-SYK-VIADV
DLYKCEPWDLPSKSSL-PQVDHE-WFFFSPRDRKYPNGSRTNRATEAGYWKATGRDRTVK
KES----KKTIGMKKTLVFYRGRAPHGERTDWLMHEYR-L-GEDFQKMN----VPQDAFV
LCRVFKKNG-FGPPKNPSGGS-----
>ATR0579G001
--------------MNLL-P-GFRFHPTDDELISHYLTK-KI-N-GK----DVQ-VIPEV
DMCKCEPWDLPGKSPI-KTRYPE-WHFFCPRDIKYPNGRRSNRATAAGYWKATGKARKIK
SKF-HF---LIGTKRTLVFHEGRSPR-KRTPWIMHEYR-VDLQDLNGS-------QDAYV
LCRLFNKDG-LNEKSDDPRYDG----
>ATR0579G016
--MAV---------MSLLPP-GFRFGPTDEELVSYYLRR-KI-N-GG----GVQ-VIPEV
DMCKCEPWDLPGKSII-KNQDPE-WFFFCPRDRKYPNGRRSNRATKAGYWKATGNDRPIK
SKS-HSRSDLIGTKKTLVFHEGRAPHGKKTHWIVHEYR-ANFQDLNGS-------Q----
---FF---------------------
>ATR0579G041
--MAA---------VSLLPP-GFRFRPSDEELVSYYLIR-KI-N-GG----GVD-VIPEI
DMCKCEPWDLPGKSII-KTEDPE-WFFFCPRDRKYPNGRRSNRATEAGYWKATGKDRTIK
SK---SRRSLIGTKKTLVFYEGRAPHGKRTHWIMHEYR-ANLQDLNGS-------QDAYV
LCRLFKKDG-LNEKGNDPSYDV----
>AT4G35580
--MGA---------VSMLPL-GFRFRPTDEELVNHYLRL-KI-N-GR--H-DVR-VIPDI
DVCKWEPWDLPALSVI-KTDDPE-WFFFCPRDRKYPNGHRSNRATDSGYWKATGKDRSIK
SK-----KTLIGMKKTLVFYRGRAPKGERTNWIMHEYR-P-LKDLDGTS----PGQSPYV
LCRLFHKDR-VNGKSDEAAFTA----
>AT1G33060
L-QAL---------LSMLPL-GFRFRPTDEELINHYLRL-KI-N-GR--D-EVR-VIPEI
DVCKWEPWDLPGLSVI-KTDDQE-WFFFCPRDRKYPSGHRSNRATDIGYWKATGKDRTIK
SK-----KMIIGMKKTLVFYRGRAPRGERTNWIMHEYR-A-DKELDGTG----PGQNPYV
LCRLFHKDS-CDPEIEKVNFTP----
>LOC_Os08g06140
--MTV---------MELLPL-GFRFHPTDEELVRHYLKG-KI-T-GQI-R-EAD-VIPEI
DVCKCEPWDLPDKSLI-RSDDPE-WFFFAPKDRKYPNGSRSNRATEAGYWKATGKDRVIR
SKG-DKKQQVIGMKKTLVFHRGRAPKGERTGWIMHEYR-T-EPEFESGE------QGGYV
LYRLFRKE-----KIERPSPDE----
>ATR0605G262
--MGP---------VS-LPP-GFRFHPTDEELVLFYLKR-RI-C-GR--P-PLD-VIADI
DIYKCEPWDLPDKSLL-QSRDRE-WYFFSPKDRKYPKGVRINRATQAGYWKATGKDRCIC
SN-----SHTVGIKKTLIYHMGRAPRGERTDWVMHEYR-L-DDELKKDN----IAQDSYA
LCKVYRKSG-PGPKNGEQYGAPFKEE
>PAB00030915
M-KKR---------VS-LPP-GFRFHPTDEELIVYYLKR-RV-C-GR--S-KLD-AIAEV
DIYKCEPWDLPEKSHL-QSRDLE-WYFFSPKDRKYPNGSRTNRATGIGYWKATGKDRTIT
SN-----SRTVGMKKTLVFYTGRAPSGVRTNWVIHEYR-L-DNELRHSD----VVQDSYV
LCRLFEKSG-PGPKNGEQYGAPFRE-
>Sm_gene1548
--MAS-S-SSPSPGKQ-WPP-GFRFRPTDQELVGFYLAR-KV-S-GR--S-QAN-IIAEV
DLYKCEPWDLPGKSYV----DVE-WYFFSPRDRKYPNGWRTNRATEAGYWKATGKDRTVR
SG-----SRDIGMKKTLVFYTGRAPHGQRTDWIMHEYR-L-DEDDRKCSY-----QDAFV
VCRVFRKST-A--KKEEENVPCYPEG
>Sm_gene22651
--MAS-S-SSPSPGKQ-WPP-GFRFRPTDQELVGFYLAR-KV-S-GR--S-QAN-IIAEV
DLYKCEPWDLPGKSYV----DVE-WYFFSPRDRKYPNGWRTNRATEAGYWKATGKDRTVR
SG-----SRDIGMKKTLVFYTGRAPHGQRTDWIMHEYR-L-DEDDRKCS-------DAFV
VCRVFRKST-A--KKEEENVPCYPEG
>ATR0043G032
--MGK---------VS-LPP-GFRFHPTDEEIVSYYLKR-KV-C-GK--S-HCN-AISQI
DLYKSEPWDLPGQSLL-KTRDLE-WYFFSPLDKKHGKGSRTNRATEIGFWKTTGKDRPIR
-----RNGRTVGMKKTLVFHVGRAPNGERTNWVMHEYR-L-DKELNDKGI-----QDAYV
LCRIFQKNG-PGPRNGAQYGAPFNEE
>AT3G10480
--MGR-E-SLAVVSTS-LAP-GFRFHPTDEELVSYYLKR-KV-L-GK--P-RFD-AIGEV
DIYKHEPWDL-AVSKL-KTRDQE-WYFFSALDKKYGNGARMNRATNKGYWKATGKDREIR
-------RDILGMKKTLVFHSGRAPDGLRTNWVMHEYR-L-EYETETNG----SLQDAYV
LCRVFHKNN-IGPPSGNRYAPFMEE-
>AT3G10490
--MGR-E-SVAVVTTS-LAP-GFRFHPTDEELVSYYLKR-KV-L-GQ--P-RFD-AIGEV
DIYKHEPWDL-AVSRL-KTRDQE-WYFYSALDKKYGNGARMNRATNRGYWKATGKDREIR
-------RDILGMKKTLVFHSGRAPDGLRTNWVMHEYR-L-EYETEKNG----NLQDAYV
LCRVFHKNN-IGPPSGNRYAPFMEE-
>AT5G04395
--MAR-D-SKKAGGTS-LPP-GFRFHPSDEELISYYLKK-KVQ--GK--P-RYD-EIGEV
DICKLEPWDLAVIYVL-KTRDKE-WFFFSALDKKTRTGTSMSRATKQGYWKVTGTDGKIR
QG---DGKVTIGTMKTLVFHRGRSPNGLGTDWVMNEYH-L--------------------
------KND-EGVPV--RY-------
>LOC_Os05g35170
--MAQ-T-C--------LPP-GFRFHPTDVELVSYYLKR-KI-M-GK--K-LIQ-AISDV
ELYKFAPWDLPAQSCL-QSRDLE-WFFFCPRDKKYPNGSRTNRSTPNGYWKTSGKDRTIE
LN-----SRIVGSKKTLIFHEGKAPKGNRTDWVMYEYK-M-DNQLVSAG----FSKDDFV
LCKIFKKSG-LGPRIGEQYGAPFNE-
>Mapoly0020s0051
--MAD-R-SIPALNGM-LAP-GFRFHPTDEELVGYYLKR-KI---QRK-P-PEN-VVAVV
DLYKWEPWDLAGMSLI-VTPDSE-WYFFSPRDKKYPNGLRTNRATEAGYWKATGKDRNVK
RQG----KNVIGAKKTLVFYRGRAPHGERTDYVMHEYR-W-EEEAVDFS------QDAFV
LCRVFKKSG-PGPRSPEDRGPPT---
>AT2G27300
--EMS-I-AVSA-----LFP-GFRFSPTDVELISYYLRR-KI---DGD-E-SVA-VIAEV
EIYKFEPWDLPEESKL-KSEN-E-WFYFCARGRKYPHGSQSRRATQLGYWKATGKERSVK
SG-----NQVVGTKRTLVFHIGRAPRGERTEWIMHEYC-I-----HGAP------QDALV
VCRLRKN-------------------
>AT3G44290
--PIE-P-AVTT-----TFP-GFKFSPTDIELISYYLKR-KM---DGL-E-SVE-IIPEV
EIYNFEPWDLPDKSIV-KSDS-E-WFFFCARGKKYPHGSQNRRATKIGYWKATGKERNVK
SG-----SEVIGTKRTLVFHIGRAPKGGRTEWLMHEYC-M-----IGVS------LDALV
ICRLRRN-------------------
>AT5G22290
--AAS-M-EAST-----VFP-GFKFSPTDVELISYYLKR-KM---DGL-E-SVE-VIPDL
EIYNFEPWDLPDKSIV-KSDS-E-WFFFCARGKKYPHGSQNRRATKMGYWKATGKERDVK
SG-----SEVIGTKRTLVFHIGRAPKGERTDWIMHEYC-V-----KGVS------LDAMV
VCRVRRN-------------------
>LOC_Os06g01230
--MKQGKVEMTPAVAV-LPV-GFRFRPTDEELVRHYLKG-KI-A-GRSHP-DLL-LIPDV
DLSTCEPWDLPAMSVI-KSDDPE-WFFFAPRDRKYPGGHRSNRSTAAGYWKATGKDRLIR
SRPA---GPLIGIKKTLVFHRGRAPRGLRTAWIMHEYR-T-EPH--------FQSKNGFV
LYRLFNKH--E--QDDTHTPASNLDQ
>AT3G10500
--MG--------------------------------------------------------
---------------------------FVLL-----------------------------
---------------TLLWNCGK---------------------------------DAFV
LCRIFQKSG-SGPKNGEQYGAPFVEE
>AT5G04410
--MGR-G-SV----TS-LAP-GFRFHPTDEELVRYYLKR-KV-C-NK--P-KFD-AISVT
DIYKSEPWDLPDKSKL-KSRDLE-WYFFSMLDKKYSNGSKTNRATEKGYWKTTGKDREIR
-----NGSRVVGMKKTLVYHKGRAPRGERTNWVMHEYR-L-DEDLKKAGV-----QEAYV
LCRIFQKSG-TGPKNGEQYGAPYLEE
>Pp3c27_7510
--MLN-M-ASSSG-IE-LPP-GFRFHPTDEELVLHYLWR-KT-E-SA--T-SIP-VITEL
DLYKYDPWDLPGKAIL---GEGE-WYFFSPRDRKYPNGARPNRAAASGFWKATGTDRPVH
TSRG--TLQKIGVKKALVFYKGRAPKGVKTTWVMHEYR-L-DGISPSSNTRK-SLRDDWV
LCRIFKKIP-S-VQRGS---------
>Pp3c5_630
------M-ASSSN-IE-LPP-GFRFHPTDEELVLHYLWR-KA-E-SE--M-SIP-VITEL
DLYKFDPWDLPGKAIF---GEGE-WYFFSPRDRKYPNGARPNRAAASGYWKATGTDRPVH
ASRG--TLQKIGVKKALVFYKGRAPKGVKTAWVMHEYR-L-NGMCSPSSIRK-SLRDDWV
LCRILHKSP-S-VQRAS---------
>Pp3c13_10800
--MVI-M-SSPSG-LQ-LPP-GFRFHPTDEELVLHYLCR-KA-E-SK--V-AIP-VIAEI
DLYKFDPWDLPGKAIF---GERE-WYFFSPRDRKYPNGARPNRAAASGYWKATGTDKPIH
TAVG--GIRKIGVKKALVFYEGRAPKGVKTNWIMHEYR-L-EGVCASVHARK-SLRDDWV
LCRIYKKST-N-AQRT----------
>Pp3c3_8880
--MVI-L-ASPTG-LQ-LPP-GFRFHPTDEELVLHYLCR-KA-E-SH--V-AIP-VIAEI
DLYKFDPWDLPGKAIF---GERE-WYFFSPRDRKYPNGARPNRAAASGYWKATGTDKPIH
TSVG--GIRKIGVKKALVFYKGRAPKGVKTNWIMHEYR-L-EGVCASVHARK-SLRDDWV
LCRIYKKST-N-AQRT----------
>PAB00006004
PRLTG-L-ERSGGRKR-RLT-GFRFDPTDEELLIHYLKK-KV-S-SS--P-PAS-IIAEI
DPYSHDPWDLPAKAFF---GEKE-WYFFSPRDRKYLNEARPNRSAGSGYWKATGTDKPIV
IT----SSQKVGVKKSLVFYSGMPLEGLKTNWIMHEYG-L-ETLPS----RK-SMLDDWV
LCRIYEKVS-H-SPMVV---------
>PAB00037315
-TMEG-L--------Q-LPV-GFRFEPTDEELLIYYLKK-KV-S-SS--P-PGS-VIAEI
DLYKHDPWDLPAKAFF---GEKE-WYFFSPRDPEYPNGAPPNRSAGSGYWKATGTDKPIV
IT----SSQKVGVKKSLVFYKGMPLQGLKTNWIMHEYR-L-ETLPS----KK-SMLDDWV
LCRIYEKVS-Y-SPMVV---------
>PAB00016170
-TMEG-L-A------L-LSP-GFRFHPTDEELLIHYLKK-KV-S-SS--P-PAS-IIAEI
DLYKHDPWDLAAKACF---GEQE-WYFFSPRDRKYPNGSRPTRSAGSGYWKATGTDKPIA
VTSGSTSSQKVGVKKSLVFYKGRPLKGLKTNWIVHEYR-L-ETMLT----RK-SLR----
--------------------------
>PAB00030390
--MEG-L-A------Q-LSP-GFRFHPTDEELLIHYLKK-KV-S-SS--P-PAS-IIAEI
DLYKHDPWDLPAKACF---GEQE-WYFFSPRDRKYPNGARPNRSAGSGYWKATGTDKPIA
VTSGSTSSQKVGVKKSLVFYKGKPLKGLKTNWIMHEYR-L-ETMLT----RK-SMRDDWV
LCRIYQKVS-Q-PARVFS--------
>PAB00065672
--MDG-L-A------Q-LPP-GFRFHPTDEELLIHYLKK-KV-S-SS--P-PGS-IIAEI
DLYKHDPWDLPAKACF---GEQE-WYFFSPRDRKYPNGERPNRSAGSGYWKATGTDKPIV
ITSGSTSSQKVGVKKSLVFYKGRPLKGLKTNWIMHEYR-L-ETLPT----RK-SLRDDWV
LCRIYKKVS-H-SPRVVS--------
>PAB00020758
--MEE-W-A------Q-LPP-GFRFHPTDEELLIHYLER-KV-S-SS--P-PAS-IITEI
DLYKHDPWDLPAKACY---GEQE-WYFFSPRNRKYPNGARPNRSAGSGYWKATGTDKPIV
TKSGNTSSQKVGVKKSLVFYKGRPLKGLKTNWIMHEYR-L-ETMPM----RK-SMRDDWV
LCRIYKK-------------------
>PAB00029188
--MDS-P-ASFS---Q-LPP-GFRFHPTDEELVVHYLKK-KA-S-ST--P-PVT-IIAEI
DLYKFDPWELPGKATF---GEQE-WYFFSPRDRKYPNGARPNRAATSGYWKATGTDKPI-
LTSTSGGTQKVGVKKALVFYGGRPPKGIKTNWIMHEYR-L-DSGARPS--KK-SLRDDWV
LCRIYKKHG-H-SQRVQG--------
>ATR0693G453
--MES-T-DS-----Q-LPP-GFRFHPTDEELVVHYLKK-KA-S-SA--P-PVT-IIAEV
DLYKFDPWELPGKATF---GEQE-WYFFSPRDRKYPNGARPNRAATSGYWKATGTDKPI-
LTSG--GTQKVGVKKALVFYGGRPPKGIKTNWIMHEYR-L-DGGNTKPN-KK-SLRDDWV
LCRIYKKNN-Q-SPRLM---------
>PAB00022890
--MTF-L-AS-----Q-LPP-GFRFHPTDEELILHYLKK-KA-S-SS--P-PVP-IIAEI
DLYKFDPWELPGKASF---GERE-WYFFSPRDRKYPNGARPNRAAASGYWKATGTDKPIV
LSE---STAILGVKKALVFYRGRPPKGIKTSWIMHEYR-L-DSGTSTTG-RK-SMRDDWV
LCRIYKKKN-S-NPRLTA--------
>LOC_Os07g37920
--MES-P-DSSSGS-E-LPP-GFRFHPTDEELVVHYLKK-KA-A-SV--P-PVT-IIAEV
DLYKFDPWDLPEKANF---GEQE-WYFFSPRDRKYPNGARPNRAATSGYWKATGTDKPI-
MSSGS-TREKVGVKKALVFYRGKPPKGVKTNWIMHEYR-L-DTSSSAAAVSKVSLRDDWV
LCRIYKKTN-K-AGAGQR--------
>AT1G61110
--MEN-M-GDSSIG-H-LPP-GFRFHPTDEELVVHYLKK-KA-D-SV--P-PVS-IIAEI
DLYKFDPWELPSKASF---GEHE-WYFFSPRDRKYPNGVRPNRAATSGYWKATGTDKPI-
FTC---NSHKVGVKKALVFYGGKPPKGIKTDWIMHEYR-L-DGNLSTAAKRK-SLRDDWV
LCRIYKKNS---SQR-----------
>AT1G52880
--MES-T-DSSGGP-N-LPP-GFRFHPTDEELVIHYLKR-KA-D-SV--P-PVA-IIADV
DLYKFDPWELPAKASF---GEQE-WYFFSPRDRKYPNGARPNRAATSGYWKATGTDKPVI
STGG-GGSKKVGVKKALVFYSGKPPKGVKSDWIMHEYR-L-DNKPTHIC-KK-SLRDDWV
LCRIYKKNN-STASRHHHHLH-----
>AT3G15510
--MES-T-DSSGGP-N-LPP-GFRFHPTDEELVVHYLKR-KA-A-SA--P-PVA-IIAEV
DLYKFDPWELPAKASF---GEQE-WYFFSPRDRKYPNGARPNRAATSGYWKATGTDKPV-
LAS--DGNQKVGVKKALVFYSGKPPKGVKSDWIMHEYR-L-ENKPN----KK-SLRDDWV
LCRIYKKNN---ASR-----------
>AT3G04070
--MIS-K-D------S-LPP-GFRFHPTDEELILHYLRK-KV-S-SS--P-PLS-IIADV
DIYKSDPWDLPAKAPF---GEKE-WYFFSPRDRKYPNGARPNRAAASGYWKATGTDKLIA
VPNGEGFHENIGIKKALVFYRGKPPKGVKTNWIMHEYR-L-DSLSPKRINRNYSMRDDWV
LCRIYKKSH-A-SLSSPDVA------
>Mapoly0035s0049
--MVM-A-AK----LI-LPP-GFRFHPTDEELVLHYLGP-KA-E-AY--V-NLP-VIADV
DLYKHDPWDLPDKAIF---GERE-WYFFSPRDRKYPNGARPNRAAGSGYWKATGTDKPIY
RTKDVKTPIKIGVKKALVFYKGRAPKGVKTNWIMHEYR-L-ENGISPTH-RK-SLRDDWV
LCRIYKKST-N-AQRT----------
>AT1G69490
--MEV-T-SQS----T-LPP-GFRFHPTDEELIVYYLRN-QT-M-SK--P-PVS-IIPEV
DIYKFDPWQLPEKTEF---GENE-WYFFSPRERKYPNGVRPNRAAVSGYWKATGTDKAIH
-----SGSSNVGVKKALVFYKGRPPKGIKTDWIMHEYR-L-DSRKAST--RN-SMRDEWV
LCRIYKKRG-A-SKLLN---------
>ATR0068G061
--M-----AK-----N-LPP-GFRFHPTDEELILHYLRN-RA-A-SN--P-PVS-IIAEV
DIYKFDPWDLPAKAAF---GERE-WYFFSPRDRKYPNGERPNRAAASGYWKATGTDKPIV
SSSNNEGKAIIGVKKALVFYKGRPPKGIKTNWIMHEYR-L-DPKSRPSILLK-SMRDEWV
LCRIYKKSY-Q-MQEKN---------
>Sm_gene34615
--MEH-N-SKKA--LQ-LPP-GFRFHPTDEELVVHYLAR-RA-A-SR--P-AVP-IIAEV
DLYKFDPWDLPDKALF---GERE-WYFFSPRDRKYPNGARPNRAAGSGYWKATGTDKPI-
SSDGC----KVGVKKALVFYRGRAPKGLKTSWIMHEYR-L-DASGASNRLKK-SLRDDWV
LCRIYKKQS-SASQEAPSR-------
>Sm_gene33937
--MEH-N-SKKA--LQ-LPP-GFRFHPTDEELVVHYLAR-RA-A-SR--P-AVP-IIAEV
DLYKFDPWDLPDKALF---GERE-WYFFSPRDRKYPNGARPNRAAGSGYWKATGTDKPI-
SSDGC----KVGVKKALVFYRGRAPKGSKTSWIMHEYR-L-DASGASNRLKK-SLRDDWV
LCRIYKKQS-SASQEAPSR-------
>Pp3c16_13150
--MEL-GRGS----LQ-LPP-GFRFHPTDEELVLHYLRR-KA-D-SD--A-KIP-VIAEV
NLYKFDPWDLPNKALF---GDRE-WYFFSPRYRKYPNGARPNRAAASGYWKATGTDKLIH
MST---GHGKVGVKKALVFYRGKAPKGEKTNWIMHEYR-L-EGVSTSNNHRR-SLRDDWV
LCRIYEKTT-H-AQRA----------
>Pp3c6_28230
-IMET-G-GS----LQ-LPP-GFRFHPTDEELVLHYLRR-KA-D-SH--V-QIP-VIAEV
NLYKFDPWDLPDKALF---GERE-WYFFSPRDRKYPNGARPNRAAASGYWKATGTDKPIH
MTN---GHSKVGVKKALVFYRGKAPKGEKTNWIMHEYR-L-EGVSPSAHHRR-SLRDDWV
LCRIYEKCT-H-AQRA----------
>Pp3c5_740
-TMET-T-GS----LQ-LPP-GFRFHPTDEELVLHYLRR-KA-D-SH--V-LIP-VIAEV
DLYKFDPWDLPDKALF---GERE-WYFFSPRDRKYPNGARPNRAAASGYWKATGTDKPIF
MTN---SHSKVGVKKALVFYRGKAPKGEKTNWIMHEYR-L-EGVSPPARHRR-SLRDDWV
LCRIYEKCT-H-AQRA----------
>LOC_Os03g21060
--MVL-S--------M-LPP-GFRFHPTDEELIVHYLRN-RA-A-SS--P-PVS-IIADV
DIYKFDPWDLPSKENY---GDRE-WYFFSPRDRKYPNGIRPNRAAGSGYWKATGTDKPIH
SSGGAATNESVGVKKALVFYKGRPPKGTKTNWIMHEYR-L-AADAHAANTRN-SMRDDWV
LCRIYKKSS-HASPLAVP--------
>ATR0681G156
--MAG-L--SY----Q-LPP-GFRFNPTDEELIVHYLQN-KV-T-SR--P-PVS-LIADI
DLYKFDPWDLPSRALF---GENE-WFFFSPRDRKYPNGARPNRAAASGYWKATGTDKPIL
ASC---GNESLGVKKGLVFYKGRPPKGIKTDWIMHEYR-L-DSLERPE--RS-SMRDDWV
LCRVRHKFN-A-AKN-----------
>Sm_gene17839
--MAP-A-------LH-LPA-GFRFHPTDEELVVHYLCK-KA-E-SK--P-PVP-VIAEV
DLYKFSPWDLPSKAYF---GERE-WYFFTPRDRKYPNGARPNRAAGSGYWKATGTDKPIH
-----RGNRKVGVKKALVFYDGKAPKGVKTNWIMHEYR-L-ESSSHKP--KD-SLRDDWV
LCRIYEKTS-GVSSRHTEPEPEA---
>Sm_gene29749
--MAP-A-------LH-LPA-GFRFHPTDEELVVHYLCK-KA-E-SK--P-PVP-VIAEV
DLYKFSPWDLPSKAYF---GERE-WYFFTPRDRKYPNGARPNRAAGSGYWKATGTDKPIH
-----RGNRKVGVKKALVFYDGKAPKGVKTNWIMHEYR-L-ESSSHKP--KD-SLRDDWV
LCRIYEKTS-GVSSRHTEPEPEA---
>Sm_gene11276
--MDS-G-GKPRTALN-LPA-GFRFHPTDEELVVSYLAI-KA-E-SR--P-AIP-IIAEI
DLYKFDPWELPEKALF---GERE-WYFFSPRDRKYPNGARPNRAAASGYWKATGTDKPIL
-----SKGKKVGVKKALVFYKGKAPKGSKTNWIMHEYR-L-DSSAKAAAAKK-SLRDDWV
LCRIYKKS--SGAKPMLSGST-----
>Sm_gene20091
--MDS-G-GKPRTALN-LPA-GFRFHPTDEELVVSYLAI-KA-E-SR--P-AIP-IIAEI
DLYKFDPWELPEKALF---GERE-WYFFSPRDRKYPNGARPNRAAASGYWKATGTDKPIL
-----SKGKKVGVKKALVFYKGKAPKGSKTNWIMHEYR-L-DSSAKAAAAKK-SLRDDWV
LCRIYKKS--SGAKPMLSGST-----
>Sm_gene1921
--MER-N-VNPSQVLQ-LPP-GFRFHPTDEELMVHYLSK-KA-APSH--P-PIP-IIAEV
DLYKFDPWDLPKHALF---GERE-WYFFSPRERKYPNGARPNRAAASGYWKATGTDKPIC
SST---DGRKVGVKKALVFYKGRAPRGAKTNWIMHEYR-L-DNPHKP---RK-S-RDDWV
LCRIYRKKT-K-LHRTPS--------
>Sm_gene12131
--MER-N-VNPSQALQ-LPP-GFRFHPTDEELMVHYLSK-KA-APSH--P-PIP-IIAEV
DLYKFDPWDLPKHALF---GERE-WYFFSPRERKYPNGARPNRAAASGYWKATGTDKPIC
SST---DGRKVGVKKALVFYKGRAPRGAKTNWIMHEYR-L-DNPHKP---RK-S-RDDWV
LCRIYRKKT-K-LHRTPS--------
>Sm_gene342
--MDL-D-QHCSTGLQ-LPP-GFRFHPTDEELVVHYLSR-KL-A-SH--S-PLP-IVTEV
DLYKFDPWELPQQASF---GEKE-WYFFSPRDRKYPNGVRPNRAAASGYWKATGTDKMIH
SSA---DGRKIGVKKALVFYKGRAPKGVKSNWIMHEYR-L-DPNNKALFAKR-SLRDDWV
LCRIYKKKA-KAYSRTSV--------
>Sm_gene8235
--MEL-D-QHCSTGLQ-LPP-GFRFHPTDEELVVHYLSR-KL-A-SH--S-PLP-IVTEV
DLYKFDPWELPQQASF---GEKE-WYFFSPRDRKYPNGVRPNRAAASGYWKATGTDKMIH
SSA---DGRKIGVKKALVFYKGRAPKGAKSNWIMHEYR-L-DPNNKALFAKR-SLRDDWV
LCRIYKKKA-KAYSRASV--------
>AT1G52890
--MGI-Q-------LS-LPP-GFRFYPTDEELMVQYLCR-KA-A-GY--D-SLQ-LIAEI
DLYKFDPWVLPNKALF---GEKE-WYFFSPRDRKYPNGSRPNRVAGSGYWKATGTDKIIS
-----TEGQRVGIKKALVFYIGKAPKGTKTNWIMHEYR-L-E--------RR-STKDDWV
LCRIYKKQS-S-AQKQVYDN------
>AT3G15500
--MGL-Q-------LS-LPP-GFRFYPTDEELMVEYLCR-KA-A-GH--D-SLQ-LIAEI
DLYKFDPWVLPSKALF---GEKE-WYFFSPRDRKYPNGSRPNRVAGSGYWKATGTDKVIS
-----TEGRRVGIKKALVFYIGKAPKGTKTNWIMHEYR-L-E--------RR-STKDDWV
LCRIYKKQT-S-AQKQAYNN------
>AT4G27410
--MGV-R-------LS-LPP-GFRFYPTDEELLVQYLCR-KV-A-GY--H-SLQ-VIGDI
DLYKFDPWDLPSKALF---GEKE-WYFFSPRDRKYPNGSRPNRVAGSGYWKATGTDKIIT
-----ADGRRVGIKKALVFYAGKAPKGTKTNWIMHEYR-L-E--------RS-SSKDDWV
LCRIYKKTS-G-SQRQAVTP------
>PAB00004230
--MGT----TRRNALQ-LPP-GFRFFPTDEELVVHYLCK-KA-A-SQ--M-PVP-IIAEV
DLYKYDPWQLPEKALF---GEKE-WYFFTPRDRKYPNGSRPNRAAGSGYWKATGADKPIT
A----GGKKRVGIKKALVFYAGKAPKGTKTNWIMHEYR-L-D-VSRPAR-KK-SLRDDWV
LCRIYNKKI-S-AEKLALEQ------
>PAB00049789
--MG------RRNALE-LPP-GFRFCPTDEELLVHYLCK-KG-A-SQ--S-PVP-IIADV
DLYKYDPWQLPEKSLF---GEKE-WYFFTPRDRKYPNGSRPNRAAGSGYWKATGADKPIC
A----GGKKRVGIKKALVFYAGKAPKGSKTNWIMHEYR-L-D-VSRPAR-KK-SLRDDWV
LCRIYNKKT-S-AEKLALEQ------
>PAB00058566
--MG------RRNALQ-LPP-GFRFFPTEEELVVHYLCK-KA-A-SL--P-PVP-IIADV
DLYKYDPWQLPEKALF---GEKE-WYFFTPRDRKYPNGSRPNRAAGSGYWKATGADKPIA
A----GGKKRVGVKKALVFYVGKAPKGTKTNWLMHEYR-L-D-INRPVR-KK-SLRDDWV
LCRIYSKKV-S-AEKLAQEQ------
>PAB00033443
--MG------RRNALQ-LPP-GFRFFPTEEELVVHYLSK-KA-A-SL--P-PVP-IIADV
ELYKYDPWHLPEKALF---GENE-WYFFTPRDRKYPNGSRPNRAAGSGYWKATGADKPIT
A----GGKKRVGVKKALVFYVGKAPNGSKTNWLMHEYR-L-N-VSRPVK-NK-SLRDDWV
LCRIYNRRI-S-AEKLALQQ------
>PAB00060556
--MG------RPNALN-LPP-GFRFFPTDDELVVHYLCR-KA-A-SQ--A-AVP-IIAEV
DLYKFDPWQLPEKALF---GEKE-WYFFTPRDRKYPNGSRPNRAAGSGYWKATGADKPIT
A----GSNKRVGIKKALVFYVGKAPKGNKTNWIMHEYR-L-D-VNRSAK-KK-SLRDDWV
LCRIYNKKS-S-AEKLAKEQ------
>PAB00045148
--MTQ-----KGGLID-LPP-GFRFFPTDEELVVHYLCN-KV-V-SH--P-PAF-IIGDV
DLYKYDPWQLPEKALF---GEKE-WYFFTPRDRKYPNGSRPNRAAGSGYWKATGADKPIT
T----GGRKRVGVKKALVFYKGKAPKGSKTNWIMHEYR-M-E-INMATR-KK-TLRDDWV
LCRIYNKKS-S-AEKL--EE------
>ATR0680G207
--MT----------LE-LPP-GFRFHPTDEELVMHYLCR-KC-A-SQ--P-AVP-IIAEI
DLYKYDPWQLPGVAVY---GEKE-WYFFSPRDRKYPNGSRPNRAAGSGYWKATGADKPIG
LGPSKNNKKAVGIKKALVFYSGKPPKGQKTNWIMHEYR-L-D-VDRAPR-KN-NLRDDWV
LCRIYNKKG-S-LEKASR--------
>AT1G77450
-MMKS----G----LQ-FPP-GFRFHPTDEELVLMYLCR-KC-A-SQ--P-PAP-IITEL
DLYRYDPWDLPDMALY---GEKE-WYFFSPRDRKYPNGSRPNRAAGTGYWKATGADKPIG
R------PKPVGIKKALVFYSGKPPNGEKTNWIMHEYR-L-D-VDRSVR-KK-SLRDDWV
LCRIYNKKG-V-IEK-----------
>AT1G01720
--MS----------LQ-LPP-GFRFHPTDEELVMHYLCR-KC-A-SQ--S-AVP-IIAEI
DLYKYDPWELPGLALY---GEKE-WYFFSPRDRKYPNGSRPNRSAGSGYWKATGADKPIG
L------PKPVGIKKALVFYAGKAPKGEKTNWIMHEYR-L-D-VDRSVR-KK-SLRDDWV
LCRIYNKKG-A-TERR----------
>LOC_Os01g66120
--MSG----G----LQ-LPP-GFRFHPTDEELVMHYLCR-RC-A-GL--P-AVP-IIAEI
DLYKFDPWQLPRMALY---GEKE-WYFFSPRDRKYPNGSRPNRAAGSGYWKATGADKPVG
S------PKPVAIKKALVFYAGKAPKGEKTNWIMHEYR-L-D-VDRSAR-KK-SLRDDWV
LCRIYNKKG-G-LEK-----------
>LOC_Os05g34830
--MSG----GGEGALQ-LPP-GFRFHPTDEELVMHYLCR-RC-A-GL--P-AVP-IIAEV
DLYKFDPWHLPRMALY---GEKE-WYFFSPRDRKYPNGSRPNRAAGSGYWKATGADKPVG
T------PRPVAIKKALVFYAGKAPKGDKTNWIMHEYR-L-D-VDRSAR-KK-TLRDDWV
LCRIYNKKG-G-VEK-----------
>LOC_Os11g08210
--MEC----G----LQ-LPP-GFRFHPTDDELVMYYLCR-KC-G-GL--P-AAP-VIAEV
DLYKFNPWDLPERAMG---GEKE-WYFFSPRDRKYPNGQRPNRAAGTGYWKATGADKPVG
S------PRAVAIKKALVFYAGKPPKGVKTNWIMHEYR-L-D-VDRSAA-RK-ALRDDWV
LCRIYNKKG-V-IERYDTV-------
>AT5G63790
IKMK----------LN-LPA-GFRFHPTDEELVKFYLCR-RC-A-SE--P-NVP-VIAEI
DLYKFNPWELPEMALY---GEKE-WYFFSHRDRKYPNGSRPNRAAGTGYWKATGADKPIG
K------PKTLGIKKALVFYAGKAPKGIKTNWIMHEYR-L-N-VDRSAS-NK-NLRDDWV
LCRIYNKKG-T-MEKY----------
>AT5G08790
--MK----------LN-LPA-GFRFHPTDEELVKFYLCR-KC-A-SE--Q-SAP-VIAEI
DLYKFNPWELPEMSLY---GEKE-WYFFSPRDRKYPNGSRPNRAAGTGYWKATGADKPIG
K------PKTLGIKKALVFYAGKAPKGIKTNWIMHEYR-L-N-VDRSAS-NK-NLRDDWV
LCRIYNKKG-T-MEKY----------
>PAB00053819
--MGC-----KSGPIN-LPP-GFRFYPTDEELMVHYLCK-RV-A-SQ--P-PIP-IIAEI
DLYKFDPWQLPEKALF---GEKE-WYFFSPRDRKYPNGSRPNRAAGSGYWKATGTDKPVT
A----LNRMKVGVKKALVFYKGKAPRGVKTNWIMHEYR-L-DSASRAAK-RK-SIRDDWV
LCRIYEKHY-A-SQKA----------
>ATR0661G451
--MVM-L-------DS-LPP-GFRFYPTDEELVVHYLSQ-KA-M-SD--A-HFP-LITEI
ELYKFDPWELPEKAVF---GERE-WYFFSPRERKYPNGTRPNRAAVSGYWKATGTDKSIM
AGK---EQQIIGLKKSLVFYRGKAPNGTKTDWIMHEYR-L-NSI------KR-TTKDDWA
LCRIYNKSS-NGA-------------
>ATR0068G083
--MAG-V--AGRNALN-LPP-GFRFFPTDEELVLHYLCK-KI-T-HL--P-PVP-IIAEV
DLYKYDPWQLPEKALF---GDKE-WYFFTPRDRKYPNGSRPNRAAGTGYWKATGADKPQT
S----NRQCVLGIKKALVFYEGKAPKGQKTNWIMHEYR-L-NRPSTPTT-YK-SLRDEWV
LCRLYNKKN-N-YKKM----------
>ATR0582G162
--MEK-E-RSFKE-VK-LPP-GFRFHPTDEELVIQYLKR-KV-F-SC--P-PSS-IIADI
DIYKHDPWELP--------GEEE-KYFFNIKEAKYPNGNRPNRAAATGYWKATGIDKPVL
SSR---SNQVVGMKKSLVFYRGKAPKGVKTDWIMHEYR-L-EAGAKPCNIIQ-YMPEDWV
VCRIFLKKR-G-PKREAR--------
>AT2G33480
--MEK-R-SSIKNRLR-LPP-GFRFHPTDEELVVQYLRR-KV-T-GL--P-PAS-VIPET
DVCKSDPWDLP--------GDCE-MYFFSTREAKYPNGNRSNRSTGSGYWKATGLDKQI-
-GK---KKLVVGMKKTLVFYKGKPPNGTRTNWVLHEYR-L----------QQ-SLQMNWV
LCRVFLKKR-S-NSNSKR--------
>AT5G13180
--MDN-V-KLVKN-LR-LPP-GFRFHPTDEELVVQYLKR-KV-C-SS--P-PAS-IIPEF
DVCRADPWDLP--------GNLE-RYFFSTREAKYPNGNRSNRATGSGYWKATGIDKRVV
TSR---GNQIVGLKKTLVFYKGKPPHGSRTDWIMHEYR-L----------PP-SMPQNWV
LCRIFLKKR-AGNKNDDD--------
>LOC_Os01g60020
-EMAA-A-VGGSGRLN-LPP-GFRFHPTDEELVVHYLCR-KV-A-RQ--P-PVP-IIAEV
DLYKLDPWDLPEKALF---GRKE-WYFFTPRDRKYPNGSRPNRAAGRGYWKATGADKPV-
APKGS--ARTVGIKKALVFYSGKAPRGVKTDWIMHEYR-L-DADR-APG-KK-SQKDEWV
LCRLYNKKN-N-WEK-----------
>LOC_Os03g60080
----M-G-MGMRRELN-LPP-GFRFHPTDDELVEHYLCR-KA-A-GQ--R-PVP-IIAEV
DLYKFDPWDLPERALF---GARE-WYFFTPRDRKYPNGSRPNRAAGNGYWKATGADKPV-
APRG----RTLGIKKALVFYAGKAPRGVKTDWIMHEYR-L-DAGRAAAG-KK-SLRDDWV
LCRLYNKKN-E-WEK-----------
>LOC_Os07g12340
----M-A-AAKRRVLN-LPP-GFRFHPTDEELVAHYLCP-RA-A-GR--A-PVP-IIAEL
DLYRHDPWDLPHRALF---GRRE-WYFFTPRDRKYPNGSRPNRAAASGYWKATGADKPV-
LHNG----RTAGIKKALVFYHGKPPRGVKTEWIMHEYR-L-KKGGAAAA-GA-ALRDDWV
LCRLYNKKN-E-WEK-----------
>PAB00023270
--------------ME-LPP-GFRFHPTDEELVVHYLKK-KA-T-SS--P-PVS-IIAEI
DLYKFDPWDLPGKTTY---GENE-WYFFSPRDRKYPNGARPNRAAASGYWKATGTDKPIL
----------------------TPPKGIKTDWIMHEYR-L-DGISKPSSFRK-SLRDDWV
LCRIYKKNR-H-SPRMA---------
>LOC_Os01g01430
--MMT-I--DLQ--AG-LPP-GFRFHPTDEELLLHYLGK-RA-A-AA--P-PAP-VIAEV
DIYKYNPWELPAMAVF---GESE-WYFFSPRDRKYPNGVRPNRAAGSGYWKATGTDKPIS
ISETQ-QTVLLGVKKALVFYRGRPPKGTKTSWIMHEYR-L-NAAASSSSSSS-SMRDEWV
LCRIYKKKE-A-NQQLQHYID-----
>ATR0584G114
--MGD-E-------NN-LPP-GFRFNPTDEELVLHYLIP-KA-R-HS--T-TSN-IITEI
DIYKFDPWQLPSEAMV---GEQH-WYFFCPRKRRQVKGSRSNRPAISGYWMATGTDTPVL
SGSK---R--VGLRKDWEFYSGKAPRGSITYWTMHEYL-I-DAD----------TNEDWV
LCHVYDKSC-S--SSG----------
>AT5G64530
--------------MN-LPP-GFRFFPTDEELVVHFLHR-KA-S-LL--P-HPD-VIPDL
DLYHYDPWDLPGKALG---EGRQ-WYFYSRKTQ--------ERVTSNGYWGSMGMDEPIY
TSST---HKKVGIKKYLTFYLGDS----QTNWIMQEYS-L-D--SSSSSSASHKPDSKWV
ICRVYEQNS-E--EED----------
>LOC_Os02g34970
--MGG-A-------TN-LPP-GFHFFPSDEELVVHFLRR-KV-S-LL--P-HPD-IIPTL
LPHRYNPWELNGKALQ---AGNQ-WYFFCHLTQ--------SRTSSNGHWSPIGVDETVR
SGGR---N--VGLKKTLLFSIGEPSEGIRTNWIMHEYH-L-DG-SSNLTSRKSSMENNWV
LCRVFESSG-S--QVSF---------
>LOC_Os04g35660
--MAG-A-------SN-LPP-GFHFFPSDEELIIHFLRR-KA-S-LL--P-QPD-IVPTL
ILNLYDPWELNGKALQ---SGNQ-WYFFSHATQ--------TRTSPNGHWKPIA-DETVI
SGGC---N--VGLKKTLIFFIGEPFEAIKTNWVMHEYH-L-DGSSSSSTSKKSDTEKNWV
ICRVFESSD-S--QVSF---------
>LOC_Os12g03040
--MPS---SGGAM-PA-LPP-GFRFHPTDEELIVHYLMN-QA-A-S-----PVP-IIAEV
NIYKCNPWDLPGKALF---GENE-WYFFSPRDRKYPNGARPNRAAGSGYWKATGTDKSIL
STPT---SDNIGVKKALVFYKGKPPKGVKTDWIMHEYR-L-TGTSANNTTRRSSMRDDWV
LCRIHKKSN-SSDQHDQEPEGSTVD-
>LOC_Os05g34310
--MAM-Q-------LSLLPT-GFRFHPTDEELVINYLQR-RA-T-G-----PIP-IIADV
EIYNFNPWELPSMALF---GEHE-WYFFTLRDHRYPNSVRPSRSAASGFWKATGTDKPVQ
VANM---QSTVAMKKALVFYVGRPPMETKTTWIMHEYR-L-NTGSTASHPSTPSVKDEWV
LCKIFNKS--PEPDNTAPPSNVVS--
>PAB00009824
--MDQ---------VS-LQP-GFRFHPTDEELVSYYLKR-KV-R-GQR---DFN-AISEI
DLYKFEPRDLPGKSCL-QSRDLE-WYFFNPKDRKYPNGSRTNRSTKDGYWKTTGKDRPVC
-----SASQTVGMKKTLVYHTGRAPRGERTNWVMHEYR-L-EGKLKMSNP-----QDSYV
LCRVFQKSG-PGPKNGEQYGAPFREE
>PAB00013560
--MGD---------NH-LPP-GFRFHPTDEELVCYYLRR-KL-S-KSTSK-ESESAITDI
DLYKYEPSDLAARACF-QGGDRQ-WFFFTEGNRKYPNGSRKNRATEGGYWKTTGKDRPVL
SR-----GAIVGMKKTLVFHRGRSPRGERTNWVMHEYR-L-DDEAAESS----SANDRFV
LCRVFLKSG-SSAKPGEQHGALL---
>ATR1136G156
--MER---------LL-LQP-GFRFHPTDEELVGFYLKR-KV-L-GRR---LFD-VIAEV
DLYKHAPWDLPEKSFL-KSRDRE-WYFYCPRDRKYSNGPRTNRATETGYWKTTGKDRPVC
-----LASRKVGMKKTLVFHIGRAPNGERTNWVMHEYR-L-DANMVDPSI-----QDAFV
LCRLFKKSG-SGPKNGAQYGAPFKEE
>AT5G09330
--MGK---------TQ-LAP-GFRFHPTDVELVRYYLKR-KI-L-GKK---LVD-AIAEV
DIYKFEPPDLPDMSFI-RSGDLK-WHFFCPREKKYASGVRANRATECGYWKTTGKERPVL
-----CNSEVVGKIKTLVYHFGKSPRGERTDWVMHEYR-L-DDKLTQMNV-----QDTYV
VCVLFKKDG-PGPRNGAQYGAPFKE-
>AT5G64060
--MGK---------TN-LAP-GFRFHPTDVELVRYYLKR-KV-M-GKK---QVD-AIAEV
DIYKFEPPDLPDKSCL-GTGDLK-WYFFCPREKKYPKGGKANRSTECGYWKTTGRDRDVS
-----YNDEVTGKIRTLIYHYGKIPRGDRTDWVIHEYR-L-EDKLAQKNV-----QDTYV
LCVLFKKNG-LGPRHGSQYGAPFKE-
>Pp3c16_23260
-RQAW-D-SKVLTQ----LP-GFRFQPTDEELVGFYLKN-MV-T-GNR---EVE-LINVL
DLYRYDPWELPAMA--AMQGERE-WLFFCPRDKKYPNGARPNRVTTSGYWKATGTDRPVR
RAH---DSRCIGLKKTLVFYTGKAPKGLKTEWIMNEYR-LPDLP-NSSAP---MDGREIA
LCRIYKKPM-QINNLFSEFTTMDHG-
>Sm_gene2393
--MRP---------YF-NLP-GFRFNPTEEELVSFYLEC-KV-R-G---K-NLPPVILDV
DFYHHDPWELP---------ENKVFYFFVPRDRKYPDGSRPRRVARSGYWKATGTDHKVS
-----FRGKCIGKKKTLVFYQGRAPKGNKTNWVMNEFR-LPDQP--------NSIKEEVT
LCRMYQKS--SSSQLQTRFSTRSSK-
>Sm_gene5446
--MRH---------YF-NLP-GFRFNPTEEELVSFYLEY-KV-R-G---K-NLPPVILDV
DFYHHDPWELP---------ENKLFYFFVPRDRKYPDGSRPRRVARSGYWKATGTDHKVF
-----LRGKWIGKKKTLVFYQGRAPKGNKTNWVMNEFR-LPDYP--------NSIKEEVT
LCRMYQKS--SSSRPPTRFSTRSSK-
>Sm_gene297
--MRLGR-------ME-KLP-GFRFSPTEYELVGYYLRK-LA-E-EKE---GVE-LIAVI
DLVKHDPWELPGLAISAHMGDTE-WYFFVPRQHKYPNGSRPNRVTPSGYWKATGTDKPVM
DKE---NNTSIGLRKTLVFYKGKAPKGEKTPWIMSEYR-LPDEQ--------NAQKNEFT
LCKIYRKSG-SGA-------------
>Sm_gene26115
--MRLGR-------ME-KLP-GFRFSPTEYELVGYYLRK-MA-E-EKE---GVE-LIAVI
DLVKHDPWELPDLAISAHMGDTE-WYFFVPRQHKYPNGSRPNRVTPSGYWKATGTDKPVM
DKE---SNTSIGLRKTLVFYKGKAPKGEKTPWIMSEYR-LPDEQ--------NAQKNEFT
LCKIYRKSG-SGA-------------
>PAB00001851
--ICN-D-GVVQG-MD--LP-GFRFYPTEEELLSFYMKK-KI-Q-AGH-S-NFDKIIPTM
DLYQYDPWELPGFAH--DAGEQQ-WFFFVPRYH--NKRARPNRLAVSGYWKATGSDRAVR
-NE---LLQCIGLKKILVFYKGKSPYGQKTDWIMNEYR-MPEF--SSSAPK----KMDMV
LCRIYRKTA-TR-KSLEQR-------
>PAB00031847
--ICN-D-GSVQG-MI--LP-GFRFYPTEEELLGFYLKK-MI-Q-AGH-P-IFDNIIPTL
DLYQYDPWELPGLAH--DVGERQ-WFFFVPRYH--KKCARPNRLTVSGYWKATGSDRAVR
-NK---QLHCIGLRKILVFYEGKGPRGQKTDWIMNEYR-IPDL--STSVAK----KIDMV
LCRIYRKAV-TQ-KSMEQR-------
>PAB00051631
--------------MT--LP-GFRFYPTEQELLGFYMKK-KI-Q-AGH-P-NFDKIIPTI
DLYQYDPWELPGLAH--DVGERQ-WFFFVPRYH--KKCARPNRLTVSGYWKATGSDRAVH
-NE---HLQCIGLRKILVFYEGKGPRGQKTDWIMNEYR-IPDL--SSSVPK----KMDMV
LCRIYRKAA-TQ-KSMEQP-------
>PAB00012549
--ICN-D-GGVPG-MD--AP-GFRFSPTEEELLGFYLNK-RV-Q-YGH-P-KIDTIIPTL
DLYRYDPWELPGLAH--YVGEKQ-WFFFVPRVQG-NSCSRPNRLTVSGFCKATGSDKAVR
-NE---LLHCIGLKKTLVFYKGKTSGGQRTDWIMNEYR-LPDF--NSSTAK----NMDMV
LCRIYRKAA-SR-KSMDQR-------
>PAB00026547
--ICN-D-GDVQG-MD--VP-GFRFSPTEEELLGFYLKK-RV-R-YGH-P-KFDTIIPTL
DLYRYDPWELPGLSR--DVGEKQ-WFFFVPRVHG-KSCSRPNRLTVSGFWKATGSEKAVR
-NE---LLHCIGLKKTLVFYKGKAPGAQRTDWIMNEYR-LPDF--SSSTAK----NMDMV
LCRIYRKAA-SR-KSMDQR-------
>PAB00061560
--------------MD--VP-GFRFSPTEEELLGFYLKK-RV-Q-YGH-P-KFDTIIPTL
DLYRYDPWELPGLSH--DVGEKQ-WFFFVPRVHG-KSC----------------------
------------------------------------------------------------
--------------------------
>PAB00027787
KPLCN---------VT--TP-GFRFSPTDEELLGFYLKK-RV-Q-YSH-L-KFDTIIPTL
DLYRYNPWELPSLSR--DIGEKQ-WFFFVPRVHG-KSCSRPNRLTMSVFWKATGSEKALR
-NE---LLHCIGLK----------------------------------------------
--------------------------
>PAB00026266
--LYN-D-GKVQG-MG--FP-GFRFYPTEEELVGFYLNK-RA-K-GGH-P-SLDIIMPTL
DLYQYDPWELPGLVN--DVGEKQ-WFFFVPRDHK-KSYPRQNRLTVSGYWKATGSDRAVR
-NE---LLQCIGLKKILVFYKGKAPLGQRTDWIMNEYR-LPDF--GSSAHM----K-DIV
LCRIYKKAI--H-KSIEQR-------
>PAB00056240
--LYN-D-GKVQG-MG--FP-GFRFYPTEEELVGFYLNK-RA-K-GGH-P-SLDIIMPTL
DLYQYDPWELPGLVN--DVGEKQ-WFFFVPRDHK-KSYPRQNRLTVSGYWKATGSDRAVR
-NE---LLQCIGLKKILVFYKGKAPLGQRTDWIMNEYR-LPDF--GSSAHM----K----
--------------------------
>PAB00057668
--------------MG--FP-GFRFYPTEEELVGFYLNK-RA-K-GGH-P-SLDIIMPTL
DLYQYDPWELPGLVN--DVGEKQ-WFFFVPRDHK-KSYPRQNRLTVSGYWKATGSDRAVR
-NE---LLQCIGLKKILVFYKGKAPLGQRTDWIMNEYR-LPDF--GSSAH----------
--------------------------
>PAB00060053
--------------MD--NP-GFRFYPTEEELVGFYLKK-RV-E-DSH-Q-KVDRVIPTL
DLYRYDPWELPGLAN--DVGERQ-WFFFVPRDHK-KSRPRPNRLTVSGFWKATGSDRAVR
-NK---LLQCIGLKKILVFYKGKALGGQRTDWIMNEYR-LPDF--SSSGTN----KMDIV
LCRIYRKAA-SR-KCIEER-------
>PAB00055872
--VYN-D-GVVQG-TV--IP-GFRFYPTEAELVGFYLRR-RV-Q-GDH-P-NFNIIIPTL
DLYRYDPWELAGFAH--DARERQ-WFFFVPRDHN-KSCPRPNRLTVSGYWKATGSDRPVR
-NE---RLQCIGLKKILVFYKGKGRYVQKTDWVMNEYR-MPDF--SSSAHM----N-DIV
LCQIHRKAV-SQ-KSMDKG-------
>PAB00058075
--VYN-D-GVLQG-TV--IP-GFRFYPTEEELVGFYLMR-RV-Q-GSH-P-NFDIIIPTL
DLYRYDPWELAGFAH--DAGERQ-WFFFVPRDHK-KSCPRPNRLTGSGYWKATGSDRAVR
-NK---LLQCIGLKKILVFYKGKDPYGQKTDWIMNEYR-MPDF--SSSAHV----K-DIV
LCRIHRKAV-SQ-KWTDNG-------
>PAB00047769
--TYN-D-VKLQT-MD--LP-GFRFYPTEEELLCFYLKN-RV-Q-GCH-Q-NLDIIIPTL
DLYQYDPWELPGLAH--DDGDRQ-WFFFVPRDHK-KACSRPSRLTVSGYWKATGSDRAVR
-ND---LLQCIGLKKILVFYKGKAPCGQKTDWIMNEYR-MPDF--RSSATK----T-DIV
LCRIYRKAV-SQ-RSMEQR-------
>PAB00026516
--------------MD--LP-GFRFYPTEEELVGFYLKK-RI-Q-GSH-P-NFDIVIPTL
DLYRYDPCELPSLAH--DVEERQ-WFFFVPRDHK-NSSGRPNRLTKSGYWKATGSDRAIR
-NE---LLQCIGLKKILVFYKGKAPYGQKTDWIMNEYR-LPDL--RSSSVV----R-DIV
LCRIYRKAA-SQ-RSMELQ-------
>PAB00023426
--MYN-G-GAVDR-MD--LP-GFRFYPTEEELLDFYLKK-RV-E-GRY-P-SFDRIIPTL
DLYRYDPWELPCLDY--DAGLRQ-WFFFVPRNHE-KSCSRPNRLTASGYWKATGSDRAVR
-NK---LLHCIGLKKTLVFYKGKGPRGLKTDWIMNEYG-FSDF--SSSTAK----KMDMV
LCRIYRKAV-SH-KSMEQR-------
>PAB00043020
--TYN-G-GAVGG-MD--LP-GFRFYPTEEELLEFYLKK-RV-Q-GGY-P-NIDRIIPSL
DLYRYDPWELPGLGY--DIGLRQ-SFFFVPRNHE-KTCPRPNRQTVSGYWKATGSDRAVR
-NK---LLQCIGLKKTLVFYKGKGPRGQRTDWIMNEYG-LSDF--SSSAPK----KMDMV
LCRIYRKAV-SH-KSMEQR-------
>PAB00026517
------------------------------------------------------------
------------MTR--GNYQEE-WFFFVPRVHR-KPCPRPNRLTVSGFWKSTGSDRTIR
-NE---LLHCIGLKKTLVFYKGKAPGGKKTDWIMNEYR-LPDF--SSSTTK----KIDMV
LCRIYRKAG-TR-KSMEER-------
>PAB00030914
--MYG-D-GEILGETV--IP-GFRFYPTEEELVGFYLKK-CV-E-GGH-R-NFDIIIPTL
DLYQHDPWELPGLAN--DAKESQ-WFFFVPRDN--KKCPRPNRLTKSGYWKATGSDRAVR
-NE---LL-------------------------LEGHR----------------------
----FRQSS-SQ--------------
>PAB00039711
------------------------------------------------------------
DLYRYDPWELPGLAI--DVGEKQ-WFFFVPRES--KKCARPTRLTVSGYWKATGSDRAIR
-NK---LLECIGVKKTLVFYKGKAPLGQRTDWIMNEYR-MPDL--RSSPPK----KMDMV
VCRIYRKAA-SQ-KSMEQR-------
>PAB00051813
------------------------------------------------------------
------------------------------------------------------------
---------------------------------MNEYR-MPDL--RSSPPK----KVDMV
VCRIYRKTT-SH-KSMERR-------
>Mapoly0035s0054
--IGS-K-EEGQEEMA--LP-GFRFHPTEEELVGYYLRR-MV-Q-GRR---NSVELIASL
DLYQYDPWELPALAF---MGEKE-WFFFCPRDKKYPNGARPNRVTASGYWKATGTDRPVR
-SG---DSRCIGLKKTLVFYTGRAPRGNKTEWIMNEYR-MPSY--SFSTYNF-VIKNDVA
LCRIYRKSS-SALRDLEERTNRMMSR
>PAB00032232
--VKD-K-AWKVDEDA-VMP-GFRFHPTEEELVEFYLRR-KV-E-GKH---NIE-FITSV
DLYRYDPWELPALAS---IGEKE-WFFYVQRDRKYRNGDRPNRVTASGYWKATGADRIIH
-GE---VSRCIGLKKTLVFYKGKAPKGKRTTWIMNEYR-LPQL--ESH--G--TQKVFLP
FAMVIL--------------------
>PAB00010691
S-MKD-K-DWKADEDV-LMP-GFRFHPTEEELLDFYLRR-KV-E-GKH---NIE-LIISV
DLYRYDPWELPALAS---VGEKE-WFFYVQRDRKYRNGDRPNRVTKSGYWKATGADRMVR
-NE---VSRCIGLKKTLVFYKGKAPKGKRTSWIMNEYR-LPQL--ETQ--R--SQKNGIH
IYVLTSSTK-SQKKDARKQRNV----
>PAB00013671
N-MKD-K-DWKAVEEV-LMP-GFRFHPTEEELVEFYLRR-KV-E-GQH---DIE-LITSV
DLYRYDPWELPALAS---IGEKE-WFFYVQRDRKYRKGDRPNRVTTSGYWKATGADRMIG
-NG---VSRCIGLKKTLVFYKGKAPKGKRTSWIMNEYR-LPQL--ENQ--R--IQKNDLS
LCRVYKKPG-GSEPQAKERHNR----
>PAB00064365
N-MKK-K-DWKAVEEV-LMS-GFRFHLTEEELVECYLRR-KV-E-AKH---DFE-LITSI
DLYRYDPWELPALAS---IGEKE-LFFCVQLDRKYRKGDRPNRVTTFGYWKSTGTDRMIG
-NG---IPHCISLKKMLI----RRPRGKG*------------------------------
--------------------------
>PAB00063978
N-MKD-K-EKKAVEDV-LMP-GFRFHPTEEELVEFYLRR-KV-E-GKH---NIE-LITLI
DLYRYDPWELPAFAS---LGENE-WFFYVQRDRKYRSGDRPNRVTTSGYWKATGADRMIR
-NE---VSRSIGLKKTLVFYKGKAPKGKRTSWIMNEYR-LPQV--ETQ--T--TQKNELS
LCRVYKRPG-VSELRAKKRHNG----
>PAB00018720
N-IED-K-MWKAGEDV-IMP-GFRFHPTEEELVEFYLRR-KV-E-GKH---NIE-LITSV
DLYRYDPWELPALAC---IGEKE-WFFYVKRDRKYRNGDRPNRVTTSGYWKATGADRMIR
-KE---VSGCIGLKKTLVFYKGKAPKGKRTSWIMHEYR-LPQP--KSL--R--IQKSELC
ICRVHEKSG-GSEQRAKDHR------
>ATR0733G026
D---------EGGE-V-LMP-GFRFHPTEEELVEFYLRR-KV-E-GKR---SVE-LITFL
DLYRYDPWELPAHAV---IGEKE-WFFYVPRDRKYRNGDRPNRVTTSGYWKATGADRMIR
-GE--RSSRPIGLKKTLVFYSGKAPKGTRSSWIMNEYR-LPQH--ETTSAQ--KQK----
---TYKLEQ-G*--------------
>ATR1089G034
D---------EGGE-V-LMP-GFRFHPTEEELVEFYLRR-KV-E-GKR---SVE-LITFL
DLYRYDPWELPAHAV---IGEKE-WFFYVPRDRKYRNGDRPNRVTTSGYWKATGADRMIR
-GE--RSSRPIGLKKTLVFYSGKAPKGTRSSWIMNEYR-LPQH--ETTSAQ--KQKVEIS
LCRVYKRAG-GED-------------
>AT2G02450
N-IED-N-DHRGGQDM-VMP-GFRFHPTEEELIEFYLRR-KV-E-GKR---NVE-LITFL
DLYRYDPWELPAMAA---IGEKE-WYFYVPRDRKYRNGDRPNRVTTSGYWKATGADRMIR
-SE---TSRPIGLKKTLVFYSGKAPKGTRTSWIMNEYR-LPHH--ETE--K--YQKAEIS
LCRVYKRPG-VED-------------
>LOC_Os01g66490
NAVAG-G-GGGGGGDL-VMP-GFRFHPTEEELIEFYLRR-KV-E-GKR---NVE-LITFL
DLYRYDPWELPAMAA---IGEKE-WFFYVPRDRKYRNGDRPNRVTASGYWKATGADRMIR
-AE---NNRPIGLKKTLVFYSGKAPKGVRSSWIMNEYR-LPPA--DTD--R--YHKTEIS
LCRVYKRTG-IDDSSAHSRGGGA-AP
>LOC_Os05g34600
D---------GSGEDL-VMP-GFRFHPTEEELIEFYLRR-KV-E-GRR---NVE-LITFL
DLYRFDPWELPAMAV---IGEKE-WFFYVPRDRKYRNGDRPNRVTASGYWKATGADRMIR
-GE---NSRPIGLKKTLVFYSGKAPKGVRSSWIMNEYR-LPPP--AAD-AL--FYKSEIS
LCRVYKRSG-IDD---HQRPAG----
>LOC_Os08g02160
D-APR-G-GGGGGDDM-VMP-GFRFHPTEEELIEFYLRR-KV-E-GKR---NIE-LIAFV
DLYRYDPWDLPALAS---IGDKE-WFFYVPRDRKYRNGDRPNRVTPSGYWKATGADRMVK
-VE---GDRPIGLKKTLVFYVGKAPKGLRSSWIMNEYR-LPHG--DAD--R--YQK-EIS
LCRVYKRPG-IED---NFHLTG----
>ATR0661G198
--------------E---LP-GFRFHPTEEEILGFYLKR-VA-L-GNS---QFD-IIGTL
DLYRHDPWELPALAN---IGERE-WYFFVPRDRKHPNGGRPNRITKNGFWKATGSDRRIR
GSD---PKCVLGLKKTLVFYTGRAPKGCKTDWVMNEYR-LLE-----SYP---VPKKDIV
MCKIYRKVT-SL-KVLEQRA------
>LOC_Os03g04070
--MAA-A-VAVAG-EQ-DLP-GFRFHPTEEELLDFYLSR-VV-L-GKK---HFN-IIGTL
NIYRHDPWDLPGMAK---IGERE-WYFFVPRDRKAGNGGRPNRTTERGFWKATGSDRAIR
SGD---PKRVIGLKKTLVFYQGRAPRGTKTDWVMNEYR-LPDYGRAAAPP----PKEDMV
LCKIYRKAT-PL-KELEQRA------
>LOC_Os06g51070
--QRS-R-STAAG-EQ--LP-GFRFHPTEEELLEFYLKQ-VV-Q-GKK---KFD-IIPTV
HLYRHDPRELPGLAR---IGERE-WYFFVPRDRKGGGGGRPSRTTERGFWKATGSDRAIR
AAD---PKRLIGLKKTLVYYEGRAPRGTKTDWVMNEYR-LPD---AAAIPTMQMQHDDMV
LCKVYRKAV-SL-KELEQRV------
>AT2G17040
--------------E---LP-GFRFHPTEEELLDFYLKN-MV-Y-GKR---SVE-VIGFL
NIYRHDPWDLPGLSR---IGERE-WYFFVPRERKHGNGGRPSRTTEKGYWKATGSDRKII
LSE---PKRVIGLKKTLVFYRGRAPGGSKTDWVMNEFR-MPD---NCSLP------KDVV
LCKIYRKAT-SL-KVLEQRA------
>PAB00044778
GVMEK-K-NE----EI-MLP-GFRFHPTDEELVTFYLRR-KV-Q-QRP---SIE-LIKQL
DIYKFDPWDLPEMAT---IGEKE-WYFYCPRDRKYRNSNRPNRVTSAGFWKATGTDRPIY
SSD---GTKCIGLKKSLVFYKGRAAKGTKTDWMMHEFR-LPTV--AVSNPKRLPPNDSWA
ICRIFKKST-VAQA------------
>AT1G26870
-MGDR-N-ND----DV-LLP-GFRFHPTDEELVSFYLKR-KV-Q-HNP---SIE-LIRQL
DIYKYDPWDLPKFAM---TGEKE-WYFYCPRDRKYRNSSRPNRVTGAGFWKATGTDRPIY
SSE---GNKCIGLKKSLVFYKGRAAKGVKTDWMMHEFR-LPSL--SEPSPKRVSPNDSWA
ICRIFKKTN-TTTRALSHSFVSSL--
>Mapoly0175s0015
DVADK-S-LL----DV-LLP-GFRFHPTDEELVGYYLRR-KI-M-QKS---AVE-VITQL
DIYKFDPWDLPKMAV--AKGEKE-WYFFCPRDRKYRNSARPNRVTGAGFWKATGTDRHIY
ASG---GSKTIGLKKSLVFYKGRAAKGAKTDWMMHEFR-LPPT--TDSPSKAAIQKDAWA
VCRIFKKST-LAQR--SANMVSQLWH
>Sm_gene11188
-ALEM-E-SG----DV-MLP-GFRFHPTDEELLTFYLHR-KV-E-HKP---AIE-VITQL
DIYKFDPWELPASST--GCGEQA-SYFFCPRDRKYRNSSRPNRVTSGGFWKATGTDRVVH
AKP---GHKCIGLKKSLVFYKGRAARPVKTDWMMHEFR-MPQL--SNKDIPR----ECWT
VCKVFRK-------------------
>Sm_gene20009
-ALEM-E-NG----DV-MLP-GFRFHPTDEELLTFYLHR-KV-E-HKP---AIE-VITQL
DIYKFDPWELPASST--GCGEQA-SYFFCPRDRKYRNSSRPNRVTSGGFWKATGTDRVVH
AKP---GHKCIGLKKSLVFYKGRAARPVKTDWMMHEFR-MPQL--SNKDIPR----ECWT
VCKVFRK-------------------
>LOC_Os08g33910
--MEE-R-NDV---EI-LLP-GFRFHPTDEELVSFYLKR-KI-Q-QKP---SIE-LIRQL
DIYKFDPWDLPKLAS---TGEKE-WYFYCPRDRKYRNSVRPNRVTTAGFWKATGTDRPIY
STE---GTKCIGLKKSLVFYKGRAARGIKTDWMMHEFR-LPTL--TDPSLKKIPLNDSWT
ICRIFKKTS-SMARALCQTWGAQL--
>PAB00053090
--MEQ-K-DD----EM-MLP-GFRFHPTDEELVGFYLRR-KV-Q-QRP---SIE-LIKQL
DIYKYDPWDLPKMAS---IGEKE-WYFYCPRDRKYRNSARPNRVTSAGFWKATGTDRPIY
SSD---GTKCIGLKKSLVFYKGRAAKGIKTDWMMHEFR-LPTA--AD---KSLPPNDAWA
ICRIFKKNT-IAHA-LSHAWA-----
>AT5G39820
-VMDD-E-ESN---DV-VLP-GFRFHPTDEELVSFYLKR-KV-L-HKS---PFD-LIKKV
DIYKYDPWDLPKLAA---MGEKE-WYFYCPRDRKYRNSTRPNRVTGGGFWKATGTDRPIY
SLD---STRCIGLKKSLVFYRGRAAKGVKTDWMMHEFR-LPSL--SDSHHKQLPSNDAWA
ICRIFKKTNAVSSRSIPQSWVYPTI-
>Sm_gene1436
-PLND-K-ISSILVRV-ILP-GFRFHPTDEELVGFYLHR-KV-Q-HKT---PFE-VITQL
DIYKYDPWDLPHMAV---SGENV-WYFFCLRDQKYRNSTRPNRVTKGGFWKATGPDRAIY
TSD---GSKCIGLKKSLVFYKGKAAKGTKTDWVMHEFR-LPVL--GSTKDKKPVFEESWA
VCRIFKKRS-MVRA------------
>Sm_gene25434
-PLND-K-ISSILVRV-ILP-GFRFHPTDEELVGFYLHR-KV-Q-HKT---PFE-VITQL
DIYKYDPWDLPHMAV---SGENV-WYFFCLRDQKYRNSTRPNRVTKGGFWKATGPDRAIY
TSD---GSKCIGLKKSLVFYKGKAAKGTKTDWVMHEFR-LPVL--GSTKDKKPVFEESWA
VCRIFKKRS-MVRA------------
>Sm_gene1763
--MRE-S-VAEVI-----LP-GFRFHPTDEELVGFYLRR-KI-Q-DKA---PFQ-VITPL
DIYNYDPWELPKLSV---CGENA-WYFFCLRDHKFRNSLRPNRITKSGFWKATGPDRPIS
TVE---TSSCVGLKKTLVFYKGRATKATKTEWVMHEFR-LPTI--GSSAQCE---QESWS
VCRIFRKRW-SPR-------------
>Sm_gene12280
-LMST-T-ISHA-------Q-RFRFHPTDEELVGFYLRR-KI-Q-DKA---PFQ-VITPL
DIYNYDPWELPKLSV---CGENA-WYFFCLRDHKFRNSLRPNRITKSGFWKATGPDRPIS
TVE---TSSCVGLKKTLVFYKGRATKATKTEWVMHEFR-LPTI--GSSAQCE---QESWS
VCRIFRKRW-SPR-------------
>ATR0763G259
-DMQE-K-MGSEP-DL-ILP-GFRFHPTDEELVGFYLRR-KI-D-KKP---SIE-VIKEI
DVYKYDPWDLPRLST---VGDRE-WYFFCVRGRKYRNSIRPNRVTGSGFWKATGIDRPIY
TSSG-PGHECIGLKKSLVYYRGSAGKGTKTDWMMHEFR-LPSS--TASLPSSFNEPETWT
ICRIFKR---IVSR----KYV-----
>LOC_Os12g43530
-EIDS-P-ISPGGGDL-VFP-GFRFHPTDQELVGFYLTR-KV-E-KKP---SID-IIKEI
DIYKHDPWDLPSTAA---AAEKE-CYFFCLRGRKYRNSIRPNRVTGSGFWKATGIDKPIY
SSSLAGAGDCIGLKKSLVYYRGSAGKGTKTDWMMHEFR-LPSI--SDSDH--QDASETWT
ICRIFKRSM-TYTASMNKRISHEL--
>LOC_Os03g56580
-AMDQ-K-IKSDVGDV-VLP-GFRFHPTDEELVTFYLRR-KV-A-RKS---SIE-IIKEM
DIYKHDPWDLPNASTV--GGEKE-WYFFCLRGRKYRNSIRPNRVTGSGFWKATGIDRPIY
SAAV-NSGESIGLKKSLVYYRGSAGKGTKTDWMMHEFR-LPAIAAADASP--MQEAEVWT
ICRIFKRSI-T--KQQQQQAWRPPA-
>LOC_Os07g04560
-GAGD-V-ILRGVEDL-VLP-GFRFHPTDEELVTFYLRR-KI-A-EKR---SIE-IIKEM
DIYKHDPSDFLKTST--VGSEKE-WYFFCLRGRKYRNSIRPNRVTGSGFWKATGIDRPIC
AA---GGGDCIGLKKSLVYYRGSAGKGTKTDWMMHEFR-LPDLARSSPPP--LQEAEVWT
ICRIFQRNI-TH-KQPQPQL------
>PAB00004146
--MEM-N-VGQRG-LN-ELP-GFRFHPTEQELVGFYLKR-MV-Q-GKL---NFN-FIRML
DLYCYDPWDLPSFATL---GERE-LFFFVPRDERQNNRGRPNRITASGYWKATGSDRSVR
ENN----AKCIGLKKTLVFYRGRAPRGQKTDWIMNEYR-LPDKP-----------KVEVV
LCRIYRKAT-PLKKAMSQAEVTSTC-
>PAB00020938
--MVQ----------------GK--------------LR------------NFN-YIPML
DLYRYDPWDLPGFASL---GERE-LFFFVPRDERWNNRGRPNRMTNSGYWKATGSDRSVH
-----DNAKCIGLKKTLVFYRGRAPRGQKTDWIMNEYR-LPDKP-----------KKEAV
LCRIYRKAT-PLKRAMSQADVASSY-
>PAB00015107
--MVQ----------------G-RLH-------------------------NFN-FIPVL
DLYRYDPWDLSSFSSL---GERE-MFFFVPRDERQNNRGRPNRMTASGYWKATGSDRSVH
-----DNAKCIGLKKTLVFYRGRAPRGQKTDWFMNEYR-LPDMP-----------KKEVV
LCRIYKKAT-PLKQAMNQAEVTSTY-
>AT2G43000
------------------------------------------------------------
-----------------------------MRGRKYRNSVRPNRVTGSGFWKATGIDKPVY
-----SNLDCVGLKKSLVYYLGSAGKGTKTDWMMHEFR-LPSTT-KTDSP---QQAEVWT
LCRIFKRVT-SQR-------------
>AT3G12910
-MIEP-R-DNTRE-AL-KLP-GFRFHPTDEELVGYYLSK-KV-L-LKK-T-KIDEIVSQI
DIYKFDPWDLPSRNT-----EKE-SYFFCKRGRKYRNSIRPNRVTGSGFWKATGIDKPVY
-SDG--SNKAIGLKKTLVYYLGSAGKGNKTDWMMHEFR-LPTIPPTHSNPS-LLHAEVWT
LCRIFKRTV-SSRYTPDWREL-----
>ATR0564G311
--M-------------------------------FYVRE----E----------------
---------M---ATI---GEKE-WYFYCPRDRKYRNSARPNRVTGAGFWKATGTDRPIY
SSE---GSKCIGLKKSLVFYKGRAAKGIKTDWMMHEFR-LPDSN-SPKKPKNLPANDSWA
ICRIFKKT-----NSMTQRAL-----
>ATR0820G111
--MQG------------IPI-GYRFYPTEEELLSFYLKN-KL-D-GNR-E-EIHRFIPLV
DIYSYDPWQLPAMAGEANIGDGEQWFFFVQMQKREKQGGRPNRIAPSGYWKATGTPGYVY
-----SNNGVIGLRKSLVFYTGRAPYGRKTKWKMNEYK-LRDVASSSSHG--FEV-REMS
LCRIYVKSG-V--RQFDRRPP-----
>ATR0820G272
--MPG------------FPI-GYRFYPTEEELLSFYLKN-KL-D-GNR-E-QIDRIIPLV
DIYSYDPWQLPARAAEANIGDGEQWFFFVRIQERETHGGRPNRIAPSGYWKATGTPGYVY
-----SNNGVIGLRKSLVFYTGRAPYGRKTKWKMNEYK-LRDVASSSSHG--FAVRREMS
LCRIYVKSG-V--RQFDRRPP-----
>AT3G44350
--MGE----------E-LSV-GFRFYPTEVELLTYYLRI-QL-G-GGN-A-TIHSLIPIL
DVFSVEPTQLPNLAGERCRGDAEQWIFFVPRQEREARGGRPSRTTGSGYWKATGSPGPVF
-----PDNRVIGVKKTMVFYTGKAPTGRKTKWKMNEYKAV--ETASVSTI---KLRPEFS
ICRIYIKSGSS--RAFDRRPTE----
>AT5G22380
--MAD----------E-VTI-GFRFYPTEEELVSFYLRN-QL-E-GSD-D-SMHRVIPVL
DVFEVEPSHLPNVAGVRCRGDAEQWFFFVPRQEREARGGRPSRTTGSGYWKATGSPGPVF
-----KDNKMIGAKKTMVFYTGKAPTGRKTKWKMNEYHAV-DETVNASTI---KLRREFS
LCRVYITTGSS--RAFDRRPEG----
>LOC_Os01g64310
--MAD---------GR-RAP-GFRFYPTEEELICFYLRN-KL-D-GR--D-DIERVIPVF
DVYSVDPLQLSEIHEMGGGEEGEPWFYFCPRQEREARGGRPSRTTPSGYWKAAGTPGVVY
S----ADRRPIGMKKTMVFYRGRAPSGTKTAWKMNEYRAF-DASASSAGANHPQLRSEFS
LCRLYTRSG--GIRQFDRRP------
>LOC_Os05g37080
--MGE------------LPP-GYRFYPTEEELVCFYLRH-KL-D-GRRVP-DIERVIPVA
DVCSLDPWQLPEAQGA-WTGDGEPWFYFCPRQEREARGGRPSRTTPSGYWKAAGTPGWVY
-----SDGRPIGTKKTMVFYRGRAPAGAKTKWKMNEYRAFEDDDAAAAAPNHLQTRSDFS
LCRLYTRSGCP--RQFDRRP------
>LOC_Os11g05614
--MAT-T-RSGVGGPF-ATP-GFRFYPTEEELLGFYLRH-RL-A-GTR-P-DVERVIPVV
DVYGYHPSQLAALAGEASARDTEQWFFFCPRAERELHGGRPARTTPSGYWKATGSPSCVI
-SS--ATNRVIGVKRTMVFYQGRAPTGTKTRWKMNEYKAVADADAAAAAMPP-RLRNELG
VCRVYISTG-T--RSFDRRPLD----
>LOC_Os12g05990
--MVM---SGGGGGPA-ATP-GFRFYPTEEELIGFYLRH-RL-A-GTRAD-DVARVIPVV
DVYGYHPSQLAAMAGVATAGDREQWFFFCPRAERELHGGRPARTTPSGYWKATGSPSFVF
SSSA-AAARVIGVKRTMVFYQGRAPSGTKTRWKMNEYKAVADDDHNAAGVPPVRLRNELS
VCRVYVSTG-T--RSFDRRPLD----
>ATR0736G158
--MS--L-KGIE--GK-LPP-GFRFYPRDDELVCYYLCN-KV---------KLPSTMVEV
DLHNCEPWELPDAAEL---SPKE-WYFFTIRDRKYATGFRMNRATSAGYWKATGKDRPVI
EDA----TQSVGMRKTLVFYRGRAPNGCKTDWVMHEFR-L-DN-SEFPPK------EDWV
LCKVFHKNR-GEHKVSMDMGKGN--G
>AT4G28530
--MG--L-KDIG--SK-LPP-GFRFHPSDEELVCHYLCN-KI-R-AKS-D-ALKGDLVEI
DLHICEPWELPDVAKL---NAKE-WYFFSFRDRKYATGYRTNRATVSGYWKATGKDRTVM
DPR----TRQVGMRKTLVFYRNRAPNGIKTTWIMHEFR-L-EC-PNIPPK------EDWV
LCRVFNKGR-DSSQDNNYYNNDNQTQ
>LOC_Os03g01870
-MMGGEV-RAIE--SR-LPP-GFRFHPSDEELVGYYLRN-KQ-Q-QQQQQ-AATSMLVEV
DLHACEPWDLPEVAKV---GSDE-WYFFSWRERKYATGWRRNRASKQGYWKATGKDKPIL
-------HPTVGARKTLVFYSGRAPNGRKTAWVMHEFRLL-HHHHHPNPN--QNMEDDWV
LCRVFRKNN-SNGQPLATSSPPAHHL
>LOC_Os02g41450
--MRV-----------------------------FVLSK----------------IVVAI
CAYTN-----AEVAKL---TASE-WYFFSFRDRKYATGSRTNRATKTGYWKATGKDREVR
SSS--SSSRAVGMRKTLVFYQGRAPNGVKTGWVMHEFR-L-DS-PHSQP------REDWV
LCRVFQKKGDGGP-------------
>LOC_Os02g56600
---MG-L-RDIE--LT-LPP-GFRFYPSDEELVCHYLHN-KV-V-NQH-R-AGGGTMVEV
DLHTHEPWELPDVAKL---STNE-WYFFSFRDRKYATGLRTNRATKSGYWKATGKDRVIH
NPKLHAHRRAVGMRKTLVFYRGRAPNGVKTNWVMHEFR-M-EN-PHTPP------KEDWV
LCRVFYKKK-AETETESSYSMENEQE
>LOC_Os04g43560
---MG-L-REIE--ST-LPP-GFRFYPSDEELVCHYLYK-KV-S-NER---ASQGTLVEV
DLHAREPWELPDVAKL---TASE-WYFFSFRDRKYATGSRTNRATKTGYWKATGKDREVR
-----PATRAVGMRKTLVFYQGRAPNGVKSGWVMHEFR-L-DS-PHSPP------KEDWV
LCRVFQKSK-GD--------------
>LOC_Os10g33760
--MAG-L-REME--ST-LPP-GFRFCPSDEELICFYLRN-KV-A-NHR---VASGTLVDV
DLHAREPWELPEVAKL---TAEE-WYFFSFRDRKYATGSRTNRATKTGYWKATGKDRIVH
-----GTTRAVGMRKTLVFYLGRAPNGQKTTWVMHEFR-L-ET-PNSQP------KEDWV
LCRVFDKKK-PSTEAEGGGS------
>LOC_Os04g52810
--M--------------------VFFTCHESLA-YFLARARA-A-GRR------------
-----RRED-A--ARV---GATE-WYFFSLHDRKYATGQRTNRATRSGYWKATGKDRAIV
AAAGEAGGEVVGMRKTLVFYQGRAPRGSKTEWVMHEFR-V-DGHSSSTSS--SNLKEDWV
LCRVFYKSR-TATRAVVSGEAAVSLS
>ATR1098G028
--MSF-L-DLVE--AR-LPP-GFRFHPRDDELVMDYLWK-KI-A-----------SMIEL
DLNKCEPWDLPDIAKV---GGKE-YYFFNLRDRKYATGTRTNRATVSGYWKATGKDRQVF
------DNQTVGMRKTLVFYQGRAPNGTKTDWVMHEFR-L-EGPSSSSFSPQIPLKEDWV
LCRVFYKSR-GEGTSNTEHDEF----
>AT1G56010
-KESS-I-SMVE--AK-LPP-GFRFHPKDDELVCDYLMR-RS-L-----------VLIQV
DLNKCEPWDIPKMACV---GGKD-WYFYSQRDRKYATGLRTNRATATGYWKATGKDRTI-
-------LRKVGMRKTLVFYQGRAPRGRKTDWVMHEFR-L-QGS-HHPPNSLSSPKEDWV
LCRVFHKNT-EGVCRDNMGSCF----
>AT3G12977
-NKGS-I-SMVE--AN-LPP-GFRFHPRDDELVCDYLMR-RT-V-----------VLIDV
DLNKCEPWDIPQTARV---GGKE-WYFYSQKDRKYATGYRTNRATATGYWKATGKDRAI-
-------QRNVGMRKTLVFYRGRSPKGRKTDWVMHEFR-L-QGKLHHSPN---SLEEEWV
LCRVFHKNS-NGAIDDITRSCS----
>LOC_Os06g46270
-GMNS-L-SMVE--AR-LPP-GFRFHPRDDELVLDYLER-KL-L-DGG-V-AAAAVMVDV
DLNKCEPWDLPEIACV---GGKE-WYFYSLRDRKYATGQRTNRATESGYWKATGKDRPI-
-------SRKVGMRKTLVFYKGRAPKGKKTEWVMHEFR-K-EGQ--GDPM-KLPLKEDWV
LCRVFYKSR-TTIKLPTEGSY-----
>LOC_Os08g10080
--MSF-I-GMVE--AR-MPP-GFRFHPRDDELVLDYLLH-KL-A-AGG-R-YGGGAIVDV
DLNKCEPWDLPDAACV---GGKE-WYFFSLRDRKYATGHRTNRATRSGYWKATGKDRSI-
-------TRRVGMRKTLVFYRGRAPKGRKTEWVMHEFR-L-E------PQ-PLHLKEDWV
LCRVFYKTR-QTISPSSEEAVT----
>LOC_Os12g41680
-MMSF-L-SMVE--AE-LPP-GFRFHPRDDELICDYLAP-KV-A-------GFSGPMVDV
DLNKVEPWDLPEVASV---GGKE-WYFFSLRDRKYATGQRTNRATVSGYWKATGKDRVV-
-------ARRVGMRKTLVFYQGRAPKGRKTEWVMHEYR-M-EGV--HDQQSSFSSKEDWV
LCRVICKRK-SGGATSKSRSLTTT--
>LOC_Os02g06950
---------MVE--AR-LPP-GFRFHPRDDELVVDYLSG-KL-R--SG-D-SGGGTLIDV
DLNKCEPWDLPEIACI---GGKE-WYFYNLKDRKYARGQRTNRATESGYWKATGKDREI-
-------TRKVGMRKTLVFYRGRAPKGERTDWVMHEFR-Q-ELDSHSHASQLDYMQEGWV
LCRVFYKSR-TEAAAPTMESTLP---
>LOC_Os12g29330
--MET-T-------KK-LPP-GFRFRPTDEELVVHYLRR-RA-L-GSPLP-PAV-DIPDV
RLLAHDPSDLP--------GEQE--YFFTCKEAKYVKGRRANRATGAGYWKATGKEKPVA
VSVAAPRSQAVGMKRSLVFYRGKPPTGKKTDWVMHEYR-L-AGACRRAATPA---RAEWV
LCRVFRKKG-SAA-------------
>LOC_Os01g15640
--MES---------LRDLPP-GFGFHPKDTELISHYLKK-KI-H-GQK---EYE-IIPEV
DIYKHEPWDLPAKCDV-PTQDNK-WHFFAARDRKYPNGSRSNRATVAGYWKSTGKDRAIK
-----MGKQTIGTKKTLVFHEGRPPTGRRTEWIMHEYY-I-DERCQACPD-----KDAYV
LCRITKRNG-NGNDNSDPHPEPYDAP
>LOC_Os02g57650
--MSQ-SPPDSSSAVP-LAP-GFRFHPTDEELVSYYLRR-RI-L-G-RR--RID-AIAEV
DLYRLEPWDLPSLSRI-RSRDAQ-WYFFARLDRKVTRGNRTNRATPRGYWKTTGKDRDVH
-----HRGKLVGMKKTLVFHSGRAPKGQRTNWVMHEYRLL-DGT-----------QDLHV
VCRIFQKNG-SGPQNGAQYGAPYLEE
>LOC_Os08g44820
--MSHPS-SSSSSATS-LAP-GFRFHPTDEELVSYYLKR-KV-H-GR--P-KVD-AIAEV
DLYKVEPWDLPARSRL-RSRDSQ-WYFFSRLDRKHANRARTNRATAGGYWKTTGKDREVR
-----NGPTTVGMKKTLVFHAGRAPKGERTNWVMHEYR-L-DGQ--------TTIQDSFV
VCRIFQKAG-PGPQNGAQYGAPFVEE
>LOC_Os08g42400
--MER-A-AAAAPVVV-LPP-GFRFHPTDEELVVQYLRR-KA-F-GL--P-PAA-VIPDL
NLFKLDPWDIPGA-----SSDGD-KYFFAV--RPPA---RGRRTASGGCWKAGGRDKPVV
A--RCGGSHLVGVKKGMVFVQGRKAPAAAAAWVMHEYS-L--------------------
--------------------------
>LOC_Os09g33490
--MAT---------QQ-LPP-GFRFHPTDEELVVQYLRR-RA-L-CR--P-PAA-VIPDV
DATVLDPWDLP------GAGDGE--YFFSFRQLAAASGWRRRR-AGSGYWKATGAEKPVF
CGGGGGGQHLVGVKTTLLFLRAKPP---RTHWVMHEYR-LAAGAVAAAGQKRHSCQGEWV
VCRIFLKNNRSSRRAGDADGETPVTG
>PAB00016972
--MGH---------NS-QPP-GFCFHPTDEELFTHYLKR-KV-C-G---P-PCS-VISEA
DPYEYEPWDLPGTACL-KRRNLK--YFFSPRNGEYPIGSMKVRATKVGYWKTTGKDRTIS
-----ACSEVLGIKKTLVFYRGRAPHGERTNWRMHEY--L-DCNNSNSNT-----KQSYV
LCKVFQKN-----RRRCKHCRPSSSQ
>AT3G49530
--MNQNL-------DS-LPV-GLRFRPTDEELIRYYLRR-KI-N-GHD-D-DVK-AIREI
DICKWEPWDLPDFSVI-KTKDSE-WLYFCPLDRKYPSGSRQNRATVAGYWKATGKDRKIK
SGK----TNIIGVKRTLVFHAGRAPRGTRTNWIIHEYR-A-EDDLSGTNP-----QSPFV
ICKLFKKEG-EEDSKSDEVEEPAVSS
>AT5G24590
--LSL---------AS-LPV-GFRFSPTDEELVRYYLRL-KI-N-GHD-N-DVR-VIREI
DICKWEPWDLPDFSVV-KTTDSE-WLFFCPLDRKYPSGSRMNRATVAGYWKATGKDRKIK
SGK----TKIIGVKRTLVFYTGRAPKGTRTCWIMHEYR-A-EKDLDGTK----SGQNPFV
VCKLFKKQG-AEESKSCEV-EPAVSS
>LOC_Os11g03310
------------------------------------------------------------
---------------M---GNNE-WY-FSRKDMKYPTGMRTNRATKEGYWKATGKDREIF
YEGSSNNKQLVGMKKTLVFYMGRAPKGTRTNWVMHEFR-P-HANLHNHYPLRLNP-NEWV
VCKVFHKKG-DEANQQQQP-------
>LOC_Os12g03050
--MVE-S-TTSLV-LF-LPP-GFRFHPTDAEVILSYLLQ-KL-L-N---P-SFTSPIGEV
DLNKCEPWDLPSKAKM---GEKE-WYFFSHKDMKYPTGMRTNRATKEGYWKATGKDREIF
YGGSSKKKQLVGMKKTLVFYMGRAPKGTKTNWVMHEFR-L-HANLHNHHPLRLNPKDEWV
VCKVFHKKG-DEANQQQQPQ------
>LOC_Os11g03370
--MVE-T-STSLV-LF-LPP-GFRFHPTDAEVILSYLLQ-KF-L-N---P-SFTSPIGEV
DLNKCEPWDLPSKAKM---GEKE-WYFFSHKDMKYPTGMRTNRATKEGYWKATGKDREIF
YGGSSNNKQLVGMKKTLVFYMGRAPKGTKTNWVMHEFR-L-HANLHNDNPLRLNLKDEWV
VCKVFHKKD-DEAKQQAQA-------
>ATR1158G026
--MGN-T-NGNI--AS-LPP-GFGFHPTDVELVSYYLKG-KI-L-G---K-NRD-TIPEV
DLYKHEPWDLPEKSDM-PFRCSS-WHFFCARGKKYPNGSRTNRATKAGFWKATGKDRNVK
-----FRRRTIGTKKTLVFHAGRAPSGVRTDWLMHEYH-L-KEECEAAAP---GMKDAFV
LCRVFKESGTSGLEQNERHVAAQPTE
>AT1G32870
--MDL-S-------GG-LAP-GFRFHPTDEELVVYYLKR-KI-R-RKK---RVE-AIGET
DVYKFDPEELPEKALY-KTRDRQ-WFFFSLRDRK--HGSRSSRATERGYWKATGKDRVIH
-----CDSRPVGEKKTLVFHRGRAPNGERTNWVMHEYT-L-KEELKRCGG---DVKDAYV
LYKIYKKSG-SGPKNGEQYGAPFIE-
>AT1G34180
--MVDSSRDSCFKAKF-SAP-GFRFHPTDEELVVYYLKR-KI-C-CKK---RVN-AIGVV
DVYKVDPSELPGLSML-KTGDRQ-WFFFTPRNRKYPNAARSSRGTATGYWKATGKDRVIE
-----YNSRSVGLKKTLVFYRGRAPNGERTDWVMHEYT-M-DEELGRCKN-----KEYYA
LYKLYKKSG-AGPKNGEQYGAPFQE-
>AT1G34190
--MADSSPDSCFKGKF-SAP-GFRFHPTDEELVMYYLKR-KI-C-RKR---RVN-VIGVV
DVYKMDPEELPGQSML-KTGDRQ-WFYFTPRSRKYPNAARSNRGTENGYWKATGKDRVIE
-----YNSRSVGLKKTLVFYRGRAPSGERTDWVMHEYT-M-DEDLGRCKN-----QEYYA
LYKLFKKSG-AGPKNGEQYGAPFQE-
>LOC_Os09g32040
-GMENPP-------LR-WPP-GFRFSPTDEELVLYFLKR-RIAT-GRPTP-----YIADV
DVYKSHPSHLPERSAL-RTGDKQ-WFFFSRMDRKYPNGSRASRTTGEGYWKATGKDRSIC
NGGGGASGRAVGSKKTLVYHHGRAPRGERSDWVMHEYTLL-DAL------PP-AARDRYA
LYKLFHKSG-AGPKNGEQYGAPFREE
>LOC_Os08g33670
--MEE-E-------QR-LPA-GFRFFPTDEELVTYYLAR-KA-M-DAT---TSA-AIRDV
DLYTSDPWHLPDSSAA-STGGGE--YFFCRRSSKYPSGARVRRATAGGYWKSTGKDKGVY
AAGG--GGGLVGTKKTLVFYEGRAPRGEKTSWVMHEYR-APSTNIRGAQAHNLDI-SEWV
ICRVFKKQT-TTTTTTVQEHTPNRRR
>LOC_Os09g24560
--MSA-R-GGVTMARL-LPP-GFRFRPTDGELVAHYLAR-KA-A-DAG---TSA-AIRDA
DLYRAEPWDLPDAAAEEEEEERC--YFFCTRSFRWPSGTRTNRATATGYWKSTGKDKAVL
HGGG-GGGRPVGVKKTLVFYRGRAPRGEKTSWVMHEYRLL-HGGAATASSPTTVVRSEWV
ICRVFVRKG-NNDRGTTEHHLPS---
>LOC_Os01g70110
--MAAEA-ASGGGGAG-LPI-GFRFRPTDEELLLHYLRR-KV-M-S---P-PAD-VIPVA
DLARLHPWDLPGE------GDGE--YFFHLPATSWRRGGGGSRGGGGGAWRASGKEKLVV
APR--CGKRPVGAKRTLVFFRG----GARTDWAMHEYRLLPDDH------PP---ENDWV
VCRVFKKT--T--TLAHRRSPPSIR-
>Pp3c6_1310
--MRF-S-HKADRAVA-IPV-GFRFHPTDEELVGWYLHN-RV-T-APE-P-EDDQIIREL
DLYKHEPWDLAEVCKIHSVNQNN-WYFFSHKDKKYPTGNRANRATKAGFWKATGRDKCIQ
-------TRYVGMRKTLVFYKGRAPHGQKTDWIMHEFR-L-DGN---------QAGDEWV
VCRVFRKTK-NIKTKGDDTPSTSME-
>AT1G02210
------------------------------------------------------------
---------------------MV-WFFFSCDEY-----NEEILKTNSGYWKETVSNTPII
GKWI-TSNGVIGEKQVLVFQSYENINGSKSDWVMHVYQ-P-TFL------PN---Q---V
IFRI----------------------
>AT1G02220
--MET--------------PVGLRFCPTDEEIVVDYLWP-KN-S-DRDTS-HVDRFINTV
PVCRLDPWELPCQSRI-KLKDVA-WCFFRPKENKYGRGDQQMRKTKSGFWKSTGRPKPIM
-----RNRQQIGEKKILMFYTSKE---SKSDWVIHEYHGF----------HN---QMMYT
LCKVMFN-G--GMREKSSSSPSSSG-
>AT3G04420
--MEN--------------PVGLRFRPTDKEIVVDYLRP-KN-S-DRDTS-HVDRVISTV
TIRSFDPWELPCQSRI-KLKDES-WCFFSPKENKYGRGDQQIRKTKSGYWKITGKPKPIL
-----RNRQEIGEKKVLMFYMSKELGGSKSDWVMHEYHAF----------PT---QMMYT
ICKVMFK-G--DVREISSSSASYG--
>AT1G02230
--MMN--------------PVGFRFRPNDEEIVDHYLRP-KN-L-DSDTSH-VDEVISTV
DICSFEPWDLPSKSMI-KSRDGV-WYFFSVKEMKYNRGDQQRRRTNSGFWKKTGKTMTVM
RK---RGNREIGEKRVLVF---KNRDGSKTDWVMHEYH-A-TSL------PN---QMMYT
VCKVEFK-G-EE-TEISSSSTG----
>AT1G02250
--MAN--------------PVGFRFRPTDGEIVDIYLRP-KN-L-ESNTS-HVDEVISTV
DICSFDPWDLPSHSRM-KTRDQV-WYFFGRKENKYGKGDRQIRKTKSGFWKKTGVTMDIM
-----TGDREIGEKRVLVFKHG----GSKSDWAMHEYH---TFS------PN---QMTYT
LCKVKFK-G-E--RREFSVATGSG--
>AT1G01010
--MED--------------QVGFGFRPNDEELVGHYLRN-K--I-EGNTSRDVEVAISEV
NICSYDPWNLRFQSKY-KSRDAM-WYFFSRREN--NKGNRQSRTTVSGKWKLTGESVEVK
DQWGFEGFRGIGHKRVLVFLDGRYPDKTKSDWVIHEFH-Y-DLL------PE---HQRYV
ICRLEYK-G-DD-ADILSA-------
>Mapoly0091s0063
--MSTHYGSSTIGGPS-ISPWGWHFRPTGAELIT--LNK-KVKR-QQDRSRDISDVLREI
DLSQVEPWEIPETCSIRATHDEQ--YFYTQKEQKYRHGKRSNRATRRGFWKATGRDKPIY
GKINQRHKRVIGYRKALVFYEGRAPNGNKTDWILHEYR-L-EAD------PD---SDEWV
ACHMFIKER-NPPRDVADVSDLPNGG
>Pp3c23_9520
--MIV---------TD-LPP-GYRFSPSDVELVAHFLKR-KI-N-GER---DVN-PIVVV
DLYKMEPWDLPVRSVN-GSNDRE-WYFYNARDKKYPSGSRTNRATELGYWKSTGKDRCIR
CKYAN------GMKKTLVYYTGRAPNGERTDWVMHEYR-M-EDKYESLKE-----RQEYV
LARVFHKSG-LGPNNGAQYGAPFIEE
>ATR0907G008
--MAS---NGTANGPR-PPPMGVRFCPSDEELM-YYLWR-HL---G---P-PTN-FILEE
DLYHLDPWELP-----------D-----------MP----------ASFCN---------
----------V---------EGRLL------LILLL---L------------------VV
MKDIFQ-S------------------
>AT5G50820
--MDISAQRFAMNGMR-LPP-GFRFDPDDEDLVFEYLAK-KV-L-H-----PMD-DLPEL
RSCNVDPWDL-EK-------NKE--YYFVKKEER----ERKGRETLSGYWEAGGRD-CIH
----------LGRRKTFAFFIGKKPRGTITPWIMYEFRLL-SSRTRWSSSPR---EGKWR
AVKVVVKE--E---------------
>AT4G01520
--MMK-------------DPTGYRFSPTGEEVINHYLKN-KI-L-GKT---LVDEAISEI
NILNHKPSKLPKLARI-QSEDLE-WYFFSPIEYTNPNKMKMKRTTGSGFWKPSGVDRKIR
-----RGNGVIGIKKTLVYHEGKSPHGVRTPWVMHEYH-I------------TCLKRKYV
VCQVKYK-G-EAAEISYEPSPSLVSD
>AT4G01540
--MMK---------GL-I---GYRFSPTGEEVINHYLKN-KL-L-GKY---LVDEAISEI
NILSHKPSKLPKLARI-QSEDLE-WYFFSPIEYTNPNKMKMKRTTGSGFWKPTGVDREIR
-----RGNGVIGIKKTLVYHEGKSPHGVRTPWVMHEYH-I------------TCLKRKYV
VCQVKYK-G-EAAEISYEPSPSLVSD
>AT4G01550
--MVKDL-V------------GYRFYPTGEELINHYLKN-KI-L-GKT---LVDEAISEI
NICSYDPIYLPSLSKI-KSDDPV-WYFFCPKEYTSAKKKVTKRTTSSGYWKATGVDRKI-
KDKR--GNRGIGIKKTLVYYEGRVPKGVWTPWVMHEYH-I------------TCLQDQYV
ICQVMYK-GEDGDNNSSEPSQSLVSD
>LOC_Os02g12310
-AMTPQL-AF----SR-MPP-GFRFQPTDEQLVVDYLQR-RT-A-AQP---CVTPDITDI
DVYNVDPWQLPAMAMY-GS-DHD-RYFFT----MAAREAQARRTTPSGFWKPTGTKKTIF
VVAG--GHEVTAVKRRFVFYLGHQPSGSKTSWIMHEYR-L------------MNSR----
---------------AAVPSSSSVNR
>LOC_Os11g45950
--MGA----------------G-----------------------------AGE------
----------P-------------WFYFRHHERWMH---RMDRSTPSGYWKTAGKASFVY
SADRH-----VGLKKSMLFYRGPEPSGRKTKWKIDEFA-L-DNAANGSGE--AQLRQNLS
LCRLYSKS--S---------------
>PAB00024718
--MKG-L-NFTYAQTR-SSP-RIQIPSTNEDLIMQYLAG-KV-L-DNT---TGR-AIAEI
ALNKCKPWDIP----------------------------------------------SIL
----------V-----------SAS-----------F--I--------------------
--------------------------
>PAB00027695
--MET---------FA-LPS-GFRFHPTDEELIFNYLKG-KL-K-N-----KASEVIPEV
DLYRCEPWDLP---------STE--IAVLERGRT--EGLHGEASCVTGVLCYFGLLESIN
----------VGCMLEGIFYRRQIP------MPMNC---I--------------------
-------NG--GD-------------
>PAB00054965
--MET---------FA-LPL-GFRFHPTDEELILNYLKD-KL-K----------------
---------MA---------SK----------------HQRSR-----------------
----------LFPRSTFTY---ASP-GT---CLINPFRTL-----------------TWS
GISLVL--------------------
>AT5G14000
--MEVEK-RIVVNGMK-LPI-GYRFHPTEQELILHYLLP-KAFA-S---P-PSS-IIPVF
DLFFSHPLSFPQK-------EKQ--YFFCKKREV----SNEHRSSGDGYWKPIGKERPII
-----ACGKTFGIRRTLAFYTNKSSYCNKTRWSMTEY--L-AGF-ASAKV------GEWA
VYNVYERKG-SGRQRKSREGDD----
>PAB00055471
ECMNT-R-DWNLASFA-LPP-GFRFHPTDEELIFNYLKV-K--L-NHG---KAAEVIPEV
DLYRCEPWDLP-------------------------------------------------
------------------------------------------GNFNSLF*----------
--------------------------
>ATR0800G108
--MGE---------LDGLPP-GFRFVPTEEELVSHYLKN-KV-S-ERS-PNNPD-IIREL
DIYNHEPFDLP---------ENQ-LFFFAERTAP----SRKVRVTGGGYWKVVGRKRPVV
-----SGREGVGFKTTLVFHKGRAPNGEKTDWRMKEY--L-ASD-----------RDGHA
LCHIYLKS--T--KKRQVICESSFVQ
>LOC_Os11g31360
--MAGPGVCINLLNMH-LSV-GCVFRPTEGELVVNYLYR-RA-M-Q---P-PCD-FITDV
DIQCHNPWEIPAG-------EKK--HFFTRKENSHPRDYESNHAAGDGFWRLAGTEVPIY
KPSGGADEKLVGMKRTLVFHFRKSSSTERTGWVMPTCR-CQ---QKNNGSPLETMEDNWM
ICRIYKKR-----QRAPQVIIPPSIG
>LOC_Os11g31340
--MASPGVCINLVNTR-L--------PTNADLVVHYLHR-RA-I-Q---P-PCD-FITNV
DILQHNPWDIPAE-------EKT--YFFIHEENERLGNHHSNRAAGDGFWRPVGSEVPIY
KRSGGADEALVGMKRTLVFHYGNSSSAKRTEWVMQEFR-LADGSTENNGSPLKTMEDSLR
ICRIYKKR-----QRTPQFIIPPSIG
>LOC_Os11g31380
-------MHLPAVG-----------HPTEGELVFHYLYR-RA-V-N---P-PSE-FICDV
NVLPHNPWDIP------------------------------------------GSEKPVY
NQGGGSDCMLVGMRRTLTFYFGNSRTAERTKWGMQEFR-LADGSKRNDGLPLETVEDGWL
ICRIYRTR-----QRALPVITPPAIE
>LOC_Os11g31330
--MANTGLSIPMVNIH-LLP-GFRFRPTDDELVIKYLYP-RA-F-H---P-PCA-IITDV
DIHHHNPWDIPVA-------ERE--HFFTRKEVKYPGSRRSNRVAGNGFWRAAGSEVPIY
KPEGAANDMLVGMRRTLVFHYGKSRSAERTEWAMHEFQ-LANGSKKSDGLPLRIMEDSWV
ICCIYKKR-----QRAPPVVIPPVIG
>LOC_Os11g31370
--MAG--------------P-----------QMS-----------------PYD-FITDI
DILHHNPLDIPTR----Q--EKK--HFFTRKEKK--HGNCRNHAAGVGFWR---------
----------------------KSSFAESMEWAMQEFQ-L-AGS--------------LL
PCFVMRAT--SGT-------------
>AT3G56520
--MEP---------RA-LPV-GFRFRSTNCEISNYFLKK-KA-L-G---P-KAR-TIPEE
DIFSRHPHDLP--------GSEEHWYYFCR--------KRDNQSNSHNLWTPIGEETNVL
DPK--NNDALVGIKRRFTLIAQEEEESDKYNWFMDEIS-LP-----------QTVNTDWV
LCHIFGKK--TKP-------------
>AT5G41090
--MGP---------RA-LPV-GMRFRPSDLELAVYFLIK-KA-L-G---P-ALT-VPDEC
DIFSTHPRDLP--------GSEEHWYFYCKKPKN-----QVTRTKSYNLWIPTGEKTDVL
DPKK-NGGELVGIKHSFTFIENEEEESDQCNWFLDEIS-LP-----------LTVDTDWT
LCHIFYEK--VKP-------------
>AT3G04430
--MYR------------------TFNPPEEELINYYLNN-KI-T-END-D-VGK-QIAEV
NILHHEPADLPGLAKI----ESHTWYFISPVEK---FGNRTKRVSRSGHWKITGNSRTIK
-----VDGNPIGLKKFLVFQENRSSSSSKTNWIIHEFSFLPNKM--------LTEKEDGD
YCNGLDEQ--S--EQGESSGLLFG--
>LOC_Os11g34340
--MENGG-NDGDGSLQ-LSP-SFHFVPTDKELVDFHLRE---------------------
---------I------------Q------------------------GLWG---------
--------------RYVVLFHG---EGA-----------I---------------EDE--
------EE---G*-------------
>LOC_Os11g04960
--MNPTIENGGSGGLQ-LPP-GYHFVPTDEELVDFYLRG-KI-E-GRD-P-PRH-FISEE
NIMRYDPQKL-EK---KGYGEDR-WYFFMVREPSTKKKDEPNRGVEEGSWSATGSVVQIH
STK--TNRKAIGSKRVLTYKSARSA---ENDWSMHEY--L-AGK-----------QGQYV
LCAIQLKQ--TEREKAREEQKNDNKR
>LOC_Os10g09820
--MTAES-NGGNSSLR-LPP-GYHFVPSDEELVDFYLRG-KI-E-QRR-P-PMD-FINEV
DIMSFDPVKL-EK---KGYGENR-WYFFTVRKPSTKKKDEPNRGVEEGSWSATGSVAYIC
-----KDHETIGTKRVLTYKSARSA---EEDWSMHEYQIL-DTT--------DTMSDQYV
LCAIQLKQ--TEAKKAQEEEERGVKR
>AT3G56530
--MAIPQ-RNKRKAFA-FPP-GYRFVPKDQELIFHYL---KP-F-SGN-KCLLNVPIHRV
NIYESNPQHLSEK---YEKGDKD-WFYISERTK---TGGRSNKD-NGGYWSATVAAQKIN
AGNGI-----VGYKTSLEYYVGKQSNSVKGDWLMQEYW-F-ESSDDNNN------EVDHA
LCKIYLKK--K--KAEEAENEKLKK-
>AT3G55210
--------------YV-LPP-GFKFVPNDEEVIHCYL---KP-Y-SGN-TNLLHVPIHLV
NIYESNPQTLSEE---FQKGDKE-WFIITERNKVLSVGAKRQKDTNGGYWHATVAAQKIN
AGDGV-----VRNKRPLAYYVGKPSEGVKTDWLMQEYS-L-DHSSHNND------K-DYT
LCKIYLKM--N--KEVGEEKKKQKK-
>AT3G56560
LLMMMPG-RNKRKEYV-LPP-GFKFMPNDKEVINCYL---KP-Y-SGN-TNLLNVPIHRV
NIYESNPQTLS---------GRN-VATLTE-------------DIGTQKW----LPKRFK
AGDGV-----VGNKRPLAYYVGKPSEGVKTDWLMQEYS-L-DHSSHNTT------R----
--------------------------
>LOC_Os01g59640
--MAE-S-SESAWPQQ-LVP-GIRFVPSDIELILDFLRP-KL-R-GEQ---PSY-SYMHV
DVYSDHPKELPSR-------EGN-WYMFSPRNRKYNKGKRPSRTGQLGFWKSTTKNEAVL
DALS--DNMLIGYKACLTYHESPTPKLKKTPWKMWEFRPF-DAE------EE-PMRNDWV
LCKVTNKD--N--KVTTKKFKP----
>LOC_Os05g43960
--MAG-L-GKGESS-------GFRFKPREAEAVEYYLLP-RL-Q-G---P-PVPNIVVE-
NVYEFEPERLNEKCNGGVAGEGEGWYFLSPRDRKYRNGKRPSREDKAGRWKSTGKTEPIT
ECYGW-----VFCVTSLVYF--KGPVKTKTKWLMREFK-L-DKTAAAGGSQR---QDQYV
LCRIYTKKG-AGEEDIDEWAEACAVF
>Pp3c4_29470
--MS-----------------GVRIGDVTTE-----------------------------
-----DQSD---------------WYFFSHKDKKYPCGNRANRATAGGFWKATGRNKPIH
------------LQRNMI--DG-AP------GVVPNY----SGG--------------WV
VCRVFRKTK-NNANSLDTYCSFKECQ
>LOC_Os03g59730
--MAAINPVAGEVASS-LPPPGHRFFPPPAMMVGHAVKR-RR-R-NTSAPASAEEALAIV
DIPGVTPTDLPAMCKLGDLGDGA-WYVFSPRSR-YKRGVRPARTTAVGYWKSNSAEADVV
-----DDGEVIGRVNSLTLALGHQPRGKATHWRMKEYR-IPDSNTPMLSQ--IVLQDEWV
LCKLYHKQ--KGK-------------
>LOC_Os11g29430
--MASCP-SLFSGRSR-RAP-ASRRRPWSRGLFTAGLRRRRS-R-G---PSAAAGVILTP
HLRRLTPLDLPSMPST----AAH-WLSSRARARRHALGQRTRR--------ASGRPYEIL
----------MGRSCKQEHE--TSPSGGGSSRPASRYRPI-DIV------------DGHG
LMKLPPESP-S---------------
>Pp3c27_7430
--MSK----------------GH-----------------KV------------------
------------------------------------------------------------
-----------GVKKALVFYRGKAPKGEKTNWIMHEYR-LAEGVTSTHHP--RNSRDDWV
LCRIYEKT--SHAQRASKEYENSS--
>PAB00004920
--MLL-----------TIQE-KIKWVDTMSELDQKELEE-KT-K-EKS---SIKEALRGL
ELSYSESGGM-DC-------DED-------RSRQVP--KEPQK--------ATGKEKEVF
-----AHTEWIGMKKTLVFYRGRAPKGEKTNWVMHEYR-L-EGHYHQLSK-----KDEWV
VCRINHKN--SGGKKITPGLINKNFY
>AT5G04400
--MHIDA-------YV-LCRTGSRYAPFLEE---EWDGE-RV---------AIH------
-----VPDDLP--CVL----NKE--LIQYKRKRRISSSTQDHRSFTETIIDSTASAEPLD
-----ISERILGMLDDLEKE--QEPDGNKINEIQQEQKKL-DLN-----------KDASP
LCVVNKET--PSPDDLEKEQEPATKR
>LOC_Os07g48450
--MHE---------LA-ADPLAATYKPSSSSNVSWVLYK-KS-G-QAS-PMAADYEPSGV
DAYSFPPMILPKLPKIPSISELE--IFDAAADPPHQHAPSLNQGVGDNFLASTASTATVA
G----------GKRK-------ASPAGD--------YR-L-NGSVAPQSV---GLQTPSV
LAGLNHQ-------------------
>LOC_Os04g45340
-----------------------MLHVQEEGVVCRVFKK-RV-A-AGDSP-HVA-FMAPA
D----SPYH-P--CKL----EVE-YHHLLPQEAALP--LESPKLPAADIIVATAASSALQ
PCGHT-TAQQLQLQIEPVYVTADAS---AADW-----RDL-DKLVASQFG--DSTKEPCN
PVQVFQKQ--EDS-------------
>PAB00041270
--MVL----------------GF-----------SRLGK-KV-M-NRR---SKDAALCRV
-LKKTGPGPI-ERATVCAIGGKE--MLLTAQEQSSPMSQEDNQSRETSF--EIGEDV---
-----TDEGC-KRRSQLLRYRSSSP---SLDSTRHP-K-V-EHNKPSCPP-----EDNFP
HVKTYLSSE-T--NPSVEEAEIFEQI
>LOC_Os04g27750
--MAM-------------------------ELVA------GV-A-TAR-G-AANRVGVGV
DVKGK----V------------Q-------RRRRHS--SRDHLVAVCHGWCGT----PLT
--------------------RG-SPTGARTGDVSHP-----------------TT-----
-------S--TGP-------------
