# Supplementary material for: The colonization of land was a likely driving force for the evolution of mitochondrial retrograde signalling in plants
Source: J Exp Bot. 2022 Sep 3;73(21):7182–97. doi: 10.1093/jxb/erac351 (PMC9675596; doi:10.1093/jxb/erac351)
Supplement: erac351_suppl_supplementary_dataset_S1 [file erac351_suppl_supplementary_dataset_s1.zip › NAC data/ANAC017_oneKP_IQ-TREE Files/AT+ONEKP_M.fasta.iqtree]

IQ-TREE 1.6.12 built Aug 15 2019

Input file name: AT+ONEKP_M.fasta
Type of analysis: ModelFinder + tree reconstruction + ultrafast bootstrap (1000 replicates)
Random seed number: 607193

REFERENCES
----------

To cite ModelFinder please use: 

Subha Kalyaanamoorthy, Bui Quang Minh, Thomas KF Wong, Arndt von Haeseler,
and Lars S Jermiin (2017) ModelFinder: Fast model selection for
accurate phylogenetic estimates. Nature Methods, 14:587–589.
https://doi.org/10.1038/nmeth.4285

To cite IQ-TREE please use:

Lam-Tung Nguyen, Heiko A. Schmidt, Arndt von Haeseler, and Bui Quang Minh
(2015) IQ-TREE: A fast and effective stochastic algorithm for estimating
maximum likelihood phylogenies. Mol Biol Evol, 32:268-274.
https://doi.org/10.1093/molbev/msu300

Since you used ultrafast bootstrap (UFBoot) please also cite: 

Diep Thi Hoang, Olga Chernomor, Arndt von Haeseler, Bui Quang Minh,
and Le Sy Vinh (2017) UFBoot2: Improving the ultrafast bootstrap
approximation. Mol Biol Evol, in press.
https://doi.org/10.1093/molbev/msx281

SEQUENCE ALIGNMENT
------------------

Input data: 974 sequences with 3498 amino-acid sites
Number of constant sites: 1049 (= 29.9886% of all sites)
Number of invariant (constant or ambiguous constant) sites: 1049 (= 29.9886% of all sites)
Number of parsimony informative sites: 1565
Number of distinct site patterns: 3061

ModelFinder
-----------

Best-fit model according to BIC: JTT+I+G4

List of models sorted by BIC scores: 

Model             LogL          AIC      w-AIC      AICc     w-AICc       BIC      w-BIC
JTT+I+G4        -349495.1249 702880.2498 + 1.0000 707757.7885 + 1.0000 714861.3460 + 1.0000
JTT+G4          -349522.1685 702932.3370 - 0.0000 707801.7253 - 0.0000 714907.2733 - 0.0000
JTTDCMut+I+G4   -349600.3520 703090.7040 - 0.0000 707968.2427 - 0.0000 715071.8002 - 0.0000
JTTDCMut+G4     -349627.3036 703142.6072 - 0.0000 708011.9955 - 0.0000 715117.5435 - 0.0000
JTT+F+I+G4      -349668.6406 703265.2812 - 0.0000 708300.1931 - 0.0000 715363.4164 - 0.0000
JTT+F+G4        -349693.4562 703312.9124 - 0.0000 708339.4209 - 0.0000 715404.8877 - 0.0000
JTTDCMut+F+I+G4 -349779.2850 703486.5700 - 0.0000 708521.4819 - 0.0000 715584.7052 - 0.0000
JTTDCMut+F+G4   -349804.6686 703535.3372 - 0.0000 708561.8457 - 0.0000 715627.3125 - 0.0000
HIVb+F+I+G4     -352834.2801 709596.5602 - 0.0000 714631.4721 - 0.0000 721694.6954 - 0.0000
HIVb+F+G4       -352850.0672 709626.1344 - 0.0000 714652.6429 - 0.0000 721718.1097 - 0.0000
VT+I+G4         -354008.7295 711907.4590 - 0.0000 716784.9977 - 0.0000 723888.5552 - 0.0000
VT+G4           -354031.9098 711951.8196 - 0.0000 716821.2079 - 0.0000 723926.7559 - 0.0000
WAG+I+G4        -354466.8420 712823.6840 - 0.0000 717701.2227 - 0.0000 724804.7802 - 0.0000
WAG+G4          -354487.1836 712862.3672 - 0.0000 717731.7555 - 0.0000 724837.3035 - 0.0000
HIVb+I+G4       -354499.2837 712888.5674 - 0.0000 717766.1061 - 0.0000 724869.6636 - 0.0000
HIVb+G4         -354515.7392 712919.4784 - 0.0000 717788.8667 - 0.0000 724894.4147 - 0.0000
VT+F+I+G4       -354482.3465 712892.6930 - 0.0000 717927.6049 - 0.0000 724990.8282 - 0.0000
VT+F+G4         -354504.0923 712934.1846 - 0.0000 717960.6931 - 0.0000 725026.1599 - 0.0000
WAG+F+I+G4      -354897.3369 713722.6738 - 0.0000 718757.5857 - 0.0000 725820.8090 - 0.0000
WAG+F+G4        -354915.3025 713756.6050 - 0.0000 718783.1135 - 0.0000 725848.5803 - 0.0000
mtMet+F+I+G4    -354958.7053 713845.4106 - 0.0000 718880.3225 - 0.0000 725943.5458 - 0.0000
mtMet+F+G4      -354970.7442 713867.4884 - 0.0000 718893.9969 - 0.0000 725959.4637 - 0.0000
FLU+F+I+G4      -355005.0405 713938.0810 - 0.0000 718972.9929 - 0.0000 726036.2162 - 0.0000
FLU+F+G4        -355013.7952 713953.5904 - 0.0000 718980.0989 - 0.0000 726045.5657 - 0.0000
mtInv+F+I+G4    -355536.2552 715000.5104 - 0.0000 720035.4223 - 0.0000 727098.6456 - 0.0000
mtInv+F+G4      -355547.2715 715020.5430 - 0.0000 720047.0515 - 0.0000 727112.5183 - 0.0000
cpREV+F+I+G4    -356257.3870 716442.7740 - 0.0000 721477.6859 - 0.0000 728540.9092 - 0.0000
cpREV+F+G4      -356269.8719 716465.7438 - 0.0000 721492.2523 - 0.0000 728557.7191 - 0.0000
LG+F+I+G4       -356275.2457 716478.4914 - 0.0000 721513.4033 - 0.0000 728576.6266 - 0.0000
LG+F+G4         -356286.3577 716498.7154 - 0.0000 721525.2239 - 0.0000 728590.6907 - 0.0000
cpREV+I+G4      -356441.7064 716773.4128 - 0.0000 721650.9515 - 0.0000 728754.5090 - 0.0000
cpREV+G4        -356454.6907 716797.3814 - 0.0000 721666.7697 - 0.0000 728772.3177 - 0.0000
DCMut+F+I+G4    -356425.0323 716778.0646 - 0.0000 721812.9765 - 0.0000 728876.1998 - 0.0000
LG+I+G4         -356504.6158 716899.2316 - 0.0000 721776.7703 - 0.0000 728880.3278 - 0.0000
Dayhoff+F+I+G4  -356433.2455 716794.4910 - 0.0000 721829.4029 - 0.0000 728892.6262 - 0.0000
LG+G4           -356516.7318 716921.4636 - 0.0000 721790.8519 - 0.0000 728896.3999 - 0.0000
DCMut+F+G4      -356448.4274 716822.8548 - 0.0000 721849.3633 - 0.0000 728914.8301 - 0.0000
Dayhoff+F+G4    -356456.5045 716839.0090 - 0.0000 721865.5175 - 0.0000 728930.9843 - 0.0000
FLU+I+G4        -356630.4721 717150.9442 - 0.0000 722028.4829 - 0.0000 729132.0404 - 0.0000
FLU+G4          -356640.9802 717169.9604 - 0.0000 722039.3487 - 0.0000 729144.8967 - 0.0000
Dayhoff+I+G4    -356937.8666 717765.7332 - 0.0000 722643.2719 - 0.0000 729746.8294 - 0.0000
DCMut+I+G4      -356938.0599 717766.1198 - 0.0000 722643.6585 - 0.0000 729747.2160 - 0.0000
Dayhoff+G4      -356964.8092 717817.6184 - 0.0000 722687.0067 - 0.0000 729792.5547 - 0.0000
DCMut+G4        -356965.1162 717818.2324 - 0.0000 722687.6207 - 0.0000 729793.1687 - 0.0000
mtVer+F+I+G4    -357728.9812 719385.9624 - 0.0000 724420.8743 - 0.0000 731484.0976 - 0.0000
mtVer+F+G4      -357742.9744 719411.9488 - 0.0000 724438.4573 - 0.0000 731503.9241 - 0.0000
PMB+I+G4        -358979.0803 721848.1606 - 0.0000 726725.6993 - 0.0000 733829.2568 - 0.0000
PMB+G4          -358998.0458 721884.0916 - 0.0000 726753.4799 - 0.0000 733859.0279 - 0.0000
mtREV+F+I+G4    -358937.6566 721803.3132 - 0.0000 726838.2251 - 0.0000 733901.4484 - 0.0000
mtREV+F+G4      -358953.4278 721832.8556 - 0.0000 726859.3641 - 0.0000 733924.8309 - 0.0000
rtREV+F+I+G4    -359193.0879 722314.1758 - 0.0000 727349.0877 - 0.0000 734412.3110 - 0.0000
rtREV+F+G4      -359205.0469 722336.0938 - 0.0000 727362.6023 - 0.0000 734428.0691 - 0.0000
HIVw+F+I+G4     -359366.1676 722660.3352 - 0.0000 727695.2471 - 0.0000 734758.4704 - 0.0000
HIVw+F+G4       -359391.1460 722708.2920 - 0.0000 727734.8005 - 0.0000 734800.2673 - 0.0000
PMB+F+I+G4      -359716.0610 723360.1220 - 0.0000 728395.0339 - 0.0000 735458.2572 - 0.0000
PMB+F+G4        -359735.0715 723396.1430 - 0.0000 728422.6515 - 0.0000 735488.1183 - 0.0000
Blosum62+I+G4   -360082.3607 724054.7214 - 0.0000 728932.2601 - 0.0000 736035.8176 - 0.0000
Blosum62+G4     -360099.4113 724086.8226 - 0.0000 728956.2109 - 0.0000 736061.7589 - 0.0000
Blosum62+F+I+G4 -360509.4407 724946.8814 - 0.0000 729981.7933 - 0.0000 737045.0166 - 0.0000
Blosum62+F+G4   -360526.6555 724979.3110 - 0.0000 730005.8195 - 0.0000 737071.2863 - 0.0000
rtREV+I+G4      -361236.8869 726363.7738 - 0.0000 731241.3125 - 0.0000 738344.8700 - 0.0000
rtREV+G4        -361249.0430 726386.0860 - 0.0000 731255.4743 - 0.0000 738361.0223 - 0.0000
mtZOA+F+G4      -361519.0373 726964.0746 - 0.0000 731990.5831 - 0.0000 739056.0499 - 0.0000
mtZOA+F+I+G4    -361515.1834 726958.3668 - 0.0000 731993.2787 - 0.0000 739056.5020 - 0.0000
mtMAM+F+I+G4    -363413.3850 730754.7700 - 0.0000 735789.6819 - 0.0000 742852.9052 - 0.0000
mtMAM+F+G4      -363424.2954 730774.5908 - 0.0000 735801.0993 - 0.0000 742866.5661 - 0.0000
mtMet+I+G4      -363921.5182 731733.0364 - 0.0000 736610.5751 - 0.0000 743714.1326 - 0.0000
mtMet+G4        -363931.8216 731751.6432 - 0.0000 736621.0315 - 0.0000 743726.5795 - 0.0000
HIVw+I+G4       -365423.9694 734737.9388 - 0.0000 739615.4775 - 0.0000 746719.0350 - 0.0000
HIVw+G4         -365442.8444 734773.6888 - 0.0000 739643.0771 - 0.0000 746748.6251 - 0.0000
JTT+I           -365956.6878 735801.3756 - 0.0000 740670.7639 - 0.0000 747776.3119 - 0.0000
JTTDCMut+I      -366086.2795 736060.5590 - 0.0000 740929.9473 - 0.0000 748035.4953 - 0.0000
JTT             -366091.6372 736069.2744 - 0.0000 740930.5254 - 0.0000 748038.0508 - 0.0000
mtVer+I+G4      -366142.7217 736175.4434 - 0.0000 741052.9821 - 0.0000 748156.5396 - 0.0000
mtVer+G4        -366157.4851 736202.9702 - 0.0000 741072.3585 - 0.0000 748177.9065 - 0.0000
JTTDCMut        -366220.0166 736326.0332 - 0.0000 741187.2842 - 0.0000 748294.8096 - 0.0000
JTT+F+I         -366223.2616 736372.5232 - 0.0000 741399.0317 - 0.0000 748464.4985 - 0.0000
JTT+F           -366347.1606 736618.3212 - 0.0000 741636.4398 - 0.0000 748704.1365 - 0.0000
JTTDCMut+F+I    -366366.4742 736658.9484 - 0.0000 741685.4569 - 0.0000 748750.9237 - 0.0000
JTTDCMut+F      -366488.9753 736901.9506 - 0.0000 741920.0692 - 0.0000 748987.7659 - 0.0000
mtZOA+G4        -366670.2725 737228.5450 - 0.0000 742097.9333 - 0.0000 749203.4813 - 0.0000
mtZOA+I+G4      -366668.3394 737226.6788 - 0.0000 742104.2175 - 0.0000 749207.7750 - 0.0000
mtInv+I+G4      -367137.7419 738165.4838 - 0.0000 743043.0225 - 0.0000 750146.5800 - 0.0000
mtInv+G4        -367148.3227 738184.6454 - 0.0000 743054.0337 - 0.0000 750159.5817 - 0.0000
mtART+F+G4      -367938.7724 739803.5448 - 0.0000 744830.0533 - 0.0000 751895.5201 - 0.0000
mtART+F+I+G4    -367936.5615 739801.1230 - 0.0000 744836.0349 - 0.0000 751899.2582 - 0.0000
mtREV+I+G4      -368308.2115 740506.4230 - 0.0000 745383.9617 - 0.0000 752487.5192 - 0.0000
mtREV+G4        -368325.0439 740538.0878 - 0.0000 745407.4761 - 0.0000 752513.0241 - 0.0000
VT+I            -369697.0150 743282.0300 - 0.0000 748151.4183 - 0.0000 755256.9663 - 0.0000
VT              -369814.6601 743515.3202 - 0.0000 748376.5712 - 0.0000 755484.0966 - 0.0000
VT+F+I          -370260.2669 744446.5338 - 0.0000 749473.0423 - 0.0000 756538.5091 - 0.0000
VT+F            -370371.8806 744667.7612 - 0.0000 749685.8798 - 0.0000 756753.5765 - 0.0000
WAG+I           -370918.9412 745725.8824 - 0.0000 750595.2707 - 0.0000 757700.8187 - 0.0000
WAG             -371025.6481 745937.2962 - 0.0000 750798.5472 - 0.0000 757906.0726 - 0.0000
WAG+F+I         -371660.9131 747247.8262 - 0.0000 752274.3347 - 0.0000 759339.8015 - 0.0000
WAG+F           -371758.3701 747440.7402 - 0.0000 752458.8588 - 0.0000 759526.5555 - 0.0000
mtMet+F+I       -372432.5674 748791.1348 - 0.0000 753817.6433 - 0.0000 760883.1101 - 0.0000
mtInv+F+I       -372448.0617 748822.1234 - 0.0000 753848.6319 - 0.0000 760914.0987 - 0.0000
mtMet+F         -372502.9388 748929.8776 - 0.0000 753947.9962 - 0.0000 761015.6929 - 0.0000
mtInv+F         -372517.6442 748959.2884 - 0.0000 753977.4070 - 0.0000 761045.1037 - 0.0000
LG+F+I          -373586.1984 751098.3968 - 0.0000 756124.9053 - 0.0000 763190.3721 - 0.0000
LG+I            -373672.1897 751232.3794 - 0.0000 756101.7677 - 0.0000 763207.3157 - 0.0000
LG+F            -373659.0865 751242.1730 - 0.0000 756260.2916 - 0.0000 763327.9883 - 0.0000
LG              -373750.1621 751386.3242 - 0.0000 756247.5752 - 0.0000 763355.1006 - 0.0000
HIVb+F+I        -373681.8447 751289.6894 - 0.0000 756316.1979 - 0.0000 763381.6647 - 0.0000
HIVb+F          -373794.8087 751513.6174 - 0.0000 756531.7360 - 0.0000 763599.4327 - 0.0000
cpREV+I         -373941.9476 751771.8952 - 0.0000 756641.2835 - 0.0000 763746.8315 - 0.0000
mtMAM+I+G4      -373966.6488 751823.2976 - 0.0000 756700.8363 - 0.0000 763804.3938 - 0.0000
mtMAM+G4        -373977.7187 751843.4374 - 0.0000 756712.8257 - 0.0000 763818.3737 - 0.0000
cpREV           -374020.9977 751927.9954 - 0.0000 756789.2464 - 0.0000 763896.7718 - 0.0000
DCMut+F+I       -374010.5480 751947.0960 - 0.0000 756973.6045 - 0.0000 764039.0713 - 0.0000
Dayhoff+F+I     -374053.8335 752033.6670 - 0.0000 757060.1755 - 0.0000 764125.6423 - 0.0000
DCMut+F         -374128.6991 752181.3982 - 0.0000 757199.5168 - 0.0000 764267.2135 - 0.0000
Dayhoff+F       -374171.6982 752267.3964 - 0.0000 757285.5150 - 0.0000 764353.2117 - 0.0000
DCMut+I         -374276.8547 752441.7094 - 0.0000 757311.0977 - 0.0000 764416.6457 - 0.0000
Dayhoff+I       -374309.7303 752507.4606 - 0.0000 757376.8489 - 0.0000 764482.3969 - 0.0000
DCMut           -374410.9183 752707.8366 - 0.0000 757569.0876 - 0.0000 764676.6130 - 0.0000
Dayhoff         -374443.4757 752772.9514 - 0.0000 757634.2024 - 0.0000 764741.7278 - 0.0000
PMB+I           -374750.5025 753389.0050 - 0.0000 758258.3933 - 0.0000 765363.9413 - 0.0000
cpREV+F+I       -374707.0637 753340.1274 - 0.0000 758366.6359 - 0.0000 765432.1027 - 0.0000
PMB             -374860.2054 753606.4108 - 0.0000 758467.6618 - 0.0000 765575.1872 - 0.0000
cpREV+F         -374784.7311 753493.4622 - 0.0000 758511.5808 - 0.0000 765579.2775 - 0.0000
HIVb+I          -375043.6257 753975.2514 - 0.0000 758844.6397 - 0.0000 765950.1877 - 0.0000
HIVb            -375160.9269 754207.8538 - 0.0000 759069.1048 - 0.0000 766176.6302 - 0.0000
FLU+F+I         -375350.3042 754626.6084 - 0.0000 759653.1169 - 0.0000 766718.5837 - 0.0000
FLU+F           -375426.7878 754777.5756 - 0.0000 759795.6942 - 0.0000 766863.3909 - 0.0000
PMB+F+I         -375729.2530 755384.5060 - 0.0000 760411.0145 - 0.0000 767476.4813 - 0.0000
PMB+F           -375835.8779 755595.7558 - 0.0000 760613.8744 - 0.0000 767681.5711 - 0.0000
Blosum62+I      -376165.6378 756219.2756 - 0.0000 761088.6639 - 0.0000 768194.2119 - 0.0000
Blosum62        -376263.1913 756412.3826 - 0.0000 761273.6336 - 0.0000 768381.1590 - 0.0000
mtART+G4        -376361.0431 756610.0862 - 0.0000 761479.4745 - 0.0000 768585.0225 - 0.0000
mtART+I+G4      -376360.3177 756610.6354 - 0.0000 761488.1741 - 0.0000 768591.7316 - 0.0000
rtREV+F+I       -376298.8274 756523.6548 - 0.0000 761550.1633 - 0.0000 768615.6301 - 0.0000
rtREV+F         -376375.3101 756674.6202 - 0.0000 761692.7388 - 0.0000 768760.4355 - 0.0000
Blosum62+F+I    -376829.3454 757584.6908 - 0.0000 762611.1993 - 0.0000 769676.6661 - 0.0000
mtVer+F+I       -376865.3521 757656.7042 - 0.0000 762683.2127 - 0.0000 769748.6795 - 0.0000
Blosum62+F      -376924.9911 757773.9822 - 0.0000 762792.1008 - 0.0000 769859.7975 - 0.0000
mtVer+F         -376948.4321 757820.8642 - 0.0000 762838.9828 - 0.0000 769906.6795 - 0.0000
FLU+I           -377079.7511 758047.5022 - 0.0000 762916.8905 - 0.0000 770022.4385 - 0.0000
mtREV+F+I       -377042.8766 758011.7532 - 0.0000 763038.2617 - 0.0000 770103.7285 - 0.0000
FLU             -377161.2915 758208.5830 - 0.0000 763069.8340 - 0.0000 770177.3594 - 0.0000
mtREV+F         -377136.1366 758196.2732 - 0.0000 763214.3918 - 0.0000 770282.0885 - 0.0000
rtREV+I         -378000.1238 759888.2476 - 0.0000 764757.6359 - 0.0000 771863.1839 - 0.0000
rtREV           -378077.0005 760040.0010 - 0.0000 764901.2520 - 0.0000 772008.7774 - 0.0000
mtZOA+F+I       -380240.0589 764406.1178 - 0.0000 769432.6263 - 0.0000 776498.0931 - 0.0000
mtZOA+F         -380280.8179 764485.6358 - 0.0000 769503.7544 - 0.0000 776571.4511 - 0.0000
HIVw+F+I        -380918.7653 765763.5306 - 0.0000 770790.0391 - 0.0000 777855.5059 - 0.0000
HIVw+F          -381070.8998 766065.7996 - 0.0000 771083.9182 - 0.0000 778151.6149 - 0.0000
mtMet+I         -383355.5655 770599.1310 - 0.0000 775468.5193 - 0.0000 782574.0673 - 0.0000
mtMet           -383434.0838 770754.1676 - 0.0000 775615.4186 - 0.0000 782722.9440 - 0.0000
mtMAM+F+I       -384653.8173 773233.6346 - 0.0000 778260.1431 - 0.0000 785325.6099 - 0.0000
mtMAM+F         -384732.3939 773388.7878 - 0.0000 778406.9064 - 0.0000 785474.6031 - 0.0000
mtInv+I         -385653.4974 775194.9948 - 0.0000 780064.3831 - 0.0000 787169.9311 - 0.0000
mtInv           -385726.3066 775338.6132 - 0.0000 780199.8642 - 0.0000 787307.3896 - 0.0000
mtVer+I         -386929.7381 777747.4762 - 0.0000 782616.8645 - 0.0000 789722.4125 - 0.0000
mtVer           -387032.7136 777951.4272 - 0.0000 782812.6782 - 0.0000 789920.2036 - 0.0000
mtREV+I         -387475.7376 778839.4752 - 0.0000 783708.8635 - 0.0000 790814.4115 - 0.0000
HIVw+I          -387523.2214 778934.4428 - 0.0000 783803.8311 - 0.0000 790909.3791 - 0.0000
mtREV           -387576.8520 779039.7040 - 0.0000 783900.9550 - 0.0000 791008.4804 - 0.0000
HIVw            -387648.2271 779182.4542 - 0.0000 784043.7052 - 0.0000 791151.2306 - 0.0000
mtZOA+I         -387857.1438 779602.2876 - 0.0000 784471.6759 - 0.0000 791577.2239 - 0.0000
mtZOA           -387900.2220 779686.4440 - 0.0000 784547.6950 - 0.0000 791655.2204 - 0.0000
mtART+F+I       -388749.3615 781424.7230 - 0.0000 786451.2315 - 0.0000 793516.6983 - 0.0000
mtART+F         -388788.1375 781500.2750 - 0.0000 786518.3936 - 0.0000 793586.0903 - 0.0000
mtMAM+I         -399414.5312 802717.0624 - 0.0000 807586.4507 - 0.0000 814691.9987 - 0.0000
mtMAM           -399511.0429 802908.0858 - 0.0000 807769.3368 - 0.0000 814876.8622 - 0.0000
mtART+I         -400976.2116 805840.4232 - 0.0000 810709.8115 - 0.0000 817815.3595 - 0.0000
mtART           -401018.8269 805923.6538 - 0.0000 810784.9048 - 0.0000 817892.4302 - 0.0000

AIC, w-AIC   : Akaike information criterion scores and weights.
AICc, w-AICc : Corrected AIC scores and weights.
BIC, w-BIC   : Bayesian information criterion scores and weights.

Plus signs denote the 95% confidence sets.
Minus signs denote significant exclusion.

SUBSTITUTION PROCESS
--------------------

Model of substitution: JTT+I+G4

State frequencies: (model)

Model of rate heterogeneity: Invar+Gamma with 4 categories
Proportion of invariable sites: 0.0005
Gamma shape alpha: 1.0733

 Category  Relative_rate  Proportion
  0         0              0.0005
  1         0.1514         0.2499
  2         0.4980         0.2499
  3         1.0116         0.2499
  4         2.3409         0.2499
Relative rates are computed as MEAN of the portion of the Gamma distribution falling in the category.

MAXIMUM LIKELIHOOD TREE
-----------------------


**NOTE**: Consensus tree has higher likelihood than ML tree found! Please use consensus tree below.
Log-likelihood of the tree: -348434.5219 (s.e. 11392.9745)
Unconstrained log-likelihood (without tree): -27711.8722
Number of free parameters (#branches + #model parameters): 1945
Akaike information criterion (AIC) score: 700759.0438
Corrected Akaike information criterion (AICc) score: 705636.5824
Bayesian information criterion (BIC) score: 712740.1400

Total tree length (sum of branch lengths): 325.0775
Sum of internal branch lengths: 118.6489 (36.4987% of tree length)

WARNING: 44 near-zero internal branches (<0.0003) should be treated with caution
         Such branches are denoted by '**' in the figure below

NOTE: Tree is UNROOTED although outgroup taxon 'AT1G12260' is drawn at root
Numbers in parentheses are SH-aLRT support (%) / ultrafast bootstrap support (%)

+--AT1G12260
|
+--AT1G62700
|
|  +---AT5G62380
+--| (99.8/100)
   |  +---gnl_onekp_KJYC_scaffold_2008201_Selaginella_willdenowii
   +--| (86/100)
      |           +--AT2G18060
      |        +--| (98.7/100)
      |        |  +--AT4G36160
      |     +--| (86.4/100)
      |     |  +--AT5G66300
      |  +--| (85.5/90)
      |  |  +-------AT1G71930
      +--| (34.9/97)
         |                                                                         +-----------AT1G32510
         |                                                                      +--| (57.2/93)
         |                                                                      |  +--AT4G17980
         |                                                              +-------| (100/100)
         |                                                              |       +--AT5G46590
         |                                                           +--| (89.4/96)
         |                                                           |  +-----AT1G54330
         |                                                        +--| (91.7/96)
         |                                                        |  |  +----AT3G17730
         |                                                        |  +--| (24.6/99)
         |                                                        |     |     +--AT3G03200
         |                                                        |     +-----| (100/100)
         |                                                        |           +--AT5G17260
         |                                                     +--| (82.7/97)
         |                                                     |  +-------AT1G65910
         |                                                  +--| (78.9/97)
         |                                                  |  +--gnl_onekp_WLIC_scaffold_2012382_Dioon_edule
         |                                               +--| (87.6/99)
         |                                               |  |        +--gnl_onekp_CNTZ_scaffold_2041702_Oncidium_sphacelatum
         |                                               |  +--------| (100/100)
         |                                               |           +-----gnl_onekp_GJPF_scaffold_2013554_Allium_sativum
         |                                            +--| (96.9/99)
         |                                            |  |                       +---------gnl_onekp_KMNX_scaffold_2037930_Nucleotaenium_eifelense
         |                                            |  |                    +--| (58.9/43)
         |                                            |  |                    |  |           +--gnl_onekp_YBQN_scaffold_2130180_Odontoschisma_prostratum
         |                                            |  |                    |  |        +--| (85.1/97)
         |                                            |  |                    |  |        |  |           +**gnl_onekp_IRBN_scaffold_2167077_Scapania_nemorosa
         |                                            |  |                    |  |        |  |        +--| (73.1/100)
         |                                            |  |                    |  |        |  |        |  +--gnl_onekp_OFTV_scaffold_2022594_Barbilophozia_barbata
         |                                            |  |                    |  |        |  |     +**| (0/87)
         |                                            |  |                    |  |        |  |     |  |  +--gnl_onekp_HPXA_scaffold_2018727_Ptilidium_pulcherrimum
         |                                            |  |                    |  |        |  |     |  +--| (77.3/98)
         |                                            |  |                    |  |        |  |     |     +--gnl_onekp_WZYK_scaffold_2005151_Bazzania_trilobata
         |                                            |  |                    |  |        |  |  +**| (0/82)
         |                                            |  |                    |  |        |  |  |  |  +**gnl_onekp_KRUQ_scaffold_2113984_Porella_navicularis
         |                                            |  |                    |  |        |  |  |  +--| (88.1/100)
         |                                            |  |                    |  |        |  |  |     +**gnl_onekp_UUHD_scaffold_2017063_Porella_pinnata
         |                                            |  |                    |  |        |  +--| (2/88)
         |                                            |  |                    |  |        |     +--gnl_onekp_RTMU_scaffold_2184711_Calypogeia_fissa
         |                                            |  |                    |  |     +--| (83.3/79)
         |                                            |  |                    |  |     |  |  +--gnl_onekp_BNCU_scaffold_2014079_Radula_lindenbergia
         |                                            |  |                    |  |     |  +--| (27.8/78)
         |                                            |  |                    |  |     |     |  +**gnl_onekp_PIUF_scaffold_2092481_Pellia_cf._Epiphylla
         |                                            |  |                    |  |     |     +--| (100/100)
         |                                            |  |                    |  |     |        +--gnl_onekp_JHFI_scaffold_2113973_Pellia_neesiana
         |                                            |  |                    |  |  +--| (26.7/32)
         |                                            |  |                    |  |  |  |        +--gnl_onekp_HERT_scaffold_2045685_Sphaerocarpos_texanus
         |                                            |  |                    |  |  |  |     +--| (66.3/57)
         |                                            |  |                    |  |  |  |     |  +--gnl_onekp_TXVB_scaffold_2076318_Lunularia_cruciata
         |                                            |  |                    |  |  |  |  +--| (76.3/75)
         |                                            |  |                    |  |  |  |  |  +--gnl_onekp_WJLO_scaffold_2037978_Riccia_berychiana
         |                                            |  |                    |  |  |  +--| (44.2/79)
         |                                            |  |                    |  |  |     |    +--gnl_onekp_JPYU_scaffold_2009434_Marchantia_polymorpha
         |                                            |  |                    |  |  |     +----| (100/100)
         |                                            |  |                    |  |  |          +**gnl_onekp_HMHL_scaffold_2054956_Marchantia_paleacea
         |                                            |  |                    |  +--| (54.2/5)
         |                                            |  |                    |     |  +--gnl_onekp_YFGP_scaffold_2108334_Pallavicinia_lyellii
         |                                            |  |                    |     +--| (35.2/5)
         |                                            |  |                    |        |   +-----gnl_onekp_SNOX_scaffold_2023870_Planotaenium_ohtanii
         |                                            |  |                    |        +---| (97.7/95)
         |                                            |  |                    |            +------gnl_onekp_WCQU_scaffold_2003077_Staurodesmus_convergens
         |                                            |  |                 +--| (58.7/16)
         |                                            |  |                 |  |        +--gnl_onekp_XNXF_scaffold_2012327_Dendrolycopodium_obscurum
         |                                            |  |                 |  |     +--| (65.5/81)
         |                                            |  |                 |  |     |  |     +--gnl_onekp_PQTO_scaffold_2003414_Lycopodium_deuterodensum
         |                                            |  |                 |  |     |  |  +--| (83.8/100)
         |                                            |  |                 |  |     |  |  |  +--gnl_onekp_WAFT_scaffold_2008436_Diphasiastrum_digitatum
         |                                            |  |                 |  |     |  +--| (98.5/100)
         |                                            |  |                 |  |     |     |  +--gnl_onekp_UPMJ_scaffold_2004065_Pseudolycopodiella_caroliniana
         |                                            |  |                 |  |     |     +--| (95.5/100)
         |                                            |  |                 |  |     |        +--gnl_onekp_ULKT_scaffold_2021597_Lycopodiella_apressa
         |                                            |  |                 |  |  +--| (99.4/100)
         |                                            |  |                 |  |  |  |  +**gnl_onekp_GTUO_scaffold_2009518_Huperzia_selago
         |                                            |  |                 |  |  |  +--| (94.6/99)
         |                                            |  |                 |  |  |     |     +--gnl_onekp_GAON_scaffold_2002316_Huperzia_squarrosa
         |                                            |  |                 |  |  |     |  +--| (71/98)
         |                                            |  |                 |  |  |     |  |  +--gnl_onekp_ZZEI_scaffold_2000536_Phylloglossum_drummondii
         |                                            |  |                 |  |  |     +--| (77/98)
         |                                            |  |                 |  |  |        +--gnl_onekp_CBAE_scaffold_2006316_Huperzia_myrisinites
         |                                            |  |                 |  +--| (84/16)
         |                                            |  |                 |     |    +--gnl_onekp_TFYI_scaffold_2004093_Marchantia_emarginata
         |                                            |  |                 |     +----| (100/100)
         |                                            |  |                 |          +--gnl_onekp_ILBQ_scaffold_2047471_Conocephalum_conicum
         |                                            |  |              +--| (69.7/69)
         |                                            |  |              |  |              +--gnl_onekp_LGDQ_scaffold_2044255_Selaginella_apoda
         |                                            |  |              |  |           +--| (99.7/100)
         |                                            |  |              |  |           |  +--gnl_onekp_ABIJ_scaffold_2039340_Selaginella_lepidophylla
         |                                            |  |              |  |        +--| (78.4/96)
         |                                            |  |              |  |        |  +--gnl_onekp_JKAA_scaffold_2180430_Selaginella_wallacei
         |                                            |  |              |  |     +--| (85.6/99)
         |                                            |  |              |  |     |  +--gnl_onekp_ZFGK_scaffold_2041603_Selaginella_kraussiana
         |                                            |  |              |  |  +--| (93.3/95)
         |                                            |  |              |  |  |  +----gnl_onekp_PKOX_scaffold_2101023_Isoetes_tegetiformans
         |                                            |  |              |  +--| (59.6/17)
         |                                            |  |              |     +----gnl_onekp_WDCW_scaffold_2001795_Mesotaenium_endlicherianum
         |                                            |  |           +--| (77.2/94)
         |                                            |  |           |  |        +--gnl_onekp_FAJB_scaffold_2057676_Paraphymatoceros_hallii
         |                                            |  |           |  |     +--| (92/98)
         |                                            |  |           |  |     |  +--gnl_onekp_WCZB_scaffold_2119977_Phaeoceros_carolinianus
         |                                            |  |           |  |  +--| (83.4/99)
         |                                            |  |           |  |  |  |     +**gnl_onekp_UCRN_scaffold_2010968_Megaceros_tosanus
         |                                            |  |           |  |  |  |  +--| (87.4/96)
         |                                            |  |           |  |  |  |  |  |  +**gnl_onekp_DXOU_scaffold_2002174_Nothoceros_aenigmaticus
         |                                            |  |           |  |  |  |  |  +--| (83.4/96)
         |                                            |  |           |  |  |  |  |     +--gnl_onekp_TCBC_scaffold_2007085_Megaceros_vincentianus
         |                                            |  |           |  |  |  +--| (39.3/93)
         |                                            |  |           |  |  |     +--gnl_onekp_AKXB_scaffold_2006380_Phaeomegaceros_coriaceus
         |                                            |  |           |  +--| (98.5/100)
         |                                            |  |           |     +--gnl_onekp_ANON_scaffold_2001623_Leiosporoceros_dussii_B
         |                                            |  |        +--| (88.1/97)
         |                                            |  |        |  |        +--gnl_onekp_GOWD_scaffold_2008229_Sphagnum_lescurii
         |                                            |  |        |  |     +--| (0/31)
         |                                            |  |        |  |     |  +--gnl_onekp_WOGB_scaffold_2002608_Andreaea_rupestris
         |                                            |  |        |  |  +--| (91.7/100)
         |                                            |  |        |  |  |  |                                               +**gnl_onekp_ZACW_scaffold_2014187_Leucodon_sciuroides
         |                                            |  |        |  |  |  |                                            +--| (77.6/100)
         |                                            |  |        |  |  |  |                                            |  +**gnl_onekp_IGUH_scaffold_2013458_Schwetschkeopsis_fabronia
         |                                            |  |        |  |  |  |                                         +--| (83.4/70)
         |                                            |  |        |  |  |  |                                         |  |  +**gnl_onekp_JADL_scaffold_2048956_Rhynchostegium_serrulatum
         |                                            |  |        |  |  |  |                                         |  +--| (4.3/41)
         |                                            |  |        |  |  |  |                                         |     +--gnl_onekp_TMAJ_scaffold_2183638_Neckera_douglasii
         |                                            |  |        |  |  |  |                                      +**| (0/69)
         |                                            |  |        |  |  |  |                                      |  +--gnl_onekp_EEMJ_scaffold_2007287_Thuidium_delicatulum
         |                                            |  |        |  |  |  |                                   +--| (73.1/68)
         |                                            |  |        |  |  |  |                                   |  +--gnl_onekp_TAVP_scaffold_2012906_Calliergon_cordifolium
         |                                            |  |        |  |  |  |                                +--| (47.8/97)
         |                                            |  |        |  |  |  |                                |  |  +--gnl_onekp_QKQO_scaffold_2010336_Pseudotaxiphyllum_elegans
         |                                            |  |        |  |  |  |                                |  +**| (0/71)
         |                                            |  |        |  |  |  |                                |     +--gnl_onekp_WSPM_scaffold_2045460_Rhytidiadelphus_loreus
         |                                            |  |        |  |  |  |                             +--| (98.7/100)
         |                                            |  |        |  |  |  |                             |  +--gnl_onekp_DHWX_scaffold_2012970_Fontinalis_antipyretica
         |                                            |  |        |  |  |  |                          +**| (0/83)
         |                                            |  |        |  |  |  |                          |  +--gnl_onekp_CMEQ_scaffold_2016326_Orthotrichum_lyellii
         |                                            |  |        |  |  |  |                       +--| (77.3/99)
         |                                            |  |        |  |  |  |                       |  +**gnl_onekp_WNGH_scaffold_2014441_Aulacomnium_heterostichum
         |                                            |  |        |  |  |  |                    +--| (77.7/58)
         |                                            |  |        |  |  |  |                    |  +--gnl_onekp_FFPD_scaffold_2010318_Ceratodon_purpureus
         |                                            |  |        |  |  |  |                 +--| (86.1/59)
         |                                            |  |        |  |  |  |                 |  +--gnl_onekp_YWNF_scaffold_2012284_Hedwigia_ciliata
         |                                            |  |        |  |  |  |              +--| (75.9/58)
         |                                            |  |        |  |  |  |              |  |  +--gnl_onekp_XWHK_scaffold_2050303_Funaria
         |                                            |  |        |  |  |  |              |  +--| (96.9/100)
         |                                            |  |        |  |  |  |              |     +--gnl_onekp_JMXW_scaffold_2002630_Bryum_argenteum
         |                                            |  |        |  |  |  |           +**| (0/94)
         |                                            |  |        |  |  |  |           |  |     +**gnl_onekp_VMXJ_scaffold_2004633_Leucobryum_albidum
         |                                            |  |        |  |  |  |           |  |  +**| (0/95)
         |                                            |  |        |  |  |  |           |  |  |  +**gnl_onekp_RGKI_scaffold_2010730_Leucobryum_glaucum
         |                                            |  |        |  |  |  |           |  +--| (86.4/58)
         |                                            |  |        |  |  |  |           |     |  +**gnl_onekp_GRKU_scaffold_2007971_Syntrichia_princeps
         |                                            |  |        |  |  |  |           |     +--| (87.7/99)
         |                                            |  |        |  |  |  |           |        +--gnl_onekp_ZQRI_scaffold_2001895_Timmia_austriaca
         |                                            |  |        |  |  |  |        +--| (92.3/97)
         |                                            |  |        |  |  |  |        |  |           +--gnl_onekp_LNSF_scaffold_2004460_Hypnum_subimponens
         |                                            |  |        |  |  |  |        |  |        +--| (87.3/100)
         |                                            |  |        |  |  |  |        |  |        |  +--gnl_onekp_MIRS_scaffold_2087392_Climacium_dendroides
         |                                            |  |        |  |  |  |        |  |     +--| (84.5/100)
         |                                            |  |        |  |  |  |        |  |     |  +--gnl_onekp_BGXB_scaffold_2082045_Plagiomnium_insigne
         |                                            |  |        |  |  |  |        |  |  +--| (98.9/100)
         |                                            |  |        |  |  |  |        |  |  |  +**gnl_onekp_ORKS_scaffold_2010031_Philonotis_fontana
         |                                            |  |        |  |  |  |        |  +--| (76.8/96)
         |                                            |  |        |  |  |  |        |     |  +--gnl_onekp_ABCD_scaffold_2001497_Niphotrichum_elongatum
         |                                            |  |        |  |  |  |        |     +--| (88.1/99)
         |                                            |  |        |  |  |  |        |        +**gnl_onekp_RDOO_scaffold_2013186_Racomitrium_varium
         |                                            |  |        |  |  |  |     +--| (98/99)
         |                                            |  |        |  |  |  |     |  +--gnl_onekp_KEFD_scaffold_2061656_Encalypta_streptocarpa
         |                                            |  |        |  |  |  |  +--| (83.8/100)
         |                                            |  |        |  |  |  |  |  |  +--gnl_onekp_HRWG_scaffold_2017305_Buxbaumia_aphylla
         |                                            |  |        |  |  |  |  |  +--| (10.1/98)
         |                                            |  |        |  |  |  |  |     +--gnl_onekp_AWOI_scaffold_2013902_Diphyscium_foliosum
         |                                            |  |        |  |  |  +--| (98.9/100)
         |                                            |  |        |  |  |     |  +--gnl_onekp_ZTHV_scaffold_2003975_Atrichum_angustatum
         |                                            |  |        |  |  |     +--| (44.6/100)
         |                                            |  |        |  |  |        +--gnl_onekp_HVBQ_scaffold_2022570_Tetraphis_pellucida
         |                                            |  |        |  +--| (79.3/100)
         |                                            |  |        |     +--gnl_onekp_SKQD_scaffold_2012181_Takakia_lepidozioides
         |                                            |  |     +--| (86.6/99)
         |                                            |  |     |  |  +**gnl_onekp_UHLI_scaffold_2022113_Sphagnum_recurvatum
         |                                            |  |     |  +--| (100/100)
         |                                            |  |     |     +--gnl_onekp_RCBT_scaffold_2008567_Sphagnum_palustre
         |                                            |  |  +--| (21/86)
         |                                            |  |  |  |     +--gnl_onekp_NHCM_scaffold_2012049_Angiopteris_evecta
         |                                            |  |  |  |  +--| (60.1/100)
         |                                            |  |  |  |  |  +--gnl_onekp_UGNK_scaffold_2002682_Marattia_attenuata
         |                                            |  |  |  +--| (97.6/100)
         |                                            |  |  |     |        +--gnl_onekp_EEAQ_scaffold_2018411_Sceptridium_dissectum
         |                                            |  |  |     |     +--| (98.3/100)
         |                                            |  |  |     |     |  +--gnl_onekp_WTJG_scaffold_2014657_Ophioglossum_vulgatum
         |                                            |  |  |     |  +--| (35.6/88)
         |                                            |  |  |     |  |  |  +---gnl_onekp_QVMR_scaffold_2013525_Psilotum_nudum
         |                                            |  |  |     |  |  +--| (88.5/100)
         |                                            |  |  |     |  |     |      +--gnl_onekp_JVSZ_scaffold_2005869_Equisetum_hymale
         |                                            |  |  |     |  |     +------| (100/100)
         |                                            |  |  |     |  |            +--gnl_onekp_CAPN_scaffold_2041115_Equisetum_diffusum
         |                                            |  |  |     +--| (57.4/99)
         |                                            |  |  |        |  +---gnl_onekp_QIAD_scaffold_2050492_Hymenophyllum_bivalve
         |                                            |  |  |        +--| (77.5/89)
         |                                            |  |  |           |      +--gnl_onekp_EWXK_scaffold_2018434_Thyrsopteris_elegans
         |                                            |  |  |           |  +---| (97.2/100)
         |                                            |  |  |           |  |   +-----gnl_onekp_CVEG_scaffold_2000277_Azolla_cf._caroliniana
         |                                            |  |  |           +--| (72.5/100)
         |                                            |  |  |              +------gnl_onekp_PSKY_scaffold_2051529_Asplenium_nidus
         |                                            |  +--| (83.8/95)
         |                                            |     |        +----------gnl_onekp_MROH_scaffold_2003301_Thelypteris_acuminata
         |                                            |     |     +--| (78.1/99)
         |                                            |     |     |  +--gnl_onekp_ALVQ_scaffold_2012767_Tmesipteris_parva
         |                                            |     |  +--| (39.3/97)
         |                                            |     |  |  |  +--gnl_onekp_DFHO_scaffold_2058413_Danaea_nodosa
         |                                            |     |  |  +--| (43.6/87)
         |                                            |     |  |     +--gnl_onekp_BEGM_scaffold_2012451_Botrypus_virginianus
         |                                            |     +--| (98/100)
         |                                            |        |     +--gnl_onekp_MEKP_scaffold_2108754_Dipteris_conjugata
         |                                            |        |  +--| (71.3/87)
         |                                            |        |  |  |           +--gnl_onekp_PNZO_scaffold_2002927_Culcita_macrocarpa
         |                                            |        |  |  |        +--| (75.4/96)
         |                                            |        |  |  |        |  +--gnl_onekp_KIIX_scaffold_2001649_Pilularia_globulifera
         |                                            |        |  |  |     +--| (29.5/82)
         |                                            |        |  |  |     |  |                             +--gnl_onekp_KJZG_scaffold_2012649_Asplenium_platyneuron
         |                                            |        |  |  |     |  |                          +--| (71/98)
         |                                            |        |  |  |     |  |                          |  +--gnl_onekp_FCHS_scaffold_2065889_Deparia_lobato
         |                                            |        |  |  |     |  |                       +--| (78.9/96)
         |                                            |        |  |  |     |  |                       |  +--gnl_onekp_VITX_scaffold_2100145_Blechnum_spicant
         |                                            |        |  |  |     |  |                    +--| (86.4/96)
         |                                            |        |  |  |     |  |                    |  +**gnl_onekp_HTFH_scaffold_2009407_Onoclea_sensibilis
         |                                            |        |  |  |     |  |                 +**| (0/46)
         |                                            |        |  |  |     |  |                 |  +--gnl_onekp_HEGQ_scaffold_2007692_Gymnocarpium_dryopteris
         |                                            |        |  |  |     |  |              +--| (90.6/59)
         |                                            |        |  |  |     |  |              |  +--gnl_onekp_UFJN_scaffold_2090403_Diplazium_wichurae
         |                                            |        |  |  |     |  |           +--| (29/55)
         |                                            |        |  |  |     |  |           |  +--gnl_onekp_RICC_scaffold_2006005_Cystopteris_reevesiana
         |                                            |        |  |  |     |  |        +--| (91.9/98)
         |                                            |        |  |  |     |  |        |  +**gnl_onekp_HNDZ_scaffold_2023108_Cystopteris_utahensis
         |                                            |        |  |  |     |  |     +--| (56/66)
         |                                            |        |  |  |     |  |     |  +--gnl_onekp_OQWW_scaffold_2038247_Davallia_fejeensis
         |                                            |        |  |  |     |  |  +--| (80.6/100)
         |                                            |        |  |  |     |  |  |  +--gnl_onekp_ORJE_scaffold_2013436_Cibotium_glaucum
         |                                            |        |  |  |     |  +--| (99/100)
         |                                            |        |  |  |     |     |     +--gnl_onekp_POPJ_scaffold_2005696_Pteris_vittata
         |                                            |        |  |  |     |     |  +--| (96.7/100)
         |                                            |        |  |  |     |     |  |  +--gnl_onekp_FLTD_scaffold_2015389_Pteris_ensigormis
         |                                            |        |  |  |     |     +--| (38.3/87)
         |                                            |        |  |  |     |        +--gnl_onekp_WCLG_scaffold_2009539_Adiantum_aleuticum
         |                                            |        |  |  |  +--| (97.6/100)
         |                                            |        |  |  |  |  +--gnl_onekp_UWOD_scaffold_2004083_Plagiogyria_japonica
         |                                            |        |  |  +--| (98.2/99)
         |                                            |        |  |     |     +--gnl_onekp_PBUU_scaffold_2004173_Lygodium_japonicum
         |                                            |        |  |     |  +--| (97/100)
         |                                            |        |  |     |  |  +--gnl_onekp_CQPW_scaffold_2012657_Anemia_tomentosa
         |                                            |        |  |     +--| (83.9/100)
         |                                            |        |  |        |                 +--gnl_onekp_OCZL_scaffold_2000131_Homalosorus_pycnocarpos
         |                                            |        |  |        |              +**| (0/69)
         |                                            |        |  |        |              |  |  +**gnl_onekp_ZQYU_scaffold_2008915_Polypodium_plectolens
         |                                            |        |  |        |              |  +--| (93.4/100)
         |                                            |        |  |        |              |     |        +**gnl_onekp_GYFU_scaffold_2001460_Polypodium_hesperium
         |                                            |        |  |        |              |     |     +**| (0/100)
         |                                            |        |  |        |              |     |     |  +--gnl_onekp_YLJA_scaffold_2073932_Polypodium_amorphum
         |                                            |        |  |        |              |     |  +--| (83/100)
         |                                            |        |  |        |              |     |  |  +--gnl_onekp_CJNT_scaffold_2012530_Polypodium_glycyrrhiza
         |                                            |        |  |        |              |     +--| (33.4/37)
         |                                            |        |  |        |              |        +--gnl_onekp_UJWU_scaffold_2072565_Pleopeltis_polypodioides
         |                                            |        |  |        |           +--| (78/95)
         |                                            |        |  |        |           |  |           +**gnl_onekp_YOWV_scaffold_2013221_Cystopteris_protrusa
         |                                            |        |  |        |           |  |        +--| (94.8/100)
         |                                            |        |  |        |           |  |        |  +**gnl_onekp_XXHP_scaffold_2090635_Cystopteris_fragilis
         |                                            |        |  |        |           |  |     +**| (0/71)
         |                                            |        |  |        |           |  |     |  |  +--gnl_onekp_YJJY_scaffold_2015576_Woodsia_scopulina
         |                                            |        |  |        |           |  |     |  +--| (84.5/98)
         |                                            |        |  |        |           |  |     |     +--gnl_onekp_YQEC_scaffold_2010757_Woodsia_ilvensis
         |                                            |        |  |        |           |  |  +**| (0/59)
         |                                            |        |  |        |           |  |  |  |     +**gnl_onekp_URCP_scaffold_2015029_Athyrium_filix_femina
         |                                            |        |  |        |           |  |  |  |  +--| (79.9/100)
         |                                            |        |  |        |           |  |  |  |  |  +**gnl_onekp_AFPO_scaffold_2012060_Blechnum_spicant
         |                                            |        |  |        |           |  |  |  +--| (81.2/88)
         |                                            |        |  |        |           |  |  |     |  +--gnl_onekp_WGTU_scaffold_2010743_Leucostegia_immersa
         |                                            |        |  |        |           |  |  |     +--| (74.8/96)
         |                                            |        |  |        |           |  |  |        +--gnl_onekp_NWWI_scaffold_2022851_Nephrolepis_exaltata
         |                                            |        |  |        |           |  +--| (83.5/69)
         |                                            |        |  |        |           |     |        +--gnl_onekp_GSXD_scaffold_2016316_Myriopteris_eatonii
         |                                            |        |  |        |           |     |     +--| (86.8/99)
         |                                            |        |  |        |           |     |     |  |     +--gnl_onekp_ZXJO_scaffold_2007433_Hemionitis_arifolia
         |                                            |        |  |        |           |     |     |  |  +**| (0/61)
         |                                            |        |  |        |           |     |     |  |  |  |  +--gnl_onekp_DCDT_scaffold_2005712_Cheilanthes_arizonica
         |                                            |        |  |        |           |     |     |  |  |  +--| (41.2/82)
         |                                            |        |  |        |           |     |     |  |  |     |  +--gnl_onekp_YCKE_scaffold_2002377_Notholaena_montieliae
         |                                            |        |  |        |           |     |     |  |  |     +**| (0/97)
         |                                            |        |  |        |           |     |     |  |  |        +--gnl_onekp_UJTT_scaffold_2001215_Pityrogramma_trifoliata
         |                                            |        |  |        |           |     |     |  +--| (78/98)
         |                                            |        |  |        |           |     |     |     |  +--gnl_onekp_XDDT_scaffold_2019089_Argyrochosma_nivea
         |                                            |        |  |        |           |     |     |     +--| (77.2/88)
         |                                            |        |  |        |           |     |     |        +--gnl_onekp_JBLI_scaffold_2006314_Danaea_sp
         |                                            |        |  |        |           |     |  +--| (88.4/87)
         |                                            |        |  |        |           |     |  |  |  +--gnl_onekp_BMJR_scaffold_2063838_Adiantum_tenerum
         |                                            |        |  |        |           |     |  |  +--| (77.3/88)
         |                                            |        |  |        |           |     |  |     |  +--gnl_onekp_SKYV_scaffold_2014399_Vittaria_lineata
         |                                            |        |  |        |           |     |  |     +--| (100/100)
         |                                            |        |  |        |           |     |  |        +--gnl_onekp_NDUV_scaffold_2001232_Vittaria_appalachiana
         |                                            |        |  |        |           |     +--| (98.3/97)
         |                                            |        |  |        |           |        |  +--gnl_onekp_WQML_scaffold_2066668_Cryptogramma_acrostichoides
         |                                            |        |  |        |           |        +**| (0/83)
         |                                            |        |  |        |           |           +--gnl_onekp_PIVW_scaffold_2010962_Ceratopteris_thalictroides
         |                                            |        |  |        |        +--| (77.1/97)
         |                                            |        |  |        |        |  +--gnl_onekp_FQGQ_scaffold_2074568_Polystichum_acrostichoides
         |                                            |        |  |        |     +--| (76.1/100)
         |                                            |        |  |        |     |  +--gnl_onekp_VVRN_scaffold_2008752_Lonchitis_hirsuta
         |                                            |        |  |        |  +--| (90.7/100)
         |                                            |        |  |        |  |  |  +--gnl_onekp_MTGC_scaffold_2042816_Dennstaedtia
         |                                            |        |  |        |  |  +--| (10.6/99)
         |                                            |        |  |        |  |     |  +--gnl_onekp_NOKI_scaffold_2008122_Lindsaea_linearis
         |                                            |        |  |        |  |     +--| (99.5/100)
         |                                            |        |  |        |  |        +--gnl_onekp_YIXP_scaffold_2009255_Lindsaea_microphylla
         |                                            |        |  |        +--| (98/100)
         |                                            |        |  |           +--gnl_onekp_GANB_scaffold_2012589_Cyathea_spinulosa
         |                                            |        +--| (87.1/88)
         |                                            |           |  +--gnl_onekp_VIBO_scaffold_2005101_Osmunda_javanica
         |                                            |           +--| (94.6/100)
         |                                            |              +--gnl_onekp_RFMZ_scaffold_2005846_Osmundastrum_cinnamomeum_B
         |                                         +--| (75.9/98)
         |                                         |  |  +--gnl_onekp_XZUY_scaffold_2013599_Cycas_micholitzii
         |                                         |  +--| (99.6/100)
         |                                         |     |     +--gnl_onekp_KAWQ_scaffold_2011817_Stangeria_eriopus
         |                                         |     |  +--| (95.3/100)
         |                                         |     |  |  +--gnl_onekp_GNQG_scaffold_2013825_Encephalartos_barteri
         |                                         |     +--| (72.5/84)
         |                                         |        |                          +--gnl_onekp_AREG_scaffold_2068864_Nothotsuga_longibracteata
         |                                         |        |                       +--| (95.2/100)
         |                                         |        |                       |  +--gnl_onekp_GAMH_scaffold_2057881_Tsuga_heterophylla
         |                                         |        |                    +--| (85/99)
         |                                         |        |                    |  |  +**gnl_onekp_AQFM_scaffold_2010075_Pseudolarix_amabilis
         |                                         |        |                    |  +--| (94.7/100)
         |                                         |        |                    |     +**gnl_onekp_TFDQ_scaffold_2114767_Monoclea_gottschei
         |                                         |        |                 +--| (76.3/63)
         |                                         |        |                 |  |  +--gnl_onekp_VSRH_scaffold_2009490_Abies_lasiocarpa
         |                                         |        |                 |  +--| (50/63)
         |                                         |        |                 |     +--gnl_onekp_JUWL_scaffold_2015728_Keteleeria_evelyniana
         |                                         |        |              +--| (62.9/96)
         |                                         |        |              |  +--gnl_onekp_GGEA_scaffold_2015741_Cedrus_libani
         |                                         |        |           +--| (42/99)
         |                                         |        |           |  |              +--gnl_onekp_MFTM_scaffold_2017440_Pinus_jeffreyi
         |                                         |        |           |  |           +--| (86/100)
         |                                         |        |           |  |           |  +**gnl_onekp_JBND_scaffold_2073351_Pinus_ponderosa
         |                                         |        |           |  |        +--| (100/100)
         |                                         |        |           |  |        |  +--gnl_onekp_DZQM_scaffold_2055969_Pinus_radiata
         |                                         |        |           |  |     +--| (84.6/100)
         |                                         |        |           |  |     |  +**gnl_onekp_IIOL_scaffold_2079860_Pinus_parviflora
         |                                         |        |           |  |  +--| (70.1/100)
         |                                         |        |           |  |  |  +--gnl_onekp_NPRL_scaffold_2010878_Cathaya_agryrophylla
         |                                         |        |           |  +--| (95/100)
         |                                         |        |           |     +--gnl_onekp_AWQB_scaffold_2012002_Picea_engelmanii
         |                                         |        |        +--| (96.3/100)
         |                                         |        |        |  |  +--gnl_onekp_IOVS_scaffold_2057589_Pseudotsuga_menziesii
         |                                         |        |        |  +--| (88.4/100)
         |                                         |        |        |     +--gnl_onekp_WVWN_scaffold_2008773_Larix_speciosa
         |                                         |        |     +--| (96.8/100)
         |                                         |        |     |  |     +--gnl_onekp_GTHK_scaffold_2009678_Gnetum_montanum
         |                                         |        |     |  |  +--| (75.4/100)
         |                                         |        |     |  |  |  +--gnl_onekp_TOXE_scaffold_2062931_Welwitschia_mirabilis
         |                                         |        |     |  +--| (95.3/100)
         |                                         |        |     |     +--gnl_onekp_VDAO_scaffold_2001664_Ephedra_sinica
         |                                         |        |  +--| (87.3/94)
         |                                         |        |  |  |                 +--gnl_onekp_QSNJ_scaffold_2069277_Taiwania_cryptomerioides
         |                                         |        |  |  |              +**| (0/46)
         |                                         |        |  |  |              |  |                       +--gnl_onekp_XQSG_scaffold_2011293_Microbiota_decussata
         |                                         |        |  |  |              |  |                    +--| (74.1/100)
         |                                         |        |  |  |              |  |                    |  +**gnl_onekp_BUWV_scaffold_2055131_Platycladus_orientalis
         |                                         |        |  |  |              |  |                 +--| (75.4/99)
         |                                         |        |  |  |              |  |                 |  +--gnl_onekp_FRPM_scaffold_2062322_Calocedrus_decurrens
         |                                         |        |  |  |              |  |              +--| (82.7/99)
         |                                         |        |  |  |              |  |              |  |  +--gnl_onekp_AIGO_scaffold_2010964_Chamaecyparis_lawsoniana
         |                                         |        |  |  |              |  |              |  +--| (74.5/100)
         |                                         |        |  |  |              |  |              |     |  +**gnl_onekp_XMGP_scaffold_2012496_Juniperus_scopulorum
         |                                         |        |  |  |              |  |              |     +--| (95.6/100)
         |                                         |        |  |  |              |  |              |        +**gnl_onekp_QNGJ_scaffold_2004525_Cupressus_dupreziana
         |                                         |        |  |  |              |  |           +--| (76.3/99)
         |                                         |        |  |  |              |  |           |  |     +--gnl_onekp_UEVI_scaffold_2010931_Fokienia_hodginsii
         |                                         |        |  |  |              |  |           |  |  +**| (0/89)
         |                                         |        |  |  |              |  |           |  |  |  |  +--gnl_onekp_FHST_scaffold_2009596_Taxodium_distichum
         |                                         |        |  |  |              |  |           |  |  |  +--| (95.7/100)
         |                                         |        |  |  |              |  |           |  |  |     |  +--gnl_onekp_DSXO_scaffold_2011611_Cryptomeria_japonica
         |                                         |        |  |  |              |  |           |  |  |     +--| (90.5/100)
         |                                         |        |  |  |              |  |           |  |  |        +--gnl_onekp_OXGJ_scaffold_2048259_Glyptostrobus_pensilis
         |                                         |        |  |  |              |  |           |  +--| (79.6/94)
         |                                         |        |  |  |              |  |           |     |  +--gnl_onekp_VFYZ_scaffold_2007730_Thuja_plicata
         |                                         |        |  |  |              |  |           |     +--| (97.8/100)
         |                                         |        |  |  |              |  |           |        +**gnl_onekp_NKIN_scaffold_2014316_Thujopsis_dolabrata
         |                                         |        |  |  |              |  |        +--| (79.7/98)
         |                                         |        |  |  |              |  |        |  +--gnl_onekp_ETCJ_scaffold_2005635_Pilgerodendron_uviferum
         |                                         |        |  |  |              |  |     +--| (79.2/98)
         |                                         |        |  |  |              |  |     |  |  +--gnl_onekp_YYPE_scaffold_2007024_Austrocedrus_chilensis
         |                                         |        |  |  |              |  |     |  +**| (0/98)
         |                                         |        |  |  |              |  |     |     |     +--gnl_onekp_GKCZ_scaffold_2013972_Diselma_archeri
         |                                         |        |  |  |              |  |     |     |  +--| (95.1/100)
         |                                         |        |  |  |              |  |     |     |  |  +--gnl_onekp_AUDE_scaffold_2009193_Widdringtonia_cedarbergensis
         |                                         |        |  |  |              |  |     |     +--| (50/98)
         |                                         |        |  |  |              |  |     |        |  +--gnl_onekp_JDQB_scaffold_2072508_Neocallitropsis_pancheri
         |                                         |        |  |  |              |  |     |        +--| (88.4/100)
         |                                         |        |  |  |              |  |     |           |  +--gnl_onekp_IFLI_scaffold_2007532_Callitris_gracilis
         |                                         |        |  |  |              |  |     |           +--| (84.2/100)
         |                                         |        |  |  |              |  |     |              +--gnl_onekp_RMMV_scaffold_2059710_Callitris_macleayana
         |                                         |        |  |  |              |  |  +--| (93.1/100)
         |                                         |        |  |  |              |  |  |  +--gnl_onekp_OVIJ_scaffold_2013497_Papuacedrus_papuana
         |                                         |        |  |  |              |  +--| (88.7/100)
         |                                         |        |  |  |              |     |        +**gnl_onekp_NRXL_scaffold_2002621_Metasequoia_glyptostroboides
         |                                         |        |  |  |              |     |     +--| (89.8/100)
         |                                         |        |  |  |              |     |     |  +--gnl_onekp_QFAE_scaffold_2005794_Sequoiadendron_giganteum
         |                                         |        |  |  |              |     |  +--| (29.5/29)
         |                                         |        |  |  |              |     |  |  +--gnl_onekp_XIRK_scaffold_2009162_Athrotaxis_cupressoides
         |                                         |        |  |  |              |     +**| (0/28)
         |                                         |        |  |  |              |        +--gnl_onekp_HBGV_scaffold_2001619_Sequoia_sempervirens
         |                                         |        |  |  |           +--| (93.3/97)
         |                                         |        |  |  |           |  +--gnl_onekp_OUOI_scaffold_2008513_Cunninghamia_lanceolata
         |                                         |        |  |  |        +--| (88.3/94)
         |                                         |        |  |  |        |  |        +**gnl_onekp_EFMS_scaffold_2012239_Torreya_taxifolia
         |                                         |        |  |  |        |  |     +--| (90/100)
         |                                         |        |  |  |        |  |     |  +**gnl_onekp_HQOM_scaffold_2018108_Torreya_nucifera
         |                                         |        |  |  |        |  |  +--| (77.8/100)
         |                                         |        |  |  |        |  |  |  |  +--gnl_onekp_WYAJ_scaffold_2008308_Cephalotaxus_harringtonia
         |                                         |        |  |  |        |  |  |  +--| (0/95)
         |                                         |        |  |  |        |  |  |     +**gnl_onekp_IAJW_scaffold_2151595_Amentotaxus_argotaenia
         |                                         |        |  |  |        |  +--| (83/100)
         |                                         |        |  |  |        |     |     +--gnl_onekp_ZYAX_scaffold_2012721_Taxus_cuspidata
         |                                         |        |  |  |        |     |  +**| (0/97)
         |                                         |        |  |  |        |     |  |  |  +**gnl_onekp_YLPM_scaffold_2006266_Pseudotaxus_chienii
         |                                         |        |  |  |        |     |  |  +--| (93.4/100)
         |                                         |        |  |  |        |     |  |     +**gnl_onekp_BTTS_scaffold_2011277_Austrotaxus_spicata
         |                                         |        |  |  |        |     +--| (95.8/100)
         |                                         |        |  |  |        |        +**gnl_onekp_WWSS_scaffold_2011076_Taxus_baccata
         |                                         |        |  |  |     +--| (77.6/88)
         |                                         |        |  |  |     |  +--gnl_onekp_YFZK_scaffold_2008547_Sciadopitys_verticillata
         |                                         |        |  |  |  +--| (44.2/94)
         |                                         |        |  |  |  |  |                 +--gnl_onekp_XLGK_scaffold_2008211_Podocarpus_rubens
         |                                         |        |  |  |  |  |              +--| (96.2/100)
         |                                         |        |  |  |  |  |              |  |              +**gnl_onekp_ROWR_scaffold_2011488_Falcatifolium_taxoides
         |                                         |        |  |  |  |  |              |  |           +**| (0/39)
         |                                         |        |  |  |  |  |              |  |           |  +**gnl_onekp_IZGN_scaffold_2013475_Dacrydium_balansae
         |                                         |        |  |  |  |  |              |  |        +**| (0/29)
         |                                         |        |  |  |  |  |              |  |        |  |  +**gnl_onekp_FMWZ_scaffold_2012625_Dacrycarpus_compactus
         |                                         |        |  |  |  |  |              |  |        |  +--| (81.9/98)
         |                                         |        |  |  |  |  |              |  |        |     +--gnl_onekp_HILW_scaffold_2005748_Acmopyle_pancheri
         |                                         |        |  |  |  |  |              |  |     +**| (0/37)
         |                                         |        |  |  |  |  |              |  |     |  +--gnl_onekp_MHGD_scaffold_2075850_Microcachrys_tetragona
         |                                         |        |  |  |  |  |              |  |  +--| (0/88)
         |                                         |        |  |  |  |  |              |  |  |  |  +--gnl_onekp_SCEB_scaffold_2055632_Podocarpus_coriaceus
         |                                         |        |  |  |  |  |              |  |  |  +--| (79.9/99)
         |                                         |        |  |  |  |  |              |  |  |     |  +--gnl_onekp_VGSX_scaffold_2010379_Retrophyllum_minus
         |                                         |        |  |  |  |  |              |  |  |     +**| (0/57)
         |                                         |        |  |  |  |  |              |  |  |        +--gnl_onekp_UUJS_scaffold_2009837_Nageia_nagi
         |                                         |        |  |  |  |  |              |  +**| (0/96)
         |                                         |        |  |  |  |  |              |     +--gnl_onekp_QCGM_scaffold_2011211_Saxegothaea_conspicua
         |                                         |        |  |  |  |  |           +--| (85.7/100)
         |                                         |        |  |  |  |  |           |  |  +--gnl_onekp_EGLZ_scaffold_2008913_Prumnopitys_andina
         |                                         |        |  |  |  |  |           |  +--| (76.5/100)
         |                                         |        |  |  |  |  |           |     +**gnl_onekp_KLGF_scaffold_2094635_Sundacarpus_amarus
         |                                         |        |  |  |  |  |        +--| (75.4/100)
         |                                         |        |  |  |  |  |        |  |     +--gnl_onekp_OWFC_scaffold_2002892_Halocarpus_bidwillii
         |                                         |        |  |  |  |  |        |  |  +**| (0/98)
         |                                         |        |  |  |  |  |        |  |  |  +--gnl_onekp_BBDD_scaffold_2004661_Microstrobos_fitzgeraldii
         |                                         |        |  |  |  |  |        |  +--| (3/71)
         |                                         |        |  |  |  |  |        |     +--gnl_onekp_JRNA_scaffold_2012861_Phyllocladus_hypohyllus
         |                                         |        |  |  |  |  |     +--| (79.8/98)
         |                                         |        |  |  |  |  |     |  +--gnl_onekp_JZVE_scaffold_2007702_Parasitaxus_usta
         |                                         |        |  |  |  |  |  +**| (0/84)
         |                                         |        |  |  |  |  |  |  +--gnl_onekp_ZQWM_scaffold_2092548_Lagarostrobos_franklinii
         |                                         |        |  |  |  |  +--| (96.5/98)
         |                                         |        |  |  |  |     +--gnl_onekp_CDFR_scaffold_2065176_Manoao_colensoi
         |                                         |        |  |  +--| (90.8/94)
         |                                         |        |  |     +--gnl_onekp_XTZO_scaffold_2013966_Araucaria_rulei
         |                                         |        +--| (29.8/83)
         |                                         |           +------gnl_onekp_URDJ_scaffold_2004128_Amborella_trichopoda
         |                                      +--| (56/97)
         |                                      |  +--gnl_onekp_SGTW_scaffold_2002884_Ginkgo_biloba
         |                                   +--| (88.5/99)
         |                                   |  |    +--gnl_onekp_RSCE_scaffold_2007225_Wollemia_nobilis
         |                                   |  +----| (100/100)
         |                                   |       +--gnl_onekp_MIXZ_scaffold_2014151_Agathis_robusta
         |                                +--| (98.8/99)
         |                                |  |  +--gnl_onekp_NWMY_scaffold_2008999_Kadsura_heteroclite
         |                                |  +--| (86.2/99)
         |                                |     |     +--gnl_onekp_VYLQ_scaffold_2012084_Cassytha_filiformis
         |                                |     |  +--| (98.4/100)
         |                                |     |  |  +--gnl_onekp_KAYP_scaffold_2002989_Lindera_benzoin
         |                                |     +--| (90.2/99)
         |                                |        |                     +--gnl_onekp_ROEI_scaffold_2011138_Cymbopogon_nardus
         |                                |        |                  +--| (74.1/100)
         |                                |        |                  |  +--gnl_onekp_YPIC_scaffold_2005317_Microstegium_vimineum
         |                                |        |               +--| (99.8/100)
         |                                |        |               |  |        +**gnl_onekp_XBKS_scaffold_2063718_Thyridolepis_mitchelliana
         |                                |        |               |  |     +--| (89.3/100)
         |                                |        |               |  |     |  +--gnl_onekp_WCOR_scaffold_2004680_Thyridolepis_multiculmis
         |                                |        |               |  |  +--| (99.3/100)
         |                                |        |               |  |  |  |     +--gnl_onekp_BPKH_scaffold_2000168_Neurachne_annularis
         |                                |        |               |  |  |  |  +--| (36.2/100)
         |                                |        |               |  |  |  |  |  |     +--gnl_onekp_ZENX_scaffold_2019542_Neurachne_alopecuroidea
         |                                |        |               |  |  |  |  |  |  +--| (99.3/100)
         |                                |        |               |  |  |  |  |  |  |  +--gnl_onekp_VQYB_scaffold_2008527_Neurachne_lanigera
         |                                |        |               |  |  |  |  |  +--| (34.8/97)
         |                                |        |               |  |  |  |  |     |  +--gnl_onekp_NNOK_scaffold_2068832_Neurachne_tenuifolia
         |                                |        |               |  |  |  |  |     +--| (95.8/100)
         |                                |        |               |  |  |  |  |        +--gnl_onekp_BXAY_scaffold_2002872_Neurachne_minor
         |                                |        |               |  |  |  +--| (95.9/100)
         |                                |        |               |  |  |     +--gnl_onekp_ZMGN_scaffold_2021953_Neurachne_munroi
         |                                |        |               |  +--| (44.4/100)
         |                                |        |               |     +--gnl_onekp_SOHV_scaffold_2007173_Panicum_miliaceum_A
         |                                |        |            +--| (68.4/100)
         |                                |        |            |  +--gnl_onekp_HATH_scaffold_2000627_Aristida_stricta
         |                                |        |         +--| (90.6/100)
         |                                |        |         |  +--gnl_onekp_RCAH_scaffold_2001446_Uniola_paniculata
         |                                |        |     +---| (100/100)
         |                                |        |     |   |  +--gnl_onekp_IADP_scaffold_2011083_Deschampsia_cespitosa
         |                                |        |     |   +--| (100/100)
         |                                |        |     |      +--gnl_onekp_RMVB_scaffold_2023219_Avena_fatua
         |                                |        |  +--| (93.7/100)
         |                                |        |  |  |        +--gnl_onekp_UOEL_scaffold_2002425_Strelitzia_reginae
         |                                |        |  |  |     +--| (88.8/94)
         |                                |        |  |  |     |  +--gnl_onekp_JQCX_scaffold_2014609_Curcuma_olena
         |                                |        |  |  |  +--| (79.7/24)
         |                                |        |  |  |  |  +--gnl_onekp_HWUP_scaffold_2017096_Sabal_bermudana
         |                                |        |  |  +--| (89.5/24)
         |                                |        |  |     |        +--gnl_onekp_IXEM_scaffold_2020325_Brodiaea_sierrae
         |                                |        |  |     |     +--| (16.1/95)
         |                                |        |  |     |     |  |  +--gnl_onekp_ZKPF_scaffold_2012133_Traubia_modesta
         |                                |        |  |     |     |  +--| (99.5/100)
         |                                |        |  |     |     |     +--gnl_onekp_LDME_scaffold_2003148_Amaryllis_belladonna
         |                                |        |  |     |  +--| (57.3/28)
         |                                |        |  |     |  |  +------gnl_onekp_KBXS_scaffold_2014423_Allium_commutatum
         |                                |        |  |     +--| (81/24)
         |                                |        |  |        +----gnl_onekp_BRUD_scaffold_2000067_Typha_latifolia
         |                                |        +--| (20.9/99)
         |                                |           |              +--gnl_onekp_PSHB_scaffold_2014397_Lantana_camara
         |                                |           |           +--| (98.9/100)
         |                                |           |           |  +--gnl_onekp_MXFG_scaffold_2022421_Pinguicula_agnata
         |                                |           |        +--| (86.6/100)
         |                                |           |        |  +--gnl_onekp_MVSE_scaffold_2019555_Griselinia_littoralis
         |                                |           |     +--| (76.1/100)
         |                                |           |     |  +--gnl_onekp_ECTD_scaffold_2015007_Gentiana_acaulis
         |                                |           |  +--| (94/99)
         |                                |           |  |  +---gnl_onekp_WVEF_scaffold_2005678_Rhamnus_caroliniana
         |                                |           +--| (93.3/99)
         |                                |              |      +--gnl_onekp_FVXD_scaffold_2059586_Beta_maritima
         |                                |              |   +--| (98.9/100)
         |                                |              |   |  +--gnl_onekp_SMMC_scaffold_2017219_Chenopodium_quinoa
         |                                |              +---| (99.3/100)
         |                                |                  +--gnl_onekp_RUUB_scaffold_2000345_Physena_madagascariensis
         |                             +--| (99.4/97)
         |                             |  |     +----------gnl_onekp_ZPKK_scaffold_2004391_Aruncus_dioicus
         |                             |  |  +--| (89.6/83)
         |                             |  |  |  |              +--AT3G10480
         |                             |  |  |  |           +--| (100/100)
         |                             |  |  |  |           |  +--AT3G10490
         |                             |  |  |  |        +--| (23.7/79)
         |                             |  |  |  |        |  +--gnl_onekp_QICX_scaffold_2002778_Ailanthus_altissima
         |                             |  |  |  |     +--| (93.7/99)
         |                             |  |  |  |     |  +--gnl_onekp_WYIG_scaffold_2005833_Dombeya_burgessiae
         |                             |  |  |  |  +--| (95.9/99)
         |                             |  |  |  |  |  |     +--gnl_onekp_GEHT_scaffold_2014328_Gleditsia_triacanthos
         |                             |  |  |  |  |  |  +--| (68.5/100)
         |                             |  |  |  |  |  |  |  +---gnl_onekp_RJNQ_scaffold_2017267_Lagerstroemia_indica
         |                             |  |  |  |  |  +--| (89.2/100)
         |                             |  |  |  |  |     +--gnl_onekp_VCIN_scaffold_2016982_Malus_baccata
         |                             |  |  |  +--| (94.6/99)
         |                             |  |  |     |        +--gnl_onekp_NIGS_scaffold_2007892_Heliotropium_karwinsky
         |                             |  |  |     |     +--| (85.3/100)
         |                             |  |  |     |     |  +--gnl_onekp_KTWL_scaffold_2002548_Kaliphora_madagascariensis
         |                             |  |  |     |  +--| (52.3/57)
         |                             |  |  |     |  |  |  +--gnl_onekp_OINM_scaffold_2009339_Hydrocotyle_umbellata
         |                             |  |  |     |  |  +--| (76.9/58)
         |                             |  |  |     |  |     +--gnl_onekp_WVMY_scaffold_2005691_Phlox_drummondii
         |                             |  |  |     +--| (90.9/80)
         |                             |  |  |        +-----gnl_onekp_BTZX_scaffold_2109908_Philadelphus_inodorus
         |                             |  +--| (86.5/84)
         |                             |     |              +--gnl_onekp_HXCD_scaffold_2008684_Flaveria_vaginata
         |                             |     |           +--| (97/100)
         |                             |     |           |  +--gnl_onekp_GIOY_scaffold_2036566_Corokia_cotoneaster
         |                             |     |        +--| (99.6/100)
         |                             |     |        |  |  +--gnl_onekp_FYUH_scaffold_2008881_Lavandula_angustifolia
         |                             |     |        |  +--| (100/100)
         |                             |     |        |     +--gnl_onekp_XMBA_scaffold_2007231_Poliomintha_bustamanta
         |                             |     |     +--| (86.5/94)
         |                             |     |     |  |  +--gnl_onekp_HTDC_scaffold_2008126_Tamarix_chinensis
         |                             |     |     |  +--| (95.4/100)
         |                             |     |     |     |  +--gnl_onekp_UHBY_scaffold_2125951_Oresitrophe_rupifraga
         |                             |     |     |     +--| (99.8/100)
         |                             |     |     |        +--gnl_onekp_FCBJ_scaffold_2016761_Saxifraga_stolonifera
         |                             |     |  +--| (91.7/58)
         |                             |     |  |  |                 +--AT5G04410
         |                             |     |  |  |              +--| (99.7/100)
         |                             |     |  |  |              |  +--gnl_onekp_HABV_scaffold_2058026_Draba_aizoides
         |                             |     |  |  |           +--| (94.1/100)
         |                             |     |  |  |           |  +--gnl_onekp_JOIS_scaffold_2000327_Koeberlina_spinosa
         |                             |     |  |  |        +--| (99.4/100)
         |                             |     |  |  |        |  +---gnl_onekp_DZTK_scaffold_2007543_Batis_maritima
         |                             |     |  |  |     +--| (61.3/98)
         |                             |     |  |  |     |  |     +--gnl_onekp_XPBC_scaffold_2010895_Galphimia_gracilis
         |                             |     |  |  |     |  |  +--| (66.6/100)
         |                             |     |  |  |     |  |  |  +--gnl_onekp_OGSY_scaffold_2027328_Linum_usitatissimum
         |                             |     |  |  |     |  +--| (91.6/100)
         |                             |     |  |  |     |     +--gnl_onekp_CKDK_scaffold_2018241_Ochna_serrulata
         |                             |     |  |  |  +--| (78.9/86)
         |                             |     |  |  |  |  +--gnl_onekp_NHUA_scaffold_2009950_Castanea_crenata
         |                             |     |  |  +--| (68.4/59)
         |                             |     |  |     +--gnl_onekp_UHJR_scaffold_2063689_Citrus_x_paradisi
         |                             |     +--| (98.6/87)
         |                             |        |     +--gnl_onekp_XQWC_scaffold_2164068_Michelia_maudiae
         |                             |        |  +--| (96.1/99)
         |                             |        |  |  |  +---gnl_onekp_MUNP_scaffold_2009772_Piper_auritum
         |                             |        |  |  +--| (72.7/99)
         |                             |        |  |     |     +--gnl_onekp_YBML_scaffold_2028089_Yucca_brevifolia
         |                             |        |  |     |  +--| (97.4/100)
         |                             |        |  |     |  |  +--gnl_onekp_MWYQ_scaffold_2015576_Smilax_bona_nox
         |                             |        |  |     +--| (95.7/99)
         |                             |        |  |        +--gnl_onekp_COCP_scaffold_2010244_Triglochin_maritimum
         |                             |        +--| (67.8/49)
         |                             |           |  +--gnl_onekp_AXAF_scaffold_2057083_Thladiantha_villosula
         |                             |           +--| (55/45)
         |                             |              |  +--gnl_onekp_UDHA_scaffold_2009028_Ceratocapnos_vesicaria
         |                             |              +--| (83.5/100)
         |                             |                 +--gnl_onekp_WIGA_scaffold_2098089_Persea_borbonia
         |                          +--| (59.9/95)
         |                          |  +----AT3G10500
         |                       +--| (97.8/99)
         |                       |  |        +--gnl_onekp_SILJ_scaffold_2016709_Talbotia_elegans
         |                       |  |     +--| (71.6/98)
         |                       |  |     |  +---gnl_onekp_YXNR_scaffold_2006578_Triodia_aff._bynoei
         |                       |  |  +--| (87.5/97)
         |                       |  |  |  +---gnl_onekp_SVTS_scaffold_2011990_Drimia_altissima
         |                       |  +--| (92.4/89)
         |                       |     |     +--gnl_onekp_QZXQ_scaffold_2005474_Gymnocladus_dioicus
         |                       |     |  +--| (95.4/99)
         |                       |     |  |  |  +--AT5G09330
         |                       |     |  |  +--| (96.1/100)
         |                       |     |  |     +--AT5G64060
         |                       |     +--| (99.5/99)
         |                       |        +--gnl_onekp_XMQO_scaffold_2018830_Gunnera_manicata
         |                    +--| (72.8/78)
         |                    |  |  +---------AT5G04395
         |                    |  +--| (91.8/94)
         |                    |     |             +--AT4G01520
         |                    |     |         +---| (100/100)
         |                    |     |         |   +--AT4G01540
         |                    |     |     +---| (99.1/100)
         |                    |     |     |   +--AT4G01550
         |                    |     |  +--| (4.4/69)
         |                    |     |  |  +-----------AT3G04430
         |                    |     +--| (97.7/100)
         |                    |        |                 +--AT1G02220
         |                    |        |              +--| (94.6/100)
         |                    |        |              |  +--AT3G04420
         |                    |        |           +--| (29.6/92)
         |                    |        |           |  +--AT3G04410
         |                    |        |        +--| (94.3/100)
         |                    |        |        |  +--AT1G02230
         |                    |        |     +--| (91.2/100)
         |                    |        |     |  +--AT1G02250
         |                    |        |  +--| (83.7/100)
         |                    |        |  |  +-------------AT1G02210
         |                    |        +--| (98.2/100)
         |                    |           +-------AT1G01010
         |                 +--| (77.1/66)
         |                 |  |               +---AT1G33060
         |                 |  |        +------| (100/100)
         |                 |  |        |      +--AT4G35580
         |                 |  |     +--| (98.5/98)
         |                 |  |     |  |      +--AT3G49530
         |                 |  |     |  |  +---| (99.7/100)
         |                 |  |     |  |  |   +--AT5G24590
         |                 |  |     |  +--| (44.1/84)
         |                 |  |     |     |                +--AT3G44350
         |                 |  |     |     +----------------| (100/100)
         |                 |  |     |                      +--AT5G22380
         |                 |  |  +--| (92.3/94)
         |                 |  |  |  |      +---AT2G27300
         |                 |  |  |  +------| (100/100)
         |                 |  |  |         |  +--AT3G44290
         |                 |  |  |         +--| (99.5/100)
         |                 |  |  |            +--AT5G22290
         |                 |  +--| (82/52)
         |                 |     |                    +--gnl_onekp_MFIN_scaffold_2014245_Pistia_stratioides
         |                 |     |                 +--| (98.7/100)
         |                 |     |                 |  +--gnl_onekp_YMES_scaffold_2018911_Typhonium_blumei
         |                 |     |              +--| (58.8/99)
         |                 |     |              |  +--------gnl_onekp_ROAP_scaffold_2004655_Illicium_parviflorum
         |                 |     |           +--| (96.1/98)
         |                 |     |           |  |  +--gnl_onekp_FZJL_scaffold_2018185_Austrobaileya_scandens
         |                 |     |           |  +--| (44.6/84)
         |                 |     |           |     +-------gnl_onekp_VZCI_scaffold_2106691_Illicium_floridanum
         |                 |     |        +--| (98/87)
         |                 |     |        |  +-----------gnl_onekp_YNFJ_scaffold_2010297_Microtea_debilis
         |                 |     |     +--| (84.5/80)
         |                 |     |     |  |                    +--gnl_onekp_DHPO_scaffold_2016083_Eupomatia_bennettii
         |                 |     |     |  |                 +--| (77/100)
         |                 |     |     |  |                 |  |  +--gnl_onekp_YZRI_scaffold_2091990_Annona_muricata
         |                 |     |     |  |                 |  +--| (100/100)
         |                 |     |     |  |                 |     +--gnl_onekp_PSJT_scaffold_2008966_Uvaria_microcarpa
         |                 |     |     |  |              +--| (100/100)
         |                 |     |     |  |              |  +--gnl_onekp_WBOD_scaffold_2022141_Magnolia_grandiflora
         |                 |     |     |  |           +--| (35.3/100)
         |                 |     |     |  |           |  |        +--gnl_onekp_KRJP_scaffold_2016173_Peumus_boldus
         |                 |     |     |  |           |  |     +--| (88.9/100)
         |                 |     |     |  |           |  |     |  |  +--gnl_onekp_MAQO_scaffold_2013772_Gomortega_keule
         |                 |     |     |  |           |  |     |  +--| (98.9/100)
         |                 |     |     |  |           |  |     |     +--gnl_onekp_WAIL_scaffold_2070716_Laurelia_sempervirens
         |                 |     |     |  |           |  |  +--| (2.6/45)
         |                 |     |     |  |           |  |  |  |  +--gnl_onekp_WPHN_scaffold_2008835_Idiospermum_australiense
         |                 |     |     |  |           |  |  |  +--| (100/100)
         |                 |     |     |  |           |  |  |     +--gnl_onekp_FALI_scaffold_2018318_Calycanthus_floridus
         |                 |     |     |  |           |  +--| (88.9/100)
         |                 |     |     |  |           |     +--gnl_onekp_BSVG_scaffold_2078971_Gyrocarpus_americanus
         |                 |     |     |  |        +--| (83.2/100)
         |                 |     |     |  |        |  |  +--gnl_onekp_ABSS_scaffold_2013660_Sassafras_albidum
         |                 |     |     |  |        |  +--| (100/100)
         |                 |     |     |  |        |     +--gnl_onekp_BCGB_scaffold_2006289_Cinnamomum_camphora
         |                 |     |     |  |     +--| (97/100)
         |                 |     |     |  |     |  +---gnl_onekp_OBPL_scaffold_2009656_Myristica_fragrans
         |                 |     |     |  |  +--| (97.2/99)
         |                 |     |     |  |  |  |        +--gnl_onekp_PAWA_scaffold_2048025_Aristolochia_elegans
         |                 |     |     |  |  |  |     +--| (87.5/98)
         |                 |     |     |  |  |  |     |  |  +--gnl_onekp_QDVW_scaffold_2012442_Saruma_henryi
         |                 |     |     |  |  |  |     |  +--| (90.4/98)
         |                 |     |     |  |  |  |     |     |  +--gnl_onekp_CSSK_scaffold_2006658_Houttuynia_cordata
         |                 |     |     |  |  |  |     |     +--| (77.6/98)
         |                 |     |     |  |  |  |     |        +--gnl_onekp_OPDF_scaffold_2033286_Saururus_cernuus
         |                 |     |     |  |  |  |  +--| (100/100)
         |                 |     |     |  |  |  |  |  +----gnl_onekp_XSZI_scaffold_2003485_Peperomia_fraseri
         |                 |     |     |  |  |  +--| (85.2/98)
         |                 |     |     |  |  |     |  +--gnl_onekp_WKSU_scaffold_2004034_Drimys_winteri
         |                 |     |     |  |  |     +--| (90.6/100)
         |                 |     |     |  |  |        +--gnl_onekp_DDEV_scaffold_2015187_Canella_winterana
         |                 |     |     |  +--| (83.5/73)
         |                 |     |     |     |           +----gnl_onekp_MTII_scaffold_2001294_Acorus_americanus
         |                 |     |     |     |        +--| (71.9/61)
         |                 |     |     |     |        |  |                          +--gnl_onekp_NSPR_scaffold_2010699_Nypa_fruticans
         |                 |     |     |     |        |  |                       +--| (100/100)
         |                 |     |     |     |        |  |                       |  +--gnl_onekp_HXJE_scaffold_2007590_Serenoa_repens
         |                 |     |     |     |        |  |                    +--| (90.1/98)
         |                 |     |     |     |        |  |                    |  |        +--gnl_onekp_XPAF_scaffold_2012058_Mapania_palustris
         |                 |     |     |     |        |  |                    |  |     +--| (99.9/100)
         |                 |     |     |     |        |  |                    |  |     |  |     +--gnl_onekp_WBIB_scaffold_2000353_Lepidosperma_gibsonii
         |                 |     |     |     |        |  |                    |  |     |  |  +--| (71.4/100)
         |                 |     |     |     |        |  |                    |  |     |  |  |  +--gnl_onekp_PWSG_scaffold_2046160_Cyperus_papyrus
         |                 |     |     |     |        |  |                    |  |     |  +--| (82.7/99)
         |                 |     |     |     |        |  |                    |  |     |     +--gnl_onekp_CIEA_scaffold_2054499_Juncus_inflexus
         |                 |     |     |     |        |  |                    |  |  +--| (15.3/76)
         |                 |     |     |     |        |  |                    |  |  |  +--gnl_onekp_BYPY_scaffold_2014889_Brocchinia_reducta
         |                 |     |     |     |        |  |                    |  +--| (96.4/98)
         |                 |     |     |     |        |  |                    |     +--gnl_onekp_PPQR_scaffold_2055723_Typha_angustifolia
         |                 |     |     |     |        |  |                 +--| (66.3/93)
         |                 |     |     |     |        |  |                 |  +--gnl_onekp_LSKK_scaffold_2019241_Orchidantha_maxillaroides
         |                 |     |     |     |        |  |              +--| (91.8/99)
         |                 |     |     |     |        |  |              |  |  +--gnl_onekp_OCWZ_scaffold_2011678_Dioscorea_villosa
         |                 |     |     |     |        |  |              |  +--| (89.5/94)
         |                 |     |     |     |        |  |              |     +--gnl_onekp_VBHQ_scaffold_2002934_Stemona_tuberosa
         |                 |     |     |     |        |  |           +--| (99.4/99)
         |                 |     |     |     |        |  |           |  |     +--gnl_onekp_KYNE_scaffold_2068486_Cyanella_orchidofromis
         |                 |     |     |     |        |  |           |  |  +--| (8.4/89)
         |                 |     |     |     |        |  |           |  |  |  |           +--gnl_onekp_TCYS_scaffold_2002062_Peliosanthese_minor
         |                 |     |     |     |        |  |           |  |  |  |        +--| (77/100)
         |                 |     |     |     |        |  |           |  |  |  |        |  +--gnl_onekp_XFJG_scaffold_2016586_Maianthemum_canadense
         |                 |     |     |     |        |  |           |  |  |  |     +--| (53/99)
         |                 |     |     |     |        |  |           |  |  |  |     |  +--gnl_onekp_RQZP_scaffold_2029076_Nolina_bigelorii
         |                 |     |     |     |        |  |           |  |  |  |  +--| (37.6/97)
         |                 |     |     |     |        |  |           |  |  |  |  |  +--gnl_onekp_IQYY_scaffold_2026430_Narcissus_viridiflorus
         |                 |     |     |     |        |  |           |  |  |  +--| (99.4/99)
         |                 |     |     |     |        |  |           |  |  |     |  +--gnl_onekp_FCEL_scaffold_2019932_Phormium_tenax
         |                 |     |     |     |        |  |           |  |  |     +--| (28.4/99)
         |                 |     |     |     |        |  |           |  |  |        +--gnl_onekp_JVBR_scaffold_2005647_Aloe_vera
         |                 |     |     |     |        |  |           |  +--| (97.3/99)
         |                 |     |     |     |        |  |           |     +--gnl_onekp_EMJJ_scaffold_2024122_Borya_sphaerocephala
         |                 |     |     |     |        |  |        +--| (96.3/95)
         |                 |     |     |     |        |  |        |  |        +--gnl_onekp_VTUS_scaffold_2051601_Goodyera_pubescens
         |                 |     |     |     |        |  |        |  |     +--| (34.2/94)
         |                 |     |     |     |        |  |        |  |     |  |  +--gnl_onekp_LELS_scaffold_2090891_Haemaria_discolor
         |                 |     |     |     |        |  |        |  |     |  +--| (21.3/95)
         |                 |     |     |     |        |  |        |  |     |     +--gnl_onekp_XZME_scaffold_2006713_Drakea_elastica
         |                 |     |     |     |        |  |        |  |  +--| (95/100)
         |                 |     |     |     |        |  |        |  |  |  +--gnl_onekp_MTHW_scaffold_2008624_Platanthera_clavellata
         |                 |     |     |     |        |  |        |  +--| (98.4/98)
         |                 |     |     |     |        |  |        |     |  +--gnl_onekp_JSAG_scaffold_2006970_Masdevallia_yuangensis
         |                 |     |     |     |        |  |        |     +--| (89/100)
         |                 |     |     |     |        |  |        |        +--gnl_onekp_THDM_scaffold_2002305_Vanilla_planifolia
         |                 |     |     |     |        |  |     +--| (97.3/95)
         |                 |     |     |     |        |  |     |  |                       +--gnl_onekp_FGRF_scaffold_2014371_Asparagus_densiflorus
         |                 |     |     |     |        |  |     |  |                    +--| (75.2/93)
         |                 |     |     |     |        |  |     |  |                    |  |     +**gnl_onekp_HOKG_scaffold_2005645_Nolina_atopocarpa
         |                 |     |     |     |        |  |     |  |                    |  |  +--| (88.6/100)
         |                 |     |     |     |        |  |     |  |                    |  |  |  +--gnl_onekp_UZXL_scaffold_2024732_Disporopsis_pernyi
         |                 |     |     |     |        |  |     |  |                    |  +--| (87.6/99)
         |                 |     |     |     |        |  |     |  |                    |     |  +--gnl_onekp_MVRF_scaffold_2010935_Sansevieria_trifasciata
         |                 |     |     |     |        |  |     |  |                    |     +--| (74.5/100)
         |                 |     |     |     |        |  |     |  |                    |        +--gnl_onekp_ONBE_scaffold_2053806_Eriospermum_lancifolia
         |                 |     |     |     |        |  |     |  |                 +--| (88.9/93)
         |                 |     |     |     |        |  |     |  |                 |  |        +--gnl_onekp_CMCY_scaffold_2012319_Hesperaloe_parviflora
         |                 |     |     |     |        |  |     |  |                 |  |     +**| (0/99)
         |                 |     |     |     |        |  |     |  |                 |  |     |  |  +--gnl_onekp_PLBZ_scaffold_2018731_Chlorogalum_pomeridianum
         |                 |     |     |     |        |  |     |  |                 |  |     |  +--| (76.8/100)
         |                 |     |     |     |        |  |     |  |                 |  |     |     +--gnl_onekp_KXSK_scaffold_2014956_Agave_tequilana
         |                 |     |     |     |        |  |     |  |                 |  |  +--| (92.8/100)
         |                 |     |     |     |        |  |     |  |                 |  |  |  +--gnl_onekp_ICNN_scaffold_2002601_Yucca_filamentosa
         |                 |     |     |     |        |  |     |  |                 |  +--| (71.2/93)
         |                 |     |     |     |        |  |     |  |                 |     +--gnl_onekp_KOFB_scaffold_2013876_Urginea_maritima
         |                 |     |     |     |        |  |     |  |              +--| (74.8/99)
         |                 |     |     |     |        |  |     |  |              |  +--gnl_onekp_MUMD_scaffold_2007356_Lomandra_longifolia
         |                 |     |     |     |        |  |     |  |           +--| (46.1/86)
         |                 |     |     |     |        |  |     |  |           |  +--gnl_onekp_DPFW_scaffold_2004722_Zephyranthes_treatiae
         |                 |     |     |     |        |  |     |  |        +--| (95.8/90)
         |                 |     |     |     |        |  |     |  |        |  |  +--gnl_onekp_BLAJ_scaffold_2025998_Hemerocallis_spp
         |                 |     |     |     |        |  |     |  |        |  +--| (100/100)
         |                 |     |     |     |        |  |     |  |        |     +--gnl_onekp_WTDE_scaffold_2002341_Johnsonia_pubescens
         |                 |     |     |     |        |  |     |  |     +--| (95.5/99)
         |                 |     |     |     |        |  |     |  |     |  +--gnl_onekp_SART_scaffold_2004646_Xeronema_callistemon
         |                 |     |     |     |        |  |     |  |  +--| (92.1/99)
         |                 |     |     |     |        |  |     |  |  |  +--gnl_onekp_RDYY_scaffold_2007575_Cyanastrum_cordifolium
         |                 |     |     |     |        |  |     |  +--| (65.1/88)
         |                 |     |     |     |        |  |     |     |     +--gnl_onekp_JNUB_scaffold_2028734_Maranta_leuconeura
         |                 |     |     |     |        |  |     |     |  +--| (90.7/99)
         |                 |     |     |     |        |  |     |     |  |  +--gnl_onekp_BDJQ_scaffold_2016162_Zingiber_officinale
         |                 |     |     |     |        |  |     |     +--| (91.2/91)
         |                 |     |     |     |        |  |     |        |  +--gnl_onekp_QOXT_scaffold_2005426_Xerophyta_villosa
         |                 |     |     |     |        |  |     |        +--| (95.2/99)
         |                 |     |     |     |        |  |     |           +--gnl_onekp_DGXS_scaffold_2000316_Freycinetia_multiflora
         |                 |     |     |     |        |  |  +--| (84.4/52)
         |                 |     |     |     |        |  |  |  |        +--gnl_onekp_GDKK_scaffold_2009226_Gloriosa_superba
         |                 |     |     |     |        |  |  |  |     +--| (96.7/99)
         |                 |     |     |     |        |  |  |  |     |  +--gnl_onekp_NHIX_scaffold_2008887_Colchicum_autumnale
         |                 |     |     |     |        |  |  |  |  +--| (62.1/98)
         |                 |     |     |     |        |  |  |  |  |  |  +--gnl_onekp_OOSO_scaffold_2085802_Helonias_bullata
         |                 |     |     |     |        |  |  |  |  |  +--| (99.9/100)
         |                 |     |     |     |        |  |  |  |  |     +--gnl_onekp_AFLV_scaffold_2017141_Xerophyllum_asphodeloides
         |                 |     |     |     |        |  |  |  +--| (25/38)
         |                 |     |     |     |        |  |  |     +--gnl_onekp_LTZF_scaffold_2016955_Sisyrinchium_angustifolium
         |                 |     |     |     |        |  +--| (94.1/89)
         |                 |     |     |     |        |     |  +---gnl_onekp_BSTR_scaffold_2006691_Chondropetalum_tectorum
         |                 |     |     |     |        |     +--| (96.3/87)
         |                 |     |     |     |        |        |     +**gnl_onekp_WXNT_scaffold_2009962_Joinvillea_ascendens
         |                 |     |     |     |        |        |  +--| (75.9/87)
         |                 |     |     |     |        |        |  |  +-----------------------------AT5G14000
         |                 |     |     |     |        |        +--| (99.9/88)
         |                 |     |     |     |        |           |  +--gnl_onekp_TIJL_scaffold_2033690_Eleusine_coracana
         |                 |     |     |     |        |           +--| (100/100)
         |                 |     |     |     |        |              +--gnl_onekp_XUAB_scaffold_2000597_Paraneurachne_muelleri
         |                 |     |     |     |     +--| (90.2/88)
         |                 |     |     |     |     |  |  +--gnl_onekp_BYQM_scaffold_2012104_Posidonia_australis
         |                 |     |     |     |     |  +--| (76.2/67)
         |                 |     |     |     |     |     +--gnl_onekp_WTKZ_scaffold_2010509_Nuphar_advena
         |                 |     |     |     |  +--| (0.1/4)
         |                 |     |     |     |  |  +-----gnl_onekp_NPND_scaffold_2121622_Ceratophyllum_demersum
         |                 |     |     |     +--| (19.7/39)
         |                 |     |     |        |  +--gnl_onekp_WZFE_scaffold_2196781_Ascarina_rubricaulis
         |                 |     |     |        +--| (100/100)
         |                 |     |     |           +--gnl_onekp_OSHQ_scaffold_2049166_Sarcandra_glabra
         |                 |     |  +--| (93.6/94)
         |                 |     |  |  |              +--gnl_onekp_CCID_scaffold_2016441_Akebia_trifoliata
         |                 |     |  |  |           +--| (100/100)
         |                 |     |  |  |           |  |  +--gnl_onekp_GRRW_scaffold_2005690_Grevillea_robusta
         |                 |     |  |  |           |  +--| (100/100)
         |                 |     |  |  |           |     |  +--gnl_onekp_SIIK_scaffold_2018716_Hakea_drupaceae
         |                 |     |  |  |           |     +--| (78.7/99)
         |                 |     |  |  |           |        +--gnl_onekp_REOF_scaffold_2020975_Hakea_prostrata
         |                 |     |  |  |        +--| (84.8/67)
         |                 |     |  |  |        |  +--gnl_onekp_VQFW_scaffold_2019927_Platanus_occidentalis
         |                 |     |  |  |     +--| (81.5/67)
         |                 |     |  |  |     |  +--gnl_onekp_SWOH_scaffold_2005525_Trochodendron_araliodes
         |                 |     |  |  |  +--| (95.5/93)
         |                 |     |  |  |  |  |                                                  +--AT1G34180
         |                 |     |  |  |  |  |                                               +--| (100/97)
         |                 |     |  |  |  |  |                                               |  |  +--AT1G34190
         |                 |     |  |  |  |  |                                               |  +--| (77.5/97)
         |                 |     |  |  |  |  |                                               |     |     +--gnl_onekp_CSUV_scaffold_2019103_Cochlearea_officinalis
         |                 |     |  |  |  |  |                                               |     |  +--| (91.8/98)
         |                 |     |  |  |  |  |                                               |     |  |  +--gnl_onekp_IPWB_scaffold_2085880_Brassica_nigra
         |                 |     |  |  |  |  |                                               |     +--| (80.7/97)
         |                 |     |  |  |  |  |                                               |        |     +--gnl_onekp_GTSV_scaffold_2002110_Draba_hispida
         |                 |     |  |  |  |  |                                               |        |  +--| (49.5/99)
         |                 |     |  |  |  |  |                                               |        |  |  |  +--gnl_onekp_BXBF_scaffold_2005388_Draba_sachalinensis
         |                 |     |  |  |  |  |                                               |        |  |  +--| (93.7/100)
         |                 |     |  |  |  |  |                                               |        |  |     |  +--gnl_onekp_LJQF_scaffold_2007512_Draba_ossetica
         |                 |     |  |  |  |  |                                               |        |  |     +--| (0/100)
         |                 |     |  |  |  |  |                                               |        |  |        +--gnl_onekp_UVQL_scaffold_2005405_Draba_magellanica
         |                 |     |  |  |  |  |                                               |        +--| (97.8/99)
         |                 |     |  |  |  |  |                                               |           +--gnl_onekp_TZWR_scaffold_2006771_Arabis_alpina
         |                 |     |  |  |  |  |                                            +--| (99.9/97)
         |                 |     |  |  |  |  |                                            |  |     +--gnl_onekp_QSKP_scaffold_2010026_Polansia_trachysperma
         |                 |     |  |  |  |  |                                            |  |  +--| (99.7/100)
         |                 |     |  |  |  |  |                                            |  |  |  +--gnl_onekp_UPZX_scaffold_2045002_Cleome_viscosa
         |                 |     |  |  |  |  |                                            |  +--| (59.6/97)
         |                 |     |  |  |  |  |                                            |     +--gnl_onekp_RTTY_scaffold_2020230_Salvadora_sp
         |                 |     |  |  |  |  |                                         +--| (85.6/88)
         |                 |     |  |  |  |  |                                         |  |      +--gnl_onekp_LAPO_scaffold_2014473_Draba_oligosperma
         |                 |     |  |  |  |  |                                         |  |  +---| (99/100)
         |                 |     |  |  |  |  |                                         |  |  |   +--gnl_onekp_VMNH_scaffold_2008800_Sinapis_alba
         |                 |     |  |  |  |  |                                         |  +--| (95.2/85)
         |                 |     |  |  |  |  |                                         |     +--------------------AT5G04400
         |                 |     |  |  |  |  |                                      +--| (99/90)
         |                 |     |  |  |  |  |                                      |  |     +--gnl_onekp_UAXP_scaffold_2016663_Gyrostemon_ramulosus
         |                 |     |  |  |  |  |                                      |  |  +--| (17.9/90)
         |                 |     |  |  |  |  |                                      |  |  |  +---gnl_onekp_SWPE_scaffold_2060627_Reseda_odorata
         |                 |     |  |  |  |  |                                      |  +--| (95.8/100)
         |                 |     |  |  |  |  |                                      |     +-----AT1G32870
         |                 |     |  |  |  |  |                                   +--| (88.7/73)
         |                 |     |  |  |  |  |                                   |  |     +--gnl_onekp_PKMO_scaffold_2016846_Cistus_inflatus
         |                 |     |  |  |  |  |                                   |  |  +--| (63.5/79)
         |                 |     |  |  |  |  |                                   |  |  |  +----gnl_onekp_TVCU_scaffold_2050959_Ochna_mossambicensis
         |                 |     |  |  |  |  |                                   |  +--| (40/78)
         |                 |     |  |  |  |  |                                   |     +--gnl_onekp_CRNC_scaffold_2043212_Limnanthes_douglassii
         |                 |     |  |  |  |  |                                +--| (99.1/92)
         |                 |     |  |  |  |  |                                |  |     +--gnl_onekp_HYZL_scaffold_2004194_Akania_lucens
         |                 |     |  |  |  |  |                                |  |  +--| (99.5/90)
         |                 |     |  |  |  |  |                                |  |  |  +--gnl_onekp_MYZV_scaffold_2059275_Tropaeolum_peregrinum
         |                 |     |  |  |  |  |                                |  +--| (84.5/85)
         |                 |     |  |  |  |  |                                |     +--gnl_onekp_CZPV_scaffold_2009575_Moringa_oleifera
         |                 |     |  |  |  |  |                             +--| (31/91)
         |                 |     |  |  |  |  |                             |  |     +--gnl_onekp_OBTI_scaffold_2010294_Peganum_harmala
         |                 |     |  |  |  |  |                             |  |  +--| (82.2/99)
         |                 |     |  |  |  |  |                             |  |  |  |        +--gnl_onekp_WAXR_scaffold_2042067_Litchi_chinensis
         |                 |     |  |  |  |  |                             |  |  |  |     +--| (100/100)
         |                 |     |  |  |  |  |                             |  |  |  |     |  |  +--gnl_onekp_VFFP_scaffold_2005204_Acer_negundo
         |                 |     |  |  |  |  |                             |  |  |  |     |  +--| (85/100)
         |                 |     |  |  |  |  |                             |  |  |  |     |     +--gnl_onekp_HBHB_scaffold_2041734_Aesculus_pavia
         |                 |     |  |  |  |  |                             |  |  |  |  +--| (48.2/98)
         |                 |     |  |  |  |  |                             |  |  |  |  |  |     +--gnl_onekp_FCCA_scaffold_2006556_Boswellia_sacra
         |                 |     |  |  |  |  |                             |  |  |  |  |  |  +--| (89.1/100)
         |                 |     |  |  |  |  |                             |  |  |  |  |  |  |  +--gnl_onekp_JSZD_scaffold_2053009_Bursera_simaruba
         |                 |     |  |  |  |  |                             |  |  |  |  |  +--| (98/99)
         |                 |     |  |  |  |  |                             |  |  |  |  |     +--gnl_onekp_YUOM_scaffold_2005361_Rhus_radicans
         |                 |     |  |  |  |  |                             |  |  |  +--| (94/94)
         |                 |     |  |  |  |  |                             |  |  |     |  +--gnl_onekp_IKFD_scaffold_2006493_Quassia_amara
         |                 |     |  |  |  |  |                             |  |  |     +--| (34.7/73)
         |                 |     |  |  |  |  |                             |  |  |        |  +--gnl_onekp_VCCF_scaffold_2008870_Melia_azedarach
         |                 |     |  |  |  |  |                             |  |  |        +--| (100/100)
         |                 |     |  |  |  |  |                             |  |  |           +--gnl_onekp_UVDC_scaffold_2043189_Azadirachta_indica
         |                 |     |  |  |  |  |                             |  +--| (100/98)
         |                 |     |  |  |  |  |                             |     +--gnl_onekp_BCAA_scaffold_2002475_Kirkia_wilmsii
         |                 |     |  |  |  |  |                          +--| (89.2/95)
         |                 |     |  |  |  |  |                          |  +--gnl_onekp_WWKL_scaffold_2013702_Tapiscia_sinensis
         |                 |     |  |  |  |  |                       +--| (86.5/99)
         |                 |     |  |  |  |  |                       |  |     +--gnl_onekp_TIUZ_scaffold_2009583_Cunonia_capensis
         |                 |     |  |  |  |  |                       |  |  +--| (76.4/100)
         |                 |     |  |  |  |  |                       |  |  |  +--gnl_onekp_THHD_scaffold_2013241_Elaeocarpus_sylvestris
         |                 |     |  |  |  |  |                       |  +--| (99.9/100)
         |                 |     |  |  |  |  |                       |     +--gnl_onekp_YZVJ_scaffold_2002720_Cephalotus_follicularis
         |                 |     |  |  |  |  |                    +--| (96.1/49)
         |                 |     |  |  |  |  |                    |  |                    +--gnl_onekp_VVPY_scaffold_2063640_Croton_tiglium
         |                 |     |  |  |  |  |                    |  |                 +--| (83.7/93)
         |                 |     |  |  |  |  |                    |  |                 |  +--gnl_onekp_XNLP_scaffold_2022034_Manihot_grahamii
         |                 |     |  |  |  |  |                    |  |              +--| (92/100)
         |                 |     |  |  |  |  |                    |  |              |  |     +--gnl_onekp_PXYR_scaffold_2003716_Euphorbia_pekinensis
         |                 |     |  |  |  |  |                    |  |              |  |  +--| (99.9/100)
         |                 |     |  |  |  |  |                    |  |              |  |  |  +--gnl_onekp_VPDX_scaffold_2002868_Chamaseyce_mesebyranthemum
         |                 |     |  |  |  |  |                    |  |              |  +--| (87.2/93)
         |                 |     |  |  |  |  |                    |  |              |     +--gnl_onekp_PAZJ_scaffold_2064172_Ricinus_communis
         |                 |     |  |  |  |  |                    |  |           +--| (85.6/88)
         |                 |     |  |  |  |  |                    |  |           |  |                    +--gnl_onekp_TDTF_scaffold_2009789_Salix_sachalinensis
         |                 |     |  |  |  |  |                    |  |           |  |                 +--| (99.9/100)
         |                 |     |  |  |  |  |                    |  |           |  |                 |  +--gnl_onekp_LFOG_scaffold_2013876_Salix_purpurea
         |                 |     |  |  |  |  |                    |  |           |  |              +--| (99.5/98)
         |                 |     |  |  |  |  |                    |  |           |  |              |  +--gnl_onekp_IEPQ_scaffold_2008912_Salix_dasyclados
         |                 |     |  |  |  |  |                    |  |           |  |           +--| (86.8/97)
         |                 |     |  |  |  |  |                    |  |           |  |           |  |  +--gnl_onekp_KKDQ_scaffold_2014948_Salix_viminalis
         |                 |     |  |  |  |  |                    |  |           |  |           |  +--| (85.1/100)
         |                 |     |  |  |  |  |                    |  |           |  |           |     +--gnl_onekp_GLVK_scaffold_2006561_Salix_eriocephala
         |                 |     |  |  |  |  |                    |  |           |  |        +--| (95/97)
         |                 |     |  |  |  |  |                    |  |           |  |        |  +--gnl_onekp_RZTJ_scaffold_2014290_Salix_fargesii
         |                 |     |  |  |  |  |                    |  |           |  |     +--| (100/100)
         |                 |     |  |  |  |  |                    |  |           |  |     |  +--gnl_onekp_INQX_scaffold_2014950_Salix_acutifolia
         |                 |     |  |  |  |  |                    |  |           |  |  +--| (88.8/91)
         |                 |     |  |  |  |  |                    |  |           |  |  |  |        +--gnl_onekp_NJLF_scaffold_2008536_Viola_canadensis
         |                 |     |  |  |  |  |                    |  |           |  |  |  |     +--| (100/100)
         |                 |     |  |  |  |  |                    |  |           |  |  |  |     |  +--gnl_onekp_LPGY_scaffold_2008776_Viola_tricolor
         |                 |     |  |  |  |  |                    |  |           |  |  |  |  +--| (71.7/91)
         |                 |     |  |  |  |  |                    |  |           |  |  |  |  |  +--gnl_onekp_VNMY_scaffold_2006013_Bischofia_javanica
         |                 |     |  |  |  |  |                    |  |           |  |  |  +--| (82.7/91)
         |                 |     |  |  |  |  |                    |  |           |  |  |     +--gnl_onekp_RVGH_scaffold_2010002_Drypetes_deplanchei
         |                 |     |  |  |  |  |                    |  |           |  +--| (69.3/90)
         |                 |     |  |  |  |  |                    |  |           |     |  +--gnl_onekp_RPPC_scaffold_2006629_Erythroxylum_coca
         |                 |     |  |  |  |  |                    |  |           |     +--| (97.9/98)
         |                 |     |  |  |  |  |                    |  |           |        +--gnl_onekp_ZTLR_scaffold_2008672_Rhizophora_mangle
         |                 |     |  |  |  |  |                    |  |        +--| (84.9/93)
         |                 |     |  |  |  |  |                    |  |        |  |                 +--gnl_onekp_BHYC_scaffold_2012402_Linum_lewisii
         |                 |     |  |  |  |  |                    |  |        |  |              +--| (99.6/100)
         |                 |     |  |  |  |  |                    |  |        |  |              |  +--gnl_onekp_AEPI_scaffold_2010708_Linum_leonii
         |                 |     |  |  |  |  |                    |  |        |  |           +--| (100/100)
         |                 |     |  |  |  |  |                    |  |        |  |           |  |  +--gnl_onekp_OODC_scaffold_2011569_Linum_bienne
         |                 |     |  |  |  |  |                    |  |        |  |           |  +--| (81/100)
         |                 |     |  |  |  |  |                    |  |        |  |           |     +--gnl_onekp_MYVH_scaffold_2062162_Linum_grandiflorum
         |                 |     |  |  |  |  |                    |  |        |  |        +--| (82/100)
         |                 |     |  |  |  |  |                    |  |        |  |        |  |  +--gnl_onekp_LFII_scaffold_2014149_Linum_perenne
         |                 |     |  |  |  |  |                    |  |        |  |        |  +--| (99.9/100)
         |                 |     |  |  |  |  |                    |  |        |  |        |     +--gnl_onekp_HNCF_scaffold_2066028_Linum_hirsutum
         |                 |     |  |  |  |  |                    |  |        |  |     +--| (100/100)
         |                 |     |  |  |  |  |                    |  |        |  |     |  |        +--gnl_onekp_VXOD_scaffold_2050029_Linum_tenuifolium
         |                 |     |  |  |  |  |                    |  |        |  |     |  |     +--| (96.2/100)
         |                 |     |  |  |  |  |                    |  |        |  |     |  |     |  +--gnl_onekp_TXMP_scaffold_2043356_Linum_strictum
         |                 |     |  |  |  |  |                    |  |        |  |     |  |  +--| (47.6/100)
         |                 |     |  |  |  |  |                    |  |        |  |     |  |  |  +--gnl_onekp_KCPT_scaffold_2010132_Linum_macraei
         |                 |     |  |  |  |  |                    |  |        |  |     |  +--| (100/100)
         |                 |     |  |  |  |  |                    |  |        |  |     |     +--gnl_onekp_AXPJ_scaffold_2007673_Linum_flavum
         |                 |     |  |  |  |  |                    |  |        |  |  +--| (45.7/96)
         |                 |     |  |  |  |  |                    |  |        |  |  |  |  +--gnl_onekp_ZBVT_scaffold_2064256_Chrysobalanus_icaco
         |                 |     |  |  |  |  |                    |  |        |  |  |  +--| (100/100)
         |                 |     |  |  |  |  |                    |  |        |  |  |     +--gnl_onekp_HBUQ_scaffold_2039608_Licania_michauxii
         |                 |     |  |  |  |  |                    |  |        |  +--| (60.5/85)
         |                 |     |  |  |  |  |                    |  |        |     |     +--gnl_onekp_EZZT_scaffold_2001970_Passiflora_edulis
         |                 |     |  |  |  |  |                    |  |        |     |  +--| (100/100)
         |                 |     |  |  |  |  |                    |  |        |     |  |  +--gnl_onekp_SIZE_scaffold_2017246_Passiflora_caerulea
         |                 |     |  |  |  |  |                    |  |        |     +--| (100/100)
         |                 |     |  |  |  |  |                    |  |        |        +--gnl_onekp_COAQ_scaffold_2012651_Malesherbia_fasiculata
         |                 |     |  |  |  |  |                    |  |     +--| (98.5/100)
         |                 |     |  |  |  |  |                    |  |     |  |     +--gnl_onekp_FWCQ_scaffold_2011455_Garcinia_oblongiflolia
         |                 |     |  |  |  |  |                    |  |     |  |  +--| (59.3/99)
         |                 |     |  |  |  |  |                    |  |     |  |  |  +--gnl_onekp_OSIP_scaffold_2001004_Garcinia_livingstonei
         |                 |     |  |  |  |  |                    |  |     |  +--| (100/100)
         |                 |     |  |  |  |  |                    |  |     |     |  +--gnl_onekp_NFXV_scaffold_2017711_Mumea_americana
         |                 |     |  |  |  |  |                    |  |     |     +--| (86.7/100)
         |                 |     |  |  |  |  |                    |  |     |        +--gnl_onekp_BNDE_scaffold_2010464_Hypericum_perforatum
         |                 |     |  |  |  |  |                    |  |  +--| (31.5/46)
         |                 |     |  |  |  |  |                    |  |  |  |  +--gnl_onekp_UDUT_scaffold_2011229_Larrea_tridentata
         |                 |     |  |  |  |  |                    |  |  |  +--| (99.3/100)
         |                 |     |  |  |  |  |                    |  |  |     +--gnl_onekp_ZHMB_scaffold_2087454_Krameria_lanceolata
         |                 |     |  |  |  |  |                    |  +--| (77.6/49)
         |                 |     |  |  |  |  |                    |     |           +--gnl_onekp_ATFX_scaffold_2005067_Muntingia_calabura
         |                 |     |  |  |  |  |                    |     |        +--| (94.4/100)
         |                 |     |  |  |  |  |                    |     |        |  +--gnl_onekp_KPTE_scaffold_2067719_Bixa_orellana
         |                 |     |  |  |  |  |                    |     |     +--| (18/94)
         |                 |     |  |  |  |  |                    |     |     |  |  +--gnl_onekp_AWJM_scaffold_2015646_Edgeworthia_papyrifera
         |                 |     |  |  |  |  |                    |     |     |  +--| (100/100)
         |                 |     |  |  |  |  |                    |     |     |     +--gnl_onekp_PUDI_scaffold_2063321_Daphne_geraldii
         |                 |     |  |  |  |  |                    |     |  +--| (89.1/100)
         |                 |     |  |  |  |  |                    |     |  |  |  +--gnl_onekp_OLXF_scaffold_2022079_Hibiscus_cannabinus
         |                 |     |  |  |  |  |                    |     |  |  +--| (99.3/100)
         |                 |     |  |  |  |  |                    |     |  |     +--gnl_onekp_ZSAB_scaffold_2018159_Hoheria_angustifolia
         |                 |     |  |  |  |  |                    |     +--| (91.7/99)
         |                 |     |  |  |  |  |                    |        +--gnl_onekp_IHCQ_scaffold_2005519_Crossopetalum_rhacoma
         |                 |     |  |  |  |  |                 +--| (82.8/34)
         |                 |     |  |  |  |  |                 |  |                             +--gnl_onekp_HOOU_scaffold_2012033_Oenothera_grandiflora
         |                 |     |  |  |  |  |                 |  |                          +**| (0/39)
         |                 |     |  |  |  |  |                 |  |                          |  +**gnl_onekp_YHLF_scaffold_2047068_Oenothera_rhombipetala
         |                 |     |  |  |  |  |                 |  |                       +**| (0/77)
         |                 |     |  |  |  |  |                 |  |                       |  +--gnl_onekp_KBRW_scaffold_2010889_Oenothera_clelandii
         |                 |     |  |  |  |  |                 |  |                    +--| (99/99)
         |                 |     |  |  |  |  |                 |  |                    |  |        +--gnl_onekp_QBRF_scaffold_2014233_Oenothera_laciniata
         |                 |     |  |  |  |  |                 |  |                    |  |     +**| (0/58)
         |                 |     |  |  |  |  |                 |  |                    |  |     |  |        +**gnl_onekp_HPNZ_scaffold_2047982_Oenothera_longituba
         |                 |     |  |  |  |  |                 |  |                    |  |     |  |     +**| (0/34)
         |                 |     |  |  |  |  |                 |  |                    |  |     |  |     |  +**gnl_onekp_GVCB_scaffold_2010551_Oenothera_affinis
         |                 |     |  |  |  |  |                 |  |                    |  |     |  |  +**| (0/75)
         |                 |     |  |  |  |  |                 |  |                    |  |     |  |  |  +**gnl_onekp_HKMQ_scaffold_2059280_Oenothera_villaricae
         |                 |     |  |  |  |  |                 |  |                    |  |     |  +--| (92/95)
         |                 |     |  |  |  |  |                 |  |                    |  |     |     +--gnl_onekp_CJGZ_scaffold_2001466_Oenothera_nana
         |                 |     |  |  |  |  |                 |  |                    |  |  +**| (0/55)
         |                 |     |  |  |  |  |                 |  |                    |  |  |  +**gnl_onekp_MLUJ_scaffold_2015670_Oenothera_biennis
         |                 |     |  |  |  |  |                 |  |                    |  +**| (0/78)
         |                 |     |  |  |  |  |                 |  |                    |     |  +**gnl_onekp_TAHF_scaffold_2010678_Oenothera_grandis
         |                 |     |  |  |  |  |                 |  |                    |     +**| (0/71)
         |                 |     |  |  |  |  |                 |  |                    |        +**gnl_onekp_ROLB_scaffold_2082872_Oenothera_elata
         |                 |     |  |  |  |  |                 |  |                 +--| (87.2/98)
         |                 |     |  |  |  |  |                 |  |                 |  |        +--gnl_onekp_JYOB_scaffold_2046000_Oenothera_filiformis
         |                 |     |  |  |  |  |                 |  |                 |  |     +--| (92.1/100)
         |                 |     |  |  |  |  |                 |  |                 |  |     |  +**gnl_onekp_TGOP_scaffold_2058023_Oenothera_gaura
         |                 |     |  |  |  |  |                 |  |                 |  |  +--| (97.3/99)
         |                 |     |  |  |  |  |                 |  |                 |  |  |  +--gnl_onekp_JKNQ_scaffold_2008684_Oenothera_suffulta_suffulta
         |                 |     |  |  |  |  |                 |  |                 |  +--| (96.7/99)
         |                 |     |  |  |  |  |                 |  |                 |     |  +--gnl_onekp_FXJC_scaffold_2013383_Oenothera_rosea
         |                 |     |  |  |  |  |                 |  |                 |     +--| (97.9/100)
         |                 |     |  |  |  |  |                 |  |                 |        +--gnl_onekp_RLZU_scaffold_2012709_Oenothera_speciosa
         |                 |     |  |  |  |  |                 |  |              +--| (100/100)
         |                 |     |  |  |  |  |                 |  |              |  |  +**gnl_onekp_EQYT_scaffold_2016325_Oenothera_berlandieri
         |                 |     |  |  |  |  |                 |  |              |  +--| (88.6/99)
         |                 |     |  |  |  |  |                 |  |              |     +**gnl_onekp_SJAN_scaffold_2057449_Oenothera_serrulata
         |                 |     |  |  |  |  |                 |  |           +--| (96.3/100)
         |                 |     |  |  |  |  |                 |  |           |  +--gnl_onekp_YMUO_scaffold_2056622_Punica_granatum
         |                 |     |  |  |  |  |                 |  |        +--| (56.1/97)
         |                 |     |  |  |  |  |                 |  |        |  +--gnl_onekp_AJJE_scaffold_2096653_Terminalia_neotaliala
         |                 |     |  |  |  |  |                 |  |     +--| (69.4/99)
         |                 |     |  |  |  |  |                 |  |     |  |     +--gnl_onekp_FGDU_scaffold_2013502_Syzygium_paniculatum
         |                 |     |  |  |  |  |                 |  |     |  |  +--| (98.2/100)
         |                 |     |  |  |  |  |                 |  |     |  |  |  +--gnl_onekp_NEBM_scaffold_2015771_Syzygium_macranthum
         |                 |     |  |  |  |  |                 |  |     |  +--| (100/100)
         |                 |     |  |  |  |  |                 |  |     |     +--gnl_onekp_AYMT_scaffold_2003420_Eucalyptus_leucoxylon
         |                 |     |  |  |  |  |                 |  |  +--| (99.8/100)
         |                 |     |  |  |  |  |                 |  |  |  |  +--gnl_onekp_WWQZ_scaffold_2019489_Medinilla_magnifica
         |                 |     |  |  |  |  |                 |  |  |  +--| (96.8/100)
         |                 |     |  |  |  |  |                 |  |  |     +--gnl_onekp_SWGX_scaffold_2007278_Tetrazygia_bicolor
         |                 |     |  |  |  |  |                 |  +--| (70.6/22)
         |                 |     |  |  |  |  |                 |     |  +--gnl_onekp_YGCX_scaffold_2143000_Geranium_maculatum
         |                 |     |  |  |  |  |                 |     +--| (100/100)
         |                 |     |  |  |  |  |                 |        +--gnl_onekp_VKGP_scaffold_2012720_Geranium_carolinianum
         |                 |     |  |  |  |  |              +--| (89/42)
         |                 |     |  |  |  |  |              |  |                       +--gnl_onekp_NCVK_scaffold_2008424_Prunus_prostrata
         |                 |     |  |  |  |  |              |  |                    +--| (73.5/100)
         |                 |     |  |  |  |  |              |  |                    |  |        +--gnl_onekp_QIEH_scaffold_2012489_Cotoneaster_transcaucasicus
         |                 |     |  |  |  |  |              |  |                    |  |     +--| (97.1/100)
         |                 |     |  |  |  |  |              |  |                    |  |     |  +--gnl_onekp_EAVM_scaffold_2017159_Amelanchier_canadensis
         |                 |     |  |  |  |  |              |  |                    |  |  +--| (67.7/100)
         |                 |     |  |  |  |  |              |  |                    |  |  |  +--gnl_onekp_TJQY_scaffold_2009989_Kerria_japonica
         |                 |     |  |  |  |  |              |  |                    |  +--| (29.9/84)
         |                 |     |  |  |  |  |              |  |                    |     +--gnl_onekp_SXCE_scaffold_2040234_Physocarpus_opulifolius
         |                 |     |  |  |  |  |              |  |                 +--| (84.2/100)
         |                 |     |  |  |  |  |              |  |                 |  |  +--gnl_onekp_IANR_scaffold_2005605_Rosa_palustris
         |                 |     |  |  |  |  |              |  |                 |  +--| (99.7/100)
         |                 |     |  |  |  |  |              |  |                 |     +--gnl_onekp_QNOC_scaffold_2002636_Sanguisorba_minor
         |                 |     |  |  |  |  |              |  |              +--| (100/100)
         |                 |     |  |  |  |  |              |  |              |  |  +--gnl_onekp_SQCF_scaffold_2011274_Dryas_octopetala
         |                 |     |  |  |  |  |              |  |              |  +--| (77.4/100)
         |                 |     |  |  |  |  |              |  |              |     +--gnl_onekp_XFFT_scaffold_2047337_Cercocarpus_ledifolius
         |                 |     |  |  |  |  |              |  |           +--| (99.2/99)
         |                 |     |  |  |  |  |              |  |           |  |        +--gnl_onekp_CQMG_scaffold_2007317_Ulmus_alata
         |                 |     |  |  |  |  |              |  |           |  |     +--| (67.6/100)
         |                 |     |  |  |  |  |              |  |           |  |     |  +--gnl_onekp_RBYC_scaffold_2010949_Elaeagnus_pungens
         |                 |     |  |  |  |  |              |  |           |  |  +--| (86.4/93)
         |                 |     |  |  |  |  |              |  |           |  |  |  |     +--gnl_onekp_EILE_scaffold_2011573_Rhamnus_japonica
         |                 |     |  |  |  |  |              |  |           |  |  |  |  +--| (72.3/100)
         |                 |     |  |  |  |  |              |  |           |  |  |  |  |  +--gnl_onekp_ZHEE_scaffold_2006407_Ziziphus_jujuba
         |                 |     |  |  |  |  |              |  |           |  |  |  +--| (85.8/93)
         |                 |     |  |  |  |  |              |  |           |  |  |     +--gnl_onekp_AVJK_scaffold_2008998_Cavendishia_cuatrecasasii
         |                 |     |  |  |  |  |              |  |           |  +--| (98.9/98)
         |                 |     |  |  |  |  |              |  |           |     |     +--gnl_onekp_KYAD_scaffold_2055008_Celtis_occidentalis
         |                 |     |  |  |  |  |              |  |           |     |  +--| (93.4/100)
         |                 |     |  |  |  |  |              |  |           |     |  |  |  +--gnl_onekp_AQGE_scaffold_2054690_Humulus_lupulus
         |                 |     |  |  |  |  |              |  |           |     |  |  +--| (100/100)
         |                 |     |  |  |  |  |              |  |           |     |  |     +--gnl_onekp_DGNP_scaffold_2003789_Cannabis_sativa
         |                 |     |  |  |  |  |              |  |           |     +--| (100/100)
         |                 |     |  |  |  |  |              |  |           |        |     +--gnl_onekp_EDHN_scaffold_2003875_Ficus_religiosa
         |                 |     |  |  |  |  |              |  |           |        |  +--| (99.4/100)
         |                 |     |  |  |  |  |              |  |           |        |  |  +--gnl_onekp_XVJB_scaffold_2006087_Morus_nigra
         |                 |     |  |  |  |  |              |  |           |        +--| (99.2/100)
         |                 |     |  |  |  |  |              |  |           |           |  +--gnl_onekp_ACFP_scaffold_2005655_Boehmeria_nivea
         |                 |     |  |  |  |  |              |  |           |           +--| (98.4/100)
         |                 |     |  |  |  |  |              |  |           |              +--gnl_onekp_WKCY_scaffold_2013219_Urtica_dioica
         |                 |     |  |  |  |  |              |  |        +--| (86.3/97)
         |                 |     |  |  |  |  |              |  |        |  |  +--gnl_onekp_OQHZ_scaffold_2002916_Quillaja_saponaria
         |                 |     |  |  |  |  |              |  |        |  +--| (100/100)
         |                 |     |  |  |  |  |              |  |        |     |        +--gnl_onekp_JETM_scaffold_2004934_Bauhinia_tomentosa
         |                 |     |  |  |  |  |              |  |        |     |     +--| (100/100)
         |                 |     |  |  |  |  |              |  |        |     |     |  +--gnl_onekp_RKFX_scaffold_2048131_Cercis_canadensis
         |                 |     |  |  |  |  |              |  |        |     |  +--| (17.2/99)
         |                 |     |  |  |  |  |              |  |        |     |  |  |     +--gnl_onekp_VHZV_scaffold_2003569_Gleditsia_sinensis
         |                 |     |  |  |  |  |              |  |        |     |  |  |  +--| (98.6/100)
         |                 |     |  |  |  |  |              |  |        |     |  |  |  |  |  +**gnl_onekp_ZCDJ_scaffold_2097080_Acacia_argyrophylla
         |                 |     |  |  |  |  |              |  |        |     |  |  |  |  +--| (100/100)
         |                 |     |  |  |  |  |              |  |        |     |  |  |  |     +--gnl_onekp_MGBF_scaffold_2006029_Acacia_pycnantha
         |                 |     |  |  |  |  |              |  |        |     |  |  +--| (99.1/100)
         |                 |     |  |  |  |  |              |  |        |     |  |     |                    +--gnl_onekp_HJMP_scaffold_2015550_Astragalus_membranaceus
         |                 |     |  |  |  |  |              |  |        |     |  |     |                 +--| (100/100)
         |                 |     |  |  |  |  |              |  |        |     |  |     |                 |  +--gnl_onekp_MYMP_scaffold_2014583_Astragalus_propinquus
         |                 |     |  |  |  |  |              |  |        |     |  |     |              +--| (80.7/100)
         |                 |     |  |  |  |  |              |  |        |     |  |     |              |  +--gnl_onekp_KNMB_scaffold_2011866_Lathyrus_sativus
         |                 |     |  |  |  |  |              |  |        |     |  |     |           +--| (93.7/100)
         |                 |     |  |  |  |  |              |  |        |     |  |     |           |  |  +--gnl_onekp_JTQQ_scaffold_2014177_Glycyrrhiza_lepidota
         |                 |     |  |  |  |  |              |  |        |     |  |     |           |  +--| (100/100)
         |                 |     |  |  |  |  |              |  |        |     |  |     |           |     +--gnl_onekp_PEZP_scaffold_2014681_Glycyrrhiza_glabra
         |                 |     |  |  |  |  |              |  |        |     |  |     |        +--| (93.5/100)
         |                 |     |  |  |  |  |              |  |        |     |  |     |        |  |        +--gnl_onekp_TVSH_scaffold_2011247_Bituminaria_bituminosa
         |                 |     |  |  |  |  |              |  |        |     |  |     |        |  |     +--| (96.4/100)
         |                 |     |  |  |  |  |              |  |        |     |  |     |        |  |     |  +--gnl_onekp_LQUX_scaffold_2005044_Gylcine_soja
         |                 |     |  |  |  |  |              |  |        |     |  |     |        |  |  +--| (68.9/100)
         |                 |     |  |  |  |  |              |  |        |     |  |     |        |  |  |  +--gnl_onekp_SUAK_scaffold_2042192_Codariocalyx_motorius
         |                 |     |  |  |  |  |              |  |        |     |  |     |        |  +--| (100/100)
         |                 |     |  |  |  |  |              |  |        |     |  |     |        |     +--gnl_onekp_NXOH_scaffold_2011170_Apios_americana
         |                 |     |  |  |  |  |              |  |        |     |  |     |     +--| (98.9/100)
         |                 |     |  |  |  |  |              |  |        |     |  |     |     |  +--gnl_onekp_VLNB_scaffold_2016945_Gompholobium_polymorphum
         |                 |     |  |  |  |  |              |  |        |     |  |     |  +--| (94.2/98)
         |                 |     |  |  |  |  |              |  |        |     |  |     |  |  +--gnl_onekp_TTRG_scaffold_2019743_Lupinus_angustifolius
         |                 |     |  |  |  |  |              |  |        |     |  |     +--| (99.9/100)
         |                 |     |  |  |  |  |              |  |        |     |  |        |  +--gnl_onekp_ZSSR_scaffold_2013027_Xanthicercis_zambesiaca
         |                 |     |  |  |  |  |              |  |        |     |  |        +--| (79.7/98)
         |                 |     |  |  |  |  |              |  |        |     |  |           +--gnl_onekp_SLYR_scaffold_2005389_Cladrastis_lutea
         |                 |     |  |  |  |  |              |  |        |     +--| (98.8/100)
         |                 |     |  |  |  |  |              |  |        |        +--gnl_onekp_RKLL_scaffold_2009091_Copaifera_officianalis
         |                 |     |  |  |  |  |              |  |     +--| (74.6/80)
         |                 |     |  |  |  |  |              |  |     |  |           +--gnl_onekp_UZWG_scaffold_2093815_Castanea_pumila
         |                 |     |  |  |  |  |              |  |     |  |        +--| (100/100)
         |                 |     |  |  |  |  |              |  |     |  |        |  +--gnl_onekp_HENI_scaffold_2012059_Quercus_shumardii
         |                 |     |  |  |  |  |              |  |     |  |     +--| (99.4/100)
         |                 |     |  |  |  |  |              |  |     |  |     |  +--gnl_onekp_SVVG_scaffold_2072892_Fagus_sylvatica
         |                 |     |  |  |  |  |              |  |     |  |  +--| (100/100)
         |                 |     |  |  |  |  |              |  |     |  |  |  |           +--gnl_onekp_LWDA_scaffold_2085566_Alnus_serrulata
         |                 |     |  |  |  |  |              |  |     |  |  |  |        +--| (77.8/100)
         |                 |     |  |  |  |  |              |  |     |  |  |  |        |  +--gnl_onekp_CWZU_scaffold_2046721_Betula_pendula
         |                 |     |  |  |  |  |              |  |     |  |  |  |     +--| (99.7/96)
         |                 |     |  |  |  |  |              |  |     |  |  |  |     |  +--gnl_onekp_LNER_scaffold_2053783_Casuarina_glauca
         |                 |     |  |  |  |  |              |  |     |  |  |  |  +--| (75.7/95)
         |                 |     |  |  |  |  |              |  |     |  |  |  |  |  |  +--gnl_onekp_PGKL_scaffold_2018897_Phellodendron_amurense
         |                 |     |  |  |  |  |              |  |     |  |  |  |  |  +--| (98.6/100)
         |                 |     |  |  |  |  |              |  |     |  |  |  |  |     +--gnl_onekp_DXQW_scaffold_2008401_Juglans_nigra
         |                 |     |  |  |  |  |              |  |     |  |  |  +--| (99.5/100)
         |                 |     |  |  |  |  |              |  |     |  |  |     +--gnl_onekp_INSP_scaffold_2012510_Myrica_cerifera
         |                 |     |  |  |  |  |              |  |     |  +--| (98.6/85)
         |                 |     |  |  |  |  |              |  |     |     +--gnl_onekp_TJLC_scaffold_2009388_Nothofagus_obliqua
         |                 |     |  |  |  |  |              |  |  +--| (59/84)
         |                 |     |  |  |  |  |              |  |  |  |  +--gnl_onekp_NNGU_scaffold_2004530_Coriaria_nepalensis
         |                 |     |  |  |  |  |              |  |  |  +--| (83.8/74)
         |                 |     |  |  |  |  |              |  |  |     +----gnl_onekp_NJJO_scaffold_2031313_Pilostyles_thunbergii
         |                 |     |  |  |  |  |              |  +--| (14.4/79)
         |                 |     |  |  |  |  |              |     +--gnl_onekp_HDWF_scaffold_2009708_Francoa_appendiculata
         |                 |     |  |  |  |  |           +--| (95.6/97)
         |                 |     |  |  |  |  |           |  |  +--gnl_onekp_VYGG_scaffold_2059660_Stachyurus_praecox
         |                 |     |  |  |  |  |           |  +--| (100/100)
         |                 |     |  |  |  |  |           |     +--gnl_onekp_PTLU_scaffold_2025696_Staphylea_trifolia
         |                 |     |  |  |  |  |        +--| (84.7/88)
         |                 |     |  |  |  |  |        |  |                                         +--gnl_onekp_OPZX_scaffold_2010224_Sessuvium_ventricosum
         |                 |     |  |  |  |  |        |  |                                      +--| (0/69)
         |                 |     |  |  |  |  |        |  |                                      |  +--gnl_onekp_TNVE_scaffold_2009192_Trianthemum_portulacastrum
         |                 |     |  |  |  |  |        |  |                                   +**| (0/37)
         |                 |     |  |  |  |  |        |  |                                   |  +--gnl_onekp_GJNX_scaffold_2011694_Cypselea_humifusum
         |                 |     |  |  |  |  |        |  |                                +--| (61.2/88)
         |                 |     |  |  |  |  |        |  |                                |  +--gnl_onekp_HZTS_scaffold_2099089_Sessuvium_portulacastrum
         |                 |     |  |  |  |  |        |  |                             +--| (100/100)
         |                 |     |  |  |  |  |        |  |                             |  +--gnl_onekp_BERS_scaffold_2005687_Zaleya_pentandra
         |                 |     |  |  |  |  |        |  |                          +--| (97/97)
         |                 |     |  |  |  |  |        |  |                          |  |                 +--gnl_onekp_QMUN_scaffold_2046480_Portulaca_amilis
         |                 |     |  |  |  |  |        |  |                          |  |              +--| (75.9/100)
         |                 |     |  |  |  |  |        |  |                          |  |              |  |  +--gnl_onekp_GCYL_scaffold_2048344_Portulaca_suffruticosa
         |                 |     |  |  |  |  |        |  |                          |  |              |  +--| (98.1/100)
         |                 |     |  |  |  |  |        |  |                          |  |              |     +--gnl_onekp_IWIS_scaffold_2005347_Portulaca_pilosa
         |                 |     |  |  |  |  |        |  |                          |  |           +--| (95.5/100)
         |                 |     |  |  |  |  |        |  |                          |  |           |  +--gnl_onekp_CPLT_scaffold_2004104_Portulaca_grandiflora
         |                 |     |  |  |  |  |        |  |                          |  |        +--| (85.2/84)
         |                 |     |  |  |  |  |        |  |                          |  |        |  +--gnl_onekp_VPCP_scaffold_2002358_Portulaca_cryptopetala
         |                 |     |  |  |  |  |        |  |                          |  |     +--| (100/100)
         |                 |     |  |  |  |  |        |  |                          |  |     |  |     +**gnl_onekp_CZJT_scaffold_2014713_Portulaca_oleracea
         |                 |     |  |  |  |  |        |  |                          |  |     |  |  +--| (98.4/100)
         |                 |     |  |  |  |  |        |  |                          |  |     |  |  |  +--gnl_onekp_UQCB_scaffold_2010093_Portulaca_molokaiensis
         |                 |     |  |  |  |  |        |  |                          |  |     |  +--| (50/84)
         |                 |     |  |  |  |  |        |  |                          |  |     |     +--gnl_onekp_KDCH_scaffold_2002510_Portulaca_umbraticola
         |                 |     |  |  |  |  |        |  |                          |  |  +--| (93.1/100)
         |                 |     |  |  |  |  |        |  |                          |  |  |  +--gnl_onekp_CPKP_scaffold_2016371_Lophophora_williamsii
         |                 |     |  |  |  |  |        |  |                          |  +--| (99.5/100)
         |                 |     |  |  |  |  |        |  |                          |     +--gnl_onekp_CTYH_scaffold_2016828_Basella_alba
         |                 |     |  |  |  |  |        |  |                       +--| (93.9/95)
         |                 |     |  |  |  |  |        |  |                       |  |           +--gnl_onekp_JAFJ_scaffold_2025120_Bougainvillea_spectabilis
         |                 |     |  |  |  |  |        |  |                       |  |        +--| (99.8/98)
         |                 |     |  |  |  |  |        |  |                       |  |        |  |     +--gnl_onekp_DZRA_scaffold_2005896_Mirabilis_jalapa
         |                 |     |  |  |  |  |        |  |                       |  |        |  |  +--| (26.8/97)
         |                 |     |  |  |  |  |        |  |                       |  |        |  |  |  |  +--gnl_onekp_WHHY_scaffold_2014051_Boerhavia_cf._spiderwort
         |                 |     |  |  |  |  |        |  |                       |  |        |  |  |  +--| (100/100)
         |                 |     |  |  |  |  |        |  |                       |  |        |  |  |     +--gnl_onekp_HUGU_scaffold_2017092_Boerhavia_dominnii
         |                 |     |  |  |  |  |        |  |                       |  |        |  +--| (100/100)
         |                 |     |  |  |  |  |        |  |                       |  |        |     +--gnl_onekp_DVXD_scaffold_2013800_Allionia_incarnata
         |                 |     |  |  |  |  |        |  |                       |  |     +--| (10.9/66)
         |                 |     |  |  |  |  |        |  |                       |  |     |  |  +--gnl_onekp_BKQU_scaffold_2020886_Phytolacca_americana
         |                 |     |  |  |  |  |        |  |                       |  |     |  +--| (100/100)
         |                 |     |  |  |  |  |        |  |                       |  |     |     +--gnl_onekp_MRKX_scaffold_2016990_Phytolacca_bogotensis
         |                 |     |  |  |  |  |        |  |                       |  |  +--| (80.8/97)
         |                 |     |  |  |  |  |        |  |                       |  |  |  |  +--gnl_onekp_AZBL_scaffold_2010554_Petiveria_alliacea
         |                 |     |  |  |  |  |        |  |                       |  |  |  +--| (95.5/99)
         |                 |     |  |  |  |  |        |  |                       |  |  |     +--gnl_onekp_SFKQ_scaffold_2013213_Hilleria_latifolia
         |                 |     |  |  |  |  |        |  |                       |  +--| (85.9/96)
         |                 |     |  |  |  |  |        |  |                       |     +--gnl_onekp_GIWN_scaffold_2079981_Sarcobatus_vermiculatus
         |                 |     |  |  |  |  |        |  |                    +--| (53.8/68)
         |                 |     |  |  |  |  |        |  |                    |  |        +--gnl_onekp_OFWX_scaffold_2010950_Mollugo_verticillata
         |                 |     |  |  |  |  |        |  |                    |  |     +--| (81/90)
         |                 |     |  |  |  |  |        |  |                    |  |     |  +--gnl_onekp_RNBN_scaffold_2045327_Mollugo_cerviana
         |                 |     |  |  |  |  |        |  |                    |  |  +--| (72.3/90)
         |                 |     |  |  |  |  |        |  |                    |  |  |  +--gnl_onekp_UNSW_scaffold_2017070_Mollugo_nudicaulis
         |                 |     |  |  |  |  |        |  |                    |  +--| (99.5/92)
         |                 |     |  |  |  |  |        |  |                    |     +--gnl_onekp_HURS_scaffold_2048951_Mollugo_pentaphylla
         |                 |     |  |  |  |  |        |  |                 +--| (59.5/76)
         |                 |     |  |  |  |  |        |  |                 |  |     +--gnl_onekp_RXEN_scaffold_2079681_Polycarpaea_repens
         |                 |     |  |  |  |  |        |  |                 |  |  +--| (100/99)
         |                 |     |  |  |  |  |        |  |                 |  |  |  |     +--gnl_onekp_OLES_scaffold_2028884_Schiedea_membranacea
         |                 |     |  |  |  |  |        |  |                 |  |  |  |  +--| (93.2/99)
         |                 |     |  |  |  |  |        |  |                 |  |  |  |  |  |  +--gnl_onekp_FZQN_scaffold_2008445_Silene_latifolia
         |                 |     |  |  |  |  |        |  |                 |  |  |  |  |  +--| (66.8/97)
         |                 |     |  |  |  |  |        |  |                 |  |  |  |  |     |  +--gnl_onekp_SKNL_scaffold_2065198_Saponaria_officianalis
         |                 |     |  |  |  |  |        |  |                 |  |  |  |  |     +--| (74/99)
         |                 |     |  |  |  |  |        |  |                 |  |  |  |  |        +--gnl_onekp_SHEZ_scaffold_2004317_Dianthus_sp
         |                 |     |  |  |  |  |        |  |                 |  |  |  +--| (99.7/99)
         |                 |     |  |  |  |  |        |  |                 |  |  |     +--gnl_onekp_TJES_scaffold_2014728_Spergularia_media
         |                 |     |  |  |  |  |        |  |                 |  +--| (98.7/99)
         |                 |     |  |  |  |  |        |  |                 |     |  +--gnl_onekp_WGET_scaffold_2041459_Kochia_scoparia
         |                 |     |  |  |  |  |        |  |                 |     +--| (100/100)
         |                 |     |  |  |  |  |        |  |                 |        |           +--gnl_onekp_CUTE_scaffold_2061955_Blutoparon_vermiculare
         |                 |     |  |  |  |  |        |  |                 |        |        +--| (95.8/100)
         |                 |     |  |  |  |  |        |  |                 |        |        |  |     +--gnl_onekp_DEMH_scaffold_2080868_Alternanthera_tenella
         |                 |     |  |  |  |  |        |  |                 |        |        |  |  +--| (74.7/100)
         |                 |     |  |  |  |  |        |  |                 |        |        |  |  |  |  +--gnl_onekp_OYST_scaffold_2070454_Alternanthera_sessilis
         |                 |     |  |  |  |  |        |  |                 |        |        |  |  |  +--| (94/100)
         |                 |     |  |  |  |  |        |  |                 |        |        |  |  |     +--gnl_onekp_KTQI_scaffold_2020222_Alternanthera_brasileana
         |                 |     |  |  |  |  |        |  |                 |        |        |  +--| (92.9/100)
         |                 |     |  |  |  |  |        |  |                 |        |        |     +--gnl_onekp_VUIT_scaffold_2009025_Alternanthera_caracasana
         |                 |     |  |  |  |  |        |  |                 |        |     +--| (100/100)
         |                 |     |  |  |  |  |        |  |                 |        |     |  |  +--gnl_onekp_VKOE_scaffold_2052317_Aerva_lanata
         |                 |     |  |  |  |  |        |  |                 |        |     |  +--| (84.5/100)
         |                 |     |  |  |  |  |        |  |                 |        |     |     +--gnl_onekp_MEAH_scaffold_2016918_Aerva_persica
         |                 |     |  |  |  |  |        |  |                 |        |  +--| (92.5/100)
         |                 |     |  |  |  |  |        |  |                 |        |  |  |  +--gnl_onekp_WMLW_scaffold_2000744_Amaranthus_retroflexus
         |                 |     |  |  |  |  |        |  |                 |        |  |  +--| (100/100)
         |                 |     |  |  |  |  |        |  |                 |        |  |     +--gnl_onekp_XSSD_scaffold_2009469_Amaranthus_cruentus
         |                 |     |  |  |  |  |        |  |                 |        +--| (89.3/100)
         |                 |     |  |  |  |  |        |  |                 |           |     +--gnl_onekp_BDIW_scaffold_2009619_Atriplex_hortensis
         |                 |     |  |  |  |  |        |  |                 |           |  +--| (50.7/100)
         |                 |     |  |  |  |  |        |  |                 |           |  |  +--gnl_onekp_LBZM_scaffold_2051388_Atriplex_rosea
         |                 |     |  |  |  |  |        |  |                 |           +--| (100/100)
         |                 |     |  |  |  |  |        |  |                 |              +--gnl_onekp_MUCT_scaffold_2009414_Atriplex_prostrata
         |                 |     |  |  |  |  |        |  |              +--| (99.9/100)
         |                 |     |  |  |  |  |        |  |              |  +--gnl_onekp_BJKT_scaffold_2010665_Delosperma_echinatum
         |                 |     |  |  |  |  |        |  |           +--| (88.3/99)
         |                 |     |  |  |  |  |        |  |           |  +--gnl_onekp_CVDF_scaffold_2019352_Simmondsia_chinensis
         |                 |     |  |  |  |  |        |  |        +--| (89.6/90)
         |                 |     |  |  |  |  |        |  |        |  |  +--gnl_onekp_FYSJ_scaffold_2000248_Polygonum_convolvulus
         |                 |     |  |  |  |  |        |  |        |  +--| (99.2/93)
         |                 |     |  |  |  |  |        |  |        |     +--gnl_onekp_WOBD_scaffold_2021502_Limonium_spectabile
         |                 |     |  |  |  |  |        |  |     +**| (0/54)
         |                 |     |  |  |  |  |        |  |     |  +--gnl_onekp_WPYJ_scaffold_2116244_Frankenia_laevis
         |                 |     |  |  |  |  |        |  |  +--| (99.7/99)
         |                 |     |  |  |  |  |        |  |  |  +--gnl_onekp_WQUF_scaffold_2000432_Nepenthes_alata
         |                 |     |  |  |  |  |        |  +--| (86.2/92)
         |                 |     |  |  |  |  |        |     +--gnl_onekp_EHNF_scaffold_2024000_Dillenia_indica
         |                 |     |  |  |  |  |     +--| (91.1/80)
         |                 |     |  |  |  |  |     |  |                    +--gnl_onekp_IHPC_scaffold_2010029_Platycodon_grandiflorus
         |                 |     |  |  |  |  |     |  |                 +--| (91.4/91)
         |                 |     |  |  |  |  |     |  |                 |  |  +--gnl_onekp_IZLO_scaffold_2005037_Lobelia_siphilitica
         |                 |     |  |  |  |  |     |  |                 |  +--| (84/91)
         |                 |     |  |  |  |  |     |  |                 |     |                    +--gnl_onekp_XRCX_scaffold_2021371_Aster_tataricus
         |                 |     |  |  |  |  |     |  |                 |     |                 +--| (100/100)
         |                 |     |  |  |  |  |     |  |                 |     |                 |  |  +--gnl_onekp_TEZA_scaffold_2018744_Solidago_canadensis
         |                 |     |  |  |  |  |     |  |                 |     |                 |  +--| (89.4/98)
         |                 |     |  |  |  |  |     |  |                 |     |                 |     +--gnl_onekp_DESP_scaffold_2107056_Erigeron_speciosus
         |                 |     |  |  |  |  |     |  |                 |     |              +**| (0/68)
         |                 |     |  |  |  |  |     |  |                 |     |              |  |     +--gnl_onekp_JNKW_scaffold_2022421_Cicerbita_plumieri
         |                 |     |  |  |  |  |     |  |                 |     |              |  |  +--| (98.9/100)
         |                 |     |  |  |  |  |     |  |                 |     |              |  |  |  +**gnl_onekp_ZGDS_scaffold_2007196_Lactuca_graminifolia
         |                 |     |  |  |  |  |     |  |                 |     |              |  +--| (99.7/100)
         |                 |     |  |  |  |  |     |  |                 |     |              |     |     +--gnl_onekp_DDRL_scaffold_2015548_Tragopogon_dubius
         |                 |     |  |  |  |  |     |  |                 |     |              |     |  +--| (83.1/100)
         |                 |     |  |  |  |  |     |  |                 |     |              |     |  |  +**gnl_onekp_KGJF_scaffold_2017195_Tragopogon_porrifolius
         |                 |     |  |  |  |  |     |  |                 |     |              |     +--| (100/100)
         |                 |     |  |  |  |  |     |  |                 |     |              |        +--gnl_onekp_FUPX_scaffold_2066237_Tragopogon_pratensis
         |                 |     |  |  |  |  |     |  |                 |     |           +--| (63.4/78)
         |                 |     |  |  |  |  |     |  |                 |     |           |  +--gnl_onekp_BMSE_scaffold_2016534_Senecio_rowleyanus
         |                 |     |  |  |  |  |     |  |                 |     |        +--| (79.2/92)
         |                 |     |  |  |  |  |     |  |                 |     |        |  |                    +--gnl_onekp_UQAZ_scaffold_2004740_Flaveria_angustifolia
         |                 |     |  |  |  |  |     |  |                 |     |        |  |                 +--| (50.9/100)
         |                 |     |  |  |  |  |     |  |                 |     |        |  |                 |  |  +--gnl_onekp_RLCS_scaffold_2009506_Flaveria_trinervia
         |                 |     |  |  |  |  |     |  |                 |     |        |  |                 |  +--| (99.3/100)
         |                 |     |  |  |  |  |     |  |                 |     |        |  |                 |     +--gnl_onekp_ZNZC_scaffold_2011217_Flaveria_bidentis
         |                 |     |  |  |  |  |     |  |                 |     |        |  |              +--| (99.9/99)
         |                 |     |  |  |  |  |     |  |                 |     |        |  |              |  +--gnl_onekp_GFVW_scaffold_2006964_Flaveria_pringlei
         |                 |     |  |  |  |  |     |  |                 |     |        |  |           +--| (99.1/98)
         |                 |     |  |  |  |  |     |  |                 |     |        |  |           |  |  +**gnl_onekp_UYED_scaffold_2006870_Flaveria_sonorensis
         |                 |     |  |  |  |  |     |  |                 |     |        |  |           |  +--| (98.5/100)
         |                 |     |  |  |  |  |     |  |                 |     |        |  |           |     +**gnl_onekp_LMXP_scaffold_2013352_Flaveria_brownii
         |                 |     |  |  |  |  |     |  |                 |     |        |  |        +--| (59.4/98)
         |                 |     |  |  |  |  |     |  |                 |     |        |  |        |  |        +--gnl_onekp_HXDV_scaffold_2008659_Flaveria_pubescens
         |                 |     |  |  |  |  |     |  |                 |     |        |  |        |  |     +--| (96.7/100)
         |                 |     |  |  |  |  |     |  |                 |     |        |  |        |  |     |  |  +--gnl_onekp_QXWF_scaffold_2013691_Flaveria_kochiana
         |                 |     |  |  |  |  |     |  |                 |     |        |  |        |  |     |  +--| (93.8/100)
         |                 |     |  |  |  |  |     |  |                 |     |        |  |        |  |     |     +--gnl_onekp_NVSO_scaffold_2010889_Flaveria_palmeri
         |                 |     |  |  |  |  |     |  |                 |     |        |  |        |  |  +--| (100/100)
         |                 |     |  |  |  |  |     |  |                 |     |        |  |        |  |  |  +--gnl_onekp_KJBH_scaffold_2052373_Flaveria_cronquestii
         |                 |     |  |  |  |  |     |  |                 |     |        |  |        |  +--| (93/100)
         |                 |     |  |  |  |  |     |  |                 |     |        |  |        |     +--gnl_onekp_DUNJ_scaffold_2008409_Helenium_autumnale
         |                 |     |  |  |  |  |     |  |                 |     |        |  |     +--| (97/99)
         |                 |     |  |  |  |  |     |  |                 |     |        |  |     |  +--gnl_onekp_UBLN_scaffold_2016100_Xanthuium_strumarium
         |                 |     |  |  |  |  |     |  |                 |     |        |  |  +--| (92.5/98)
         |                 |     |  |  |  |  |     |  |                 |     |        |  |  |  |  +--gnl_onekp_AFQQ_scaffold_2049941_Inula_helenium
         |                 |     |  |  |  |  |     |  |                 |     |        |  |  |  +--| (53.1/96)
         |                 |     |  |  |  |  |     |  |                 |     |        |  |  |     +--gnl_onekp_CFRN_scaffold_2006452_Carthamus_lanatus
         |                 |     |  |  |  |  |     |  |                 |     |        |  +--| (81.9/83)
         |                 |     |  |  |  |  |     |  |                 |     |        |     +--gnl_onekp_DOVJ_scaffold_2003986_Leontopodium_alpinum
         |                 |     |  |  |  |  |     |  |                 |     |     +--| (72.5/96)
         |                 |     |  |  |  |  |     |  |                 |     |     |  |  +--gnl_onekp_DUQG_scaffold_2013960_Tanacetum_parthenium
         |                 |     |  |  |  |  |     |  |                 |     |     |  +--| (100/100)
         |                 |     |  |  |  |  |     |  |                 |     |     |     +--gnl_onekp_OAGK_scaffold_2013124_Matricaria_matricariodes
         |                 |     |  |  |  |  |     |  |                 |     |  +--| (99.3/100)
         |                 |     |  |  |  |  |     |  |                 |     |  |  +--gnl_onekp_EYKJ_scaffold_2015240_Silybum_marianum
         |                 |     |  |  |  |  |     |  |                 |     +--| (99.6/98)
         |                 |     |  |  |  |  |     |  |                 |        +--gnl_onekp_KFZY_scaffold_2103463_Tragopogon_castellanus
         |                 |     |  |  |  |  |     |  |              +--| (100/100)
         |                 |     |  |  |  |  |     |  |              |  |  +--gnl_onekp_AUIP_scaffold_2013714_Phelline_lucida
         |                 |     |  |  |  |  |     |  |              |  +--| (99.5/90)
         |                 |     |  |  |  |  |     |  |              |     |     +--gnl_onekp_FXGI_scaffold_2054992_Stylidium_adnatum
         |                 |     |  |  |  |  |     |  |              |     |  +--| (79.6/90)
         |                 |     |  |  |  |  |     |  |              |     |  |  |  +--gnl_onekp_IXVJ_scaffold_2026277_Menyanthes_trifoliata
         |                 |     |  |  |  |  |     |  |              |     |  |  +--| (93.9/98)
         |                 |     |  |  |  |  |     |  |              |     |  |     +---gnl_onekp_GUMF_scaffold_2016321_Anthemis_tinctoria
         |                 |     |  |  |  |  |     |  |              |     +--| (93.8/90)
         |                 |     |  |  |  |  |     |  |              |        +--gnl_onekp_TPEM_scaffold_2003938_Platyspermation_crassifolium
         |                 |     |  |  |  |  |     |  |           +--| (93.2/99)
         |                 |     |  |  |  |  |     |  |           |  +--gnl_onekp_CLMX_scaffold_2002082_Escallonia_rubra
         |                 |     |  |  |  |  |     |  |        +--| (22.9/91)
         |                 |     |  |  |  |  |     |  |        |  +--gnl_onekp_SBZH_scaffold_2011796_Pennantia_corymbosa
         |                 |     |  |  |  |  |     |  |     +--| (90.7/93)
         |                 |     |  |  |  |  |     |  |     |  |           +--gnl_onekp_EDBB_scaffold_2088213_Polyscias_fruticosa
         |                 |     |  |  |  |  |     |  |     |  |        +--| (99.4/100)
         |                 |     |  |  |  |  |     |  |     |  |        |  +--gnl_onekp_JBYE_scaffold_2005718_Hedera_helix
         |                 |     |  |  |  |  |     |  |     |  |     +--| (45.9/96)
         |                 |     |  |  |  |  |     |  |     |  |     |  |  +--gnl_onekp_SALZ_scaffold_2011730_Pittosporum_resiniferum
         |                 |     |  |  |  |  |     |  |     |  |     |  +--| (100/100)
         |                 |     |  |  |  |  |     |  |     |  |     |     +--gnl_onekp_NTEO_scaffold_2014105_Pittosporum_sahnianum
         |                 |     |  |  |  |  |     |  |     |  |  +--| (69.1/91)
         |                 |     |  |  |  |  |     |  |     |  |  |  |     +--gnl_onekp_CYVA_scaffold_2007297_Cimicifuga_racemosa
         |                 |     |  |  |  |  |     |  |     |  |  |  |  +--| (99.8/100)
         |                 |     |  |  |  |  |     |  |     |  |  |  |  |  |  +--gnl_onekp_TQKZ_scaffold_2012124_Angelica_archangelica
         |                 |     |  |  |  |  |     |  |     |  |  |  |  |  +--| (99.7/100)
         |                 |     |  |  |  |  |     |  |     |  |  |  |  |     +--gnl_onekp_CWYJ_scaffold_2072379_Heracleum_lanatum
         |                 |     |  |  |  |  |     |  |     |  |  |  +--| (94.6/91)
         |                 |     |  |  |  |  |     |  |     |  |  |     +--gnl_onekp_WEQK_scaffold_2068083_Centella_asiatica
         |                 |     |  |  |  |  |     |  |     |  +--| (100/100)
         |                 |     |  |  |  |  |     |  |     |     +--gnl_onekp_QIKZ_scaffold_2005373_Griselinia_racemosa
         |                 |     |  |  |  |  |     |  |  +--| (100/99)
         |                 |     |  |  |  |  |     |  |  |  |           +--gnl_onekp_HLJG_scaffold_2026634_Viburnum_odoratissimum
         |                 |     |  |  |  |  |     |  |  |  |        +--| (74.6/85)
         |                 |     |  |  |  |  |     |  |  |  |        |  |  +--gnl_onekp_QRNU_scaffold_2013488_Sambucus_canadensis
         |                 |     |  |  |  |  |     |  |  |  |        |  +--| (66.3/100)
         |                 |     |  |  |  |  |     |  |  |  |        |     |  +--gnl_onekp_GSZA_scaffold_2009602_Lonicera_japonica
         |                 |     |  |  |  |  |     |  |  |  |        |     +--| (100/100)
         |                 |     |  |  |  |  |     |  |  |  |        |        |  +--gnl_onekp_FFFY_scaffold_2012281_Valeriana_officianalis
         |                 |     |  |  |  |  |     |  |  |  |        |        +--| (44.3/100)
         |                 |     |  |  |  |  |     |  |  |  |        |           +--gnl_onekp_JTRM_scaffold_2000576_Dipsacus_sativum
         |                 |     |  |  |  |  |     |  |  |  |     +--| (96.4/82)
         |                 |     |  |  |  |  |     |  |  |  |     |  |                       +--gnl_onekp_DLJZ_scaffold_2006347_Solanum_ptychanthum
         |                 |     |  |  |  |  |     |  |  |  |     |  |                    +--| (79.5/100)
         |                 |     |  |  |  |  |     |  |  |  |     |  |                    |  +--gnl_onekp_GHLP_scaffold_2002644_Solanum_dulcamara
         |                 |     |  |  |  |  |     |  |  |  |     |  |                 +--| (96.9/100)
         |                 |     |  |  |  |  |     |  |  |  |     |  |                 |  |     +--gnl_onekp_NMDZ_scaffold_2020379_Solanum_sisymbriifolium
         |                 |     |  |  |  |  |     |  |  |  |     |  |                 |  |  +--| (100/100)
         |                 |     |  |  |  |  |     |  |  |  |     |  |                 |  |  |  +--gnl_onekp_LQJY_scaffold_2082603_Solanum_xanthocarpum
         |                 |     |  |  |  |  |     |  |  |  |     |  |                 |  +--| (89/100)
         |                 |     |  |  |  |  |     |  |  |  |     |  |                 |     +--gnl_onekp_DLAI_scaffold_2115971_Solanum_lasiophyllum
         |                 |     |  |  |  |  |     |  |  |  |     |  |              +--| (71.6/92)
         |                 |     |  |  |  |  |     |  |  |  |     |  |              |  |     +--gnl_onekp_BOLZ_scaffold_2000114_Atropa_belladonna
         |                 |     |  |  |  |  |     |  |  |  |     |  |              |  |  +--| (96.3/93)
         |                 |     |  |  |  |  |     |  |  |  |     |  |              |  |  |  +--gnl_onekp_LWCK_scaffold_2018226_Lycium_barbarum
         |                 |     |  |  |  |  |     |  |  |  |     |  |              |  +--| (52.9/93)
         |                 |     |  |  |  |  |     |  |  |  |     |  |              |     |  +--gnl_onekp_AIOU_scaffold_2015401_Brugmansia_sanguinea
         |                 |     |  |  |  |  |     |  |  |  |     |  |              |     +--| (99.2/100)
         |                 |     |  |  |  |  |     |  |  |  |     |  |              |        +--gnl_onekp_JNVS_scaffold_2051631_Datura_metel
         |                 |     |  |  |  |  |     |  |  |  |     |  |           +--| (88.5/100)
         |                 |     |  |  |  |  |     |  |  |  |     |  |           |  +--gnl_onekp_MKZR_scaffold_2017263_Nicotiana_sylvestris
         |                 |     |  |  |  |  |     |  |  |  |     |  |        +--| (98/100)
         |                 |     |  |  |  |  |     |  |  |  |     |  |        |  +--gnl_onekp_UGJI_scaffold_2015216_Lycopersicon_cheesmanii
         |                 |     |  |  |  |  |     |  |  |  |     |  |     +--| (99.8/100)
         |                 |     |  |  |  |  |     |  |  |  |     |  |     |  |                    +--gnl_onekp_VXKB_scaffold_2015275_Ipomoea_purpurea
         |                 |     |  |  |  |  |     |  |  |  |     |  |     |  |                 +--| (81/93)
         |                 |     |  |  |  |  |     |  |  |  |     |  |     |  |                 |  +--gnl_onekp_OQBM_scaffold_2015858_Ipomoea_indica
         |                 |     |  |  |  |  |     |  |  |  |     |  |     |  |              +**| (0/86)
         |                 |     |  |  |  |  |     |  |  |  |     |  |     |  |              |  +--gnl_onekp_NHAG_scaffold_2006544_Ipomoea_nil
         |                 |     |  |  |  |  |     |  |  |  |     |  |     |  |           +**| (0/79)
         |                 |     |  |  |  |  |     |  |  |  |     |  |     |  |           |  +--gnl_onekp_QSLH_scaffold_2013743_Ipomoea_hederacea
         |                 |     |  |  |  |  |     |  |  |  |     |  |     |  |        +--| (92.7/97)
         |                 |     |  |  |  |  |     |  |  |  |     |  |     |  |        |  |  +--gnl_onekp_NAUM_scaffold_2055807_Ipomoea_lindheimeri
         |                 |     |  |  |  |  |     |  |  |  |     |  |     |  |        |  +--| (56.1/96)
         |                 |     |  |  |  |  |     |  |  |  |     |  |     |  |        |     |  +--gnl_onekp_ALUC_scaffold_2007995_Ipomoea_quamoclit
         |                 |     |  |  |  |  |     |  |  |  |     |  |     |  |        |     +--| (98/100)
         |                 |     |  |  |  |  |     |  |  |  |     |  |     |  |        |        |  +--gnl_onekp_ERWT_scaffold_2003731_Ipomoea_coccinea
         |                 |     |  |  |  |  |     |  |  |  |     |  |     |  |        |        +--| (98.6/100)
         |                 |     |  |  |  |  |     |  |  |  |     |  |     |  |        |           +--gnl_onekp_IZNU_scaffold_2010346_Ipomoea_lobata
         |                 |     |  |  |  |  |     |  |  |  |     |  |     |  |     +--| (83.3/99)
         |                 |     |  |  |  |  |     |  |  |  |     |  |     |  |     |  +--gnl_onekp_CPOC_scaffold_2106676_Convolvulus_arvensis
         |                 |     |  |  |  |  |     |  |  |  |     |  |     |  |  +--| (97.3/100)
         |                 |     |  |  |  |  |     |  |  |  |     |  |     |  |  |  +--gnl_onekp_AHRN_scaffold_2014131_Cuscuta_pentagonia
         |                 |     |  |  |  |  |     |  |  |  |     |  |     |  +--| (94.6/100)
         |                 |     |  |  |  |  |     |  |  |  |     |  |     |     +--gnl_onekp_EMBR_scaffold_2007320_Ipomoea_pubescens
         |                 |     |  |  |  |  |     |  |  |  |     |  |  +--| (43.1/88)
         |                 |     |  |  |  |  |     |  |  |  |     |  |  |  |                                      +--gnl_onekp_UMUL_scaffold_2017998_Paulownia_fargesii
         |                 |     |  |  |  |  |     |  |  |  |     |  |  |  |                                   +--| (98.5/100)
         |                 |     |  |  |  |  |     |  |  |  |     |  |  |  |                                   |  |     +--gnl_onekp_ZVFS_scaffold_2057917_Lindenbergia_philippensis
         |                 |     |  |  |  |  |     |  |  |  |     |  |  |  |                                   |  |  +--| (95.1/100)
         |                 |     |  |  |  |  |     |  |  |  |     |  |  |  |                                   |  |  |  |     +--gnl_onekp_FAMO_scaffold_2013553_Conopholis_americana
         |                 |     |  |  |  |  |     |  |  |  |     |  |  |  |                                   |  |  |  |  +--| (95.5/100)
         |                 |     |  |  |  |  |     |  |  |  |     |  |  |  |                                   |  |  |  |  |  +--gnl_onekp_URZI_scaffold_2064209_Epifagus_virginiana
         |                 |     |  |  |  |  |     |  |  |  |     |  |  |  |                                   |  |  |  +--| (81.6/100)
         |                 |     |  |  |  |  |     |  |  |  |     |  |  |  |                                   |  |  |     +--gnl_onekp_PHOQ_scaffold_2011251_Orobanche_fasciculata
         |                 |     |  |  |  |  |     |  |  |  |     |  |  |  |                                   |  +--| (99.7/100)
         |                 |     |  |  |  |  |     |  |  |  |     |  |  |  |                                   |     +--gnl_onekp_OWAS_scaffold_2007263_Rehmannia_glutinosa
         |                 |     |  |  |  |  |     |  |  |  |     |  |  |  |                                +--| (86.6/98)
         |                 |     |  |  |  |  |     |  |  |  |     |  |  |  |                                |  |                 +--gnl_onekp_UCNM_scaffold_2058712_Ajuga_reptans
         |                 |     |  |  |  |  |     |  |  |  |     |  |  |  |                                |  |              +--| (80.8/100)
         |                 |     |  |  |  |  |     |  |  |  |     |  |  |  |                                |  |              |  +--gnl_onekp_LRRR_scaffold_2116294_Teucrium_chamaedrys
         |                 |     |  |  |  |  |     |  |  |  |     |  |  |  |                                |  |           +--| (95.4/100)
         |                 |     |  |  |  |  |     |  |  |  |     |  |  |  |                                |  |           |  +--gnl_onekp_GNPX_scaffold_2018081_Oxera_neriifolia
         |                 |     |  |  |  |  |     |  |  |  |     |  |  |  |                                |  |        +--| (39.9/99)
         |                 |     |  |  |  |  |     |  |  |  |     |  |  |  |                                |  |        |  +--gnl_onekp_ATYL_scaffold_2021066_Scutellaria_montana
         |                 |     |  |  |  |  |     |  |  |  |     |  |  |  |                                |  |     +--| (49.6/94)
         |                 |     |  |  |  |  |     |  |  |  |     |  |  |  |                                |  |     |  |  +--gnl_onekp_SNNC_scaffold_2010120_Leonurus_japonicus
         |                 |     |  |  |  |  |     |  |  |  |     |  |  |  |                                |  |     |  +--| (100/100)
         |                 |     |  |  |  |  |     |  |  |  |     |  |  |  |                                |  |     |     +--gnl_onekp_EAAA_scaffold_2064276_Marrubium_vulgare
         |                 |     |  |  |  |  |     |  |  |  |     |  |  |  |                                |  |  +--| (67.3/93)
         |                 |     |  |  |  |  |     |  |  |  |     |  |  |  |                                |  |  |  +--gnl_onekp_DMLT_scaffold_2023062_Vitex_agnus_castus
         |                 |     |  |  |  |  |     |  |  |  |     |  |  |  |                                |  +--| (99.9/100)
         |                 |     |  |  |  |  |     |  |  |  |     |  |  |  |                                |     |        +--gnl_onekp_WHNV_scaffold_2045723_Micromeria_fruticosa
         |                 |     |  |  |  |  |     |  |  |  |     |  |  |  |                                |     |     +--| (99.7/100)
         |                 |     |  |  |  |  |     |  |  |  |     |  |  |  |                                |     |     |  +--gnl_onekp_IYDF_scaffold_2077284_Thymus_vulgaris
         |                 |     |  |  |  |  |     |  |  |  |     |  |  |  |                                |     |  +--| (97.8/99)
         |                 |     |  |  |  |  |     |  |  |  |     |  |  |  |                                |     |  |  |     +--gnl_onekp_EQDA_scaffold_2001692_Salvia_spp
         |                 |     |  |  |  |  |     |  |  |  |     |  |  |  |                                |     |  |  |  +--| (97.7/35)
         |                 |     |  |  |  |  |     |  |  |  |     |  |  |  |                                |     |  |  |  |  +--gnl_onekp_TAGM_scaffold_2048207_Melissa_officinalis
         |                 |     |  |  |  |  |     |  |  |  |     |  |  |  |                                |     |  |  +--| (47.4/70)
         |                 |     |  |  |  |  |     |  |  |  |     |  |  |  |                                |     |  |     |     +--gnl_onekp_FUMQ_scaffold_2016861_Nepeta_cataria
         |                 |     |  |  |  |  |     |  |  |  |     |  |  |  |                                |     |  |     |  +--| (77/31)
         |                 |     |  |  |  |  |     |  |  |  |     |  |  |  |                                |     |  |     |  |  +--gnl_onekp_PUCW_scaffold_2050743_Agastache_rugosa
         |                 |     |  |  |  |  |     |  |  |  |     |  |  |  |                                |     |  |     +--| (74.4/22)
         |                 |     |  |  |  |  |     |  |  |  |     |  |  |  |                                |     |  |        +--gnl_onekp_PHCE_scaffold_2011943_Prunella_vulgaris
         |                 |     |  |  |  |  |     |  |  |  |     |  |  |  |                                |     +--| (100/100)
         |                 |     |  |  |  |  |     |  |  |  |     |  |  |  |                                |        +--gnl_onekp_BAHE_scaffold_2004516_Solenostemon_scutellarioides
         |                 |     |  |  |  |  |     |  |  |  |     |  |  |  |                             +--| (31.6/25)
         |                 |     |  |  |  |  |     |  |  |  |     |  |  |  |                             |  |  +--gnl_onekp_EDXZ_scaffold_2091912_Schlegelia_violacea
         |                 |     |  |  |  |  |     |  |  |  |     |  |  |  |                             |  +--| (100/100)
         |                 |     |  |  |  |  |     |  |  |  |     |  |  |  |                             |     +--gnl_onekp_GAKQ_scaffold_2000549_Schlegelia_parasitica
         |                 |     |  |  |  |  |     |  |  |  |     |  |  |  |                          +--| (92.6/94)
         |                 |     |  |  |  |  |     |  |  |  |     |  |  |  |                          |  |     +--gnl_onekp_UTQR_scaffold_2017610_Tabebuia_umbellate
         |                 |     |  |  |  |  |     |  |  |  |     |  |  |  |                          |  |  +--| (99.9/100)
         |                 |     |  |  |  |  |     |  |  |  |     |  |  |  |                          |  |  |  |  +--gnl_onekp_TKEK_scaffold_2015058_Mansoa_alliacea
         |                 |     |  |  |  |  |     |  |  |  |     |  |  |  |                          |  |  |  +--| (36.1/99)
         |                 |     |  |  |  |  |     |  |  |  |     |  |  |  |                          |  |  |     +--gnl_onekp_SVQC_scaffold_2006587_Kigelia_africana
         |                 |     |  |  |  |  |     |  |  |  |     |  |  |  |                          |  +--| (17.1/25)
         |                 |     |  |  |  |  |     |  |  |  |     |  |  |  |                          |     |  +--gnl_onekp_GCFE_scaffold_2008095_Verbena_hastata
         |                 |     |  |  |  |  |     |  |  |  |     |  |  |  |                          |     +--| (100/100)
         |                 |     |  |  |  |  |     |  |  |  |     |  |  |  |                          |        +--gnl_onekp_MQIV_scaffold_2004917_Phyla_dulcis
         |                 |     |  |  |  |  |     |  |  |  |     |  |  |  |                       +--| (91.2/54)
         |                 |     |  |  |  |  |     |  |  |  |     |  |  |  |                       |  |     +--gnl_onekp_RTNA_scaffold_2088269_Oxera_pulchella
         |                 |     |  |  |  |  |     |  |  |  |     |  |  |  |                       |  |  +--| (73.9/28)
         |                 |     |  |  |  |  |     |  |  |  |     |  |  |  |                       |  |  |  +--gnl_onekp_FDMM_scaffold_2005163_Rosmarinus_officinalis
         |                 |     |  |  |  |  |     |  |  |  |     |  |  |  |                       |  +--| (79.6/52)
         |                 |     |  |  |  |  |     |  |  |  |     |  |  |  |                       |     |     +--gnl_onekp_AYIY_scaffold_2008426_Ruellia_brittoniana
         |                 |     |  |  |  |  |     |  |  |  |     |  |  |  |                       |     |  +--| (100/100)
         |                 |     |  |  |  |  |     |  |  |  |     |  |  |  |                       |     |  |  +--gnl_onekp_WEAC_scaffold_2010046_Strobilanthes_dyerianus
         |                 |     |  |  |  |  |     |  |  |  |     |  |  |  |                       |     +--| (83.4/64)
         |                 |     |  |  |  |  |     |  |  |  |     |  |  |  |                       |        |  +--gnl_onekp_PCGJ_scaffold_2013028_Anisacanthus_quadrifidas
         |                 |     |  |  |  |  |     |  |  |  |     |  |  |  |                       |        +--| (90.5/64)
         |                 |     |  |  |  |  |     |  |  |  |     |  |  |  |                       |           +--gnl_onekp_JCMU_scaffold_2014535_Pinguicula_caudata
         |                 |     |  |  |  |  |     |  |  |  |     |  |  |  |                    +--| (97.5/100)
         |                 |     |  |  |  |  |     |  |  |  |     |  |  |  |                    |  +--gnl_onekp_ZRIN_scaffold_2010007_Uncarina_grandidieri
         |                 |     |  |  |  |  |     |  |  |  |     |  |  |  |                 +--| (95.5/99)
         |                 |     |  |  |  |  |     |  |  |  |     |  |  |  |                 |  |  +--gnl_onekp_XRLM_scaffold_2013402_Buddleja_lindleyana
         |                 |     |  |  |  |  |     |  |  |  |     |  |  |  |                 |  +--| (100/100)
         |                 |     |  |  |  |  |     |  |  |  |     |  |  |  |                 |     +--gnl_onekp_SIBR_scaffold_2011036_Celsia_arcturus
         |                 |     |  |  |  |  |     |  |  |  |     |  |  |  |              +--| (99.9/98)
         |                 |     |  |  |  |  |     |  |  |  |     |  |  |  |              |  |                    +--gnl_onekp_PTBJ_scaffold_2013585_Plantago_virginica
         |                 |     |  |  |  |  |     |  |  |  |     |  |  |  |              |  |                 +--| (97.5/100)
         |                 |     |  |  |  |  |     |  |  |  |     |  |  |  |              |  |                 |  +--gnl_onekp_YKZB_scaffold_2116140_Plantago_maritima
         |                 |     |  |  |  |  |     |  |  |  |     |  |  |  |              |  |              +--| (98.3/100)
         |                 |     |  |  |  |  |     |  |  |  |     |  |  |  |              |  |              |  +--gnl_onekp_GNRI_scaffold_2002251_Digitalis_purpurea
         |                 |     |  |  |  |  |     |  |  |  |     |  |  |  |              |  |           +--| (86.3/100)
         |                 |     |  |  |  |  |     |  |  |  |     |  |  |  |              |  |           |  +--gnl_onekp_TPUT_scaffold_2008939_Anthirrhinum_majus
         |                 |     |  |  |  |  |     |  |  |  |     |  |  |  |              |  |        +--| (89.4/97)
         |                 |     |  |  |  |  |     |  |  |  |     |  |  |  |              |  |        |  +--gnl_onekp_YRHD_scaffold_2054498_Antirrhinum_braun
         |                 |     |  |  |  |  |     |  |  |  |     |  |  |  |              |  |     +--| (41.1/79)
         |                 |     |  |  |  |  |     |  |  |  |     |  |  |  |              |  |     |  +--gnl_onekp_CLRW_scaffold_2023543_Bacopa_caroliniana
         |                 |     |  |  |  |  |     |  |  |  |     |  |  |  |              |  |  +--| (89.7/81)
         |                 |     |  |  |  |  |     |  |  |  |     |  |  |  |              |  |  |  |  +--gnl_onekp_EJBY_scaffold_2008447_Anticharis_glandulosa
         |                 |     |  |  |  |  |     |  |  |  |     |  |  |  |              |  |  |  +--| (89.3/93)
         |                 |     |  |  |  |  |     |  |  |  |     |  |  |  |              |  |  |     +--gnl_onekp_GDZS_scaffold_2001606_Byblis_gigantea
         |                 |     |  |  |  |  |     |  |  |  |     |  |  |  |              |  +--| (83.5/85)
         |                 |     |  |  |  |  |     |  |  |  |     |  |  |  |              |     |  +--gnl_onekp_DCCI_scaffold_2017009_Calceolaria_pinifolia
         |                 |     |  |  |  |  |     |  |  |  |     |  |  |  |              |     +--| (45.8/75)
         |                 |     |  |  |  |  |     |  |  |  |     |  |  |  |              |        +--gnl_onekp_DTNC_scaffold_2056157_Sinningia_tuberosa
         |                 |     |  |  |  |  |     |  |  |  |     |  |  |  |           +--| (63.6/93)
         |                 |     |  |  |  |  |     |  |  |  |     |  |  |  |           |  |  +--gnl_onekp_YZGX_scaffold_2022963_Cyrilla_racemiflora
         |                 |     |  |  |  |  |     |  |  |  |     |  |  |  |           |  +--| (100/100)
         |                 |     |  |  |  |  |     |  |  |  |     |  |  |  |           |     +--gnl_onekp_MZLD_scaffold_2013172_Ligustrum_sinense
         |                 |     |  |  |  |  |     |  |  |  |     |  |  |  |        +--| (59.6/92)
         |                 |     |  |  |  |  |     |  |  |  |     |  |  |  |        |  +--gnl_onekp_COBX_scaffold_2071776_Polypremum_procumbens
         |                 |     |  |  |  |  |     |  |  |  |     |  |  |  |     +**| (0/72)
         |                 |     |  |  |  |  |     |  |  |  |     |  |  |  |     |  |     +--gnl_onekp_TORX_scaffold_2002033_Olea_europaea
         |                 |     |  |  |  |  |     |  |  |  |     |  |  |  |     |  |  +--| (91.7/100)
         |                 |     |  |  |  |  |     |  |  |  |     |  |  |  |     |  |  |  +--gnl_onekp_KTAR_scaffold_2139510_Chionanthus_retusus
         |                 |     |  |  |  |  |     |  |  |  |     |  |  |  |     |  +--| (99.5/100)
         |                 |     |  |  |  |  |     |  |  |  |     |  |  |  |     |     +--gnl_onekp_UEEN_scaffold_2009734_Forestiera_segregata
         |                 |     |  |  |  |  |     |  |  |  |     |  |  |  |  +--| (46/60)
         |                 |     |  |  |  |  |     |  |  |  |     |  |  |  |  |  +--gnl_onekp_RWKR_scaffold_2000722_Saintpaulia_ionantha
         |                 |     |  |  |  |  |     |  |  |  |     |  |  |  +--| (85/98)
         |                 |     |  |  |  |  |     |  |  |  |     |  |  |     |              +--gnl_onekp_UOYN_scaffold_2043226_Catharanthus_roseus
         |                 |     |  |  |  |  |     |  |  |  |     |  |  |     |           +--| (86/100)
         |                 |     |  |  |  |  |     |  |  |  |     |  |  |     |           |  +--gnl_onekp_QEHE_scaffold_2019530_Rauvolfia_tetraphyla
         |                 |     |  |  |  |  |     |  |  |  |     |  |  |     |        +--| (92.7/100)
         |                 |     |  |  |  |  |     |  |  |  |     |  |  |     |        |  |     +--gnl_onekp_JGYZ_scaffold_2005211_Holarrhena_pubescens
         |                 |     |  |  |  |  |     |  |  |  |     |  |  |     |        |  |  +--| (7.8/96)
         |                 |     |  |  |  |  |     |  |  |  |     |  |  |     |        |  |  |  +--gnl_onekp_EDEQ_scaffold_2005490_Wrightia_natalensis
         |                 |     |  |  |  |  |     |  |  |  |     |  |  |     |        |  +--| (94.3/100)
         |                 |     |  |  |  |  |     |  |  |  |     |  |  |     |        |     |  +--gnl_onekp_UFQC_scaffold_2001405_Apocynum_androsaemifolium
         |                 |     |  |  |  |  |     |  |  |  |     |  |  |     |        |     +--| (94.4/100)
         |                 |     |  |  |  |  |     |  |  |  |     |  |  |     |        |        |  +--gnl_onekp_YADI_scaffold_2012236_Asclepias_syriaca
         |                 |     |  |  |  |  |     |  |  |  |     |  |  |     |        |        +--| (100/100)
         |                 |     |  |  |  |  |     |  |  |  |     |  |  |     |        |           +--gnl_onekp_DSUV_scaffold_2057119_Asclepia_curassavica
         |                 |     |  |  |  |  |     |  |  |  |     |  |  |     |     +--| (98.1/100)
         |                 |     |  |  |  |  |     |  |  |  |     |  |  |     |     |  +--gnl_onekp_MGVU_scaffold_2040126_Allamanda_cathartica
         |                 |     |  |  |  |  |     |  |  |  |     |  |  |     |  +--| (97.4/99)
         |                 |     |  |  |  |  |     |  |  |  |     |  |  |     |  |  |     +--gnl_onekp_HGSM_scaffold_2009285_Gelsemium_sempervirens
         |                 |     |  |  |  |  |     |  |  |  |     |  |  |     |  |  |  +--| (50.4/99)
         |                 |     |  |  |  |  |     |  |  |  |     |  |  |     |  |  |  |  +--gnl_onekp_GGJD_scaffold_2012451_Strychnos_spinosa
         |                 |     |  |  |  |  |     |  |  |  |     |  |  |     |  |  +--| (54.9/99)
         |                 |     |  |  |  |  |     |  |  |  |     |  |  |     |  |     +--gnl_onekp_KPUM_scaffold_2016237_Exacum_affine
         |                 |     |  |  |  |  |     |  |  |  |     |  |  |     +--| (98.4/84)
         |                 |     |  |  |  |  |     |  |  |  |     |  |  |        |     +--gnl_onekp_PCNH_scaffold_2073584_Psychotria_marginata
         |                 |     |  |  |  |  |     |  |  |  |     |  |  |        |  +--| (95.9/100)
         |                 |     |  |  |  |  |     |  |  |  |     |  |  |        |  |  +--gnl_onekp_JOPH_scaffold_2055609_Psychotria_ipecacuanha
         |                 |     |  |  |  |  |     |  |  |  |     |  |  |        +--| (99.8/100)
         |                 |     |  |  |  |  |     |  |  |  |     |  |  |           +--gnl_onekp_WQRD_scaffold_2005235_Galium_boreale
         |                 |     |  |  |  |  |     |  |  |  |     |  +--| (97.5/99)
         |                 |     |  |  |  |  |     |  |  |  |     |     |                 +**gnl_onekp_ABEH_scaffold_2065369_Heliotropium_greggii
         |                 |     |  |  |  |  |     |  |  |  |     |     |              +--| (36.3/93)
         |                 |     |  |  |  |  |     |  |  |  |     |     |              |  +--gnl_onekp_IDGE_scaffold_2098852_Heliotropium_racemosum
         |                 |     |  |  |  |  |     |  |  |  |     |     |           +--| (93/100)
         |                 |     |  |  |  |  |     |  |  |  |     |     |           |  +--gnl_onekp_JWEY_scaffold_2018771_Heliotropium_sp
         |                 |     |  |  |  |  |     |  |  |  |     |     |        +--| (100/100)
         |                 |     |  |  |  |  |     |  |  |  |     |     |        |  +--gnl_onekp_EIGQ_scaffold_2023282_Heliotropium_calcicola
         |                 |     |  |  |  |  |     |  |  |  |     |     |     +--| (93.1/100)
         |                 |     |  |  |  |  |     |  |  |  |     |     |     |  |     +--gnl_onekp_EMAL_scaffold_2008314_Ehretia_acuminata
         |                 |     |  |  |  |  |     |  |  |  |     |     |     |  |  +--| (100/100)
         |                 |     |  |  |  |  |     |  |  |  |     |     |     |  |  |  |  +--gnl_onekp_HANM_scaffold_2072254_Pholisma_arenarium
         |                 |     |  |  |  |  |     |  |  |  |     |     |     |  |  |  +--| (99.9/100)
         |                 |     |  |  |  |  |     |  |  |  |     |     |     |  |  |     +--gnl_onekp_SMUR_scaffold_2014543_Lennoa_madreporoides
         |                 |     |  |  |  |  |     |  |  |  |     |     |     |  +--| (71.6/99)
         |                 |     |  |  |  |  |     |  |  |  |     |     |     |     |        +--gnl_onekp_MZOB_scaffold_2058212_Heliotropium_mendocinum
         |                 |     |  |  |  |  |     |  |  |  |     |     |     |     |     +--| (80/100)
         |                 |     |  |  |  |  |     |  |  |  |     |     |     |     |     |  +--gnl_onekp_IPPG_scaffold_2008036_Heliotropium_filiforme
         |                 |     |  |  |  |  |     |  |  |  |     |     |     |     |  +--| (98.1/100)
         |                 |     |  |  |  |  |     |  |  |  |     |     |     |     |  |  +--gnl_onekp_OUER_scaffold_2002165_Heliotropium_convolvulaceum
         |                 |     |  |  |  |  |     |  |  |  |     |     |     |     +--| (100/100)
         |                 |     |  |  |  |  |     |  |  |  |     |     |     |        +--gnl_onekp_DIHD_scaffold_2020383_Heliotropium_tenellum
         |                 |     |  |  |  |  |     |  |  |  |     |     |  +--| (69.9/100)
         |                 |     |  |  |  |  |     |  |  |  |     |     |  |  +--gnl_onekp_YQIJ_scaffold_2004230_Phacelia_campanularia
         |                 |     |  |  |  |  |     |  |  |  |     |     +--| (99.9/100)
         |                 |     |  |  |  |  |     |  |  |  |     |        +--gnl_onekp_DKFZ_scaffold_2007065_Mertensia_paniculata
         |                 |     |  |  |  |  |     |  |  |  |  +--| (92.7/16)
         |                 |     |  |  |  |  |     |  |  |  |  |  |     +--gnl_onekp_SXML_scaffold_2014112_Ilex_paraguariensis
         |                 |     |  |  |  |  |     |  |  |  |  |  |  +--| (92.1/100)
         |                 |     |  |  |  |  |     |  |  |  |  |  |  |  +--gnl_onekp_ASMV_scaffold_2015477_Ilex_vomitoria
         |                 |     |  |  |  |  |     |  |  |  |  |  +--| (97.7/100)
         |                 |     |  |  |  |  |     |  |  |  |  |     +--gnl_onekp_QACK_scaffold_2016413_Helwingia_japonica
         |                 |     |  |  |  |  |     |  |  |  +**| (0/7)
         |                 |     |  |  |  |  |     |  |  |     |     +--gnl_onekp_GIPR_scaffold_2013118_Aucuba_japonica
         |                 |     |  |  |  |  |     |  |  |     |  +--| (7.2/97)
         |                 |     |  |  |  |  |     |  |  |     |  |  +--gnl_onekp_SZUO_scaffold_2060637_Eucommia_ulmoides
         |                 |     |  |  |  |  |     |  |  |     +--| (48.5/15)
         |                 |     |  |  |  |  |     |  |  |        +---gnl_onekp_QZZU_scaffold_2012612_Pyrenacantha_malvifolia
         |                 |     |  |  |  |  |     |  +--| (100/88)
         |                 |     |  |  |  |  |     |     |        +--gnl_onekp_AXBO_scaffold_2010093_Sinojackia_xylocarpa
         |                 |     |  |  |  |  |     |     |     +--| (66/56)
         |                 |     |  |  |  |  |     |     |     |  |     +---gnl_onekp_OHAE_scaffold_2014692_Polygala_lutea
         |                 |     |  |  |  |  |     |     |     |  |  +--| (83.6/92)
         |                 |     |  |  |  |  |     |     |     |  |  |  +--gnl_onekp_BNTL_scaffold_2027989_Souroubea_exauriculata
         |                 |     |  |  |  |  |     |     |     |  +--| (80.9/84)
         |                 |     |  |  |  |  |     |     |     |     +---gnl_onekp_JEXA_scaffold_2066058_Impatiens_balsamifera
         |                 |     |  |  |  |  |     |     |  +--| (94.9/57)
         |                 |     |  |  |  |  |     |     |  |  |              +--gnl_onekp_ADHK_scaffold_2013181_Galax_urceolata
         |                 |     |  |  |  |  |     |     |  |  |           +--| (83.4/87)
         |                 |     |  |  |  |  |     |     |  |  |           |  |     +**gnl_onekp_WXVX_scaffold_2075957_Ledum_palustre
         |                 |     |  |  |  |  |     |     |  |  |           |  |  +--| (100/100)
         |                 |     |  |  |  |  |     |     |  |  |           |  |  |  +--gnl_onekp_PPPZ_scaffold_2016846_Rhododendron_scopulorum
         |                 |     |  |  |  |  |     |     |  |  |           |  +--| (100/99)
         |                 |     |  |  |  |  |     |     |  |  |           |     |  +--gnl_onekp_SERM_scaffold_2052324_Sarcodes_sanguinea
         |                 |     |  |  |  |  |     |     |  |  |           |     +--| (94.7/100)
         |                 |     |  |  |  |  |     |     |  |  |           |        +--gnl_onekp_LRTN_scaffold_2015461_Monotropa_uniflora
         |                 |     |  |  |  |  |     |     |  |  |        +--| (0/49)
         |                 |     |  |  |  |  |     |     |  |  |        |  |  +--gnl_onekp_HUSX_scaffold_2054811_Roridula_gorgonias
         |                 |     |  |  |  |  |     |     |  |  |        |  +--| (78/70)
         |                 |     |  |  |  |  |     |     |  |  |        |     +--gnl_onekp_QAUE_scaffold_2015570_Actinidia_chinensis
         |                 |     |  |  |  |  |     |     |  |  |     +--| (8.4/22)
         |                 |     |  |  |  |  |     |     |  |  |     |  |        +--gnl_onekp_DTOA_scaffold_2094561_Maesa_lanceolata
         |                 |     |  |  |  |  |     |     |  |  |     |  |     +--| (100/100)
         |                 |     |  |  |  |  |     |     |  |  |     |  |     |  |  +--gnl_onekp_ODDO_scaffold_2017554_Ardisia_humilis
         |                 |     |  |  |  |  |     |     |  |  |     |  |     |  +--| (100/100)
         |                 |     |  |  |  |  |     |     |  |  |     |  |     |     +--gnl_onekp_DAAD_scaffold_2002073_Ardisia_revoluta
         |                 |     |  |  |  |  |     |     |  |  |     |  |  +--| (90.6/100)
         |                 |     |  |  |  |  |     |     |  |  |     |  |  |  +--gnl_onekp_KVFU_scaffold_2010665_Diospyros_malabarica
         |                 |     |  |  |  |  |     |     |  |  |     |  +--| (63.4/90)
         |                 |     |  |  |  |  |     |     |  |  |     |     +--gnl_onekp_JPDJ_scaffold_2011763_Symplocus_sp
         |                 |     |  |  |  |  |     |     |  |  |  +--| (89.7/97)
         |                 |     |  |  |  |  |     |     |  |  |  |  |     +--gnl_onekp_WRPP_scaffold_2020718_Synsepalum_dulcificum
         |                 |     |  |  |  |  |     |     |  |  |  |  |  +--| (100/100)
         |                 |     |  |  |  |  |     |     |  |  |  |  |  |  +--gnl_onekp_BEFC_scaffold_2012307_Manilkara_zapota
         |                 |     |  |  |  |  |     |     |  |  |  |  +--| (100/100)
         |                 |     |  |  |  |  |     |     |  |  |  |     +--gnl_onekp_OXYP_scaffold_2024651_Sideroxylon_reclinatum
         |                 |     |  |  |  |  |     |     |  |  +--| (96.8/93)
         |                 |     |  |  |  |  |     |     |  |     |  +--gnl_onekp_YSRZ_scaffold_2018459_Fouqueria_macdougalli
         |                 |     |  |  |  |  |     |     |  |     +--| (74.5/95)
         |                 |     |  |  |  |  |     |     |  |        +--gnl_onekp_NGRR_scaffold_2019697_Ternstroemia_gymnanthera
         |                 |     |  |  |  |  |     |     +--| (32.9/36)
         |                 |     |  |  |  |  |     |        |        +--gnl_onekp_VUSY_scaffold_2026407_Nyssa_ogeche
         |                 |     |  |  |  |  |     |        |     +--| (86.8/100)
         |                 |     |  |  |  |  |     |        |     |  +--gnl_onekp_BFJL_scaffold_2020460_Cornus_floridana
         |                 |     |  |  |  |  |     |        |  +--| (48.9/91)
         |                 |     |  |  |  |  |     |        |  |  |     +--gnl_onekp_ZETY_scaffold_2015370_Hydrangea_quercifolia
         |                 |     |  |  |  |  |     |        |  |  |  +--| (100/100)
         |                 |     |  |  |  |  |     |        |  |  |  |  +--gnl_onekp_QURC_scaffold_2013992_Dichroa_febrifuga
         |                 |     |  |  |  |  |     |        |  |  +--| (90.3/92)
         |                 |     |  |  |  |  |     |        |  |     +--gnl_onekp_VTLJ_scaffold_2071337_Caiophora_chuquitensis
         |                 |     |  |  |  |  |     |        +--| (91.5/95)
         |                 |     |  |  |  |  |     |           +--gnl_onekp_FWBF_scaffold_2015012_Alangium_chinense
         |                 |     |  |  |  |  |  +--| (100/98)
         |                 |     |  |  |  |  |  |  |           +--gnl_onekp_XKPS_scaffold_2007460_Ximenia_americana
         |                 |     |  |  |  |  |  |  |        +--| (83.2/85)
         |                 |     |  |  |  |  |  |  |        |  +---gnl_onekp_QKMG_scaffold_2100296_Phoradendron_serotinum
         |                 |     |  |  |  |  |  |  |     +--| (86/96)
         |                 |     |  |  |  |  |  |  |     |  |     +---gnl_onekp_STKY_scaffold_2077755_Balanophora_fungosa
         |                 |     |  |  |  |  |  |  |     |  |  +--| (84.9/98)
         |                 |     |  |  |  |  |  |  |     |  |  |  +--gnl_onekp_VGVI_scaffold_2068256_Dendropemon_caribaeus
         |                 |     |  |  |  |  |  |  |     |  +--| (91.7/86)
         |                 |     |  |  |  |  |  |  |     |     |  +--gnl_onekp_XGFU_scaffold_2009725_Exocarpos_cupressiformis
         |                 |     |  |  |  |  |  |  |     |     +--| (92.9/100)
         |                 |     |  |  |  |  |  |  |     |        +--gnl_onekp_RSPO_scaffold_2111537_Santalum_acuminatum
         |                 |     |  |  |  |  |  |  |  +--| (96.5/78)
         |                 |     |  |  |  |  |  |  |  |  |     +--gnl_onekp_IUSR_scaffold_2016673_Myriophyllum_aquaticum
         |                 |     |  |  |  |  |  |  |  |  |  +--| (61.4/82)
         |                 |     |  |  |  |  |  |  |  |  |  |  |     +--gnl_onekp_ZJUL_scaffold_2003084_Rhodiola_rosea
         |                 |     |  |  |  |  |  |  |  |  |  |  |  +--| (96.9/100)
         |                 |     |  |  |  |  |  |  |  |  |  |  |  |  +--gnl_onekp_DRIL_scaffold_2012946_Kalanchoe_crenato_diagremontiana
         |                 |     |  |  |  |  |  |  |  |  |  |  +--| (97.5/100)
         |                 |     |  |  |  |  |  |  |  |  |  |     +--gnl_onekp_KWGC_scaffold_2007548_Crassula_perforata
         |                 |     |  |  |  |  |  |  |  |  +--| (94.1/82)
         |                 |     |  |  |  |  |  |  |  |     |     +--gnl_onekp_SZPD_scaffold_2066068_Tetrastigma_voinierianum
         |                 |     |  |  |  |  |  |  |  |     |  +--| (97.3/100)
         |                 |     |  |  |  |  |  |  |  |     |  |  +--gnl_onekp_BBBA_scaffold_2079565_Tetrastigma_obtectum
         |                 |     |  |  |  |  |  |  |  |     +--| (100/100)
         |                 |     |  |  |  |  |  |  |  |        +--gnl_onekp_BGZG_scaffold_2004954_Cissus_quadrandularis
         |                 |     |  |  |  |  |  |  +--| (64.6/52)
         |                 |     |  |  |  |  |  |     |              +--gnl_onekp_YHXT_scaffold_2057970_Hamamelis_virginiana
         |                 |     |  |  |  |  |  |     |           +--| (100/100)
         |                 |     |  |  |  |  |  |     |           |  +--gnl_onekp_OMDH_scaffold_2015138_Loropetalum_chinense
         |                 |     |  |  |  |  |  |     |        +--| (78.6/100)
         |                 |     |  |  |  |  |  |     |        |  +--gnl_onekp_NUZN_scaffold_2001230_Cercidiphyllum_japonicum
         |                 |     |  |  |  |  |  |     |     +--| (97.5/100)
         |                 |     |  |  |  |  |  |     |     |  +--gnl_onekp_FYTP_scaffold_2046228_Daphniphyllum_macropodum
         |                 |     |  |  |  |  |  |     |  +--| (98.4/82)
         |                 |     |  |  |  |  |  |     |  |  |                 +--gnl_onekp_OOVX_scaffold_2046381_Boykinia_jamesii
         |                 |     |  |  |  |  |  |     |  |  |              +**| (0/80)
         |                 |     |  |  |  |  |  |     |  |  |              |  +--gnl_onekp_YKFU_scaffold_2076770_Peltoboykinia_watanabei
         |                 |     |  |  |  |  |  |     |  |  |           +--| (94.7/88)
         |                 |     |  |  |  |  |  |     |  |  |           |  +--gnl_onekp_CKKR_scaffold_2005928_Astilbe_chinensis
         |                 |     |  |  |  |  |  |     |  |  |        +--| (99.8/100)
         |                 |     |  |  |  |  |  |     |  |  |        |  |  +--gnl_onekp_DAYQ_scaffold_2057540_Mitella_pentandra
         |                 |     |  |  |  |  |  |     |  |  |        |  +--| (100/100)
         |                 |     |  |  |  |  |  |     |  |  |        |     |     +--gnl_onekp_ERIA_scaffold_2075480_Heuchera_sanguinea
         |                 |     |  |  |  |  |  |     |  |  |        |     |  +--| (74.1/30)
         |                 |     |  |  |  |  |  |     |  |  |        |     |  |  +--gnl_onekp_SLOI_scaffold_2040402_Tiarella_polyphylla
         |                 |     |  |  |  |  |  |     |  |  |        |     +--| (70.1/29)
         |                 |     |  |  |  |  |  |     |  |  |        |        +--gnl_onekp_CTSS_scaffold_2001463_Tellima_breviflora
         |                 |     |  |  |  |  |  |     |  |  |     +--| (63.5/99)
         |                 |     |  |  |  |  |  |     |  |  |     |  +--gnl_onekp_SYHW_scaffold_2002217_Ribes_aff._giraldii
         |                 |     |  |  |  |  |  |     |  |  |  +--| (97.6/100)
         |                 |     |  |  |  |  |  |     |  |  |  |  +--gnl_onekp_UWFU_scaffold_2038331_Itea_virginica
         |                 |     |  |  |  |  |  |     |  |  +--| (61.4/57)
         |                 |     |  |  |  |  |  |     |  |     |  +--gnl_onekp_TOKV_scaffold_2013705_Aphanopetalum_resinosum
         |                 |     |  |  |  |  |  |     |  |     +--| (85.1/64)
         |                 |     |  |  |  |  |  |     |  |        +--gnl_onekp_HTIP_scaffold_2011089_Paeonia_lactiflora
         |                 |     |  |  |  |  |  |     +--| (89.1/79)
         |                 |     |  |  |  |  |  |        |  +--gnl_onekp_HAEU_scaffold_2055148_Berberidopsis_beckleri
         |                 |     |  |  |  |  |  |        +--| (100/100)
         |                 |     |  |  |  |  |  |           +--gnl_onekp_QUTB_scaffold_2014152_Aextoxicon_punctatum
         |                 |     |  |  |  |  +--| (82.6/60)
         |                 |     |  |  |  |     |  +--gnl_onekp_IWMW_scaffold_2090142_Buxus_sempervirens
         |                 |     |  |  |  |     +--| (64/61)
         |                 |     |  |  |  |        +--gnl_onekp_AALA_scaffold_2014870_Meliosma_cuneifolia
         |                 |     |  |  +--| (98.4/95)
         |                 |     |  |     |                   +--gnl_onekp_YDEH_scaffold_2004145_Argemone_mexicana
         |                 |     |  |     |              +----| (100/100)
         |                 |     |  |     |              |    |  +--gnl_onekp_RRID_scaffold_2007622_Papaver_bracteatum
         |                 |     |  |     |              |    +--| (99.9/100)
         |                 |     |  |     |              |       |  +--gnl_onekp_IORZ_scaffold_2011917_Papaver_rhoeas
         |                 |     |  |     |              |       +--| (1/87)
         |                 |     |  |     |              |          |  +--gnl_onekp_KKCW_scaffold_2004084_Papaver_somniferum
         |                 |     |  |     |              |          +--| (54.3/100)
         |                 |     |  |     |              |             +--gnl_onekp_EPRK_scaffold_2012048_Papaver_setigerum
         |                 |     |  |     |           +--| (75.6/100)
         |                 |     |  |     |           |  +--gnl_onekp_NJKC_scaffold_2009754_Eschscholzia_californica
         |                 |     |  |     |        +--| (98.7/100)
         |                 |     |  |     |        |  |  +--gnl_onekp_XMVD_scaffold_2013927_Chelidonium_majus
         |                 |     |  |     |        |  +--| (99/100)
         |                 |     |  |     |        |     +--gnl_onekp_XHKT_scaffold_2015193_Sanguinaria_canadensis
         |                 |     |  |     |     +--| (100/100)
         |                 |     |  |     |     |  |     +--gnl_onekp_AUGV_scaffold_2054564_Capnoides_sempervirens
         |                 |     |  |     |     |  |  +--| (100/100)
         |                 |     |  |     |     |  |  |  +--gnl_onekp_ZGQD_scaffold_2014620_Corydalis_linstowiana
         |                 |     |  |     |     |  +--| (84.9/100)
         |                 |     |  |     |     |     +--gnl_onekp_NMGG_scaffold_2064755_Hypecoum_procumbens
         |                 |     |  |     |  +--| (88.9/100)
         |                 |     |  |     |  |  |           +--gnl_onekp_YHFG_scaffold_2078108_Nandina_domestica
         |                 |     |  |     |  |  |        +--| (86.3/90)
         |                 |     |  |     |  |  |        |  |     +**gnl_onekp_UPOG_scaffold_2007054_Anemone_pulsatilla
         |                 |     |  |     |  |  |        |  |  +--| (100/100)
         |                 |     |  |     |  |  |        |  |  |  +--gnl_onekp_ZUHO_scaffold_2138093_Anemone_hupenhensis
         |                 |     |  |     |  |  |        |  +--| (99/100)
         |                 |     |  |     |  |  |        |     +--gnl_onekp_GBVZ_scaffold_2016370_Thalictrum_thalictroides
         |                 |     |  |     |  |  |     +--| (69/40)
         |                 |     |  |     |  |  |     |  +--gnl_onekp_WFBF_scaffold_2044527_Podophyllum_peltatum
         |                 |     |  |     |  |  |  +--| (32.1/39)
         |                 |     |  |     |  |  |  |  +--gnl_onekp_VGHH_scaffold_2052143_Hydrastis_canadensis
         |                 |     |  |     |  |  +--| (95.2/100)
         |                 |     |  |     |  |     +--gnl_onekp_FONV_scaffold_2011427_Greyia_sutherlandii
         |                 |     |  |     +--| (67.9/99)
         |                 |     |  |        +--gnl_onekp_QTJY_scaffold_2016239_Euptelea_pleiosperma
         |                 |     +--| (78.4/89)
         |                 |        |              +--AT3G56530
         |                 |        +--------------| (100/100)
         |                 |                       |  +--AT3G55210
         |                 |                       +--| (93.9/100)
         |                 |                          +--AT3G56560
         |              +--| (92/90)
         |              |  |        +-------gnl_onekp_KEYW_scaffold_2005971_Gonatozygon_kinahanii
         |              |  |     +--| (13/68)
         |              |  |     |  |  +--gnl_onekp_YSQT_scaffold_2035669_Penium_exiguum
         |              |  |     |  +--| (84.7/97)
         |              |  |     |     |              +--gnl_onekp_GBGT_scaffold_2022613_Xanthidium_antilopaeum
         |              |  |     |     |           +--| (18.2/59)
         |              |  |     |     |           |  +--gnl_onekp_HJVM_scaffold_2009840_Cosmarium_ochthodes
         |              |  |     |     |        +--| (76/70)
         |              |  |     |     |        |  |  +--gnl_onekp_MOYY_scaffold_2016149_Pleurotaenium_trabecul
         |              |  |     |     |        |  +--| (80/71)
         |              |  |     |     |        |     |  +--gnl_onekp_ISHC_scaffold_2000717_Staurastrum_sebaldi
         |              |  |     |     |        |     +--| (96.3/98)
         |              |  |     |     |        |        +--gnl_onekp_DFDS_scaffold_2008039_Desmidium_aptogonum
         |              |  |     |     |     +--| (88.1/97)
         |              |  |     |     |     |  |  +--gnl_onekp_RPRU_scaffold_2043310_Staurodesmus_omearii
         |              |  |     |     |     |  +--| (89.7/100)
         |              |  |     |     |     |     +--gnl_onekp_WDGV_scaffold_2056357_Cosmarium_subtumidum
         |              |  |     |     |  +--| (97.2/100)
         |              |  |     |     |  |  +--gnl_onekp_RQFE_scaffold_2004292_Cosmocladium_cf._constrictum
         |              |  |     |     +--| (93.1/97)
         |              |  |     |        +--gnl_onekp_RPQV_scaffold_2008962_Phymatodocis_nordstedtiana
         |              |  |  +--| (89.8/100)
         |              |  |  |  +-----gnl_onekp_XRTZ_scaffold_2008159_Roya_obtusa
         |              |  +--| (91.9/98)
         |              |     |        +----gnl_onekp_HKZW_scaffold_2010634_Mesotaenium_caldariorum
         |              |     |     +--| (90.1/100)
         |              |     |     |  +--gnl_onekp_NBYP_scaffold_2056082_Mesotaenium_kramstei
         |              |     |  +--| (28.4/86)
         |              |     |  |  +----gnl_onekp_JOJQ_scaffold_2006942_Cylindrocystis_cushleckae
         |              |     +--| (92.3/100)
         |              |        +--------gnl_onekp_YOXI_scaffold_2006320_Cylindrocystis_brebissonii
         |           +--| (91.9/96)
         |           |  |                            +--AT1G77450
         |           |  |                         +--| (90.1/100)
         |           |  |                         |  |  +--AT1G01720
         |           |  |                         |  +--| (77.3/100)
         |           |  |                         |     +--gnl_onekp_XOOE_scaffold_2001545_Desmanthus_illinoensis
         |           |  |                     +---| (99.8/100)
         |           |  |                     |   |  +--AT5G08790
         |           |  |                     |   +--| (99.3/100)
         |           |  |                     |      +--AT5G63790
         |           |  |                  +--| (91.5/96)
         |           |  |                  |  |     +--gnl_onekp_BPSG_scaffold_2090858_Scouleria_aquatica
         |           |  |                  |  |  +--| (52.6/100)
         |           |  |                  |  |  |  |  +--gnl_onekp_ENQF_scaffold_2001603_Lycopodium_annotinum
         |           |  |                  |  |  |  +--| (95/100)
         |           |  |                  |  |  |     +--gnl_onekp_GKAG_scaffold_2019532_Huperzia_lucidula
         |           |  |                  |  +--| (90.2/96)
         |           |  |                  |     |          +--AT1G52890
         |           |  |                  |     |       +--| (83.5/100)
         |           |  |                  |     |       |  +--AT3G15500
         |           |  |                  |     |    +--| (20.8/72)
         |           |  |                  |     |    |  +--gnl_onekp_PRFO_scaffold_2022949_Agapanthus_africanus
         |           |  |                  |     +----| (100/100)
         |           |  |                  |          +--AT4G27410
         |           |  |               +--| (82/93)
         |           |  |               |  |     +--AT1G52880
         |           |  |               |  |  +--| (99.8/100)
         |           |  |               |  |  |  +--AT3G15510
         |           |  |               |  +--| (96.9/100)
         |           |  |               |     +--AT1G61110
         |           |  |            +--| (7/42)
         |           |  |            |  +-----AT3G04070
         |           |  |     +------| (99.9/100)
         |           |  |     |      |    +--AT1G69490
         |           |  |     |      +----| (99.9/100)
         |           |  |     |           +--gnl_onekp_JLOV_scaffold_2001977_Pereskia_aculeata
         |           |  |  +--| (71.2/63)
         |           |  |  |  |     +----AT2G33480
         |           |  |  |  |  +--| (89.9/100)
         |           |  |  |  |  |  +----AT5G13180
         |           |  |  |  +--| (85.3/82)
         |           |  |  |     +------------------AT5G50820
         |           |  +--| (96.7/90)
         |           |     |     +--------AT5G64530
         |           |     |  +--| (88.6/90)
         |           |     |  |  |                +---AT3G56520
         |           |     |  |  +----------------| (100/100)
         |           |     |  |                   +---AT5G41090
         |           |     +--| (29.9/38)
         |           |        |        +--AT1G26870
         |           |        |     +--| (87.1/100)
         |           |        |     |  +----AT5G39820
         |           |        |  +--| (95.9/100)
         |           |        |  |  |    +--AT2G43000
         |           |        |  |  +----| (99.8/100)
         |           |        |  |       +----AT3G12910
         |           |        +--| (97/99)
         |           |           |   +------AT2G17040
         |           |           +---| (99.1/99)
         |           |               +-----AT2G02450
         |        +--| (97.7/97)
         |        |  +------AT4G28530
         |     +--| (87.9/96)
         |     |  |         +--------AT1G76420
         |     |  |      +--| (42.9/83)
         |     |  |      |  |     +----AT2G24430
         |     |  |      |  |  +--| (90.9/99)
         |     |  |      |  |  |  +---AT3G18400
         |     |  |      |  +--| (92.6/98)
         |     |  |      |     |     +--AT5G53950
         |     |  |      |     |  +--| (72.7/99)
         |     |  |      |     |  |  +---AT3G15170
         |     |  |      |     +--| (68.8/99)
         |     |  |      |        |     +--gnl_onekp_TWUW_scaffold_2052337_Anthoceros_agrestis_A
         |     |  |      |        |  +--| (86.3/100)
         |     |  |      |        |  |  +--gnl_onekp_NGTD_scaffold_2006664_Dicranum_scoparium
         |     |  |      |        +--| (93/100)
         |     |  |      |           +---gnl_onekp_ZYCD_scaffold_2004762_Selaginella_acanthonota
         |     |  |   +--| (57.2/91)
         |     |  |   |  |        +--AT5G07680
         |     |  |   |  |     +--| (99.9/100)
         |     |  |   |  |     |  +--AT5G61430
         |     |  |   |  |  +--| (94.2/100)
         |     |  |   |  |  |  |  +--AT3G29035
         |     |  |   |  |  |  +--| (100/100)
         |     |  |   |  |  |     +--AT5G39610
         |     |  |   |  +--| (69.7/100)
         |     |  |   |     |   +--AT3G04060
         |     |  |   |     +---| (100/100)
         |     |  |   |         +--AT5G18270
         |     |  +---| (99.2/100)
         |     |      |      +--AT1G56010
         |     |      +------| (100/100)
         |     |             +--AT3G12977
         |  +--| (99.3/100)
         |  |  |  +-----gnl_onekp_NRWZ_scaffold_2007963_Metzgeria_crassipilis
         |  |  +--| (37.6/89)
         |  |     +---------gnl_onekp_QPDY_scaffold_2001317_Coleochaete_irregularis
         +--| (80.1/90)
            |          +--AT1G33280
            |     +----| (100/100)
            |     |    +--AT4G10350
            |  +--| (88.8/100)
            |  |  +----AT1G79580
            +--| (96.3/100)
               |     +--AT2G46770
               |  +--| (99.7/100)
               |  |  +--AT3G61910
               +--| (94.1/100)
                  +---AT1G32770

Tree in newick format:

(AT1G12260:0.0860615292,AT1G62700:0.1470241451,(AT5G62380:0.6248059625,(gnl_onekp_KJYC_scaffold_2008201_Selaginella_willdenowii:0.6020853502,((((AT2G18060:0.1639296497,AT4G36160:0.1807278754)98.7/100:0.2674671706,AT5G66300:0.3450017431)86.4/100:0.1622589594,AT1G71930:1.1453888650)85.5/90:0.1522996453,(((((((((((((((((((((((AT1G32510:1.6237716483,AT4G17980:0.1520475200)57.2/93:0.1079665795,AT5G46590:0.2531682295)100/100:1.0878937680,AT1G54330:0.8379157323)89.4/96:0.2860547440,(AT3G17730:0.7239379461,(AT3G03200:0.1750575624,AT5G17260:0.1917788034)100/100:0.8559295805)24.6/99:0.0992306077)91.7/96:0.2063597530,AT1G65910:1.0473058863)82.7/97:0.1222605265,gnl_onekp_WLIC_scaffold_2012382_Dioon_edule:0.4031697204)78.9/97:0.0768139218,(gnl_onekp_CNTZ_scaffold_2041702_Oncidium_sphacelatum:0.4787326183,gnl_onekp_GJPF_scaffold_2013554_Allium_sativum:0.7967177156)100/100:1.2197123310)87.6/99:0.1502096906,((((((((gnl_onekp_KMNX_scaffold_2037930_Nucleotaenium_eifelense:1.3531470977,((((gnl_onekp_YBQN_scaffold_2130180_Odontoschisma_prostratum:0.2858479972,((((gnl_onekp_IRBN_scaffold_2167077_Scapania_nemorosa:0.0000022822,gnl_onekp_OFTV_scaffold_2022594_Barbilophozia_barbata:0.0171076854)73.1/100:0.0187555931,(gnl_onekp_HPXA_scaffold_2018727_Ptilidium_pulcherrimum:0.0569443099,gnl_onekp_WZYK_scaffold_2005151_Bazzania_trilobata:0.2008233850)77.3/98:0.0305665251)0/87:0.0000020257,(gnl_onekp_KRUQ_scaffold_2113984_Porella_navicularis:0.0000021130,gnl_onekp_UUHD_scaffold_2017063_Porella_pinnata:0.0000021130)88.1/100:0.0169986730)0/82:0.0000029844,gnl_onekp_RTMU_scaffold_2184711_Calypogeia_fissa:0.0901118518)2/88:0.0134981655)85.1/97:0.0977015207,(gnl_onekp_BNCU_scaffold_2014079_Radula_lindenbergia:0.3783405205,(gnl_onekp_PIUF_scaffold_2092481_Pellia_cf._Epiphylla:0.0000020900,gnl_onekp_JHFI_scaffold_2113973_Pellia_neesiana:0.0163506058)100/100:0.3487551469)27.8/78:0.0287822921)83.3/79:0.0986671107,(((gnl_onekp_HERT_scaffold_2045685_Sphaerocarpos_texanus:0.2123401892,gnl_onekp_TXVB_scaffold_2076318_Lunularia_cruciata:0.0793149378)66.3/57:0.0268856479,gnl_onekp_WJLO_scaffold_2037978_Riccia_berychiana:0.2916616728)76.3/75:0.0949083233,(gnl_onekp_JPYU_scaffold_2009434_Marchantia_polymorpha:0.0957576216,gnl_onekp_HMHL_scaffold_2054956_Marchantia_paleacea:0.0000020738)100/100:0.7637708419)44.2/79:0.0974267362)26.7/32:0.1674970643,(gnl_onekp_YFGP_scaffold_2108334_Pallavicinia_lyellii:0.3863648605,(gnl_onekp_SNOX_scaffold_2023870_Planotaenium_ohtanii:0.8552947923,gnl_onekp_WCQU_scaffold_2003077_Staurodesmus_convergens:0.9922077219)97.7/95:0.6217680477)35.2/5:0.1549427705)54.2/5:0.2108772376)58.9/43:0.1003464943,(((gnl_onekp_XNXF_scaffold_2012327_Dendrolycopodium_obscurum:0.1496516842,((gnl_onekp_PQTO_scaffold_2003414_Lycopodium_deuterodensum:0.0656800038,gnl_onekp_WAFT_scaffold_2008436_Diphasiastrum_digitatum:0.0305530121)83.8/100:0.0448185936,(gnl_onekp_UPMJ_scaffold_2004065_Pseudolycopodiella_caroliniana:0.1168059359,gnl_onekp_ULKT_scaffold_2021597_Lycopodiella_apressa:0.3202351170)95.5/100:0.1843270970)98.5/100:0.1873776789)65.5/81:0.0352478687,(gnl_onekp_GTUO_scaffold_2009518_Huperzia_selago:0.0000026515,((gnl_onekp_GAON_scaffold_2002316_Huperzia_squarrosa:0.1084298646,gnl_onekp_ZZEI_scaffold_2000536_Phylloglossum_drummondii:0.1869466003)71/98:0.0261612084,gnl_onekp_CBAE_scaffold_2006316_Huperzia_myrisinites:0.1199519512)77/98:0.0230455567)94.6/99:0.1144934902)99.4/100:0.4306700102,(gnl_onekp_TFYI_scaffold_2004093_Marchantia_emarginata:0.0742048786,gnl_onekp_ILBQ_scaffold_2047471_Conocephalum_conicum:0.1521671052)100/100:0.6832842081)84/16:0.1067285552)58.7/16:0.1006773898,(((((gnl_onekp_LGDQ_scaffold_2044255_Selaginella_apoda:0.1930427983,gnl_onekp_ABIJ_scaffold_2039340_Selaginella_lepidophylla:0.0706987042)99.7/100:0.3561976388,gnl_onekp_JKAA_scaffold_2180430_Selaginella_wallacei:0.1575988593)78.4/96:0.0518698036,gnl_onekp_ZFGK_scaffold_2041603_Selaginella_kraussiana:0.1685304834)85.6/99:0.1370152837,gnl_onekp_PKOX_scaffold_2101023_Isoetes_tegetiformans:0.6831712638)93.3/95:0.2581515840,gnl_onekp_WDCW_scaffold_2001795_Mesotaenium_endlicherianum:0.6664217786)59.6/17:0.0629219323)69.7/69:0.0602896613,(((gnl_onekp_FAJB_scaffold_2057676_Paraphymatoceros_hallii:0.0385120090,gnl_onekp_WCZB_scaffold_2119977_Phaeoceros_carolinianus:0.0743634903)92/98:0.0606160800,((gnl_onekp_UCRN_scaffold_2010968_Megaceros_tosanus:0.0000025430,(gnl_onekp_DXOU_scaffold_2002174_Nothoceros_aenigmaticus:0.0000024472,gnl_onekp_TCBC_scaffold_2007085_Megaceros_vincentianus:0.0305036440)83.4/96:0.0154195250)87.4/96:0.0470827507,gnl_onekp_AKXB_scaffold_2006380_Phaeomegaceros_coriaceus:0.0509153187)39.3/93:0.0139195006)83.4/99:0.0855817081,gnl_onekp_ANON_scaffold_2001623_Leiosporoceros_dussii_B:0.2344386688)98.5/100:0.2565963174)77.2/94:0.0397770049,(((gnl_onekp_GOWD_scaffold_2008229_Sphagnum_lescurii:0.3853806350,gnl_onekp_WOGB_scaffold_2002608_Andreaea_rupestris:0.1657200445)0/31:0.0597352696,((((((((((((((((gnl_onekp_ZACW_scaffold_2014187_Leucodon_sciuroides:0.0000025814,gnl_onekp_IGUH_scaffold_2013458_Schwetschkeopsis_fabronia:0.0000029128)77.6/100:0.0153401272,(gnl_onekp_JADL_scaffold_2048956_Rhynchostegium_serrulatum:0.0000022630,gnl_onekp_TMAJ_scaffold_2183638_Neckera_douglasii:0.0472054544)4.3/41:0.0155262337)83.4/70:0.0154678910,gnl_onekp_EEMJ_scaffold_2007287_Thuidium_delicatulum:0.0628187901)0/69:0.0000026870,gnl_onekp_TAVP_scaffold_2012906_Calliergon_cordifolium:0.0152724312)73.1/68:0.0152482259,(gnl_onekp_QKQO_scaffold_2010336_Pseudotaxiphyllum_elegans:0.0153850543,gnl_onekp_WSPM_scaffold_2045460_Rhytidiadelphus_loreus:0.0316823887)0/71:0.0000027312)47.8/97:0.0365093046,gnl_onekp_DHWX_scaffold_2012970_Fontinalis_antipyretica:0.0429342699)98.7/100:0.1284094860,gnl_onekp_CMEQ_scaffold_2016326_Orthotrichum_lyellii:0.0802734711)0/83:0.0000024391,gnl_onekp_WNGH_scaffold_2014441_Aulacomnium_heterostichum:0.0000020396)77.3/99:0.0155395571,gnl_onekp_FFPD_scaffold_2010318_Ceratodon_purpureus:0.1364767897)77.7/58:0.0133901951,gnl_onekp_YWNF_scaffold_2012284_Hedwigia_ciliata:0.0634252753)86.1/59:0.0348472925,(gnl_onekp_XWHK_scaffold_2050303_Funaria:0.0158696800,gnl_onekp_JMXW_scaffold_2002630_Bryum_argenteum:0.0737833865)96.9/100:0.0940495838)75.9/58:0.0219328584,((gnl_onekp_VMXJ_scaffold_2004633_Leucobryum_albidum:0.0000021130,gnl_onekp_RGKI_scaffold_2010730_Leucobryum_glaucum:0.0000021130)0/95:0.0000020331,(gnl_onekp_GRKU_scaffold_2007971_Syntrichia_princeps:0.0000027868,gnl_onekp_ZQRI_scaffold_2001895_Timmia_austriaca:0.3039820366)87.7/99:0.0536410961)86.4/58:0.0157033881)0/94:0.0000027647,((((gnl_onekp_LNSF_scaffold_2004460_Hypnum_subimponens:0.0158528311,gnl_onekp_MIRS_scaffold_2087392_Climacium_dendroides:0.0157431299)87.3/100:0.0316470519,gnl_onekp_BGXB_scaffold_2082045_Plagiomnium_insigne:0.0982833551)84.5/100:0.0316736984,gnl_onekp_ORKS_scaffold_2010031_Philonotis_fontana:0.0000022351)98.9/100:0.0976638554,(gnl_onekp_ABCD_scaffold_2001497_Niphotrichum_elongatum:0.0160796094,gnl_onekp_RDOO_scaffold_2013186_Racomitrium_varium:0.0000027620)88.1/99:0.0320768522)76.8/96:0.0158360765)92.3/97:0.1444817545,gnl_onekp_KEFD_scaffold_2061656_Encalypta_streptocarpa:0.4788031052)98/99:0.2891445633,(gnl_onekp_HRWG_scaffold_2017305_Buxbaumia_aphylla:0.1101347589,gnl_onekp_AWOI_scaffold_2013902_Diphyscium_foliosum:0.1395307826)10.1/98:0.0223729029)83.8/100:0.0808582909,(gnl_onekp_ZTHV_scaffold_2003975_Atrichum_angustatum:0.1672462439,gnl_onekp_HVBQ_scaffold_2022570_Tetraphis_pellucida:0.0896008220)44.6/100:0.0866114728)98.9/100:0.2609438367)91.7/100:0.1581969764,gnl_onekp_SKQD_scaffold_2012181_Takakia_lepidozioides:0.1915378553)79.3/100:0.0639656476)88.1/97:0.0957112118,(gnl_onekp_UHLI_scaffold_2022113_Sphagnum_recurvatum:0.0000025255,gnl_onekp_RCBT_scaffold_2008567_Sphagnum_palustre:0.0154989062)100/100:0.4602789137)86.6/99:0.1242656158,((gnl_onekp_NHCM_scaffold_2012049_Angiopteris_evecta:0.2080603622,gnl_onekp_UGNK_scaffold_2002682_Marattia_attenuata:0.2572326418)60.1/100:0.0917652261,(((gnl_onekp_EEAQ_scaffold_2018411_Sceptridium_dissectum:0.0710793420,gnl_onekp_WTJG_scaffold_2014657_Ophioglossum_vulgatum:0.2994422205)98.3/100:0.3320324910,(gnl_onekp_QVMR_scaffold_2013525_Psilotum_nudum:0.6277529430,(gnl_onekp_JVSZ_scaffold_2005869_Equisetum_hymale:0.0558409428,gnl_onekp_CAPN_scaffold_2041115_Equisetum_diffusum:0.1988328181)100/100:1.0112910740)88.5/100:0.2159018245)35.6/88:0.0922281303,(gnl_onekp_QIAD_scaffold_2050492_Hymenophyllum_bivalve:0.6153555840,((gnl_onekp_EWXK_scaffold_2018434_Thyrsopteris_elegans:0.3372294801,gnl_onekp_CVEG_scaffold_2000277_Azolla_cf._caroliniana:0.7895699059)97.2/100:0.6066084623,gnl_onekp_PSKY_scaffold_2051529_Asplenium_nidus:0.9162570444)72.5/100:0.3119781095)77.5/89:0.2392915254)57.4/99:0.1009125098)97.6/100:0.2987104933)21/86:0.0769577570,(((gnl_onekp_MROH_scaffold_2003301_Thelypteris_acuminata:1.4415149237,gnl_onekp_ALVQ_scaffold_2012767_Tmesipteris_parva:0.2469760404)78.1/99:0.1875721249,(gnl_onekp_DFHO_scaffold_2058413_Danaea_nodosa:0.3005243125,gnl_onekp_BEGM_scaffold_2012451_Botrypus_virginianus:0.3209530070)43.6/87:0.0205294521)39.3/97:0.0856951313,((gnl_onekp_MEKP_scaffold_2108754_Dipteris_conjugata:0.1879417935,((((gnl_onekp_PNZO_scaffold_2002927_Culcita_macrocarpa:0.0553054861,gnl_onekp_KIIX_scaffold_2001649_Pilularia_globulifera:0.3236670041)75.4/96:0.0789738003,((((((((((gnl_onekp_KJZG_scaffold_2012649_Asplenium_platyneuron:0.2507394577,gnl_onekp_FCHS_scaffold_2065889_Deparia_lobato:0.0106494975)71/98:0.0205898133,gnl_onekp_VITX_scaffold_2100145_Blechnum_spicant:0.2480663663)78.9/96:0.0203513480,gnl_onekp_HTFH_scaffold_2009407_Onoclea_sensibilis:0.0000021130)86.4/96:0.0166959936,gnl_onekp_HEGQ_scaffold_2007692_Gymnocarpium_dryopteris:0.0519392976)0/46:0.0000029038,gnl_onekp_UFJN_scaffold_2090403_Diplazium_wichurae:0.0518458104)90.6/59:0.0345126891,gnl_onekp_RICC_scaffold_2006005_Cystopteris_reevesiana:0.0172304606)29/55:0.0170429615,gnl_onekp_HNDZ_scaffold_2023108_Cystopteris_utahensis:0.0000028194)91.9/98:0.0726777412,gnl_onekp_OQWW_scaffold_2038247_Davallia_fejeensis:0.1326558567)56/66:0.0591990291,gnl_onekp_ORJE_scaffold_2013436_Cibotium_glaucum:0.0946962739)80.6/100:0.0689199468,((gnl_onekp_POPJ_scaffold_2005696_Pteris_vittata:0.0272118269,gnl_onekp_FLTD_scaffold_2015389_Pteris_ensigormis:0.1123798520)96.7/100:0.1739642413,gnl_onekp_WCLG_scaffold_2009539_Adiantum_aleuticum:0.3262095673)38.3/87:0.0829212314)99/100:0.2040828756)29.5/82:0.0214570027,gnl_onekp_UWOD_scaffold_2004083_Plagiogyria_japonica:0.0694055465)97.6/100:0.1744496463,((gnl_onekp_PBUU_scaffold_2004173_Lygodium_japonicum:0.2171997692,gnl_onekp_CQPW_scaffold_2012657_Anemia_tomentosa:0.3038630438)97/100:0.2368018700,((((((gnl_onekp_OCZL_scaffold_2000131_Homalosorus_pycnocarpos:0.0504438870,(gnl_onekp_ZQYU_scaffold_2008915_Polypodium_plectolens:0.0000028540,(((gnl_onekp_GYFU_scaffold_2001460_Polypodium_hesperium:0.0000021130,gnl_onekp_YLJA_scaffold_2073932_Polypodium_amorphum:0.0137943274)0/100:0.0000026944,gnl_onekp_CJNT_scaffold_2012530_Polypodium_glycyrrhiza:0.0555512850)83/100:0.0417725290,gnl_onekp_UJWU_scaffold_2072565_Pleopeltis_polypodioides:0.0561975575)33.4/37:0.0138686780)93.4/100:0.0994710605)0/69:0.0000023437,((((gnl_onekp_YOWV_scaffold_2013221_Cystopteris_protrusa:0.0000021130,gnl_onekp_XXHP_scaffold_2090635_Cystopteris_fragilis:0.0000021130)94.8/100:0.0651227284,(gnl_onekp_YJJY_scaffold_2015576_Woodsia_scopulina:0.0159062207,gnl_onekp_YQEC_scaffold_2010757_Woodsia_ilvensis:0.0162082096)84.5/98:0.0324745084)0/71:0.0000025234,((gnl_onekp_URCP_scaffold_2015029_Athyrium_filix_femina:0.0000027503,gnl_onekp_AFPO_scaffold_2012060_Blechnum_spicant:0.0000021130)79.9/100:0.0160487338,(gnl_onekp_WGTU_scaffold_2010743_Leucostegia_immersa:0.0489593384,gnl_onekp_NWWI_scaffold_2022851_Nephrolepis_exaltata:0.0553829781)74.8/96:0.0178091411)81.2/88:0.0180691643)0/59:0.0000020891,(((gnl_onekp_GSXD_scaffold_2016316_Myriopteris_eatonii:0.0633303622,((gnl_onekp_ZXJO_scaffold_2007433_Hemionitis_arifolia:0.0382525096,(gnl_onekp_DCDT_scaffold_2005712_Cheilanthes_arizonica:0.0852728994,(gnl_onekp_YCKE_scaffold_2002377_Notholaena_montieliae:0.0886339247,gnl_onekp_UJTT_scaffold_2001215_Pityrogramma_trifoliata:0.1498167004)0/97:0.0000026566)41.2/82:0.0230162024)0/61:0.0000021236,(gnl_onekp_XDDT_scaffold_2019089_Argyrochosma_nivea:0.0334644786,gnl_onekp_JBLI_scaffold_2006314_Danaea_sp:0.1789765499)77.2/88:0.0168881189)78/98:0.0304640480)86.8/99:0.0567738707,(gnl_onekp_BMJR_scaffold_2063838_Adiantum_tenerum:0.0539326669,(gnl_onekp_SKYV_scaffold_2014399_Vittaria_lineata:0.0168549601,gnl_onekp_NDUV_scaffold_2001232_Vittaria_appalachiana:0.0637238435)100/100:0.3232206163)77.3/88:0.0201522762)88.4/87:0.0410564887,(gnl_onekp_WQML_scaffold_2066668_Cryptogramma_acrostichoides:0.1063185229,gnl_onekp_PIVW_scaffold_2010962_Ceratopteris_thalictroides:0.2160391580)0/83:0.0000022317)98.3/97:0.1381315996)83.5/69:0.0164002977)78/95:0.0165011362,gnl_onekp_FQGQ_scaffold_2074568_Polystichum_acrostichoides:0.0500366764)77.1/97:0.0193580783,gnl_onekp_VVRN_scaffold_2008752_Lonchitis_hirsuta:0.0489157139)76.1/100:0.0279434794,(gnl_onekp_MTGC_scaffold_2042816_Dennstaedtia:0.1399002908,(gnl_onekp_NOKI_scaffold_2008122_Lindsaea_linearis:0.0195730771,gnl_onekp_YIXP_scaffold_2009255_Lindsaea_microphylla:0.0484329076)99.5/100:0.2233470634)10.6/99:0.0059841985)90.7/100:0.1036318288,gnl_onekp_GANB_scaffold_2012589_Cyathea_spinulosa:0.0839046619)98/100:0.2337732497)83.9/100:0.0886291420)98.2/99:0.2131703877)71.3/87:0.0356562840,(gnl_onekp_VIBO_scaffold_2005101_Osmunda_javanica:0.0686580862,gnl_onekp_RFMZ_scaffold_2005846_Osmundastrum_cinnamomeum_B:0.0954414181)94.6/100:0.1279559367)87.1/88:0.0932225604)98/100:0.3256119571)83.8/95:0.1575602099)96.9/99:0.2274056226,(gnl_onekp_XZUY_scaffold_2013599_Cycas_micholitzii:0.0787720762,((gnl_onekp_KAWQ_scaffold_2011817_Stangeria_eriopus:0.0162563384,gnl_onekp_GNQG_scaffold_2013825_Encephalartos_barteri:0.1037680429)95.3/100:0.0896645395,(((((((((gnl_onekp_AREG_scaffold_2068864_Nothotsuga_longibracteata:0.0181250592,gnl_onekp_GAMH_scaffold_2057881_Tsuga_heterophylla:0.0157914507)95.2/100:0.0726257488,(gnl_onekp_AQFM_scaffold_2010075_Pseudolarix_amabilis:0.0000022183,gnl_onekp_TFDQ_scaffold_2114767_Monoclea_gottschei:0.0000021493)94.7/100:0.0953391108)85/99:0.0270956907,(gnl_onekp_VSRH_scaffold_2009490_Abies_lasiocarpa:0.0732977114,gnl_onekp_JUWL_scaffold_2015728_Keteleeria_evelyniana:0.1928683560)50/63:0.0131021251)76.3/63:0.0111221772,gnl_onekp_GGEA_scaffold_2015741_Cedrus_libani:0.1070787962)62.9/96:0.0344039206,(((((gnl_onekp_MFTM_scaffold_2017440_Pinus_jeffreyi:0.0267100058,gnl_onekp_JBND_scaffold_2073351_Pinus_ponderosa:0.0000025378)86/100:0.0247747306,gnl_onekp_DZQM_scaffold_2055969_Pinus_radiata:0.0165744202)100/100:0.2233052221,gnl_onekp_IIOL_scaffold_2079860_Pinus_parviflora:0.0000024285)84.6/100:0.0745363235,gnl_onekp_NPRL_scaffold_2010878_Cathaya_agryrophylla:0.2025398926)70.1/100:0.0466905310,gnl_onekp_AWQB_scaffold_2012002_Picea_engelmanii:0.0549066944)95/100:0.0646065199)42/99:0.0292138913,(gnl_onekp_IOVS_scaffold_2057589_Pseudotsuga_menziesii:0.0134996379,gnl_onekp_WVWN_scaffold_2008773_Larix_speciosa:0.0753429632)88.4/100:0.0502160613)96.3/100:0.1929488611,((gnl_onekp_GTHK_scaffold_2009678_Gnetum_montanum:0.1977043578,gnl_onekp_TOXE_scaffold_2062931_Welwitschia_mirabilis:0.1703253317)75.4/100:0.0286498132,gnl_onekp_VDAO_scaffold_2001664_Ephedra_sinica:0.1175678887)95.3/100:0.1348268802)96.8/100:0.1621252287,((((((gnl_onekp_QSNJ_scaffold_2069277_Taiwania_cryptomerioides:0.1015739170,((((((((gnl_onekp_XQSG_scaffold_2011293_Microbiota_decussata:0.0118929868,gnl_onekp_BUWV_scaffold_2055131_Platycladus_orientalis:0.0000021130)74.1/100:0.0110686146,gnl_onekp_FRPM_scaffold_2062322_Calocedrus_decurrens:0.0365537402)75.4/99:0.0177840004,(gnl_onekp_AIGO_scaffold_2010964_Chamaecyparis_lawsoniana:0.0285153905,(gnl_onekp_XMGP_scaffold_2012496_Juniperus_scopulorum:0.0000021140,gnl_onekp_QNGJ_scaffold_2004525_Cupressus_dupreziana:0.0000021130)95.6/100:0.0771535931)74.5/100:0.0190735956)82.7/99:0.0347464610,((gnl_onekp_UEVI_scaffold_2010931_Fokienia_hodginsii:0.0728669159,(gnl_onekp_FHST_scaffold_2009596_Taxodium_distichum:0.1565364484,(gnl_onekp_DSXO_scaffold_2011611_Cryptomeria_japonica:0.0809214646,gnl_onekp_OXGJ_scaffold_2048259_Glyptostrobus_pensilis:0.0414263227)90.5/100:0.0485314496)95.7/100:0.0614042164)0/89:0.0000024741,(gnl_onekp_VFYZ_scaffold_2007730_Thuja_plicata:0.0118947126,gnl_onekp_NKIN_scaffold_2014316_Thujopsis_dolabrata:0.0000026229)97.8/100:0.0479688624)79.6/94:0.0073813577)76.3/99:0.0091478110,gnl_onekp_ETCJ_scaffold_2005635_Pilgerodendron_uviferum:0.0386758768)79.7/98:0.0089073638,(gnl_onekp_YYPE_scaffold_2007024_Austrocedrus_chilensis:0.0258028211,((gnl_onekp_GKCZ_scaffold_2013972_Diselma_archeri:0.0097023638,gnl_onekp_AUDE_scaffold_2009193_Widdringtonia_cedarbergensis:0.0262485396)95.1/100:0.0393151264,(gnl_onekp_JDQB_scaffold_2072508_Neocallitropsis_pancheri:0.0303779304,(gnl_onekp_IFLI_scaffold_2007532_Callitris_gracilis:0.0455673821,gnl_onekp_RMMV_scaffold_2059710_Callitris_macleayana:0.0489583246)84.2/100:0.0229183274)88.4/100:0.0458068436)50/98:0.0277876567)0/98:0.0000024412)79.2/98:0.0173082366,gnl_onekp_OVIJ_scaffold_2013497_Papuacedrus_papuana:0.0222224497)93.1/100:0.0360242240,(((gnl_onekp_NRXL_scaffold_2002621_Metasequoia_glyptostroboides:0.0000021134,gnl_onekp_QFAE_scaffold_2005794_Sequoiadendron_giganteum:0.0498196565)89.8/100:0.0379924723,gnl_onekp_XIRK_scaffold_2009162_Athrotaxis_cupressoides:0.0923243526)29.5/29:0.0186799469,gnl_onekp_HBGV_scaffold_2001619_Sequoia_sempervirens:0.0765403685)0/28:0.0000022739)88.7/100:0.0297283273)0/46:0.0001711514,gnl_onekp_OUOI_scaffold_2008513_Cunninghamia_lanceolata:0.0492848463)93.3/97:0.1138442781,(((gnl_onekp_EFMS_scaffold_2012239_Torreya_taxifolia:0.0000021130,gnl_onekp_HQOM_scaffold_2018108_Torreya_nucifera:0.0000021130)90/100:0.0274467965,(gnl_onekp_WYAJ_scaffold_2008308_Cephalotaxus_harringtonia:0.0018772735,gnl_onekp_IAJW_scaffold_2151595_Amentotaxus_argotaenia:0.0000021130)0/95:0.0063943267)77.8/100:0.0224104369,((gnl_onekp_ZYAX_scaffold_2012721_Taxus_cuspidata:0.0154694116,(gnl_onekp_YLPM_scaffold_2006266_Pseudotaxus_chienii:0.0000021130,gnl_onekp_BTTS_scaffold_2011277_Austrotaxus_spicata:0.0000021130)93.4/100:0.0464245849)0/97:0.0000020874,gnl_onekp_WWSS_scaffold_2011076_Taxus_baccata:0.0000028785)95.8/100:0.0616660320)83/100:0.0427084957)88.3/94:0.0710411844,gnl_onekp_YFZK_scaffold_2008547_Sciadopitys_verticillata:0.2169235918)77.6/88:0.0295376220,((((((gnl_onekp_XLGK_scaffold_2008211_Podocarpus_rubens:0.0406604941,(((((gnl_onekp_ROWR_scaffold_2011488_Falcatifolium_taxoides:0.0000022906,gnl_onekp_IZGN_scaffold_2013475_Dacrydium_balansae:0.0000021130)0/39:0.0000022781,(gnl_onekp_FMWZ_scaffold_2012625_Dacrycarpus_compactus:0.0000024479,gnl_onekp_HILW_scaffold_2005748_Acmopyle_pancheri:0.0829470333)81.9/98:0.0153683917)0/29:0.0000028530,gnl_onekp_MHGD_scaffold_2075850_Microcachrys_tetragona:0.0467749911)0/37:0.0000697271,(gnl_onekp_SCEB_scaffold_2055632_Podocarpus_coriaceus:0.0154421376,(gnl_onekp_VGSX_scaffold_2010379_Retrophyllum_minus:0.0309988294,gnl_onekp_UUJS_scaffold_2009837_Nageia_nagi:0.0621875464)0/57:0.0000020666)79.9/99:0.0154389217)0/88:0.0123215505,gnl_onekp_QCGM_scaffold_2011211_Saxegothaea_conspicua:0.0606697567)0/96:0.0000024794)96.2/100:0.0537803092,(gnl_onekp_EGLZ_scaffold_2008913_Prumnopitys_andina:0.0346737820,gnl_onekp_KLGF_scaffold_2094635_Sundacarpus_amarus:0.0000026391)76.5/100:0.0175923709)85.7/100:0.0260572696,((gnl_onekp_OWFC_scaffold_2002892_Halocarpus_bidwillii:0.0453796207,gnl_onekp_BBDD_scaffold_2004661_Microstrobos_fitzgeraldii:0.0308802192)0/98:0.0000028736,gnl_onekp_JRNA_scaffold_2012861_Phyllocladus_hypohyllus:0.0457604073)3/71:0.0151058109)75.4/100:0.0134786092,gnl_onekp_JZVE_scaffold_2007702_Parasitaxus_usta:0.0794800424)79.8/98:0.0156848330,gnl_onekp_ZQWM_scaffold_2092548_Lagarostrobos_franklinii:0.0460120354)0/84:0.0000025230,gnl_onekp_CDFR_scaffold_2065176_Manoao_colensoi:0.0633991520)96.5/98:0.0928885114)44.2/94:0.0307765342,gnl_onekp_XTZO_scaffold_2013966_Araucaria_rulei:0.2990242358)90.8/94:0.0905557610)87.3/94:0.0819802260,gnl_onekp_URDJ_scaffold_2004128_Amborella_trichopoda:0.9358916728)29.8/83:0.0425030865)72.5/84:0.0174086732)99.6/100:0.3354533182)75.9/98:0.0776232920,gnl_onekp_SGTW_scaffold_2002884_Ginkgo_biloba:0.1440174581)56/97:0.0984146307,(gnl_onekp_RSCE_scaffold_2007225_Wollemia_nobilis:0.0378354070,gnl_onekp_MIXZ_scaffold_2014151_Agathis_robusta:0.0868698851)100/100:0.7598809352)88.5/99:0.1178381359,(gnl_onekp_NWMY_scaffold_2008999_Kadsura_heteroclite:0.3417233667,((gnl_onekp_VYLQ_scaffold_2012084_Cassytha_filiformis:0.3444963337,gnl_onekp_KAYP_scaffold_2002989_Lindera_benzoin:0.1034917399)98.4/100:0.3518770939,(((((((gnl_onekp_ROEI_scaffold_2011138_Cymbopogon_nardus:0.0384039896,gnl_onekp_YPIC_scaffold_2005317_Microstegium_vimineum:0.0971950198)74.1/100:0.0254839722,(((gnl_onekp_XBKS_scaffold_2063718_Thyridolepis_mitchelliana:0.0000027714,gnl_onekp_WCOR_scaffold_2004680_Thyridolepis_multiculmis:0.1497648096)89.3/100:0.0297620818,((gnl_onekp_BPKH_scaffold_2000168_Neurachne_annularis:0.0368315406,((gnl_onekp_ZENX_scaffold_2019542_Neurachne_alopecuroidea:0.0113720300,gnl_onekp_VQYB_scaffold_2008527_Neurachne_lanigera:0.0214893217)99.3/100:0.0309896778,(gnl_onekp_NNOK_scaffold_2068832_Neurachne_tenuifolia:0.0260029274,gnl_onekp_BXAY_scaffold_2002872_Neurachne_minor:0.0569095328)95.8/100:0.0151433713)34.8/97:0.0107068845)36.2/100:0.0052911104,gnl_onekp_ZMGN_scaffold_2021953_Neurachne_munroi:0.0958517196)95.9/100:0.0224129572)99.3/100:0.0437516191,gnl_onekp_SOHV_scaffold_2007173_Panicum_miliaceum_A:0.0902791833)44.4/100:0.0171896275)99.8/100:0.0892448935,gnl_onekp_HATH_scaffold_2000627_Aristida_stricta:0.2008857214)68.4/100:0.0216058836,gnl_onekp_RCAH_scaffold_2001446_Uniola_paniculata:0.1521848348)90.6/100:0.0947767212,(gnl_onekp_IADP_scaffold_2011083_Deschampsia_cespitosa:0.0598618523,gnl_onekp_RMVB_scaffold_2023219_Avena_fatua:0.1352927203)100/100:0.3020231277)100/100:0.5219839991,(((gnl_onekp_UOEL_scaffold_2002425_Strelitzia_reginae:0.3178792547,gnl_onekp_JQCX_scaffold_2014609_Curcuma_olena:0.3894124006)88.8/94:0.1300771475,gnl_onekp_HWUP_scaffold_2017096_Sabal_bermudana:0.2556768943)79.7/24:0.0724401461,(((gnl_onekp_IXEM_scaffold_2020325_Brodiaea_sierrae:0.3093294310,(gnl_onekp_ZKPF_scaffold_2012133_Traubia_modesta:0.0323708763,gnl_onekp_LDME_scaffold_2003148_Amaryllis_belladonna:0.0781150775)99.5/100:0.3431246019)16.1/95:0.0844651969,gnl_onekp_KBXS_scaffold_2014423_Allium_commutatum:0.9837728235)57.3/28:0.1532158749,gnl_onekp_BRUD_scaffold_2000067_Typha_latifolia:0.7515867130)81/24:0.1006996522)89.5/24:0.1475647050)93.7/100:0.2151002557,(((((gnl_onekp_PSHB_scaffold_2014397_Lantana_camara:0.3690205093,gnl_onekp_MXFG_scaffold_2022421_Pinguicula_agnata:0.2461506584)98.9/100:0.2900450330,gnl_onekp_MVSE_scaffold_2019555_Griselinia_littoralis:0.2371240615)86.6/100:0.1174973568,gnl_onekp_ECTD_scaffold_2015007_Gentiana_acaulis:0.4042550827)76.1/100:0.1486434015,gnl_onekp_WVEF_scaffold_2005678_Rhamnus_caroliniana:0.5476271902)94/99:0.3049837202,((gnl_onekp_FVXD_scaffold_2059586_Beta_maritima:0.0400406814,gnl_onekp_SMMC_scaffold_2017219_Chenopodium_quinoa:0.4191080762)98.9/100:0.3951373108,gnl_onekp_RUUB_scaffold_2000345_Physena_madagascariensis:0.4403258253)99.3/100:0.5343588341)93.3/99:0.3605663134)20.9/99:0.0580163546)90.2/99:0.1165735025)86.2/99:0.1105148642)98.8/99:0.3315103015,((gnl_onekp_ZPKK_scaffold_2004391_Aruncus_dioicus:1.4818669128,(((((AT3G10480:0.0444556324,AT3G10490:0.1245100424)100/100:0.4211030459,gnl_onekp_QICX_scaffold_2002778_Ailanthus_altissima:0.2838342920)23.7/79:0.0622657064,gnl_onekp_WYIG_scaffold_2005833_Dombeya_burgessiae:0.2435991723)93.7/99:0.1316970342,((gnl_onekp_GEHT_scaffold_2014328_Gleditsia_triacanthos:0.1681227351,gnl_onekp_RJNQ_scaffold_2017267_Lagerstroemia_indica:0.6192095625)68.5/100:0.0520773783,gnl_onekp_VCIN_scaffold_2016982_Malus_baccata:0.2876447695)89.2/100:0.0780797007)95.9/99:0.1716139264,(((gnl_onekp_NIGS_scaffold_2007892_Heliotropium_karwinsky:0.1581967155,gnl_onekp_KTWL_scaffold_2002548_Kaliphora_madagascariensis:0.1725339615)85.3/100:0.0559009022,(gnl_onekp_OINM_scaffold_2009339_Hydrocotyle_umbellata:0.1811778407,gnl_onekp_WVMY_scaffold_2005691_Phlox_drummondii:0.2909631867)76.9/58:0.0282919085)52.3/57:0.0902790397,gnl_onekp_BTZX_scaffold_2109908_Philadelphus_inodorus:0.8181344262)90.9/80:0.1811961788)94.6/99:0.3774877053)89.6/83:0.3093469847,(((((gnl_onekp_HXCD_scaffold_2008684_Flaveria_vaginata:0.4398715249,gnl_onekp_GIOY_scaffold_2036566_Corokia_cotoneaster:0.1573715858)97/100:0.1351403903,(gnl_onekp_FYUH_scaffold_2008881_Lavandula_angustifolia:0.0879009738,gnl_onekp_XMBA_scaffold_2007231_Poliomintha_bustamanta:0.1173982943)100/100:0.4493355953)99.6/100:0.1585939835,(gnl_onekp_HTDC_scaffold_2008126_Tamarix_chinensis:0.1169723296,(gnl_onekp_UHBY_scaffold_2125951_Oresitrophe_rupifraga:0.1180641260,gnl_onekp_FCBJ_scaffold_2016761_Saxifraga_stolonifera:0.3140370812)99.8/100:0.1304445835)95.4/100:0.0581551079)86.5/94:0.0338470089,((((((AT5G04410:0.0495619031,gnl_onekp_HABV_scaffold_2058026_Draba_aizoides:0.1109813837)99.7/100:0.2728086493,gnl_onekp_JOIS_scaffold_2000327_Koeberlina_spinosa:0.3013186697)94.1/100:0.1316632567,gnl_onekp_DZTK_scaffold_2007543_Batis_maritima:0.5345404792)99.4/100:0.1740949855,((gnl_onekp_XPBC_scaffold_2010895_Galphimia_gracilis:0.2925751280,gnl_onekp_OGSY_scaffold_2027328_Linum_usitatissimum:0.4707048447)66.6/100:0.0490306818,gnl_onekp_CKDK_scaffold_2018241_Ochna_serrulata:0.4394388556)91.6/100:0.0649565720)61.3/98:0.0417749541,gnl_onekp_NHUA_scaffold_2009950_Castanea_crenata:0.2523128257)78.9/86:0.0329050626,gnl_onekp_UHJR_scaffold_2063689_Citrus_x_paradisi:0.3518482505)68.4/59:0.0388939667)91.7/58:0.0799573689,((gnl_onekp_XQWC_scaffold_2164068_Michelia_maudiae:0.4009676423,(gnl_onekp_MUNP_scaffold_2009772_Piper_auritum:0.5297745481,((gnl_onekp_YBML_scaffold_2028089_Yucca_brevifolia:0.4621218577,gnl_onekp_MWYQ_scaffold_2015576_Smilax_bona_nox:0.3641230029)97.4/100:0.2243595485,gnl_onekp_COCP_scaffold_2010244_Triglochin_maritimum:0.4238678523)95.7/99:0.2081666628)72.7/99:0.0786736874)96.1/99:0.1900933222,(gnl_onekp_AXAF_scaffold_2057083_Thladiantha_villosula:0.3012834690,(gnl_onekp_UDHA_scaffold_2009028_Ceratocapnos_vesicaria:0.3782932998,gnl_onekp_WIGA_scaffold_2098089_Persea_borbonia:0.4251619725)83.5/100:0.1364976049)55/45:0.0337731727)67.8/49:0.1153212064)98.6/87:0.3106370510)86.5/84:0.1501795879)99.4/97:0.3833655202,AT3G10500:0.7748778210)59.9/95:0.0801683558,(((gnl_onekp_SILJ_scaffold_2016709_Talbotia_elegans:0.1867063111,gnl_onekp_YXNR_scaffold_2006578_Triodia_aff._bynoei:0.6109241397)71.6/98:0.1069818825,gnl_onekp_SVTS_scaffold_2011990_Drimia_altissima:0.6084605535)87.5/97:0.1598240988,((gnl_onekp_QZXQ_scaffold_2005474_Gymnocladus_dioicus:0.4436792493,(AT5G09330:0.3350634740,AT5G64060:0.4180413444)96.1/100:0.3566854217)95.4/99:0.3770034861,gnl_onekp_XMQO_scaffold_2018830_Gunnera_manicata:0.4550431500)99.5/99:0.3560937141)92.4/89:0.1483363594)97.8/99:0.2018972354,(AT5G04395:1.3606369443,((((AT4G01520:0.0193380924,AT4G01540:0.0763063597)100/100:0.6238574763,AT4G01550:0.4063127296)99.1/100:0.6497050861,AT3G04430:1.6352867792)4.4/69:0.1247011404,((((((AT1G02220:0.1451887678,AT3G04420:0.2016267565)94.6/100:0.1490367727,AT3G04410:0.1177196760)29.6/92:0.0607137668,AT1G02230:0.2860823317)94.3/100:0.1354111789,AT1G02250:0.2989276470)91.2/100:0.3421183298,AT1G02210:1.8297681396)83.7/100:0.4551488121,AT1G01010:1.0817952307)98.2/100:0.4271336162)97.7/100:0.3963770192)91.8/94:0.1712573652)72.8/78:0.0704728194,((((AT1G33060:0.5601399128,AT4G35580:0.4363847368)100/100:1.0260108490,((AT3G49530:0.3288955439,AT5G24590:0.2794904608)99.7/100:0.5442494609,(AT3G44350:0.4848776216,AT5G22380:0.2123951306)100/100:2.2920055730)44.1/84:0.1706856129)98.5/98:0.4785729030,(AT2G27300:0.5284006468,(AT3G44290:0.3801071516,AT5G22290:0.2621440233)99.5/100:0.4764869757)100/100:1.0167802060)92.3/94:0.2568264717,(((((((gnl_onekp_MFIN_scaffold_2014245_Pistia_stratioides:0.2212538699,gnl_onekp_YMES_scaffold_2018911_Typhonium_blumei:0.1928573652)98.7/100:0.2742351174,gnl_onekp_ROAP_scaffold_2004655_Illicium_parviflorum:1.2207885939)58.8/99:0.3215393997,(gnl_onekp_FZJL_scaffold_2018185_Austrobaileya_scandens:0.4551229650,gnl_onekp_VZCI_scaffold_2106691_Illicium_floridanum:1.1715223797)44.6/84:0.2198376651)96.1/98:0.3866850789,gnl_onekp_YNFJ_scaffold_2010297_Microtea_debilis:1.6425784868)98/87:0.4383539326,(((((((gnl_onekp_DHPO_scaffold_2016083_Eupomatia_bennettii:0.1800421710,(gnl_onekp_YZRI_scaffold_2091990_Annona_muricata:0.1176343934,gnl_onekp_PSJT_scaffold_2008966_Uvaria_microcarpa:0.1518783257)100/100:0.2819287375)77/100:0.0419299342,gnl_onekp_WBOD_scaffold_2022141_Magnolia_grandiflora:0.1315398211)100/100:0.1764339982,(((gnl_onekp_KRJP_scaffold_2016173_Peumus_boldus:0.1492850449,(gnl_onekp_MAQO_scaffold_2013772_Gomortega_keule:0.0702456423,gnl_onekp_WAIL_scaffold_2070716_Laurelia_sempervirens:0.1293587550)98.9/100:0.0455757651)88.9/100:0.0282950420,(gnl_onekp_WPHN_scaffold_2008835_Idiospermum_australiense:0.1345029933,gnl_onekp_FALI_scaffold_2018318_Calycanthus_floridus:0.1083430368)100/100:0.2162581976)2.6/45:0.0242368564,gnl_onekp_BSVG_scaffold_2078971_Gyrocarpus_americanus:0.4949993916)88.9/100:0.0431829852)35.3/100:0.1271818962,(gnl_onekp_ABSS_scaffold_2013660_Sassafras_albidum:0.0089834898,gnl_onekp_BCGB_scaffold_2006289_Cinnamomum_camphora:0.0114814516)100/100:0.3351069069)83.2/100:0.0737798227,gnl_onekp_OBPL_scaffold_2009656_Myristica_fragrans:0.5349008223)97/100:0.1052604241,(((gnl_onekp_PAWA_scaffold_2048025_Aristolochia_elegans:0.3893230866,(gnl_onekp_QDVW_scaffold_2012442_Saruma_henryi:0.1854442419,(gnl_onekp_CSSK_scaffold_2006658_Houttuynia_cordata:0.1358173565,gnl_onekp_OPDF_scaffold_2033286_Saururus_cernuus:0.1225409261)77.6/98:0.0337223597)90.4/98:0.1288263404)87.5/98:0.0739829918,gnl_onekp_XSZI_scaffold_2003485_Peperomia_fraseri:0.6890227781)100/100:0.2838488792,(gnl_onekp_WKSU_scaffold_2004034_Drimys_winteri:0.4630389568,gnl_onekp_DDEV_scaffold_2015187_Canella_winterana:0.3115930634)90.6/100:0.0631980459)85.2/98:0.0640412168)97.2/99:0.1013090116,((((gnl_onekp_MTII_scaffold_2001294_Acorus_americanus:0.7145003991,(((((((((gnl_onekp_NSPR_scaffold_2010699_Nypa_fruticans:0.0859549600,gnl_onekp_HXJE_scaffold_2007590_Serenoa_repens:0.0900412667)100/100:0.1466666928,(((gnl_onekp_XPAF_scaffold_2012058_Mapania_palustris:0.0782932760,((gnl_onekp_WBIB_scaffold_2000353_Lepidosperma_gibsonii:0.1414127974,gnl_onekp_PWSG_scaffold_2046160_Cyperus_papyrus:0.2456775696)71.4/100:0.0331900705,gnl_onekp_CIEA_scaffold_2054499_Juncus_inflexus:0.4363880013)82.7/99:0.0492385413)99.9/100:0.3497875251,gnl_onekp_BYPY_scaffold_2014889_Brocchinia_reducta:0.1901920393)15.3/76:0.0882657493,gnl_onekp_PPQR_scaffold_2055723_Typha_angustifolia:0.3018687917)96.4/98:0.0947571275)90.1/98:0.0492358226,gnl_onekp_LSKK_scaffold_2019241_Orchidantha_maxillaroides:0.1517697464)66.3/93:0.0274701352,(gnl_onekp_OCWZ_scaffold_2011678_Dioscorea_villosa:0.4046622884,gnl_onekp_VBHQ_scaffold_2002934_Stemona_tuberosa:0.3864950525)89.5/94:0.0778813605)91.8/99:0.0602917342,((gnl_onekp_KYNE_scaffold_2068486_Cyanella_orchidofromis:0.2333937448,((((gnl_onekp_TCYS_scaffold_2002062_Peliosanthese_minor:0.1070432944,gnl_onekp_XFJG_scaffold_2016586_Maianthemum_canadense:0.0897252604)77/100:0.0175196524,gnl_onekp_RQZP_scaffold_2029076_Nolina_bigelorii:0.0834624299)53/99:0.0507064940,gnl_onekp_IQYY_scaffold_2026430_Narcissus_viridiflorus:0.2706057782)37.6/97:0.0531340966,(gnl_onekp_FCEL_scaffold_2019932_Phormium_tenax:0.1965350623,gnl_onekp_JVBR_scaffold_2005647_Aloe_vera:0.2986327907)28.4/99:0.0414679657)99.4/99:0.1515609385)8.4/89:0.0251359949,gnl_onekp_EMJJ_scaffold_2024122_Borya_sphaerocephala:0.1960183710)97.3/99:0.0605598005)99.4/99:0.1165204667,(((gnl_onekp_VTUS_scaffold_2051601_Goodyera_pubescens:0.0421322180,(gnl_onekp_LELS_scaffold_2090891_Haemaria_discolor:0.0548510230,gnl_onekp_XZME_scaffold_2006713_Drakea_elastica:0.1872879293)21.3/95:0.0409894903)34.2/94:0.1091454311,gnl_onekp_MTHW_scaffold_2008624_Platanthera_clavellata:0.0881920095)95/100:0.1927637006,(gnl_onekp_JSAG_scaffold_2006970_Masdevallia_yuangensis:0.3433703752,gnl_onekp_THDM_scaffold_2002305_Vanilla_planifolia:0.3865728140)89/100:0.1316916793)98.4/98:0.2015293066)96.3/95:0.0899366524,((((((((gnl_onekp_FGRF_scaffold_2014371_Asparagus_densiflorus:0.1449375973,((gnl_onekp_HOKG_scaffold_2005645_Nolina_atopocarpa:0.0000024100,gnl_onekp_UZXL_scaffold_2024732_Disporopsis_pernyi:0.0133615137)88.6/100:0.0266868263,(gnl_onekp_MVRF_scaffold_2010935_Sansevieria_trifasciata:0.0405650460,gnl_onekp_ONBE_scaffold_2053806_Eriospermum_lancifolia:0.2984019583)74.5/100:0.0151615766)87.6/99:0.0429719076)75.2/93:0.0230107894,(((gnl_onekp_CMCY_scaffold_2012319_Hesperaloe_parviflora:0.0301939447,(gnl_onekp_PLBZ_scaffold_2018731_Chlorogalum_pomeridianum:0.0304966262,gnl_onekp_KXSK_scaffold_2014956_Agave_tequilana:0.0769968589)76.8/100:0.0150060652)0/99:0.0000025197,gnl_onekp_ICNN_scaffold_2002601_Yucca_filamentosa:0.0438816450)92.8/100:0.0614048188,gnl_onekp_KOFB_scaffold_2013876_Urginea_maritima:0.2265459276)71.2/93:0.0108285952)88.9/93:0.0302498051,gnl_onekp_MUMD_scaffold_2007356_Lomandra_longifolia:0.1120966428)74.8/99:0.0187920025,gnl_onekp_DPFW_scaffold_2004722_Zephyranthes_treatiae:0.2785535562)46.1/86:0.0151779375,(gnl_onekp_BLAJ_scaffold_2025998_Hemerocallis_spp:0.1967871636,gnl_onekp_WTDE_scaffold_2002341_Johnsonia_pubescens:0.1917726636)100/100:0.2131135563)95.8/90:0.0470286038,gnl_onekp_SART_scaffold_2004646_Xeronema_callistemon:0.2028148309)95.5/99:0.0468184531,gnl_onekp_RDYY_scaffold_2007575_Cyanastrum_cordifolium:0.2144546478)92.1/99:0.0393824999,((gnl_onekp_JNUB_scaffold_2028734_Maranta_leuconeura:0.1985553851,gnl_onekp_BDJQ_scaffold_2016162_Zingiber_officinale:0.5104759884)90.7/99:0.1705534492,(gnl_onekp_QOXT_scaffold_2005426_Xerophyta_villosa:0.3197771506,gnl_onekp_DGXS_scaffold_2000316_Freycinetia_multiflora:0.2497554670)95.2/99:0.1519970496)91.2/91:0.0882311094)65.1/88:0.0358650498)97.3/95:0.0783906659,(((gnl_onekp_GDKK_scaffold_2009226_Gloriosa_superba:0.3302411533,gnl_onekp_NHIX_scaffold_2008887_Colchicum_autumnale:0.4342525575)96.7/99:0.0907956639,(gnl_onekp_OOSO_scaffold_2085802_Helonias_bullata:0.1923011692,gnl_onekp_AFLV_scaffold_2017141_Xerophyllum_asphodeloides:0.2343458816)99.9/100:0.1672512516)62.1/98:0.0601197334,gnl_onekp_LTZF_scaffold_2016955_Sisyrinchium_angustifolium:0.5140913416)25/38:0.0314371321)84.4/52:0.0808848381,(gnl_onekp_BSTR_scaffold_2006691_Chondropetalum_tectorum:0.6074039403,((gnl_onekp_WXNT_scaffold_2009962_Joinvillea_ascendens:0.0000023562,AT5G14000:3.9127288603)75.9/87:0.2403994780,(gnl_onekp_TIJL_scaffold_2033690_Eleusine_coracana:0.1641732431,gnl_onekp_XUAB_scaffold_2000597_Paraneurachne_muelleri:0.0991411964)100/100:0.3573087426)99.9/88:0.4433796924)96.3/87:0.2045552960)94.1/89:0.1356882044)71.9/61:0.0738000994,(gnl_onekp_BYQM_scaffold_2012104_Posidonia_australis:0.5158218178,gnl_onekp_WTKZ_scaffold_2010509_Nuphar_advena:0.4042900127)76.2/67:0.2207317143)90.2/88:0.0964116183,gnl_onekp_NPND_scaffold_2121622_Ceratophyllum_demersum:0.8276424115)0.1/4:0.0249222935,(gnl_onekp_WZFE_scaffold_2196781_Ascarina_rubricaulis:0.1381437209,gnl_onekp_OSHQ_scaffold_2049166_Sarcandra_glabra:0.1178235988)100/100:0.2875095107)19.7/39:0.0239815242)83.5/73:0.0680879724)84.5/80:0.0550192026,(((((gnl_onekp_CCID_scaffold_2016441_Akebia_trifoliata:0.3358532135,(gnl_onekp_GRRW_scaffold_2005690_Grevillea_robusta:0.0738477633,(gnl_onekp_SIIK_scaffold_2018716_Hakea_drupaceae:0.0313386522,gnl_onekp_REOF_scaffold_2020975_Hakea_prostrata:0.3097798363)78.7/99:0.0551738455)100/100:0.3074265316)100/100:0.3584976955,gnl_onekp_VQFW_scaffold_2019927_Platanus_occidentalis:0.2058436506)84.8/67:0.0384521671,gnl_onekp_SWOH_scaffold_2005525_Trochodendron_araliodes:0.1861959409)81.5/67:0.0500143921,(((((((((((((((((AT1G34180:0.2374701270,(AT1G34190:0.0981222066,((gnl_onekp_CSUV_scaffold_2019103_Cochlearea_officinalis:0.0689516600,gnl_onekp_IPWB_scaffold_2085880_Brassica_nigra:0.2867513999)91.8/98:0.1192561633,((gnl_onekp_GTSV_scaffold_2002110_Draba_hispida:0.0979966195,(gnl_onekp_BXBF_scaffold_2005388_Draba_sachalinensis:0.0084684162,(gnl_onekp_LJQF_scaffold_2007512_Draba_ossetica:0.0141401116,gnl_onekp_UVQL_scaffold_2005405_Draba_magellanica:0.0077501548)0/100:0.0017806269)93.7/100:0.0652479419)49.5/99:0.0391994490,gnl_onekp_TZWR_scaffold_2006771_Arabis_alpina:0.1142853015)97.8/99:0.0398437129)80.7/97:0.0227207403)77.5/97:0.0230813461)100/97:0.1527940162,((gnl_onekp_QSKP_scaffold_2010026_Polansia_trachysperma:0.0831547462,gnl_onekp_UPZX_scaffold_2045002_Cleome_viscosa:0.1131059067)99.7/100:0.0615317420,gnl_onekp_RTTY_scaffold_2020230_Salvadora_sp:0.2207433914)59.6/97:0.0473353533)99.9/97:0.2663023317,((gnl_onekp_LAPO_scaffold_2014473_Draba_oligosperma:0.4641029927,gnl_onekp_VMNH_scaffold_2008800_Sinapis_alba:0.1591982243)99/100:0.5846049208,AT5G04400:2.8617031866)95.2/85:0.2432970142)85.6/88:0.0855996167,((gnl_onekp_UAXP_scaffold_2016663_Gyrostemon_ramulosus:0.3137384250,gnl_onekp_SWPE_scaffold_2060627_Reseda_odorata:0.5267851406)17.9/90:0.0447487343,AT1G32870:0.8540773679)95.8/100:0.1301297865)99/90:0.1165221162,((gnl_onekp_PKMO_scaffold_2016846_Cistus_inflatus:0.2203210461,gnl_onekp_TVCU_scaffold_2050959_Ochna_mossambicensis:0.7426707940)63.5/79:0.0607660700,gnl_onekp_CRNC_scaffold_2043212_Limnanthes_douglassii:0.3834040064)40/78:0.0756901836)88.7/73:0.0403185075,((gnl_onekp_HYZL_scaffold_2004194_Akania_lucens:0.0716759962,gnl_onekp_MYZV_scaffold_2059275_Tropaeolum_peregrinum:0.3111499371)99.5/90:0.0852596309,gnl_onekp_CZPV_scaffold_2009575_Moringa_oleifera:0.2200120538)84.5/85:0.0403437589)99.1/92:0.0729741350,((gnl_onekp_OBTI_scaffold_2010294_Peganum_harmala:0.2852658045,(((gnl_onekp_WAXR_scaffold_2042067_Litchi_chinensis:0.1155132095,(gnl_onekp_VFFP_scaffold_2005204_Acer_negundo:0.0460398106,gnl_onekp_HBHB_scaffold_2041734_Aesculus_pavia:0.0489370175)85/100:0.0747458268)100/100:0.1444336434,((gnl_onekp_FCCA_scaffold_2006556_Boswellia_sacra:0.0967369666,gnl_onekp_JSZD_scaffold_2053009_Bursera_simaruba:0.0963347753)89.1/100:0.0919860024,gnl_onekp_YUOM_scaffold_2005361_Rhus_radicans:0.1766216127)98/99:0.0471438194)48.2/98:0.0290592859,(gnl_onekp_IKFD_scaffold_2006493_Quassia_amara:0.2033996369,(gnl_onekp_VCCF_scaffold_2008870_Melia_azedarach:0.0259399927,gnl_onekp_UVDC_scaffold_2043189_Azadirachta_indica:0.0557759158)100/100:0.2093678523)34.7/73:0.0391096731)94/94:0.0393203722)82.2/99:0.0210747605,gnl_onekp_BCAA_scaffold_2002475_Kirkia_wilmsii:0.1796060082)100/98:0.1041771580)31/91:0.0152365388,gnl_onekp_WWKL_scaffold_2013702_Tapiscia_sinensis:0.2146713073)89.2/95:0.0220223543,((gnl_onekp_TIUZ_scaffold_2009583_Cunonia_capensis:0.1918707453,gnl_onekp_THHD_scaffold_2013241_Elaeocarpus_sylvestris:0.1229774968)76.4/100:0.0296635043,gnl_onekp_YZVJ_scaffold_2002720_Cephalotus_follicularis:0.2100882977)99.9/100:0.1128769353)86.5/99:0.0284026300,(((((((gnl_onekp_VVPY_scaffold_2063640_Croton_tiglium:0.1529545637,gnl_onekp_XNLP_scaffold_2022034_Manihot_grahamii:0.1784888303)83.7/93:0.0631026629,((gnl_onekp_PXYR_scaffold_2003716_Euphorbia_pekinensis:0.1240973204,gnl_onekp_VPDX_scaffold_2002868_Chamaseyce_mesebyranthemum:0.2272304519)99.9/100:0.1345616416,gnl_onekp_PAZJ_scaffold_2064172_Ricinus_communis:0.2282449177)87.2/93:0.0481645294)92/100:0.0626129191,(((((((gnl_onekp_TDTF_scaffold_2009789_Salix_sachalinensis:0.0342666084,gnl_onekp_LFOG_scaffold_2013876_Salix_purpurea:0.0050139288)99.9/100:0.0185972628,gnl_onekp_IEPQ_scaffold_2008912_Salix_dasyclados:0.0015575761)99.5/98:0.0165541416,(gnl_onekp_KKDQ_scaffold_2014948_Salix_viminalis:0.0066016152,gnl_onekp_GLVK_scaffold_2006561_Salix_eriocephala:0.0084990316)85.1/100:0.0033950639)86.8/97:0.0042787497,gnl_onekp_RZTJ_scaffold_2014290_Salix_fargesii:0.0026098191)95/97:0.0299242874,gnl_onekp_INQX_scaffold_2014950_Salix_acutifolia:0.0461826187)100/100:0.2353986022,(((gnl_onekp_NJLF_scaffold_2008536_Viola_canadensis:0.0375508427,gnl_onekp_LPGY_scaffold_2008776_Viola_tricolor:0.0855789006)100/100:0.2203108367,gnl_onekp_VNMY_scaffold_2006013_Bischofia_javanica:0.3070287054)71.7/91:0.0043874869,gnl_onekp_RVGH_scaffold_2010002_Drypetes_deplanchei:0.2897056541)82.7/91:0.0199800155)88.8/91:0.0319355367,(gnl_onekp_RPPC_scaffold_2006629_Erythroxylum_coca:0.3586436716,gnl_onekp_ZTLR_scaffold_2008672_Rhizophora_mangle:0.2845038327)97.9/98:0.0613509873)69.3/90:0.0217437284)85.6/88:0.0207912124,((((((gnl_onekp_BHYC_scaffold_2012402_Linum_lewisii:0.0021895858,gnl_onekp_AEPI_scaffold_2010708_Linum_leonii:0.0050104793)99.6/100:0.0676023958,(gnl_onekp_OODC_scaffold_2011569_Linum_bienne:0.0274768701,gnl_onekp_MYVH_scaffold_2062162_Linum_grandiflorum:0.1197447666)81/100:0.0646111418)100/100:0.1657339178,(gnl_onekp_LFII_scaffold_2014149_Linum_perenne:0.1387999535,gnl_onekp_HNCF_scaffold_2066028_Linum_hirsutum:0.1438449179)99.9/100:0.0901728704)82/100:0.0279165407,(((gnl_onekp_VXOD_scaffold_2050029_Linum_tenuifolium:0.0577796312,gnl_onekp_TXMP_scaffold_2043356_Linum_strictum:0.0660114693)96.2/100:0.0231879239,gnl_onekp_KCPT_scaffold_2010132_Linum_macraei:0.0537788883)47.6/100:0.0140449048,gnl_onekp_AXPJ_scaffold_2007673_Linum_flavum:0.1139981630)100/100:0.1280495288)100/100:0.4018885539,(gnl_onekp_ZBVT_scaffold_2064256_Chrysobalanus_icaco:0.0332372532,gnl_onekp_HBUQ_scaffold_2039608_Licania_michauxii:0.0496045272)100/100:0.3382088288)45.7/96:0.0551822779,((gnl_onekp_EZZT_scaffold_2001970_Passiflora_edulis:0.0236321358,gnl_onekp_SIZE_scaffold_2017246_Passiflora_caerulea:0.0366358425)100/100:0.2134668262,gnl_onekp_COAQ_scaffold_2012651_Malesherbia_fasiculata:0.2043090622)100/100:0.1682516752)60.5/85:0.0278706564)84.9/93:0.0322283966,((gnl_onekp_FWCQ_scaffold_2011455_Garcinia_oblongiflolia:0.3744647676,gnl_onekp_OSIP_scaffold_2001004_Garcinia_livingstonei:0.2688723606)59.3/99:0.0548407959,(gnl_onekp_NFXV_scaffold_2017711_Mumea_americana:0.1867413662,gnl_onekp_BNDE_scaffold_2010464_Hypericum_perforatum:0.3083502901)86.7/100:0.0534688782)100/100:0.2605284344)98.5/100:0.0595320151,(gnl_onekp_UDUT_scaffold_2011229_Larrea_tridentata:0.4649347446,gnl_onekp_ZHMB_scaffold_2087454_Krameria_lanceolata:0.3355994538)99.3/100:0.1385601347)31.5/46:0.0199494471,((((gnl_onekp_ATFX_scaffold_2005067_Muntingia_calabura:0.2745051049,gnl_onekp_KPTE_scaffold_2067719_Bixa_orellana:0.3016538261)94.4/100:0.0503438943,(gnl_onekp_AWJM_scaffold_2015646_Edgeworthia_papyrifera:0.0807055752,gnl_onekp_PUDI_scaffold_2063321_Daphne_geraldii:0.0977165087)100/100:0.4095691016)18/94:0.0129751688,(gnl_onekp_OLXF_scaffold_2022079_Hibiscus_cannabinus:0.2658441310,gnl_onekp_ZSAB_scaffold_2018159_Hoheria_angustifolia:0.1938738867)99.3/100:0.1378747768)89.1/100:0.0304533262,gnl_onekp_IHCQ_scaffold_2005519_Crossopetalum_rhacoma:0.3272731737)91.7/99:0.0328267981)77.6/49:0.0367494508)96.1/49:0.0425445481,((((((((((gnl_onekp_HOOU_scaffold_2012033_Oenothera_grandiflora:0.0041445196,gnl_onekp_YHLF_scaffold_2047068_Oenothera_rhombipetala:0.0000021130)0/39:0.0000014537,gnl_onekp_KBRW_scaffold_2010889_Oenothera_clelandii:0.0041423987)0/77:0.0000029487,(((gnl_onekp_QBRF_scaffold_2014233_Oenothera_laciniata:0.0039839166,(((gnl_onekp_HPNZ_scaffold_2047982_Oenothera_longituba:0.0000021130,gnl_onekp_GVCB_scaffold_2010551_Oenothera_affinis:0.0000021130)0/34:0.0000021130,gnl_onekp_HKMQ_scaffold_2059280_Oenothera_villaricae:0.0000021130)0/75:0.0000028843,gnl_onekp_CJGZ_scaffold_2001466_Oenothera_nana:0.0040201975)92/95:0.0039943597)0/58:0.0000028627,gnl_onekp_MLUJ_scaffold_2015670_Oenothera_biennis:0.0000021130)0/55:0.0000022532,(gnl_onekp_TAHF_scaffold_2010678_Oenothera_grandis:0.0000021130,gnl_onekp_ROLB_scaffold_2082872_Oenothera_elata:0.0000021130)0/71:0.0000021130)0/78:0.0000021130)99/99:0.0176728400,(((gnl_onekp_JYOB_scaffold_2046000_Oenothera_filiformis:0.0039775922,gnl_onekp_TGOP_scaffold_2058023_Oenothera_gaura:0.0000029646)92.1/100:0.0060919414,gnl_onekp_JKNQ_scaffold_2008684_Oenothera_suffulta_suffulta:0.0141568950)97.3/99:0.0141191171,(gnl_onekp_FXJC_scaffold_2013383_Oenothera_rosea:0.0064659144,gnl_onekp_RLZU_scaffold_2012709_Oenothera_speciosa:0.0081607818)97.9/100:0.0168557205)96.7/99:0.0123796767)87.2/98:0.0151427405,(gnl_onekp_EQYT_scaffold_2016325_Oenothera_berlandieri:0.0000023527,gnl_onekp_SJAN_scaffold_2057449_Oenothera_serrulata:0.0000022510)88.6/99:0.0241547407)100/100:0.4214315260,gnl_onekp_YMUO_scaffold_2056622_Punica_granatum:0.2077491353)96.3/100:0.0931942620,gnl_onekp_AJJE_scaffold_2096653_Terminalia_neotaliala:0.4212536377)56.1/97:0.0430031908,((gnl_onekp_FGDU_scaffold_2013502_Syzygium_paniculatum:0.0189771173,gnl_onekp_NEBM_scaffold_2015771_Syzygium_macranthum:0.0148719373)98.2/100:0.0441252837,gnl_onekp_AYMT_scaffold_2003420_Eucalyptus_leucoxylon:0.0793816567)100/100:0.2596545993)69.4/99:0.0703238824,(gnl_onekp_WWQZ_scaffold_2019489_Medinilla_magnifica:0.0739465480,gnl_onekp_SWGX_scaffold_2007278_Tetrazygia_bicolor:0.1897660164)96.8/100:0.2270388554)99.8/100:0.1707729766,(gnl_onekp_YGCX_scaffold_2143000_Geranium_maculatum:0.0076346754,gnl_onekp_VKGP_scaffold_2012720_Geranium_carolinianum:0.0173864858)100/100:0.4496995523)70.6/22:0.0656128483)82.8/34:0.0298700714,((((((((gnl_onekp_NCVK_scaffold_2008424_Prunus_prostrata:0.1168986011,(((gnl_onekp_QIEH_scaffold_2012489_Cotoneaster_transcaucasicus:0.0179266600,gnl_onekp_EAVM_scaffold_2017159_Amelanchier_canadensis:0.0007294599)97.1/100:0.1316433706,gnl_onekp_TJQY_scaffold_2009989_Kerria_japonica:0.0982213225)67.7/100:0.0324036647,gnl_onekp_SXCE_scaffold_2040234_Physocarpus_opulifolius:0.1511605185)29.9/84:0.0365965705)73.5/100:0.0377312713,(gnl_onekp_IANR_scaffold_2005605_Rosa_palustris:0.0334042366,gnl_onekp_QNOC_scaffold_2002636_Sanguisorba_minor:0.0916768310)99.7/100:0.1654398578)84.2/100:0.0225531717,(gnl_onekp_SQCF_scaffold_2011274_Dryas_octopetala:0.0441056041,gnl_onekp_XFFT_scaffold_2047337_Cercocarpus_ledifolius:0.1362060151)77.4/100:0.0366182882)100/100:0.1018606840,(((gnl_onekp_CQMG_scaffold_2007317_Ulmus_alata:0.1613646615,gnl_onekp_RBYC_scaffold_2010949_Elaeagnus_pungens:0.3225755226)67.6/100:0.0379274048,((gnl_onekp_EILE_scaffold_2011573_Rhamnus_japonica:0.1859470246,gnl_onekp_ZHEE_scaffold_2006407_Ziziphus_jujuba:0.1764267126)72.3/100:0.0277702008,gnl_onekp_AVJK_scaffold_2008998_Cavendishia_cuatrecasasii:0.2391797929)85.8/93:0.0658631770)86.4/93:0.0464589765,((gnl_onekp_KYAD_scaffold_2055008_Celtis_occidentalis:0.1500977769,(gnl_onekp_AQGE_scaffold_2054690_Humulus_lupulus:0.0986387902,gnl_onekp_DGNP_scaffold_2003789_Cannabis_sativa:0.1224219426)100/100:0.1285713213)93.4/100:0.0503472444,((gnl_onekp_EDHN_scaffold_2003875_Ficus_religiosa:0.1174739709,gnl_onekp_XVJB_scaffold_2006087_Morus_nigra:0.1563222130)99.4/100:0.0876245057,(gnl_onekp_ACFP_scaffold_2005655_Boehmeria_nivea:0.2166083890,gnl_onekp_WKCY_scaffold_2013219_Urtica_dioica:0.3586390869)98.4/100:0.0761816092)99.2/100:0.0741469013)100/100:0.2191892273)98.9/98:0.0814049789)99.2/99:0.0683901512,(gnl_onekp_OQHZ_scaffold_2002916_Quillaja_saponaria:0.2043215498,(((gnl_onekp_JETM_scaffold_2004934_Bauhinia_tomentosa:0.1321010843,gnl_onekp_RKFX_scaffold_2048131_Cercis_canadensis:0.0395022043)100/100:0.1666690292,((gnl_onekp_VHZV_scaffold_2003569_Gleditsia_sinensis:0.0905676770,(gnl_onekp_ZCDJ_scaffold_2097080_Acacia_argyrophylla:0.0000022169,gnl_onekp_MGBF_scaffold_2006029_Acacia_pycnantha:0.0053481597)100/100:0.2775606682)98.6/100:0.0500869291,(((((((gnl_onekp_HJMP_scaffold_2015550_Astragalus_membranaceus:0.0018599614,gnl_onekp_MYMP_scaffold_2014583_Astragalus_propinquus:0.0038722732)100/100:0.1329804143,gnl_onekp_KNMB_scaffold_2011866_Lathyrus_sativus:0.1828082615)80.7/100:0.0190470944,(gnl_onekp_JTQQ_scaffold_2014177_Glycyrrhiza_lepidota:0.0154058356,gnl_onekp_PEZP_scaffold_2014681_Glycyrrhiza_glabra:0.0112089170)100/100:0.0780174525)93.7/100:0.0273360531,(((gnl_onekp_TVSH_scaffold_2011247_Bituminaria_bituminosa:0.0815331524,gnl_onekp_LQUX_scaffold_2005044_Gylcine_soja:0.0570417534)96.4/100:0.0246118584,gnl_onekp_SUAK_scaffold_2042192_Codariocalyx_motorius:0.1205228177)68.9/100:0.0163872160,gnl_onekp_NXOH_scaffold_2011170_Apios_americana:0.0658638726)100/100:0.0982646097)93.5/100:0.0264423692,gnl_onekp_VLNB_scaffold_2016945_Gompholobium_polymorphum:0.1331808097)98.9/100:0.0524312865,gnl_onekp_TTRG_scaffold_2019743_Lupinus_angustifolius:0.2664465095)94.2/98:0.0366113090,(gnl_onekp_ZSSR_scaffold_2013027_Xanthicercis_zambesiaca:0.1372084783,gnl_onekp_SLYR_scaffold_2005389_Cladrastis_lutea:0.0721681812)79.7/98:0.0133764857)99.9/100:0.0709739171)99.1/100:0.0559298519)17.2/99:0.0159594591,gnl_onekp_RKLL_scaffold_2009091_Copaifera_officianalis:0.3992296873)98.8/100:0.0861633122)100/100:0.1160808938)86.3/97:0.0253727066,((((gnl_onekp_UZWG_scaffold_2093815_Castanea_pumila:0.0280296656,gnl_onekp_HENI_scaffold_2012059_Quercus_shumardii:0.0220825142)100/100:0.1096871069,gnl_onekp_SVVG_scaffold_2072892_Fagus_sylvatica:0.0633044329)99.4/100:0.0610966222,((((gnl_onekp_LWDA_scaffold_2085566_Alnus_serrulata:0.0800092738,gnl_onekp_CWZU_scaffold_2046721_Betula_pendula:0.0381116987)77.8/100:0.0255337028,gnl_onekp_LNER_scaffold_2053783_Casuarina_glauca:0.3112697460)99.7/96:0.0593682028,(gnl_onekp_PGKL_scaffold_2018897_Phellodendron_amurense:0.1157023906,gnl_onekp_DXQW_scaffold_2008401_Juglans_nigra:0.1120944407)98.6/100:0.0581643382)75.7/95:0.0177671149,gnl_onekp_INSP_scaffold_2012510_Myrica_cerifera:0.2214951437)99.5/100:0.0643643931)100/100:0.0730470228,gnl_onekp_TJLC_scaffold_2009388_Nothofagus_obliqua:0.2194128824)98.6/85:0.0467444489)74.6/80:0.0115883464,(gnl_onekp_NNGU_scaffold_2004530_Coriaria_nepalensis:0.3823055392,gnl_onekp_NJJO_scaffold_2031313_Pilostyles_thunbergii:0.7735895606)83.8/74:0.0491937179)59/84:0.0245784107,gnl_onekp_HDWF_scaffold_2009708_Francoa_appendiculata:0.3504187647)14.4/79:0.0239986003)89/42:0.0293465594,(gnl_onekp_VYGG_scaffold_2059660_Stachyurus_praecox:0.0922318581,gnl_onekp_PTLU_scaffold_2025696_Staphylea_trifolia:0.2072271862)100/100:0.1054929782)95.6/97:0.0466008779,((((((((((((((gnl_onekp_OPZX_scaffold_2010224_Sessuvium_ventricosum:0.0114353508,gnl_onekp_TNVE_scaffold_2009192_Trianthemum_portulacastrum:0.0491122996)0/69:0.0040349249,gnl_onekp_GJNX_scaffold_2011694_Cypselea_humifusum:0.0414410134)0/37:0.0000355832,gnl_onekp_HZTS_scaffold_2099089_Sessuvium_portulacastrum:0.0234048625)61.2/88:0.0591704544,gnl_onekp_BERS_scaffold_2005687_Zaleya_pentandra:0.0492796680)100/100:0.1520013281,((((((gnl_onekp_QMUN_scaffold_2046480_Portulaca_amilis:0.0107117820,(gnl_onekp_GCYL_scaffold_2048344_Portulaca_suffruticosa:0.0064138156,gnl_onekp_IWIS_scaffold_2005347_Portulaca_pilosa:0.0015902477)98.1/100:0.0102483223)75.9/100:0.0054658343,gnl_onekp_CPLT_scaffold_2004104_Portulaca_grandiflora:0.0240103601)95.5/100:0.0381346900,gnl_onekp_VPCP_scaffold_2002358_Portulaca_cryptopetala:0.0314811678)85.2/84:0.0207947540,((gnl_onekp_CZJT_scaffold_2014713_Portulaca_oleracea:0.0000020247,gnl_onekp_UQCB_scaffold_2010093_Portulaca_molokaiensis:0.0132040356)98.4/100:0.0792298876,gnl_onekp_KDCH_scaffold_2002510_Portulaca_umbraticola:0.0851121450)50/84:0.0083272700)100/100:0.1808018012,gnl_onekp_CPKP_scaffold_2016371_Lophophora_williamsii:0.1194990314)93.1/100:0.0726137987,gnl_onekp_CTYH_scaffold_2016828_Basella_alba:0.3458885908)99.5/100:0.1301709417)97/97:0.0514230358,((((gnl_onekp_JAFJ_scaffold_2025120_Bougainvillea_spectabilis:0.1707201983,((gnl_onekp_DZRA_scaffold_2005896_Mirabilis_jalapa:0.0518691587,(gnl_onekp_WHHY_scaffold_2014051_Boerhavia_cf._spiderwort:0.0159808547,gnl_onekp_HUGU_scaffold_2017092_Boerhavia_dominnii:0.0126682204)100/100:0.1175196720)26.8/97:0.0199907987,gnl_onekp_DVXD_scaffold_2013800_Allionia_incarnata:0.1072381146)100/100:0.1011925284)99.8/98:0.0962938348,(gnl_onekp_BKQU_scaffold_2020886_Phytolacca_americana:0.0261680176,gnl_onekp_MRKX_scaffold_2016990_Phytolacca_bogotensis:0.0375285893)100/100:0.1731720948)10.9/66:0.0160320630,(gnl_onekp_AZBL_scaffold_2010554_Petiveria_alliacea:0.2013856371,gnl_onekp_SFKQ_scaffold_2013213_Hilleria_latifolia:0.2462752245)95.5/99:0.0453819072)80.8/97:0.0148515115,gnl_onekp_GIWN_scaffold_2079981_Sarcobatus_vermiculatus:0.3609528909)85.9/96:0.0299110194)93.9/95:0.0369320502,(((gnl_onekp_OFWX_scaffold_2010950_Mollugo_verticillata:0.2645550307,gnl_onekp_RNBN_scaffold_2045327_Mollugo_cerviana:0.2476661265)81/90:0.0514958925,gnl_onekp_UNSW_scaffold_2017070_Mollugo_nudicaulis:0.2902364567)72.3/90:0.0649201685,gnl_onekp_HURS_scaffold_2048951_Mollugo_pentaphylla:0.3126294361)99.5/92:0.1097694580)53.8/68:0.0228406575,((gnl_onekp_RXEN_scaffold_2079681_Polycarpaea_repens:0.2165755980,((gnl_onekp_OLES_scaffold_2028884_Schiedea_membranacea:0.1816391531,(gnl_onekp_FZQN_scaffold_2008445_Silene_latifolia:0.1062905842,(gnl_onekp_SKNL_scaffold_2065198_Saponaria_officianalis:0.0173304109,gnl_onekp_SHEZ_scaffold_2004317_Dianthus_sp:0.1660827185)74/99:0.0248547928)66.8/97:0.0690746934)93.2/99:0.0505363682,gnl_onekp_TJES_scaffold_2014728_Spergularia_media:0.1667925280)99.7/99:0.0972859084)100/99:0.1778737446,(gnl_onekp_WGET_scaffold_2041459_Kochia_scoparia:0.2490795798,((((gnl_onekp_CUTE_scaffold_2061955_Blutoparon_vermiculare:0.1770732608,((gnl_onekp_DEMH_scaffold_2080868_Alternanthera_tenella:0.0819131777,(gnl_onekp_OYST_scaffold_2070454_Alternanthera_sessilis:0.0267810349,gnl_onekp_KTQI_scaffold_2020222_Alternanthera_brasileana:0.0435997598)94/100:0.0435200925)74.7/100:0.0087786084,gnl_onekp_VUIT_scaffold_2009025_Alternanthera_caracasana:0.0629126829)92.9/100:0.0306810669)95.8/100:0.0312956411,(gnl_onekp_VKOE_scaffold_2052317_Aerva_lanata:0.0626158254,gnl_onekp_MEAH_scaffold_2016918_Aerva_persica:0.1267184951)84.5/100:0.0230514937)100/100:0.1258607306,(gnl_onekp_WMLW_scaffold_2000744_Amaranthus_retroflexus:0.0340879633,gnl_onekp_XSSD_scaffold_2009469_Amaranthus_cruentus:0.0273458428)100/100:0.2374133756)92.5/100:0.0634691623,((gnl_onekp_BDIW_scaffold_2009619_Atriplex_hortensis:0.0103900392,gnl_onekp_LBZM_scaffold_2051388_Atriplex_rosea:0.0173846574)50.7/100:0.0171410376,gnl_onekp_MUCT_scaffold_2009414_Atriplex_prostrata:0.0082364955)100/100:0.3235593534)89.3/100:0.0358811303)100/100:0.1947217989)98.7/99:0.1141706310)59.5/76:0.0449687832,gnl_onekp_BJKT_scaffold_2010665_Delosperma_echinatum:0.3228501417)99.9/100:0.1720853590,gnl_onekp_CVDF_scaffold_2019352_Simmondsia_chinensis:0.4085917619)88.3/99:0.0568015580,(gnl_onekp_FYSJ_scaffold_2000248_Polygonum_convolvulus:0.3373002603,gnl_onekp_WOBD_scaffold_2021502_Limonium_spectabile:0.4341764956)99.2/93:0.1379575344)89.6/90:0.0402461212,gnl_onekp_WPYJ_scaffold_2116244_Frankenia_laevis:0.2541350695)0/54:0.0000024249,gnl_onekp_WQUF_scaffold_2000432_Nepenthes_alata:0.3234248415)99.7/99:0.1594692085,gnl_onekp_EHNF_scaffold_2024000_Dillenia_indica:0.4657588302)86.2/92:0.0660491368)84.7/88:0.0269906271,(((((((gnl_onekp_IHPC_scaffold_2010029_Platycodon_grandiflorus:0.1281828915,(gnl_onekp_IZLO_scaffold_2005037_Lobelia_siphilitica:0.1702643365,(((((((gnl_onekp_XRCX_scaffold_2021371_Aster_tataricus:0.0182263785,(gnl_onekp_TEZA_scaffold_2018744_Solidago_canadensis:0.0436349097,gnl_onekp_DESP_scaffold_2107056_Erigeron_speciosus:0.0341969995)89.4/98:0.0162828064)100/100:0.1089535908,((gnl_onekp_JNKW_scaffold_2022421_Cicerbita_plumieri:0.0146929605,gnl_onekp_ZGDS_scaffold_2007196_Lactuca_graminifolia:0.0000020453)98.9/100:0.1246906857,((gnl_onekp_DDRL_scaffold_2015548_Tragopogon_dubius:0.0175915964,gnl_onekp_KGJF_scaffold_2017195_Tragopogon_porrifolius:0.0000027050)83.1/100:0.0183473631,gnl_onekp_FUPX_scaffold_2066237_Tragopogon_pratensis:0.0094849465)100/100:0.1186731420)99.7/100:0.0927026173)0/68:0.0000027239,gnl_onekp_BMSE_scaffold_2016534_Senecio_rowleyanus:0.1553078860)63.4/78:0.0210692084,(((((((gnl_onekp_UQAZ_scaffold_2004740_Flaveria_angustifolia:0.0230817819,(gnl_onekp_RLCS_scaffold_2009506_Flaveria_trinervia:0.0097368739,gnl_onekp_ZNZC_scaffold_2011217_Flaveria_bidentis:0.0066430711)99.3/100:0.0281447549)50.9/100:0.0162494682,gnl_onekp_GFVW_scaffold_2006964_Flaveria_pringlei:0.0295256083)99.9/99:0.0952300818,(gnl_onekp_UYED_scaffold_2006870_Flaveria_sonorensis:0.0000024869,gnl_onekp_LMXP_scaffold_2013352_Flaveria_brownii:0.0000026489)98.5/100:0.0678525873)99.1/98:0.0804474555,(((gnl_onekp_HXDV_scaffold_2008659_Flaveria_pubescens:0.0253641201,(gnl_onekp_QXWF_scaffold_2013691_Flaveria_kochiana:0.0287232042,gnl_onekp_NVSO_scaffold_2010889_Flaveria_palmeri:0.0110164278)93.8/100:0.0238889700)96.7/100:0.0266215576,gnl_onekp_KJBH_scaffold_2052373_Flaveria_cronquestii:0.0208925360)100/100:0.0938298598,gnl_onekp_DUNJ_scaffold_2008409_Helenium_autumnale:0.1536032853)93/100:0.0406791028)59.4/98:0.0310861776,gnl_onekp_UBLN_scaffold_2016100_Xanthuium_strumarium:0.1469970176)97/99:0.0408717588,(gnl_onekp_AFQQ_scaffold_2049941_Inula_helenium:0.1346200130,gnl_onekp_CFRN_scaffold_2006452_Carthamus_lanatus:0.0898554781)53.1/96:0.0129142914)92.5/98:0.0296967036,gnl_onekp_DOVJ_scaffold_2003986_Leontopodium_alpinum:0.1653005779)81.9/83:0.0274791701)79.2/92:0.0316947438,(gnl_onekp_DUQG_scaffold_2013960_Tanacetum_parthenium:0.0124712757,gnl_onekp_OAGK_scaffold_2013124_Matricaria_matricariodes:0.0435715946)100/100:0.1700707607)72.5/96:0.0493168722,gnl_onekp_EYKJ_scaffold_2015240_Silybum_marianum:0.1254405415)99.3/100:0.2249986651,gnl_onekp_KFZY_scaffold_2103463_Tragopogon_castellanus:0.4099746787)99.6/98:0.2647421165)84/91:0.0662427545)91.4/91:0.0451630121,(gnl_onekp_AUIP_scaffold_2013714_Phelline_lucida:0.1309792922,((gnl_onekp_FXGI_scaffold_2054992_Stylidium_adnatum:0.2831761408,(gnl_onekp_IXVJ_scaffold_2026277_Menyanthes_trifoliata:0.0474125605,gnl_onekp_GUMF_scaffold_2016321_Anthemis_tinctoria:0.6495916740)93.9/98:0.1199789841)79.6/90:0.0905066087,gnl_onekp_TPEM_scaffold_2003938_Platyspermation_crassifolium:0.1206412323)93.8/90:0.0815229466)99.5/90:0.1044142453)100/100:0.0957578874,gnl_onekp_CLMX_scaffold_2002082_Escallonia_rubra:0.1984868074)93.2/99:0.0245123546,gnl_onekp_SBZH_scaffold_2011796_Pennantia_corymbosa:0.1915967970)22.9/91:0.0063440880,((((gnl_onekp_EDBB_scaffold_2088213_Polyscias_fruticosa:0.1029866568,gnl_onekp_JBYE_scaffold_2005718_Hedera_helix:0.0456248599)99.4/100:0.0806865202,(gnl_onekp_SALZ_scaffold_2011730_Pittosporum_resiniferum:0.0198538005,gnl_onekp_NTEO_scaffold_2014105_Pittosporum_sahnianum:0.0298815717)100/100:0.1686184481)45.9/96:0.0254394262,((gnl_onekp_CYVA_scaffold_2007297_Cimicifuga_racemosa:0.1021348152,(gnl_onekp_TQKZ_scaffold_2012124_Angelica_archangelica:0.0245447196,gnl_onekp_CWYJ_scaffold_2072379_Heracleum_lanatum:0.0724335998)99.7/100:0.1616998825)99.8/100:0.1836094385,gnl_onekp_WEQK_scaffold_2068083_Centella_asiatica:0.2264070016)94.6/91:0.0624474201)69.1/91:0.0241058107,gnl_onekp_QIKZ_scaffold_2005373_Griselinia_racemosa:0.1183220089)100/100:0.1197638325)90.7/93:0.0198381332,((((gnl_onekp_HLJG_scaffold_2026634_Viburnum_odoratissimum:0.1499124213,(gnl_onekp_QRNU_scaffold_2013488_Sambucus_canadensis:0.2791913034,(gnl_onekp_GSZA_scaffold_2009602_Lonicera_japonica:0.1605756605,(gnl_onekp_FFFY_scaffold_2012281_Valeriana_officianalis:0.3015376613,gnl_onekp_JTRM_scaffold_2000576_Dipsacus_sativum:0.2231685488)44.3/100:0.0565991657)100/100:0.1678597976)66.3/100:0.0204358604)74.6/85:0.0112692480,((((((((gnl_onekp_DLJZ_scaffold_2006347_Solanum_ptychanthum:0.0304349492,gnl_onekp_GHLP_scaffold_2002644_Solanum_dulcamara:0.0419152065)79.5/100:0.0101211141,((gnl_onekp_NMDZ_scaffold_2020379_Solanum_sisymbriifolium:0.0379128313,gnl_onekp_LQJY_scaffold_2082603_Solanum_xanthocarpum:0.0465000343)100/100:0.0374574954,gnl_onekp_DLAI_scaffold_2115971_Solanum_lasiophyllum:0.0519384158)89/100:0.0069591224)96.9/100:0.0245094045,((gnl_onekp_BOLZ_scaffold_2000114_Atropa_belladonna:0.0353708012,gnl_onekp_LWCK_scaffold_2018226_Lycium_barbarum:0.0569613702)96.3/93:0.0250928577,(gnl_onekp_AIOU_scaffold_2015401_Brugmansia_sanguinea:0.0182100957,gnl_onekp_JNVS_scaffold_2051631_Datura_metel:0.0391043116)99.2/100:0.0262571933)52.9/93:0.0062455606)71.6/92:0.0562077583,gnl_onekp_MKZR_scaffold_2017263_Nicotiana_sylvestris:0.0709096532)88.5/100:0.1173852569,gnl_onekp_UGJI_scaffold_2015216_Lycopersicon_cheesmanii:0.2604367332)98/100:0.0714904766,(((((((gnl_onekp_VXKB_scaffold_2015275_Ipomoea_purpurea:0.0103237886,gnl_onekp_OQBM_scaffold_2015858_Ipomoea_indica:0.0085575600)81/93:0.0016873978,gnl_onekp_NHAG_scaffold_2006544_Ipomoea_nil:0.0051105674)0/86:0.0000021721,gnl_onekp_QSLH_scaffold_2013743_Ipomoea_hederacea:0.0016996189)0/79:0.0000025265,(gnl_onekp_NAUM_scaffold_2055807_Ipomoea_lindheimeri:0.0155396130,(gnl_onekp_ALUC_scaffold_2007995_Ipomoea_quamoclit:0.0109663391,(gnl_onekp_ERWT_scaffold_2003731_Ipomoea_coccinea:0.0036219151,gnl_onekp_IZNU_scaffold_2010346_Ipomoea_lobata:0.0090580686)98.6/100:0.0127839412)98/100:0.0127479540)56.1/96:0.0033957990)92.7/97:0.0874505479,gnl_onekp_CPOC_scaffold_2106676_Convolvulus_arvensis:0.0216758700)83.3/99:0.0766776384,gnl_onekp_AHRN_scaffold_2014131_Cuscuta_pentagonia:0.3105321346)97.3/100:0.1538062915,gnl_onekp_EMBR_scaffold_2007320_Ipomoea_pubescens:0.3048203835)94.6/100:0.0799002242)99.8/100:0.1023240584,(((((((((((((gnl_onekp_UMUL_scaffold_2017998_Paulownia_fargesii:0.0734302022,((gnl_onekp_ZVFS_scaffold_2057917_Lindenbergia_philippensis:0.1258129650,((gnl_onekp_FAMO_scaffold_2013553_Conopholis_americana:0.0196376053,gnl_onekp_URZI_scaffold_2064209_Epifagus_virginiana:0.0151788720)95.5/100:0.0746907497,gnl_onekp_PHOQ_scaffold_2011251_Orobanche_fasciculata:0.1437927124)81.6/100:0.0163577061)95.1/100:0.0281562013,gnl_onekp_OWAS_scaffold_2007263_Rehmannia_glutinosa:0.1040233456)99.7/100:0.0529079044)98.5/100:0.0322107268,((((((gnl_onekp_UCNM_scaffold_2058712_Ajuga_reptans:0.0823649739,gnl_onekp_LRRR_scaffold_2116294_Teucrium_chamaedrys:0.0614828981)80.8/100:0.0282995064,gnl_onekp_GNPX_scaffold_2018081_Oxera_neriifolia:0.1400542725)95.4/100:0.0316251461,gnl_onekp_ATYL_scaffold_2021066_Scutellaria_montana:0.2249283835)39.9/99:0.0152154882,(gnl_onekp_SNNC_scaffold_2010120_Leonurus_japonicus:0.0698820626,gnl_onekp_EAAA_scaffold_2064276_Marrubium_vulgare:0.0884600243)100/100:0.1321072435)49.6/94:0.0113194039,gnl_onekp_DMLT_scaffold_2023062_Vitex_agnus_castus:0.1184501610)67.3/93:0.0081930254,(((gnl_onekp_WHNV_scaffold_2045723_Micromeria_fruticosa:0.0302828270,gnl_onekp_IYDF_scaffold_2077284_Thymus_vulgaris:0.0949656896)99.7/100:0.0548693455,((gnl_onekp_EQDA_scaffold_2001692_Salvia_spp:0.0815102825,gnl_onekp_TAGM_scaffold_2048207_Melissa_officinalis:0.0499721699)97.7/35:0.0261229594,((gnl_onekp_FUMQ_scaffold_2016861_Nepeta_cataria:0.0748136943,gnl_onekp_PUCW_scaffold_2050743_Agastache_rugosa:0.0315176919)77/31:0.0323273117,gnl_onekp_PHCE_scaffold_2011943_Prunella_vulgaris:0.1279639812)74.4/22:0.0073918210)47.4/70:0.0079528750)97.8/99:0.0341691325,gnl_onekp_BAHE_scaffold_2004516_Solenostemon_scutellarioides:0.1493602835)100/100:0.1038560322)99.9/100:0.0576230389)86.6/98:0.0074749279,(gnl_onekp_EDXZ_scaffold_2091912_Schlegelia_violacea:0.0131437677,gnl_onekp_GAKQ_scaffold_2000549_Schlegelia_parasitica:0.0328290225)100/100:0.0857471762)31.6/25:0.0026955480,((gnl_onekp_UTQR_scaffold_2017610_Tabebuia_umbellate:0.0963236851,(gnl_onekp_TKEK_scaffold_2015058_Mansoa_alliacea:0.1083640830,gnl_onekp_SVQC_scaffold_2006587_Kigelia_africana:0.0820638523)36.1/99:0.0197255200)99.9/100:0.0512188685,(gnl_onekp_GCFE_scaffold_2008095_Verbena_hastata:0.1047781824,gnl_onekp_MQIV_scaffold_2004917_Phyla_dulcis:0.1034954711)100/100:0.1446262622)17.1/25:0.0089452487)92.6/94:0.0190402382,((gnl_onekp_RTNA_scaffold_2088269_Oxera_pulchella:0.2940027763,gnl_onekp_FDMM_scaffold_2005163_Rosmarinus_officinalis:0.4231787115)73.9/28:0.0499681689,((gnl_onekp_AYIY_scaffold_2008426_Ruellia_brittoniana:0.0569591050,gnl_onekp_WEAC_scaffold_2010046_Strobilanthes_dyerianus:0.0989532711)100/100:0.2194628051,(gnl_onekp_PCGJ_scaffold_2013028_Anisacanthus_quadrifidas:0.3398118859,gnl_onekp_JCMU_scaffold_2014535_Pinguicula_caudata:0.2710258949)90.5/64:0.0350395953)83.4/64:0.0166754467)79.6/52:0.0142680188)91.2/54:0.0267066792,gnl_onekp_ZRIN_scaffold_2010007_Uncarina_grandidieri:0.1470499362)97.5/100:0.0302932130,(gnl_onekp_XRLM_scaffold_2013402_Buddleja_lindleyana:0.1005594045,gnl_onekp_SIBR_scaffold_2011036_Celsia_arcturus:0.1665528582)100/100:0.1194173242)95.5/99:0.0252128456,(((((((gnl_onekp_PTBJ_scaffold_2013585_Plantago_virginica:0.1219589720,gnl_onekp_YKZB_scaffold_2116140_Plantago_maritima:0.0683412207)97.5/100:0.2242264060,gnl_onekp_GNRI_scaffold_2002251_Digitalis_purpurea:0.1857361109)98.3/100:0.1264991424,gnl_onekp_TPUT_scaffold_2008939_Anthirrhinum_majus:0.3224239788)86.3/100:0.0276484024,gnl_onekp_YRHD_scaffold_2054498_Antirrhinum_braun:0.2641965584)89.4/97:0.0360157139,gnl_onekp_CLRW_scaffold_2023543_Bacopa_caroliniana:0.1922761667)41.1/79:0.0154030278,(gnl_onekp_EJBY_scaffold_2008447_Anticharis_glandulosa:0.1834519931,gnl_onekp_GDZS_scaffold_2001606_Byblis_gigantea:0.3057077148)89.3/93:0.0430225188)89.7/81:0.0159148819,(gnl_onekp_DCCI_scaffold_2017009_Calceolaria_pinifolia:0.3694657955,gnl_onekp_DTNC_scaffold_2056157_Sinningia_tuberosa:0.2899889160)45.8/75:0.0209849865)83.5/85:0.0071187551)99.9/98:0.0619463737,(gnl_onekp_YZGX_scaffold_2022963_Cyrilla_racemiflora:0.0665488176,gnl_onekp_MZLD_scaffold_2013172_Ligustrum_sinense:0.1319660349)100/100:0.1709284493)63.6/93:0.0222087728,gnl_onekp_COBX_scaffold_2071776_Polypremum_procumbens:0.3825450380)59.6/92:0.0186315044,((gnl_onekp_TORX_scaffold_2002033_Olea_europaea:0.0553049914,gnl_onekp_KTAR_scaffold_2139510_Chionanthus_retusus:0.0625219140)91.7/100:0.0545624388,gnl_onekp_UEEN_scaffold_2009734_Forestiera_segregata:0.1121527540)99.5/100:0.2342231764)0/72:0.0000021943,gnl_onekp_RWKR_scaffold_2000722_Saintpaulia_ionantha:0.4593982628)46/60:0.0747246065,(((((gnl_onekp_UOYN_scaffold_2043226_Catharanthus_roseus:0.0626768428,gnl_onekp_QEHE_scaffold_2019530_Rauvolfia_tetraphyla:0.1987288913)86/100:0.0603127528,((gnl_onekp_JGYZ_scaffold_2005211_Holarrhena_pubescens:0.0811491783,gnl_onekp_EDEQ_scaffold_2005490_Wrightia_natalensis:0.0729414770)7.8/96:0.0168049658,(gnl_onekp_UFQC_scaffold_2001405_Apocynum_androsaemifolium:0.1070788946,(gnl_onekp_YADI_scaffold_2012236_Asclepias_syriaca:0.0154537516,gnl_onekp_DSUV_scaffold_2057119_Asclepia_curassavica:0.0099798090)100/100:0.1849726195)94.4/100:0.0358208341)94.3/100:0.0364203149)92.7/100:0.0368388645,gnl_onekp_MGVU_scaffold_2040126_Allamanda_cathartica:0.2146014539)98.1/100:0.0769235316,((gnl_onekp_HGSM_scaffold_2009285_Gelsemium_sempervirens:0.2746728226,gnl_onekp_GGJD_scaffold_2012451_Strychnos_spinosa:0.1902108494)50.4/99:0.0651626836,gnl_onekp_KPUM_scaffold_2016237_Exacum_affine:0.3260370880)54.9/99:0.0263247453)97.4/99:0.0572210000,((gnl_onekp_PCNH_scaffold_2073584_Psychotria_marginata:0.1565731967,gnl_onekp_JOPH_scaffold_2055609_Psychotria_ipecacuanha:0.0910892522)95.9/100:0.0779717138,gnl_onekp_WQRD_scaffold_2005235_Galium_boreale:0.3484691541)99.8/100:0.1368662313)98.4/84:0.0497355808)85/98:0.0176706549)43.1/88:0.0302160271,((((((gnl_onekp_ABEH_scaffold_2065369_Heliotropium_greggii:0.0000025348,gnl_onekp_IDGE_scaffold_2098852_Heliotropium_racemosum:0.0406223192)36.3/93:0.0180150266,gnl_onekp_JWEY_scaffold_2018771_Heliotropium_sp:0.0418741059)93/100:0.0726778391,gnl_onekp_EIGQ_scaffold_2023282_Heliotropium_calcicola:0.0799320573)100/100:0.3304733524,((gnl_onekp_EMAL_scaffold_2008314_Ehretia_acuminata:0.0613508751,(gnl_onekp_HANM_scaffold_2072254_Pholisma_arenarium:0.0249317540,gnl_onekp_SMUR_scaffold_2014543_Lennoa_madreporoides:0.0580535655)99.9/100:0.1173236637)100/100:0.0989207963,(((gnl_onekp_MZOB_scaffold_2058212_Heliotropium_mendocinum:0.0546689427,gnl_onekp_IPPG_scaffold_2008036_Heliotropium_filiforme:0.0611217374)80/100:0.0088842224,gnl_onekp_OUER_scaffold_2002165_Heliotropium_convolvulaceum:0.0347216005)98.1/100:0.0498044018,gnl_onekp_DIHD_scaffold_2020383_Heliotropium_tenellum:0.0687759134)100/100:0.1946873828)71.6/99:0.0379857610)93.1/100:0.0504968615,gnl_onekp_YQIJ_scaffold_2004230_Phacelia_campanularia:0.2397697663)69.9/100:0.0258187209,gnl_onekp_DKFZ_scaffold_2007065_Mertensia_paniculata:0.4206484031)99.9/100:0.1197106903)97.5/99:0.0410959956)96.4/82:0.0359949240,((gnl_onekp_SXML_scaffold_2014112_Ilex_paraguariensis:0.1641116715,gnl_onekp_ASMV_scaffold_2015477_Ilex_vomitoria:0.1698050454)92.1/100:0.0356802860,gnl_onekp_QACK_scaffold_2016413_Helwingia_japonica:0.3362365740)97.7/100:0.0532984495)92.7/16:0.0208910787,((gnl_onekp_GIPR_scaffold_2013118_Aucuba_japonica:0.1338568743,gnl_onekp_SZUO_scaffold_2060637_Eucommia_ulmoides:0.3360144041)7.2/97:0.0153061904,gnl_onekp_QZZU_scaffold_2012612_Pyrenacantha_malvifolia:0.5669415336)48.5/15:0.0180812655)0/7:0.0000020148)100/99:0.0976761073,(((gnl_onekp_AXBO_scaffold_2010093_Sinojackia_xylocarpa:0.1784624558,((gnl_onekp_OHAE_scaffold_2014692_Polygala_lutea:0.5470679374,gnl_onekp_BNTL_scaffold_2027989_Souroubea_exauriculata:0.3767921533)83.6/92:0.0473254930,gnl_onekp_JEXA_scaffold_2066058_Impatiens_balsamifera:0.5951918561)80.9/84:0.0527170765)66/56:0.0594310946,(((((gnl_onekp_ADHK_scaffold_2013181_Galax_urceolata:0.1958432194,((gnl_onekp_WXVX_scaffold_2075957_Ledum_palustre:0.0000028078,gnl_onekp_PPPZ_scaffold_2016846_Rhododendron_scopulorum:0.0108156123)100/100:0.0791737905,(gnl_onekp_SERM_scaffold_2052324_Sarcodes_sanguinea:0.1068724195,gnl_onekp_LRTN_scaffold_2015461_Monotropa_uniflora:0.1243680428)94.7/100:0.0414069278)100/99:0.1115477073)83.4/87:0.0419235178,(gnl_onekp_HUSX_scaffold_2054811_Roridula_gorgonias:0.1287911236,gnl_onekp_QAUE_scaffold_2015570_Actinidia_chinensis:0.2712179467)78/70:0.0247284765)0/49:0.0113210040,(((gnl_onekp_DTOA_scaffold_2094561_Maesa_lanceolata:0.1392153277,(gnl_onekp_ODDO_scaffold_2017554_Ardisia_humilis:0.0637896168,gnl_onekp_DAAD_scaffold_2002073_Ardisia_revoluta:0.0465850700)100/100:0.2832510940)100/100:0.1352295610,gnl_onekp_KVFU_scaffold_2010665_Diospyros_malabarica:0.3355685268)90.6/100:0.0494633632,gnl_onekp_JPDJ_scaffold_2011763_Symplocus_sp:0.2842726174)63.4/90:0.0298530990)8.4/22:0.0093346508,((gnl_onekp_WRPP_scaffold_2020718_Synsepalum_dulcificum:0.0653245969,gnl_onekp_BEFC_scaffold_2012307_Manilkara_zapota:0.0397925447)100/100:0.1026593043,gnl_onekp_OXYP_scaffold_2024651_Sideroxylon_reclinatum:0.1850809408)100/100:0.0717207613)89.7/97:0.0221256933,(gnl_onekp_YSRZ_scaffold_2018459_Fouqueria_macdougalli:0.2613189494,gnl_onekp_NGRR_scaffold_2019697_Ternstroemia_gymnanthera:0.1399161960)74.5/95:0.0139861761)96.8/93:0.0426320028)94.9/57:0.0380689313,(((gnl_onekp_VUSY_scaffold_2026407_Nyssa_ogeche:0.2014210531,gnl_onekp_BFJL_scaffold_2020460_Cornus_floridana:0.2224954923)86.8/100:0.0219032355,((gnl_onekp_ZETY_scaffold_2015370_Hydrangea_quercifolia:0.0639827483,gnl_onekp_QURC_scaffold_2013992_Dichroa_febrifuga:0.0885038130)100/100:0.1923435312,gnl_onekp_VTLJ_scaffold_2071337_Caiophora_chuquitensis:0.3968991283)90.3/92:0.0506977441)48.9/91:0.0169273798,gnl_onekp_FWBF_scaffold_2015012_Alangium_chinense:0.3493456917)91.5/95:0.0263516125)32.9/36:0.0256304956)100/88:0.1335649611)91.1/80:0.0351534140,((((gnl_onekp_XKPS_scaffold_2007460_Ximenia_americana:0.3132556366,gnl_onekp_QKMG_scaffold_2100296_Phoradendron_serotinum:0.5650370044)83.2/85:0.0623131531,((gnl_onekp_STKY_scaffold_2077755_Balanophora_fungosa:0.6069290097,gnl_onekp_VGVI_scaffold_2068256_Dendropemon_caribaeus:0.3871752027)84.9/98:0.0827543975,(gnl_onekp_XGFU_scaffold_2009725_Exocarpos_cupressiformis:0.4330718605,gnl_onekp_RSPO_scaffold_2111537_Santalum_acuminatum:0.4340680902)92.9/100:0.0695536534)91.7/86:0.0577528047)86/96:0.0343202864,((gnl_onekp_IUSR_scaffold_2016673_Myriophyllum_aquaticum:0.2883801710,((gnl_onekp_ZJUL_scaffold_2003084_Rhodiola_rosea:0.1588808551,gnl_onekp_DRIL_scaffold_2012946_Kalanchoe_crenato_diagremontiana:0.2275260652)96.9/100:0.1148010037,gnl_onekp_KWGC_scaffold_2007548_Crassula_perforata:0.2528256722)97.5/100:0.3163136703)61.4/82:0.0501476423,((gnl_onekp_SZPD_scaffold_2066068_Tetrastigma_voinierianum:0.0397602494,gnl_onekp_BBBA_scaffold_2079565_Tetrastigma_obtectum:0.0278990713)97.3/100:0.1070351636,gnl_onekp_BGZG_scaffold_2004954_Cissus_quadrandularis:0.1390625944)100/100:0.2472200243)94.1/82:0.0696848102)96.5/78:0.0490280683,(((((gnl_onekp_YHXT_scaffold_2057970_Hamamelis_virginiana:0.0449727901,gnl_onekp_OMDH_scaffold_2015138_Loropetalum_chinense:0.1078171742)100/100:0.0941907995,gnl_onekp_NUZN_scaffold_2001230_Cercidiphyllum_japonicum:0.0707436655)78.6/100:0.0094010294,gnl_onekp_FYTP_scaffold_2046228_Daphniphyllum_macropodum:0.1190804906)97.5/100:0.0273052794,((((((gnl_onekp_OOVX_scaffold_2046381_Boykinia_jamesii:0.0794474750,gnl_onekp_YKFU_scaffold_2076770_Peltoboykinia_watanabei:0.1714819297)0/80:0.0000903314,gnl_onekp_CKKR_scaffold_2005928_Astilbe_chinensis:0.0817893418)94.7/88:0.0146420537,(gnl_onekp_DAYQ_scaffold_2057540_Mitella_pentandra:0.0269473876,((gnl_onekp_ERIA_scaffold_2075480_Heuchera_sanguinea:0.0198997364,gnl_onekp_SLOI_scaffold_2040402_Tiarella_polyphylla:0.0112686787)74.1/30:0.0020895958,gnl_onekp_CTSS_scaffold_2001463_Tellima_breviflora:0.0206480558)70.1/29:0.0011540607)100/100:0.0784653070)99.8/100:0.0578604810,gnl_onekp_SYHW_scaffold_2002217_Ribes_aff._giraldii:0.2078210455)63.5/99:0.0248844782,gnl_onekp_UWFU_scaffold_2038331_Itea_virginica:0.2047269399)97.6/100:0.0587049626,(gnl_onekp_TOKV_scaffold_2013705_Aphanopetalum_resinosum:0.4215313315,gnl_onekp_HTIP_scaffold_2011089_Paeonia_lactiflora:0.3977229727)85.1/64:0.0759842970)61.4/57:0.0157412123)98.4/82:0.0504657997,(gnl_onekp_HAEU_scaffold_2055148_Berberidopsis_beckleri:0.1253430871,gnl_onekp_QUTB_scaffold_2014152_Aextoxicon_punctatum:0.1134381413)100/100:0.0651661556)89.1/79:0.0220764700)64.6/52:0.0064262911)100/98:0.1776710636,(gnl_onekp_IWMW_scaffold_2090142_Buxus_sempervirens:0.4540689217,gnl_onekp_AALA_scaffold_2014870_Meliosma_cuneifolia:0.3338299375)64/61:0.0293169944)82.6/60:0.0244455830)95.5/93:0.0592641472,((((((gnl_onekp_YDEH_scaffold_2004145_Argemone_mexicana:0.1692495712,(gnl_onekp_RRID_scaffold_2007622_Papaver_bracteatum:0.0156792483,(gnl_onekp_IORZ_scaffold_2011917_Papaver_rhoeas:0.0152973907,(gnl_onekp_KKCW_scaffold_2004084_Papaver_somniferum:0.0151762281,gnl_onekp_EPRK_scaffold_2012048_Papaver_setigerum:0.0217755599)54.3/100:0.0071345661)1/87:0.0060449021)99.9/100:0.1640840820)100/100:0.6946083968,gnl_onekp_NJKC_scaffold_2009754_Eschscholzia_californica:0.2319872515)75.6/100:0.0489416769,(gnl_onekp_XMVD_scaffold_2013927_Chelidonium_majus:0.0845970558,gnl_onekp_XHKT_scaffold_2015193_Sanguinaria_canadensis:0.0806687896)99/100:0.0572259306)98.7/100:0.0682624690,((gnl_onekp_AUGV_scaffold_2054564_Capnoides_sempervirens:0.0235980202,gnl_onekp_ZGQD_scaffold_2014620_Corydalis_linstowiana:0.0905123816)100/100:0.1102509340,gnl_onekp_NMGG_scaffold_2064755_Hypecoum_procumbens:0.2356206466)84.9/100:0.0371755739)100/100:0.1813036715,((((gnl_onekp_YHFG_scaffold_2078108_Nandina_domestica:0.2638311285,((gnl_onekp_UPOG_scaffold_2007054_Anemone_pulsatilla:0.0000024852,gnl_onekp_ZUHO_scaffold_2138093_Anemone_hupenhensis:0.0803982280)100/100:0.4009713180,gnl_onekp_GBVZ_scaffold_2016370_Thalictrum_thalictroides:0.2914985353)99/100:0.1074626671)86.3/90:0.1275811211,gnl_onekp_WFBF_scaffold_2044527_Podophyllum_peltatum:0.3204700440)69/40:0.0392005633,gnl_onekp_VGHH_scaffold_2052143_Hydrastis_canadensis:0.1935731211)32.1/39:0.0287638761,gnl_onekp_FONV_scaffold_2011427_Greyia_sutherlandii:0.4276804713)95.2/100:0.1032309238)88.9/100:0.0581840925,gnl_onekp_QTJY_scaffold_2016239_Euptelea_pleiosperma:0.2957542453)67.9/99:0.0714424733)98.4/95:0.1094557188)93.6/94:0.1906708333,(AT3G56530:0.5200656826,(AT3G55210:0.1719556348,AT3G56560:0.3101663618)93.9/100:0.3247709382)100/100:2.0759304960)78.4/89:0.0626096979)82/52:0.0567161937)77.1/66:0.0344435007,(((gnl_onekp_KEYW_scaffold_2005971_Gonatozygon_kinahanii:1.1512007359,(gnl_onekp_YSQT_scaffold_2035669_Penium_exiguum:0.3675157293,(((((gnl_onekp_GBGT_scaffold_2022613_Xanthidium_antilopaeum:0.1982807610,gnl_onekp_HJVM_scaffold_2009840_Cosmarium_ochthodes:0.2239240248)18.2/59:0.0205026295,(gnl_onekp_MOYY_scaffold_2016149_Pleurotaenium_trabecul:0.3193804943,(gnl_onekp_ISHC_scaffold_2000717_Staurastrum_sebaldi:0.2308611377,gnl_onekp_DFDS_scaffold_2008039_Desmidium_aptogonum:0.1775017444)96.3/98:0.1600780152)80/71:0.0680046323)76/70:0.0362531911,(gnl_onekp_RPRU_scaffold_2043310_Staurodesmus_omearii:0.2818874383,gnl_onekp_WDGV_scaffold_2056357_Cosmarium_subtumidum:0.1166766202)89.7/100:0.0816263066)88.1/97:0.1113324480,gnl_onekp_RQFE_scaffold_2004292_Cosmocladium_cf._constrictum:0.4066353659)97.2/100:0.2704553217,gnl_onekp_RPQV_scaffold_2008962_Phymatodocis_nordstedtiana:0.4521802106)93.1/97:0.2213816452)84.7/97:0.3386425093)13/68:0.0975490776,gnl_onekp_XRTZ_scaffold_2008159_Roya_obtusa:0.8139570922)89.8/100:0.4020772745,(((gnl_onekp_HKZW_scaffold_2010634_Mesotaenium_caldariorum:0.7773762558,gnl_onekp_NBYP_scaffold_2056082_Mesotaenium_kramstei:0.3741194985)90.1/100:0.3351778326,gnl_onekp_JOJQ_scaffold_2006942_Cylindrocystis_cushleckae:0.7093163551)28.4/86:0.2274736073,gnl_onekp_YOXI_scaffold_2006320_Cylindrocystis_brebissonii:1.1914653224)92.3/100:0.4954370815)91.9/98:0.4851968765)92/90:0.1861059127,((((((((AT1G77450:0.4081626250,(AT1G01720:0.1158080789,gnl_onekp_XOOE_scaffold_2001545_Desmanthus_illinoensis:0.0415028082)77.3/100:0.0346788556)90.1/100:0.1332107909,(AT5G08790:0.1172396752,AT5G63790:0.1140961173)99.3/100:0.2564975118)99.8/100:0.5216366817,((gnl_onekp_BPSG_scaffold_2090858_Scouleria_aquatica:0.3762098584,(gnl_onekp_ENQF_scaffold_2001603_Lycopodium_annotinum:0.1362681741,gnl_onekp_GKAG_scaffold_2019532_Huperzia_lucidula:0.0501021297)95/100:0.2199281166)52.6/100:0.0676871423,(((AT1G52890:0.2748451293,AT3G15500:0.1504768741)83.5/100:0.1594476120,gnl_onekp_PRFO_scaffold_2022949_Agapanthus_africanus:0.3675503101)20.8/72:0.0681402764,AT4G27410:0.2946642360)100/100:0.7475525627)90.2/96:0.1795931752)91.5/96:0.1925109664,((AT1G52880:0.1087539092,AT3G15510:0.2002170038)99.8/100:0.3718806647,AT1G61110:0.5108460127)96.9/100:0.2632244450)82/93:0.1677785028,AT3G04070:0.8645194450)7/42:0.1223359579,(AT1G69490:0.3409701228,gnl_onekp_JLOV_scaffold_2001977_Pereskia_aculeata:0.4519801288)99.9/100:0.7039474448)99.9/100:0.9263153780,((AT2G33480:0.7292652740,AT5G13180:0.6849950853)89.9/100:0.4456673094,AT5G50820:2.5089751838)85.3/82:0.2604078217)71.2/63:0.1173938190,((AT5G64530:1.2582678013,(AT3G56520:0.5366216063,AT5G41090:0.5642148994)100/100:2.2791349430)88.6/90:0.3270562657,(((AT1G26870:0.4756694119,AT5G39820:0.6583410065)87.1/100:0.2720576454,(AT2G43000:0.4987606139,AT3G12910:0.6604554730)99.8/100:0.7322282194)95.9/100:0.3482334061,(AT2G17040:0.9378059010,AT2G02450:0.8475528883)99.1/99:0.5675210313)97/99:0.3527305178)29.9/38:0.0500586011)96.7/90:0.1814663066)91.9/96:0.1915226052,AT4G28530:0.9206702490)97.7/97:0.4621990046,(((AT1G76420:1.2182694236,((AT2G24430:0.7128667912,AT3G18400:0.5508459647)90.9/99:0.1674461661,((AT5G53950:0.3432588014,AT3G15170:0.6494893583)72.7/99:0.1324463843,((gnl_onekp_TWUW_scaffold_2052337_Anthoceros_agrestis_A:0.4007048119,gnl_onekp_NGTD_scaffold_2006664_Dicranum_scoparium:0.4080762832)86.3/100:0.2104849462,gnl_onekp_ZYCD_scaffold_2004762_Selaginella_acanthonota:0.5396709109)93/100:0.2213375116)68.8/99:0.1199468379)92.6/98:0.2275996150)42.9/83:0.0652536419,(((AT5G07680:0.0962055693,AT5G61430:0.1357382751)99.9/100:0.3191310110,(AT3G29035:0.1860726418,AT5G39610:0.2615658277)100/100:0.4863729967)94.2/100:0.1542098356,(AT3G04060:0.2094367320,AT5G18270:0.2603702546)100/100:0.5302530038)69.7/100:0.1279541062)57.2/91:0.2101882999,(AT1G56010:0.2529712253,AT3G12977:0.1950624168)100/100:1.0070786460)99.2/100:0.5221877898)87.9/96:0.2420157728,(gnl_onekp_NRWZ_scaffold_2007963_Metzgeria_crassipilis:0.8325329469,gnl_onekp_QPDY_scaffold_2001317_Coleochaete_irregularis:1.3982558970)37.6/89:0.3840446493)99.3/100:0.4695116958,(((AT1G33280:0.3157438099,AT4G10350:0.0703360664)100/100:0.7727109533,AT1G79580:0.7595345929)88.8/100:0.2485702088,((AT2G46770:0.0898273176,AT3G61910:0.3999860505)99.7/100:0.5070163049,AT1G32770:0.6169333278)94.1/100:0.2569167049)96.3/100:0.2801360548)80.1/90:0.1139857267)34.9/97:0.1178505507)86/100:0.1151564292)99.8/100:0.2971155363);

CONSENSUS TREE
--------------

Consensus tree is constructed from 1000bootstrap trees
Log-likelihood of consensus tree: -348427.189279
Robinson-Foulds distance between ML tree and consensus tree: 82

Branches with support >0.000000% are kept (extended consensus)
Branch lengths are optimized by maximum likelihood on original alignment
Numbers in parentheses are bootstrap supports (%)

+--AT1G12260
|
+--AT1G62700
|
|  +---AT5G62380
+--| (100)
   |  +---gnl_onekp_KJYC_scaffold_2008201_Selaginella_willdenowii
   +--| (100)
      |           +--AT2G18060
      |        +--| (100)
      |        |  +--AT4G36160
      |     +--| (100)
      |     |  +--AT5G66300
      |  +--| (90)
      |  |  +-------AT1G71930
      +--| (97)
         |                                                                         +-----------AT1G32510
         |                                                                      +--| (93)
         |                                                                      |  +--AT4G17980
         |                                                              +-------| (100)
         |                                                              |       +--AT5G46590
         |                                                           +--| (96)
         |                                                           |  +-----AT1G54330
         |                                                        +--| (96)
         |                                                        |  |  +----AT3G17730
         |                                                        |  +--| (99)
         |                                                        |     |     +--AT3G03200
         |                                                        |     +-----| (100)
         |                                                        |           +--AT5G17260
         |                                                     +--| (97)
         |                                                     |  +-------AT1G65910
         |                                                  +--| (97)
         |                                                  |  +--gnl_onekp_WLIC_scaffold_2012382_Dioon_edule
         |                                               +--| (99)
         |                                               |  |        +--gnl_onekp_CNTZ_scaffold_2041702_Oncidium_sphacelatum
         |                                               |  +--------| (100)
         |                                               |           +-----gnl_onekp_GJPF_scaffold_2013554_Allium_sativum
         |                                            +--| (99)
         |                                            |  |                          +-------gnl_onekp_KMNX_scaffold_2037930_Nucleotaenium_eifelense
         |                                            |  |                       +--| (69)
         |                                            |  |                       |  |  +----gnl_onekp_SNOX_scaffold_2023870_Planotaenium_ohtanii
         |                                            |  |                       |  +--| (95)
         |                                            |  |                       |     +-------gnl_onekp_WCQU_scaffold_2003077_Staurodesmus_convergens
         |                                            |  |                    +--| (43)
         |                                            |  |                    |  |           +--gnl_onekp_YBQN_scaffold_2130180_Odontoschisma_prostratum
         |                                            |  |                    |  |        +--| (97)
         |                                            |  |                    |  |        |  |           +--gnl_onekp_IRBN_scaffold_2167077_Scapania_nemorosa
         |                                            |  |                    |  |        |  |        +--| (100)
         |                                            |  |                    |  |        |  |        |  +--gnl_onekp_OFTV_scaffold_2022594_Barbilophozia_barbata
         |                                            |  |                    |  |        |  |     +--| (87)
         |                                            |  |                    |  |        |  |     |  |  +--gnl_onekp_HPXA_scaffold_2018727_Ptilidium_pulcherrimum
         |                                            |  |                    |  |        |  |     |  +--| (98)
         |                                            |  |                    |  |        |  |     |     +--gnl_onekp_WZYK_scaffold_2005151_Bazzania_trilobata
         |                                            |  |                    |  |        |  |  +--| (82)
         |                                            |  |                    |  |        |  |  |  |  +--gnl_onekp_KRUQ_scaffold_2113984_Porella_navicularis
         |                                            |  |                    |  |        |  |  |  +--| (100)
         |                                            |  |                    |  |        |  |  |     +--gnl_onekp_UUHD_scaffold_2017063_Porella_pinnata
         |                                            |  |                    |  |        |  +--| (88)
         |                                            |  |                    |  |        |     +--gnl_onekp_RTMU_scaffold_2184711_Calypogeia_fissa
         |                                            |  |                    |  |     +--| (79)
         |                                            |  |                    |  |     |  |  +--gnl_onekp_BNCU_scaffold_2014079_Radula_lindenbergia
         |                                            |  |                    |  |     |  +--| (78)
         |                                            |  |                    |  |     |     |  +--gnl_onekp_PIUF_scaffold_2092481_Pellia_cf._Epiphylla
         |                                            |  |                    |  |     |     +--| (100)
         |                                            |  |                    |  |     |        +--gnl_onekp_JHFI_scaffold_2113973_Pellia_neesiana
         |                                            |  |                    |  |  +--| (67)
         |                                            |  |                    |  |  |  +---gnl_onekp_YFGP_scaffold_2108334_Pallavicinia_lyellii
         |                                            |  |                    |  +--| (93)
         |                                            |  |                    |     |        +--gnl_onekp_HERT_scaffold_2045685_Sphaerocarpos_texanus
         |                                            |  |                    |     |     +--| (57)
         |                                            |  |                    |     |     |  +--gnl_onekp_TXVB_scaffold_2076318_Lunularia_cruciata
         |                                            |  |                    |     |  +--| (75)
         |                                            |  |                    |     |  |  +--gnl_onekp_WJLO_scaffold_2037978_Riccia_berychiana
         |                                            |  |                    |     +--| (79)
         |                                            |  |                    |        |    +--gnl_onekp_JPYU_scaffold_2009434_Marchantia_polymorpha
         |                                            |  |                    |        +----| (100)
         |                                            |  |                    |             +--gnl_onekp_HMHL_scaffold_2054956_Marchantia_paleacea
         |                                            |  |                 +--| (35)
         |                                            |  |                 |  |        +--gnl_onekp_XNXF_scaffold_2012327_Dendrolycopodium_obscurum
         |                                            |  |                 |  |     +--| (81)
         |                                            |  |                 |  |     |  |     +--gnl_onekp_PQTO_scaffold_2003414_Lycopodium_deuterodensum
         |                                            |  |                 |  |     |  |  +--| (100)
         |                                            |  |                 |  |     |  |  |  +--gnl_onekp_WAFT_scaffold_2008436_Diphasiastrum_digitatum
         |                                            |  |                 |  |     |  +--| (100)
         |                                            |  |                 |  |     |     |  +--gnl_onekp_UPMJ_scaffold_2004065_Pseudolycopodiella_caroliniana
         |                                            |  |                 |  |     |     +--| (100)
         |                                            |  |                 |  |     |        +--gnl_onekp_ULKT_scaffold_2021597_Lycopodiella_apressa
         |                                            |  |                 |  |  +--| (100)
         |                                            |  |                 |  |  |  |  +--gnl_onekp_GTUO_scaffold_2009518_Huperzia_selago
         |                                            |  |                 |  |  |  +--| (99)
         |                                            |  |                 |  |  |     |     +--gnl_onekp_GAON_scaffold_2002316_Huperzia_squarrosa
         |                                            |  |                 |  |  |     |  +--| (98)
         |                                            |  |                 |  |  |     |  |  +--gnl_onekp_ZZEI_scaffold_2000536_Phylloglossum_drummondii
         |                                            |  |                 |  |  |     +--| (98)
         |                                            |  |                 |  |  |        +--gnl_onekp_CBAE_scaffold_2006316_Huperzia_myrisinites
         |                                            |  |                 |  +--| (33)
         |                                            |  |                 |     |      +--gnl_onekp_TFYI_scaffold_2004093_Marchantia_emarginata
         |                                            |  |                 |     |  +---| (100)
         |                                            |  |                 |     |  |   +--gnl_onekp_ILBQ_scaffold_2047471_Conocephalum_conicum
         |                                            |  |                 |     +--| (67)
         |                                            |  |                 |        +---gnl_onekp_WDCW_scaffold_2001795_Mesotaenium_endlicherianum
         |                                            |  |              +--| (69)
         |                                            |  |              |  |           +--gnl_onekp_LGDQ_scaffold_2044255_Selaginella_apoda
         |                                            |  |              |  |        +--| (100)
         |                                            |  |              |  |        |  +--gnl_onekp_ABIJ_scaffold_2039340_Selaginella_lepidophylla
         |                                            |  |              |  |     +--| (96)
         |                                            |  |              |  |     |  +--gnl_onekp_JKAA_scaffold_2180430_Selaginella_wallacei
         |                                            |  |              |  |  +--| (99)
         |                                            |  |              |  |  |  +--gnl_onekp_ZFGK_scaffold_2041603_Selaginella_kraussiana
         |                                            |  |              |  +--| (95)
         |                                            |  |              |     +----gnl_onekp_PKOX_scaffold_2101023_Isoetes_tegetiformans
         |                                            |  |           +--| (94)
         |                                            |  |           |  |        +--gnl_onekp_FAJB_scaffold_2057676_Paraphymatoceros_hallii
         |                                            |  |           |  |     +--| (98)
         |                                            |  |           |  |     |  +--gnl_onekp_WCZB_scaffold_2119977_Phaeoceros_carolinianus
         |                                            |  |           |  |  +--| (99)
         |                                            |  |           |  |  |  |     +--gnl_onekp_UCRN_scaffold_2010968_Megaceros_tosanus
         |                                            |  |           |  |  |  |  +--| (96)
         |                                            |  |           |  |  |  |  |  |  +--gnl_onekp_DXOU_scaffold_2002174_Nothoceros_aenigmaticus
         |                                            |  |           |  |  |  |  |  +--| (96)
         |                                            |  |           |  |  |  |  |     +--gnl_onekp_TCBC_scaffold_2007085_Megaceros_vincentianus
         |                                            |  |           |  |  |  +--| (93)
         |                                            |  |           |  |  |     +--gnl_onekp_AKXB_scaffold_2006380_Phaeomegaceros_coriaceus
         |                                            |  |           |  +--| (100)
         |                                            |  |           |     +--gnl_onekp_ANON_scaffold_2001623_Leiosporoceros_dussii_B
         |                                            |  |        +--| (97)
         |                                            |  |        |  |     +--gnl_onekp_GOWD_scaffold_2008229_Sphagnum_lescurii
         |                                            |  |        |  |  +--| (100)
         |                                            |  |        |  |  |  |  +--gnl_onekp_WOGB_scaffold_2002608_Andreaea_rupestris
         |                                            |  |        |  |  |  +--| (43)
         |                                            |  |        |  |  |     |                                                  +--gnl_onekp_ZACW_scaffold_2014187_Leucodon_sciuroides
         |                                            |  |        |  |  |     |                                               +--| (100)
         |                                            |  |        |  |  |     |                                               |  +--gnl_onekp_IGUH_scaffold_2013458_Schwetschkeopsis_fabronia
         |                                            |  |        |  |  |     |                                            +--| (49)
         |                                            |  |        |  |  |     |                                            |  +--gnl_onekp_JADL_scaffold_2048956_Rhynchostegium_serrulatum
         |                                            |  |        |  |  |     |                                         +--| (70)
         |                                            |  |        |  |  |     |                                         |  +--gnl_onekp_TMAJ_scaffold_2183638_Neckera_douglasii
         |                                            |  |        |  |  |     |                                      +--| (69)
         |                                            |  |        |  |  |     |                                      |  +--gnl_onekp_EEMJ_scaffold_2007287_Thuidium_delicatulum
         |                                            |  |        |  |  |     |                                   +--| (68)
         |                                            |  |        |  |  |     |                                   |  +--gnl_onekp_TAVP_scaffold_2012906_Calliergon_cordifolium
         |                                            |  |        |  |  |     |                                +--| (97)
         |                                            |  |        |  |  |     |                                |  |  +--gnl_onekp_QKQO_scaffold_2010336_Pseudotaxiphyllum_elegans
         |                                            |  |        |  |  |     |                                |  +--| (71)
         |                                            |  |        |  |  |     |                                |     +--gnl_onekp_WSPM_scaffold_2045460_Rhytidiadelphus_loreus
         |                                            |  |        |  |  |     |                             +--| (100)
         |                                            |  |        |  |  |     |                             |  +--gnl_onekp_DHWX_scaffold_2012970_Fontinalis_antipyretica
         |                                            |  |        |  |  |     |                          +--| (83)
         |                                            |  |        |  |  |     |                          |  +--gnl_onekp_CMEQ_scaffold_2016326_Orthotrichum_lyellii
         |                                            |  |        |  |  |     |                       +--| (99)
         |                                            |  |        |  |  |     |                       |  +--gnl_onekp_WNGH_scaffold_2014441_Aulacomnium_heterostichum
         |                                            |  |        |  |  |     |                    +--| (58)
         |                                            |  |        |  |  |     |                    |  +--gnl_onekp_FFPD_scaffold_2010318_Ceratodon_purpureus
         |                                            |  |        |  |  |     |                 +--| (59)
         |                                            |  |        |  |  |     |                 |  +--gnl_onekp_YWNF_scaffold_2012284_Hedwigia_ciliata
         |                                            |  |        |  |  |     |              +--| (58)
         |                                            |  |        |  |  |     |              |  |  +--gnl_onekp_XWHK_scaffold_2050303_Funaria
         |                                            |  |        |  |  |     |              |  +--| (100)
         |                                            |  |        |  |  |     |              |     +--gnl_onekp_JMXW_scaffold_2002630_Bryum_argenteum
         |                                            |  |        |  |  |     |           +--| (94)
         |                                            |  |        |  |  |     |           |  |     +--gnl_onekp_VMXJ_scaffold_2004633_Leucobryum_albidum
         |                                            |  |        |  |  |     |           |  |  +--| (95)
         |                                            |  |        |  |  |     |           |  |  |  +--gnl_onekp_RGKI_scaffold_2010730_Leucobryum_glaucum
         |                                            |  |        |  |  |     |           |  +--| (58)
         |                                            |  |        |  |  |     |           |     |  +--gnl_onekp_GRKU_scaffold_2007971_Syntrichia_princeps
         |                                            |  |        |  |  |     |           |     +--| (99)
         |                                            |  |        |  |  |     |           |        +--gnl_onekp_ZQRI_scaffold_2001895_Timmia_austriaca
         |                                            |  |        |  |  |     |        +--| (97)
         |                                            |  |        |  |  |     |        |  |           +--gnl_onekp_LNSF_scaffold_2004460_Hypnum_subimponens
         |                                            |  |        |  |  |     |        |  |        +--| (100)
         |                                            |  |        |  |  |     |        |  |        |  +--gnl_onekp_MIRS_scaffold_2087392_Climacium_dendroides
         |                                            |  |        |  |  |     |        |  |     +--| (100)
         |                                            |  |        |  |  |     |        |  |     |  +--gnl_onekp_BGXB_scaffold_2082045_Plagiomnium_insigne
         |                                            |  |        |  |  |     |        |  |  +--| (100)
         |                                            |  |        |  |  |     |        |  |  |  +--gnl_onekp_ORKS_scaffold_2010031_Philonotis_fontana
         |                                            |  |        |  |  |     |        |  +--| (96)
         |                                            |  |        |  |  |     |        |     |  +--gnl_onekp_ABCD_scaffold_2001497_Niphotrichum_elongatum
         |                                            |  |        |  |  |     |        |     +--| (99)
         |                                            |  |        |  |  |     |        |        +--gnl_onekp_RDOO_scaffold_2013186_Racomitrium_varium
         |                                            |  |        |  |  |     |     +--| (99)
         |                                            |  |        |  |  |     |     |  +--gnl_onekp_KEFD_scaffold_2061656_Encalypta_streptocarpa
         |                                            |  |        |  |  |     |  +--| (100)
         |                                            |  |        |  |  |     |  |  |  +--gnl_onekp_HRWG_scaffold_2017305_Buxbaumia_aphylla
         |                                            |  |        |  |  |     |  |  +--| (98)
         |                                            |  |        |  |  |     |  |     +--gnl_onekp_AWOI_scaffold_2013902_Diphyscium_foliosum
         |                                            |  |        |  |  |     +--| (100)
         |                                            |  |        |  |  |        |  +--gnl_onekp_ZTHV_scaffold_2003975_Atrichum_angustatum
         |                                            |  |        |  |  |        +--| (100)
         |                                            |  |        |  |  |           +--gnl_onekp_HVBQ_scaffold_2022570_Tetraphis_pellucida
         |                                            |  |        |  +--| (100)
         |                                            |  |        |     +--gnl_onekp_SKQD_scaffold_2012181_Takakia_lepidozioides
         |                                            |  |     +--| (99)
         |                                            |  |     |  |  +--gnl_onekp_UHLI_scaffold_2022113_Sphagnum_recurvatum
         |                                            |  |     |  +--| (100)
         |                                            |  |     |     +--gnl_onekp_RCBT_scaffold_2008567_Sphagnum_palustre
         |                                            |  |  +--| (86)
         |                                            |  |  |  |     +--gnl_onekp_NHCM_scaffold_2012049_Angiopteris_evecta
         |                                            |  |  |  |  +--| (100)
         |                                            |  |  |  |  |  +--gnl_onekp_UGNK_scaffold_2002682_Marattia_attenuata
         |                                            |  |  |  +--| (100)
         |                                            |  |  |     |        +--gnl_onekp_EEAQ_scaffold_2018411_Sceptridium_dissectum
         |                                            |  |  |     |     +--| (100)
         |                                            |  |  |     |     |  +--gnl_onekp_WTJG_scaffold_2014657_Ophioglossum_vulgatum
         |                                            |  |  |     |  +--| (88)
         |                                            |  |  |     |  |  |  +---gnl_onekp_QVMR_scaffold_2013525_Psilotum_nudum
         |                                            |  |  |     |  |  +--| (100)
         |                                            |  |  |     |  |     |      +--gnl_onekp_JVSZ_scaffold_2005869_Equisetum_hymale
         |                                            |  |  |     |  |     +------| (100)
         |                                            |  |  |     |  |            +--gnl_onekp_CAPN_scaffold_2041115_Equisetum_diffusum
         |                                            |  |  |     +--| (99)
         |                                            |  |  |        |  +---gnl_onekp_QIAD_scaffold_2050492_Hymenophyllum_bivalve
         |                                            |  |  |        +--| (89)
         |                                            |  |  |           |      +--gnl_onekp_EWXK_scaffold_2018434_Thyrsopteris_elegans
         |                                            |  |  |           |  +---| (100)
         |                                            |  |  |           |  |   +-----gnl_onekp_CVEG_scaffold_2000277_Azolla_cf._caroliniana
         |                                            |  |  |           +--| (100)
         |                                            |  |  |              +------gnl_onekp_PSKY_scaffold_2051529_Asplenium_nidus
         |                                            |  +--| (95)
         |                                            |     |        +----------gnl_onekp_MROH_scaffold_2003301_Thelypteris_acuminata
         |                                            |     |     +--| (99)
         |                                            |     |     |  +--gnl_onekp_ALVQ_scaffold_2012767_Tmesipteris_parva
         |                                            |     |  +--| (97)
         |                                            |     |  |  |  +--gnl_onekp_DFHO_scaffold_2058413_Danaea_nodosa
         |                                            |     |  |  +--| (87)
         |                                            |     |  |     +--gnl_onekp_BEGM_scaffold_2012451_Botrypus_virginianus
         |                                            |     +--| (100)
         |                                            |        |     +--gnl_onekp_MEKP_scaffold_2108754_Dipteris_conjugata
         |                                            |        |  +--| (87)
         |                                            |        |  |  |           +--gnl_onekp_PNZO_scaffold_2002927_Culcita_macrocarpa
         |                                            |        |  |  |        +--| (96)
         |                                            |        |  |  |        |  +--gnl_onekp_KIIX_scaffold_2001649_Pilularia_globulifera
         |                                            |        |  |  |     +--| (82)
         |                                            |        |  |  |     |  |                          +--gnl_onekp_KJZG_scaffold_2012649_Asplenium_platyneuron
         |                                            |        |  |  |     |  |                       +--| (98)
         |                                            |        |  |  |     |  |                       |  +--gnl_onekp_FCHS_scaffold_2065889_Deparia_lobato
         |                                            |        |  |  |     |  |                    +--| (96)
         |                                            |        |  |  |     |  |                    |  +--gnl_onekp_VITX_scaffold_2100145_Blechnum_spicant
         |                                            |        |  |  |     |  |                 +--| (96)
         |                                            |        |  |  |     |  |                 |  +--gnl_onekp_HTFH_scaffold_2009407_Onoclea_sensibilis
         |                                            |        |  |  |     |  |              +--| (59)
         |                                            |        |  |  |     |  |              |  |  +--gnl_onekp_UFJN_scaffold_2090403_Diplazium_wichurae
         |                                            |        |  |  |     |  |              |  +--| (54)
         |                                            |        |  |  |     |  |              |     +--gnl_onekp_HEGQ_scaffold_2007692_Gymnocarpium_dryopteris
         |                                            |        |  |  |     |  |           +--| (55)
         |                                            |        |  |  |     |  |           |  +--gnl_onekp_RICC_scaffold_2006005_Cystopteris_reevesiana
         |                                            |        |  |  |     |  |        +--| (98)
         |                                            |        |  |  |     |  |        |  +--gnl_onekp_HNDZ_scaffold_2023108_Cystopteris_utahensis
         |                                            |        |  |  |     |  |     +--| (66)
         |                                            |        |  |  |     |  |     |  +--gnl_onekp_OQWW_scaffold_2038247_Davallia_fejeensis
         |                                            |        |  |  |     |  |  +--| (100)
         |                                            |        |  |  |     |  |  |  +--gnl_onekp_ORJE_scaffold_2013436_Cibotium_glaucum
         |                                            |        |  |  |     |  +--| (100)
         |                                            |        |  |  |     |     |     +--gnl_onekp_POPJ_scaffold_2005696_Pteris_vittata
         |                                            |        |  |  |     |     |  +--| (100)
         |                                            |        |  |  |     |     |  |  +--gnl_onekp_FLTD_scaffold_2015389_Pteris_ensigormis
         |                                            |        |  |  |     |     +--| (87)
         |                                            |        |  |  |     |        +--gnl_onekp_WCLG_scaffold_2009539_Adiantum_aleuticum
         |                                            |        |  |  |  +--| (100)
         |                                            |        |  |  |  |  +--gnl_onekp_UWOD_scaffold_2004083_Plagiogyria_japonica
         |                                            |        |  |  +--| (99)
         |                                            |        |  |     |     +--gnl_onekp_PBUU_scaffold_2004173_Lygodium_japonicum
         |                                            |        |  |     |  +--| (100)
         |                                            |        |  |     |  |  +--gnl_onekp_CQPW_scaffold_2012657_Anemia_tomentosa
         |                                            |        |  |     +--| (100)
         |                                            |        |  |        |                 +--gnl_onekp_OCZL_scaffold_2000131_Homalosorus_pycnocarpos
         |                                            |        |  |        |              +--| (69)
         |                                            |        |  |        |              |  |     +--gnl_onekp_ZQYU_scaffold_2008915_Polypodium_plectolens
         |                                            |        |  |        |              |  |  +--| (64)
         |                                            |        |  |        |              |  |  |  +--gnl_onekp_UJWU_scaffold_2072565_Pleopeltis_polypodioides
         |                                            |        |  |        |              |  +--| (100)
         |                                            |        |  |        |              |     |     +--gnl_onekp_GYFU_scaffold_2001460_Polypodium_hesperium
         |                                            |        |  |        |              |     |  +--| (100)
         |                                            |        |  |        |              |     |  |  +--gnl_onekp_YLJA_scaffold_2073932_Polypodium_amorphum
         |                                            |        |  |        |              |     +--| (100)
         |                                            |        |  |        |              |        +--gnl_onekp_CJNT_scaffold_2012530_Polypodium_glycyrrhiza
         |                                            |        |  |        |           +--| (95)
         |                                            |        |  |        |           |  |           +--gnl_onekp_YOWV_scaffold_2013221_Cystopteris_protrusa
         |                                            |        |  |        |           |  |        +--| (100)
         |                                            |        |  |        |           |  |        |  +--gnl_onekp_XXHP_scaffold_2090635_Cystopteris_fragilis
         |                                            |        |  |        |           |  |     +--| (71)
         |                                            |        |  |        |           |  |     |  |  +--gnl_onekp_YJJY_scaffold_2015576_Woodsia_scopulina
         |                                            |        |  |        |           |  |     |  +--| (98)
         |                                            |        |  |        |           |  |     |     +--gnl_onekp_YQEC_scaffold_2010757_Woodsia_ilvensis
         |                                            |        |  |        |           |  |  +--| (59)
         |                                            |        |  |        |           |  |  |  |     +--gnl_onekp_URCP_scaffold_2015029_Athyrium_filix_femina
         |                                            |        |  |        |           |  |  |  |  +--| (100)
         |                                            |        |  |        |           |  |  |  |  |  +--gnl_onekp_AFPO_scaffold_2012060_Blechnum_spicant
         |                                            |        |  |        |           |  |  |  +--| (88)
         |                                            |        |  |        |           |  |  |     |  +--gnl_onekp_WGTU_scaffold_2010743_Leucostegia_immersa
         |                                            |        |  |        |           |  |  |     +--| (96)
         |                                            |        |  |        |           |  |  |        +--gnl_onekp_NWWI_scaffold_2022851_Nephrolepis_exaltata
         |                                            |        |  |        |           |  +--| (69)
         |                                            |        |  |        |           |     |        +--gnl_onekp_GSXD_scaffold_2016316_Myriopteris_eatonii
         |                                            |        |  |        |           |     |     +--| (99)
         |                                            |        |  |        |           |     |     |  |     +--gnl_onekp_ZXJO_scaffold_2007433_Hemionitis_arifolia
         |                                            |        |  |        |           |     |     |  |  +--| (61)
         |                                            |        |  |        |           |     |     |  |  |  |  +--gnl_onekp_DCDT_scaffold_2005712_Cheilanthes_arizonica
         |                                            |        |  |        |           |     |     |  |  |  +--| (82)
         |                                            |        |  |        |           |     |     |  |  |     |  +--gnl_onekp_YCKE_scaffold_2002377_Notholaena_montieliae
         |                                            |        |  |        |           |     |     |  |  |     +--| (97)
         |                                            |        |  |        |           |     |     |  |  |        +--gnl_onekp_UJTT_scaffold_2001215_Pityrogramma_trifoliata
         |                                            |        |  |        |           |     |     |  +--| (98)
         |                                            |        |  |        |           |     |     |     |  +--gnl_onekp_XDDT_scaffold_2019089_Argyrochosma_nivea
         |                                            |        |  |        |           |     |     |     +--| (88)
         |                                            |        |  |        |           |     |     |        +--gnl_onekp_JBLI_scaffold_2006314_Danaea_sp
         |                                            |        |  |        |           |     |  +--| (87)
         |                                            |        |  |        |           |     |  |  |  +--gnl_onekp_BMJR_scaffold_2063838_Adiantum_tenerum
         |                                            |        |  |        |           |     |  |  +--| (88)
         |                                            |        |  |        |           |     |  |     |  +--gnl_onekp_SKYV_scaffold_2014399_Vittaria_lineata
         |                                            |        |  |        |           |     |  |     +--| (100)
         |                                            |        |  |        |           |     |  |        +--gnl_onekp_NDUV_scaffold_2001232_Vittaria_appalachiana
         |                                            |        |  |        |           |     +--| (97)
         |                                            |        |  |        |           |        |  +--gnl_onekp_WQML_scaffold_2066668_Cryptogramma_acrostichoides
         |                                            |        |  |        |           |        +--| (83)
         |                                            |        |  |        |           |           +--gnl_onekp_PIVW_scaffold_2010962_Ceratopteris_thalictroides
         |                                            |        |  |        |        +--| (97)
         |                                            |        |  |        |        |  +--gnl_onekp_FQGQ_scaffold_2074568_Polystichum_acrostichoides
         |                                            |        |  |        |     +--| (100)
         |                                            |        |  |        |     |  +--gnl_onekp_VVRN_scaffold_2008752_Lonchitis_hirsuta
         |                                            |        |  |        |  +--| (100)
         |                                            |        |  |        |  |  |  +--gnl_onekp_MTGC_scaffold_2042816_Dennstaedtia
         |                                            |        |  |        |  |  +--| (99)
         |                                            |        |  |        |  |     |  +--gnl_onekp_NOKI_scaffold_2008122_Lindsaea_linearis
         |                                            |        |  |        |  |     +--| (100)
         |                                            |        |  |        |  |        +--gnl_onekp_YIXP_scaffold_2009255_Lindsaea_microphylla
         |                                            |        |  |        +--| (100)
         |                                            |        |  |           +--gnl_onekp_GANB_scaffold_2012589_Cyathea_spinulosa
         |                                            |        +--| (88)
         |                                            |           |  +--gnl_onekp_VIBO_scaffold_2005101_Osmunda_javanica
         |                                            |           +--| (100)
         |                                            |              +--gnl_onekp_RFMZ_scaffold_2005846_Osmundastrum_cinnamomeum_B
         |                                         +--| (98)
         |                                         |  |  +--gnl_onekp_XZUY_scaffold_2013599_Cycas_micholitzii
         |                                         |  +--| (100)
         |                                         |     |     +--gnl_onekp_KAWQ_scaffold_2011817_Stangeria_eriopus
         |                                         |     |  +--| (100)
         |                                         |     |  |  +--gnl_onekp_GNQG_scaffold_2013825_Encephalartos_barteri
         |                                         |     +--| (84)
         |                                         |        |                          +--gnl_onekp_AREG_scaffold_2068864_Nothotsuga_longibracteata
         |                                         |        |                       +--| (100)
         |                                         |        |                       |  +--gnl_onekp_GAMH_scaffold_2057881_Tsuga_heterophylla
         |                                         |        |                    +--| (99)
         |                                         |        |                    |  |  +--gnl_onekp_AQFM_scaffold_2010075_Pseudolarix_amabilis
         |                                         |        |                    |  +--| (100)
         |                                         |        |                    |     +--gnl_onekp_TFDQ_scaffold_2114767_Monoclea_gottschei
         |                                         |        |                 +--| (63)
         |                                         |        |                 |  |  +--gnl_onekp_VSRH_scaffold_2009490_Abies_lasiocarpa
         |                                         |        |                 |  +--| (63)
         |                                         |        |                 |     +--gnl_onekp_JUWL_scaffold_2015728_Keteleeria_evelyniana
         |                                         |        |              +--| (96)
         |                                         |        |              |  +--gnl_onekp_GGEA_scaffold_2015741_Cedrus_libani
         |                                         |        |           +--| (99)
         |                                         |        |           |  |              +--gnl_onekp_MFTM_scaffold_2017440_Pinus_jeffreyi
         |                                         |        |           |  |           +--| (100)
         |                                         |        |           |  |           |  +--gnl_onekp_JBND_scaffold_2073351_Pinus_ponderosa
         |                                         |        |           |  |        +--| (100)
         |                                         |        |           |  |        |  +--gnl_onekp_DZQM_scaffold_2055969_Pinus_radiata
         |                                         |        |           |  |     +--| (100)
         |                                         |        |           |  |     |  +--gnl_onekp_IIOL_scaffold_2079860_Pinus_parviflora
         |                                         |        |           |  |  +--| (100)
         |                                         |        |           |  |  |  +--gnl_onekp_NPRL_scaffold_2010878_Cathaya_agryrophylla
         |                                         |        |           |  +--| (100)
         |                                         |        |           |     +--gnl_onekp_AWQB_scaffold_2012002_Picea_engelmanii
         |                                         |        |        +--| (100)
         |                                         |        |        |  |  +--gnl_onekp_IOVS_scaffold_2057589_Pseudotsuga_menziesii
         |                                         |        |        |  +--| (100)
         |                                         |        |        |     +--gnl_onekp_WVWN_scaffold_2008773_Larix_speciosa
         |                                         |        |     +--| (100)
         |                                         |        |     |  |     +--gnl_onekp_GTHK_scaffold_2009678_Gnetum_montanum
         |                                         |        |     |  |  +--| (100)
         |                                         |        |     |  |  |  +--gnl_onekp_TOXE_scaffold_2062931_Welwitschia_mirabilis
         |                                         |        |     |  +--| (100)
         |                                         |        |     |     +--gnl_onekp_VDAO_scaffold_2001664_Ephedra_sinica
         |                                         |        |  +--| (94)
         |                                         |        |  |  |                 +--gnl_onekp_QSNJ_scaffold_2069277_Taiwania_cryptomerioides
         |                                         |        |  |  |              +--| (51)
         |                                         |        |  |  |              |  +--gnl_onekp_OUOI_scaffold_2008513_Cunninghamia_lanceolata
         |                                         |        |  |  |           +--| (97)
         |                                         |        |  |  |           |  |                          +--gnl_onekp_XQSG_scaffold_2011293_Microbiota_decussata
         |                                         |        |  |  |           |  |                       +--| (100)
         |                                         |        |  |  |           |  |                       |  +--gnl_onekp_BUWV_scaffold_2055131_Platycladus_orientalis
         |                                         |        |  |  |           |  |                    +--| (99)
         |                                         |        |  |  |           |  |                    |  +--gnl_onekp_FRPM_scaffold_2062322_Calocedrus_decurrens
         |                                         |        |  |  |           |  |                 +--| (99)
         |                                         |        |  |  |           |  |                 |  |  +--gnl_onekp_AIGO_scaffold_2010964_Chamaecyparis_lawsoniana
         |                                         |        |  |  |           |  |                 |  +--| (100)
         |                                         |        |  |  |           |  |                 |     |  +--gnl_onekp_XMGP_scaffold_2012496_Juniperus_scopulorum
         |                                         |        |  |  |           |  |                 |     +--| (100)
         |                                         |        |  |  |           |  |                 |        +--gnl_onekp_QNGJ_scaffold_2004525_Cupressus_dupreziana
         |                                         |        |  |  |           |  |              +--| (99)
         |                                         |        |  |  |           |  |              |  |     +--gnl_onekp_UEVI_scaffold_2010931_Fokienia_hodginsii
         |                                         |        |  |  |           |  |              |  |  +--| (89)
         |                                         |        |  |  |           |  |              |  |  |  |  +--gnl_onekp_FHST_scaffold_2009596_Taxodium_distichum
         |                                         |        |  |  |           |  |              |  |  |  +--| (100)
         |                                         |        |  |  |           |  |              |  |  |     |  +--gnl_onekp_DSXO_scaffold_2011611_Cryptomeria_japonica
         |                                         |        |  |  |           |  |              |  |  |     +--| (100)
         |                                         |        |  |  |           |  |              |  |  |        +--gnl_onekp_OXGJ_scaffold_2048259_Glyptostrobus_pensilis
         |                                         |        |  |  |           |  |              |  +--| (94)
         |                                         |        |  |  |           |  |              |     |  +--gnl_onekp_VFYZ_scaffold_2007730_Thuja_plicata
         |                                         |        |  |  |           |  |              |     +--| (100)
         |                                         |        |  |  |           |  |              |        +--gnl_onekp_NKIN_scaffold_2014316_Thujopsis_dolabrata
         |                                         |        |  |  |           |  |           +--| (98)
         |                                         |        |  |  |           |  |           |  +--gnl_onekp_ETCJ_scaffold_2005635_Pilgerodendron_uviferum
         |                                         |        |  |  |           |  |        +--| (98)
         |                                         |        |  |  |           |  |        |  |  +--gnl_onekp_YYPE_scaffold_2007024_Austrocedrus_chilensis
         |                                         |        |  |  |           |  |        |  +--| (98)
         |                                         |        |  |  |           |  |        |     |     +--gnl_onekp_GKCZ_scaffold_2013972_Diselma_archeri
         |                                         |        |  |  |           |  |        |     |  +--| (100)
         |                                         |        |  |  |           |  |        |     |  |  +--gnl_onekp_AUDE_scaffold_2009193_Widdringtonia_cedarbergensis
         |                                         |        |  |  |           |  |        |     +--| (98)
         |                                         |        |  |  |           |  |        |        |  +--gnl_onekp_JDQB_scaffold_2072508_Neocallitropsis_pancheri
         |                                         |        |  |  |           |  |        |        +--| (100)
         |                                         |        |  |  |           |  |        |           |  +--gnl_onekp_IFLI_scaffold_2007532_Callitris_gracilis
         |                                         |        |  |  |           |  |        |           +--| (100)
         |                                         |        |  |  |           |  |        |              +--gnl_onekp_RMMV_scaffold_2059710_Callitris_macleayana
         |                                         |        |  |  |           |  |     +--| (100)
         |                                         |        |  |  |           |  |     |  +--gnl_onekp_OVIJ_scaffold_2013497_Papuacedrus_papuana
         |                                         |        |  |  |           |  |  +--| (70)
         |                                         |        |  |  |           |  |  |  |     +--gnl_onekp_NRXL_scaffold_2002621_Metasequoia_glyptostroboides
         |                                         |        |  |  |           |  |  |  |  +--| (100)
         |                                         |        |  |  |           |  |  |  |  |  +--gnl_onekp_QFAE_scaffold_2005794_Sequoiadendron_giganteum
         |                                         |        |  |  |           |  |  |  +--| (71)
         |                                         |        |  |  |           |  |  |     +--gnl_onekp_HBGV_scaffold_2001619_Sequoia_sempervirens
         |                                         |        |  |  |           |  +--| (100)
         |                                         |        |  |  |           |     +--gnl_onekp_XIRK_scaffold_2009162_Athrotaxis_cupressoides
         |                                         |        |  |  |        +--| (94)
         |                                         |        |  |  |        |  |        +--gnl_onekp_EFMS_scaffold_2012239_Torreya_taxifolia
         |                                         |        |  |  |        |  |     +--| (100)
         |                                         |        |  |  |        |  |     |  +--gnl_onekp_HQOM_scaffold_2018108_Torreya_nucifera
         |                                         |        |  |  |        |  |  +--| (100)
         |                                         |        |  |  |        |  |  |  |  +--gnl_onekp_WYAJ_scaffold_2008308_Cephalotaxus_harringtonia
         |                                         |        |  |  |        |  |  |  +--| (95)
         |                                         |        |  |  |        |  |  |     +--gnl_onekp_IAJW_scaffold_2151595_Amentotaxus_argotaenia
         |                                         |        |  |  |        |  +--| (100)
         |                                         |        |  |  |        |     |     +--gnl_onekp_ZYAX_scaffold_2012721_Taxus_cuspidata
         |                                         |        |  |  |        |     |  +--| (97)
         |                                         |        |  |  |        |     |  |  |  +--gnl_onekp_YLPM_scaffold_2006266_Pseudotaxus_chienii
         |                                         |        |  |  |        |     |  |  +--| (100)
         |                                         |        |  |  |        |     |  |     +--gnl_onekp_BTTS_scaffold_2011277_Austrotaxus_spicata
         |                                         |        |  |  |        |     +--| (100)
         |                                         |        |  |  |        |        +--gnl_onekp_WWSS_scaffold_2011076_Taxus_baccata
         |                                         |        |  |  |     +--| (88)
         |                                         |        |  |  |     |  +--gnl_onekp_YFZK_scaffold_2008547_Sciadopitys_verticillata
         |                                         |        |  |  |  +--| (94)
         |                                         |        |  |  |  |  |                 +--gnl_onekp_XLGK_scaffold_2008211_Podocarpus_rubens
         |                                         |        |  |  |  |  |              +--| (100)
         |                                         |        |  |  |  |  |              |  |              +--gnl_onekp_ROWR_scaffold_2011488_Falcatifolium_taxoides
         |                                         |        |  |  |  |  |              |  |           +--| (39)
         |                                         |        |  |  |  |  |              |  |           |  +--gnl_onekp_IZGN_scaffold_2013475_Dacrydium_balansae
         |                                         |        |  |  |  |  |              |  |        +--| (29)
         |                                         |        |  |  |  |  |              |  |        |  |  +--gnl_onekp_FMWZ_scaffold_2012625_Dacrycarpus_compactus
         |                                         |        |  |  |  |  |              |  |        |  +--| (98)
         |                                         |        |  |  |  |  |              |  |        |     +--gnl_onekp_HILW_scaffold_2005748_Acmopyle_pancheri
         |                                         |        |  |  |  |  |              |  |     +--| (37)
         |                                         |        |  |  |  |  |              |  |     |  +--gnl_onekp_MHGD_scaffold_2075850_Microcachrys_tetragona
         |                                         |        |  |  |  |  |              |  |  +--| (88)
         |                                         |        |  |  |  |  |              |  |  |  |  +--gnl_onekp_SCEB_scaffold_2055632_Podocarpus_coriaceus
         |                                         |        |  |  |  |  |              |  |  |  +--| (99)
         |                                         |        |  |  |  |  |              |  |  |     |  +--gnl_onekp_VGSX_scaffold_2010379_Retrophyllum_minus
         |                                         |        |  |  |  |  |              |  |  |     +--| (57)
         |                                         |        |  |  |  |  |              |  |  |        +--gnl_onekp_UUJS_scaffold_2009837_Nageia_nagi
         |                                         |        |  |  |  |  |              |  +--| (96)
         |                                         |        |  |  |  |  |              |     +--gnl_onekp_QCGM_scaffold_2011211_Saxegothaea_conspicua
         |                                         |        |  |  |  |  |           +--| (100)
         |                                         |        |  |  |  |  |           |  |  +--gnl_onekp_EGLZ_scaffold_2008913_Prumnopitys_andina
         |                                         |        |  |  |  |  |           |  +--| (100)
         |                                         |        |  |  |  |  |           |     +--gnl_onekp_KLGF_scaffold_2094635_Sundacarpus_amarus
         |                                         |        |  |  |  |  |        +--| (100)
         |                                         |        |  |  |  |  |        |  |     +--gnl_onekp_OWFC_scaffold_2002892_Halocarpus_bidwillii
         |                                         |        |  |  |  |  |        |  |  +--| (98)
         |                                         |        |  |  |  |  |        |  |  |  +--gnl_onekp_BBDD_scaffold_2004661_Microstrobos_fitzgeraldii
         |                                         |        |  |  |  |  |        |  +--| (71)
         |                                         |        |  |  |  |  |        |     +--gnl_onekp_JRNA_scaffold_2012861_Phyllocladus_hypohyllus
         |                                         |        |  |  |  |  |     +--| (98)
         |                                         |        |  |  |  |  |     |  +--gnl_onekp_JZVE_scaffold_2007702_Parasitaxus_usta
         |                                         |        |  |  |  |  |  +--| (84)
         |                                         |        |  |  |  |  |  |  +--gnl_onekp_ZQWM_scaffold_2092548_Lagarostrobos_franklinii
         |                                         |        |  |  |  |  +--| (98)
         |                                         |        |  |  |  |     +--gnl_onekp_CDFR_scaffold_2065176_Manoao_colensoi
         |                                         |        |  |  +--| (94)
         |                                         |        |  |     +--gnl_onekp_XTZO_scaffold_2013966_Araucaria_rulei
         |                                         |        +--| (83)
         |                                         |           +------gnl_onekp_URDJ_scaffold_2004128_Amborella_trichopoda
         |                                      +--| (97)
         |                                      |  +--gnl_onekp_SGTW_scaffold_2002884_Ginkgo_biloba
         |                                   +--| (99)
         |                                   |  |    +--gnl_onekp_RSCE_scaffold_2007225_Wollemia_nobilis
         |                                   |  +----| (100)
         |                                   |       +--gnl_onekp_MIXZ_scaffold_2014151_Agathis_robusta
         |                                +--| (99)
         |                                |  |  +--gnl_onekp_NWMY_scaffold_2008999_Kadsura_heteroclite
         |                                |  +--| (99)
         |                                |     |     +--gnl_onekp_VYLQ_scaffold_2012084_Cassytha_filiformis
         |                                |     |  +--| (100)
         |                                |     |  |  +--gnl_onekp_KAYP_scaffold_2002989_Lindera_benzoin
         |                                |     +--| (99)
         |                                |        |                        +--gnl_onekp_ROEI_scaffold_2011138_Cymbopogon_nardus
         |                                |        |                     +--| (100)
         |                                |        |                     |  +--gnl_onekp_YPIC_scaffold_2005317_Microstegium_vimineum
         |                                |        |                  +--| (100)
         |                                |        |                  |  |        +--gnl_onekp_XBKS_scaffold_2063718_Thyridolepis_mitchelliana
         |                                |        |                  |  |     +--| (100)
         |                                |        |                  |  |     |  +--gnl_onekp_WCOR_scaffold_2004680_Thyridolepis_multiculmis
         |                                |        |                  |  |  +--| (100)
         |                                |        |                  |  |  |  |     +--gnl_onekp_BPKH_scaffold_2000168_Neurachne_annularis
         |                                |        |                  |  |  |  |  +--| (100)
         |                                |        |                  |  |  |  |  |  |     +--gnl_onekp_ZENX_scaffold_2019542_Neurachne_alopecuroidea
         |                                |        |                  |  |  |  |  |  |  +--| (100)
         |                                |        |                  |  |  |  |  |  |  |  +--gnl_onekp_VQYB_scaffold_2008527_Neurachne_lanigera
         |                                |        |                  |  |  |  |  |  +--| (97)
         |                                |        |                  |  |  |  |  |     |  +--gnl_onekp_NNOK_scaffold_2068832_Neurachne_tenuifolia
         |                                |        |                  |  |  |  |  |     +--| (100)
         |                                |        |                  |  |  |  |  |        +--gnl_onekp_BXAY_scaffold_2002872_Neurachne_minor
         |                                |        |                  |  |  |  +--| (100)
         |                                |        |                  |  |  |     +--gnl_onekp_ZMGN_scaffold_2021953_Neurachne_munroi
         |                                |        |                  |  +--| (100)
         |                                |        |                  |     +--gnl_onekp_SOHV_scaffold_2007173_Panicum_miliaceum_A
         |                                |        |               +--| (100)
         |                                |        |               |  +--gnl_onekp_HATH_scaffold_2000627_Aristida_stricta
         |                                |        |            +--| (100)
         |                                |        |            |  +--gnl_onekp_RCAH_scaffold_2001446_Uniola_paniculata
         |                                |        |        +---| (100)
         |                                |        |        |   |  +--gnl_onekp_IADP_scaffold_2011083_Deschampsia_cespitosa
         |                                |        |        |   +--| (100)
         |                                |        |        |      +--gnl_onekp_RMVB_scaffold_2023219_Avena_fatua
         |                                |        |     +--| (71)
         |                                |        |     |  |        +--gnl_onekp_UOEL_scaffold_2002425_Strelitzia_reginae
         |                                |        |     |  |     +--| (94)
         |                                |        |     |  |     |  +--gnl_onekp_JQCX_scaffold_2014609_Curcuma_olena
         |                                |        |     |  |  +--| (72)
         |                                |        |     |  |  |  |  +--gnl_onekp_IXEM_scaffold_2020325_Brodiaea_sierrae
         |                                |        |     |  |  |  +--| (95)
         |                                |        |     |  |  |     |  +--gnl_onekp_ZKPF_scaffold_2012133_Traubia_modesta
         |                                |        |     |  |  |     +--| (100)
         |                                |        |     |  |  |        +--gnl_onekp_LDME_scaffold_2003148_Amaryllis_belladonna
         |                                |        |     |  +--| (72)
         |                                |        |     |     +--gnl_onekp_HWUP_scaffold_2017096_Sabal_bermudana
         |                                |        |  +--| (100)
         |                                |        |  |  |  +---gnl_onekp_BRUD_scaffold_2000067_Typha_latifolia
         |                                |        |  |  +--| (71)
         |                                |        |  |     +------gnl_onekp_KBXS_scaffold_2014423_Allium_commutatum
         |                                |        +--| (99)
         |                                |           |              +--gnl_onekp_PSHB_scaffold_2014397_Lantana_camara
         |                                |           |           +--| (100)
         |                                |           |           |  +--gnl_onekp_MXFG_scaffold_2022421_Pinguicula_agnata
         |                                |           |        +--| (100)
         |                                |           |        |  +--gnl_onekp_MVSE_scaffold_2019555_Griselinia_littoralis
         |                                |           |     +--| (100)
         |                                |           |     |  +--gnl_onekp_ECTD_scaffold_2015007_Gentiana_acaulis
         |                                |           |  +--| (99)
         |                                |           |  |  +---gnl_onekp_WVEF_scaffold_2005678_Rhamnus_caroliniana
         |                                |           +--| (99)
         |                                |              |      +--gnl_onekp_FVXD_scaffold_2059586_Beta_maritima
         |                                |              |   +--| (100)
         |                                |              |   |  +--gnl_onekp_SMMC_scaffold_2017219_Chenopodium_quinoa
         |                                |              +---| (100)
         |                                |                  +--gnl_onekp_RUUB_scaffold_2000345_Physena_madagascariensis
         |                             +--| (97)
         |                             |  |     +----------gnl_onekp_ZPKK_scaffold_2004391_Aruncus_dioicus
         |                             |  |  +--| (83)
         |                             |  |  |  |              +--AT3G10480
         |                             |  |  |  |           +--| (100)
         |                             |  |  |  |           |  +--AT3G10490
         |                             |  |  |  |        +--| (79)
         |                             |  |  |  |        |  +--gnl_onekp_QICX_scaffold_2002778_Ailanthus_altissima
         |                             |  |  |  |     +--| (99)
         |                             |  |  |  |     |  +--gnl_onekp_WYIG_scaffold_2005833_Dombeya_burgessiae
         |                             |  |  |  |  +--| (99)
         |                             |  |  |  |  |  |     +--gnl_onekp_GEHT_scaffold_2014328_Gleditsia_triacanthos
         |                             |  |  |  |  |  |  +--| (100)
         |                             |  |  |  |  |  |  |  +---gnl_onekp_RJNQ_scaffold_2017267_Lagerstroemia_indica
         |                             |  |  |  |  |  +--| (100)
         |                             |  |  |  |  |     +--gnl_onekp_VCIN_scaffold_2016982_Malus_baccata
         |                             |  |  |  +--| (99)
         |                             |  |  |     |        +--gnl_onekp_NIGS_scaffold_2007892_Heliotropium_karwinsky
         |                             |  |  |     |     +--| (100)
         |                             |  |  |     |     |  +--gnl_onekp_KTWL_scaffold_2002548_Kaliphora_madagascariensis
         |                             |  |  |     |  +--| (57)
         |                             |  |  |     |  |  |  +--gnl_onekp_OINM_scaffold_2009339_Hydrocotyle_umbellata
         |                             |  |  |     |  |  +--| (58)
         |                             |  |  |     |  |     +--gnl_onekp_WVMY_scaffold_2005691_Phlox_drummondii
         |                             |  |  |     +--| (80)
         |                             |  |  |        +-----gnl_onekp_BTZX_scaffold_2109908_Philadelphus_inodorus
         |                             |  +--| (84)
         |                             |     |              +--gnl_onekp_HXCD_scaffold_2008684_Flaveria_vaginata
         |                             |     |           +--| (100)
         |                             |     |           |  +--gnl_onekp_GIOY_scaffold_2036566_Corokia_cotoneaster
         |                             |     |        +--| (100)
         |                             |     |        |  |  +--gnl_onekp_FYUH_scaffold_2008881_Lavandula_angustifolia
         |                             |     |        |  +--| (100)
         |                             |     |        |     +--gnl_onekp_XMBA_scaffold_2007231_Poliomintha_bustamanta
         |                             |     |     +--| (94)
         |                             |     |     |  |  +--gnl_onekp_HTDC_scaffold_2008126_Tamarix_chinensis
         |                             |     |     |  +--| (100)
         |                             |     |     |     |  +--gnl_onekp_UHBY_scaffold_2125951_Oresitrophe_rupifraga
         |                             |     |     |     +--| (100)
         |                             |     |     |        +--gnl_onekp_FCBJ_scaffold_2016761_Saxifraga_stolonifera
         |                             |     |  +--| (58)
         |                             |     |  |  |                 +--AT5G04410
         |                             |     |  |  |              +--| (100)
         |                             |     |  |  |              |  +--gnl_onekp_HABV_scaffold_2058026_Draba_aizoides
         |                             |     |  |  |           +--| (100)
         |                             |     |  |  |           |  +--gnl_onekp_JOIS_scaffold_2000327_Koeberlina_spinosa
         |                             |     |  |  |        +--| (100)
         |                             |     |  |  |        |  +---gnl_onekp_DZTK_scaffold_2007543_Batis_maritima
         |                             |     |  |  |     +--| (98)
         |                             |     |  |  |     |  |     +--gnl_onekp_XPBC_scaffold_2010895_Galphimia_gracilis
         |                             |     |  |  |     |  |  +--| (100)
         |                             |     |  |  |     |  |  |  +--gnl_onekp_OGSY_scaffold_2027328_Linum_usitatissimum
         |                             |     |  |  |     |  +--| (100)
         |                             |     |  |  |     |     +--gnl_onekp_CKDK_scaffold_2018241_Ochna_serrulata
         |                             |     |  |  |  +--| (86)
         |                             |     |  |  |  |  +--gnl_onekp_NHUA_scaffold_2009950_Castanea_crenata
         |                             |     |  |  +--| (59)
         |                             |     |  |     +--gnl_onekp_UHJR_scaffold_2063689_Citrus_x_paradisi
         |                             |     +--| (87)
         |                             |        |     +--gnl_onekp_XQWC_scaffold_2164068_Michelia_maudiae
         |                             |        |  +--| (99)
         |                             |        |  |  |  +---gnl_onekp_MUNP_scaffold_2009772_Piper_auritum
         |                             |        |  |  +--| (99)
         |                             |        |  |     |     +--gnl_onekp_YBML_scaffold_2028089_Yucca_brevifolia
         |                             |        |  |     |  +--| (100)
         |                             |        |  |     |  |  +--gnl_onekp_MWYQ_scaffold_2015576_Smilax_bona_nox
         |                             |        |  |     +--| (99)
         |                             |        |  |        +--gnl_onekp_COCP_scaffold_2010244_Triglochin_maritimum
         |                             |        +--| (49)
         |                             |           |  +--gnl_onekp_AXAF_scaffold_2057083_Thladiantha_villosula
         |                             |           +--| (45)
         |                             |              |  +--gnl_onekp_UDHA_scaffold_2009028_Ceratocapnos_vesicaria
         |                             |              +--| (100)
         |                             |                 +--gnl_onekp_WIGA_scaffold_2098089_Persea_borbonia
         |                          +--| (95)
         |                          |  +----AT3G10500
         |                       +--| (99)
         |                       |  |        +--gnl_onekp_SILJ_scaffold_2016709_Talbotia_elegans
         |                       |  |     +--| (98)
         |                       |  |     |  +---gnl_onekp_YXNR_scaffold_2006578_Triodia_aff._bynoei
         |                       |  |  +--| (97)
         |                       |  |  |  +---gnl_onekp_SVTS_scaffold_2011990_Drimia_altissima
         |                       |  +--| (89)
         |                       |     |     +--gnl_onekp_QZXQ_scaffold_2005474_Gymnocladus_dioicus
         |                       |     |  +--| (99)
         |                       |     |  |  |  +--AT5G09330
         |                       |     |  |  +--| (100)
         |                       |     |  |     +--AT5G64060
         |                       |     +--| (99)
         |                       |        +--gnl_onekp_XMQO_scaffold_2018830_Gunnera_manicata
         |                    +--| (78)
         |                    |  |  +---------AT5G04395
         |                    |  +--| (94)
         |                    |     |             +--AT4G01520
         |                    |     |         +---| (100)
         |                    |     |         |   +--AT4G01540
         |                    |     |     +---| (100)
         |                    |     |     |   +--AT4G01550
         |                    |     |  +--| (69)
         |                    |     |  |  +-----------AT3G04430
         |                    |     +--| (100)
         |                    |        |                 +--AT1G02220
         |                    |        |              +--| (100)
         |                    |        |              |  +--AT3G04420
         |                    |        |           +--| (92)
         |                    |        |           |  +--AT3G04410
         |                    |        |        +--| (100)
         |                    |        |        |  +--AT1G02230
         |                    |        |     +--| (100)
         |                    |        |     |  +--AT1G02250
         |                    |        |  +--| (100)
         |                    |        |  |  +------------AT1G02210
         |                    |        +--| (100)
         |                    |           +-------AT1G01010
         |                 +--| (66)
         |                 |  |               +---AT1G33060
         |                 |  |        +------| (100)
         |                 |  |        |      +--AT4G35580
         |                 |  |     +--| (98)
         |                 |  |     |  |      +--AT3G49530
         |                 |  |     |  |  +---| (100)
         |                 |  |     |  |  |   +--AT5G24590
         |                 |  |     |  +--| (84)
         |                 |  |     |     |                +--AT3G44350
         |                 |  |     |     +----------------| (100)
         |                 |  |     |                      +--AT5G22380
         |                 |  |  +--| (94)
         |                 |  |  |  |      +---AT2G27300
         |                 |  |  |  +------| (100)
         |                 |  |  |         |  +--AT3G44290
         |                 |  |  |         +--| (100)
         |                 |  |  |            +--AT5G22290
         |                 |  +--| (52)
         |                 |     |                    +--gnl_onekp_MFIN_scaffold_2014245_Pistia_stratioides
         |                 |     |                 +--| (100)
         |                 |     |                 |  +--gnl_onekp_YMES_scaffold_2018911_Typhonium_blumei
         |                 |     |              +--| (99)
         |                 |     |              |  +--------gnl_onekp_ROAP_scaffold_2004655_Illicium_parviflorum
         |                 |     |           +--| (98)
         |                 |     |           |  |  +--gnl_onekp_FZJL_scaffold_2018185_Austrobaileya_scandens
         |                 |     |           |  +--| (84)
         |                 |     |           |     +--------gnl_onekp_VZCI_scaffold_2106691_Illicium_floridanum
         |                 |     |        +--| (87)
         |                 |     |        |  +-----------gnl_onekp_YNFJ_scaffold_2010297_Microtea_debilis
         |                 |     |     +--| (80)
         |                 |     |     |  |                    +--gnl_onekp_DHPO_scaffold_2016083_Eupomatia_bennettii
         |                 |     |     |  |                 +--| (100)
         |                 |     |     |  |                 |  |  +--gnl_onekp_YZRI_scaffold_2091990_Annona_muricata
         |                 |     |     |  |                 |  +--| (100)
         |                 |     |     |  |                 |     +--gnl_onekp_PSJT_scaffold_2008966_Uvaria_microcarpa
         |                 |     |     |  |              +--| (100)
         |                 |     |     |  |              |  +--gnl_onekp_WBOD_scaffold_2022141_Magnolia_grandiflora
         |                 |     |     |  |           +--| (100)
         |                 |     |     |  |           |  |        +--gnl_onekp_KRJP_scaffold_2016173_Peumus_boldus
         |                 |     |     |  |           |  |     +--| (100)
         |                 |     |     |  |           |  |     |  |  +--gnl_onekp_MAQO_scaffold_2013772_Gomortega_keule
         |                 |     |     |  |           |  |     |  +--| (100)
         |                 |     |     |  |           |  |     |     +--gnl_onekp_WAIL_scaffold_2070716_Laurelia_sempervirens
         |                 |     |     |  |           |  |  +--| (55)
         |                 |     |     |  |           |  |  |  +--gnl_onekp_BSVG_scaffold_2078971_Gyrocarpus_americanus
         |                 |     |     |  |           |  +--| (100)
         |                 |     |     |  |           |     |  +--gnl_onekp_WPHN_scaffold_2008835_Idiospermum_australiense
         |                 |     |     |  |           |     +--| (100)
         |                 |     |     |  |           |        +--gnl_onekp_FALI_scaffold_2018318_Calycanthus_floridus
         |                 |     |     |  |        +--| (100)
         |                 |     |     |  |        |  |  +--gnl_onekp_ABSS_scaffold_2013660_Sassafras_albidum
         |                 |     |     |  |        |  +--| (100)
         |                 |     |     |  |        |     +--gnl_onekp_BCGB_scaffold_2006289_Cinnamomum_camphora
         |                 |     |     |  |     +--| (100)
         |                 |     |     |  |     |  +---gnl_onekp_OBPL_scaffold_2009656_Myristica_fragrans
         |                 |     |     |  |  +--| (99)
         |                 |     |     |  |  |  |        +--gnl_onekp_PAWA_scaffold_2048025_Aristolochia_elegans
         |                 |     |     |  |  |  |     +--| (98)
         |                 |     |     |  |  |  |     |  |  +--gnl_onekp_QDVW_scaffold_2012442_Saruma_henryi
         |                 |     |     |  |  |  |     |  +--| (98)
         |                 |     |     |  |  |  |     |     |  +--gnl_onekp_CSSK_scaffold_2006658_Houttuynia_cordata
         |                 |     |     |  |  |  |     |     +--| (98)
         |                 |     |     |  |  |  |     |        +--gnl_onekp_OPDF_scaffold_2033286_Saururus_cernuus
         |                 |     |     |  |  |  |  +--| (100)
         |                 |     |     |  |  |  |  |  +----gnl_onekp_XSZI_scaffold_2003485_Peperomia_fraseri
         |                 |     |     |  |  |  +--| (98)
         |                 |     |     |  |  |     |  +--gnl_onekp_WKSU_scaffold_2004034_Drimys_winteri
         |                 |     |     |  |  |     +--| (100)
         |                 |     |     |  |  |        +--gnl_onekp_DDEV_scaffold_2015187_Canella_winterana
         |                 |     |     |  +--| (73)
         |                 |     |     |     |        +----gnl_onekp_MTII_scaffold_2001294_Acorus_americanus
         |                 |     |     |     |     +--| (61)
         |                 |     |     |     |     |  |                          +--gnl_onekp_NSPR_scaffold_2010699_Nypa_fruticans
         |                 |     |     |     |     |  |                       +--| (100)
         |                 |     |     |     |     |  |                       |  +--gnl_onekp_HXJE_scaffold_2007590_Serenoa_repens
         |                 |     |     |     |     |  |                    +--| (98)
         |                 |     |     |     |     |  |                    |  |        +--gnl_onekp_XPAF_scaffold_2012058_Mapania_palustris
         |                 |     |     |     |     |  |                    |  |     +--| (100)
         |                 |     |     |     |     |  |                    |  |     |  |     +--gnl_onekp_WBIB_scaffold_2000353_Lepidosperma_gibsonii
         |                 |     |     |     |     |  |                    |  |     |  |  +--| (100)
         |                 |     |     |     |     |  |                    |  |     |  |  |  +--gnl_onekp_PWSG_scaffold_2046160_Cyperus_papyrus
         |                 |     |     |     |     |  |                    |  |     |  +--| (99)
         |                 |     |     |     |     |  |                    |  |     |     +--gnl_onekp_CIEA_scaffold_2054499_Juncus_inflexus
         |                 |     |     |     |     |  |                    |  |  +--| (76)
         |                 |     |     |     |     |  |                    |  |  |  +--gnl_onekp_BYPY_scaffold_2014889_Brocchinia_reducta
         |                 |     |     |     |     |  |                    |  +--| (98)
         |                 |     |     |     |     |  |                    |     +--gnl_onekp_PPQR_scaffold_2055723_Typha_angustifolia
         |                 |     |     |     |     |  |                 +--| (93)
         |                 |     |     |     |     |  |                 |  +--gnl_onekp_LSKK_scaffold_2019241_Orchidantha_maxillaroides
         |                 |     |     |     |     |  |              +--| (99)
         |                 |     |     |     |     |  |              |  |  +--gnl_onekp_OCWZ_scaffold_2011678_Dioscorea_villosa
         |                 |     |     |     |     |  |              |  +--| (94)
         |                 |     |     |     |     |  |              |     +--gnl_onekp_VBHQ_scaffold_2002934_Stemona_tuberosa
         |                 |     |     |     |     |  |           +--| (99)
         |                 |     |     |     |     |  |           |  |     +--gnl_onekp_KYNE_scaffold_2068486_Cyanella_orchidofromis
         |                 |     |     |     |     |  |           |  |  +--| (89)
         |                 |     |     |     |     |  |           |  |  |  |           +--gnl_onekp_TCYS_scaffold_2002062_Peliosanthese_minor
         |                 |     |     |     |     |  |           |  |  |  |        +--| (100)
         |                 |     |     |     |     |  |           |  |  |  |        |  +--gnl_onekp_XFJG_scaffold_2016586_Maianthemum_canadense
         |                 |     |     |     |     |  |           |  |  |  |     +--| (99)
         |                 |     |     |     |     |  |           |  |  |  |     |  +--gnl_onekp_RQZP_scaffold_2029076_Nolina_bigelorii
         |                 |     |     |     |     |  |           |  |  |  |  +--| (97)
         |                 |     |     |     |     |  |           |  |  |  |  |  +--gnl_onekp_IQYY_scaffold_2026430_Narcissus_viridiflorus
         |                 |     |     |     |     |  |           |  |  |  +--| (99)
         |                 |     |     |     |     |  |           |  |  |     |  +--gnl_onekp_FCEL_scaffold_2019932_Phormium_tenax
         |                 |     |     |     |     |  |           |  |  |     +--| (99)
         |                 |     |     |     |     |  |           |  |  |        +--gnl_onekp_JVBR_scaffold_2005647_Aloe_vera
         |                 |     |     |     |     |  |           |  +--| (99)
         |                 |     |     |     |     |  |           |     +--gnl_onekp_EMJJ_scaffold_2024122_Borya_sphaerocephala
         |                 |     |     |     |     |  |        +--| (95)
         |                 |     |     |     |     |  |        |  |        +--gnl_onekp_VTUS_scaffold_2051601_Goodyera_pubescens
         |                 |     |     |     |     |  |        |  |     +--| (94)
         |                 |     |     |     |     |  |        |  |     |  |  +--gnl_onekp_LELS_scaffold_2090891_Haemaria_discolor
         |                 |     |     |     |     |  |        |  |     |  +--| (95)
         |                 |     |     |     |     |  |        |  |     |     +--gnl_onekp_XZME_scaffold_2006713_Drakea_elastica
         |                 |     |     |     |     |  |        |  |  +--| (100)
         |                 |     |     |     |     |  |        |  |  |  +--gnl_onekp_MTHW_scaffold_2008624_Platanthera_clavellata
         |                 |     |     |     |     |  |        |  +--| (98)
         |                 |     |     |     |     |  |        |     |  +--gnl_onekp_JSAG_scaffold_2006970_Masdevallia_yuangensis
         |                 |     |     |     |     |  |        |     +--| (100)
         |                 |     |     |     |     |  |        |        +--gnl_onekp_THDM_scaffold_2002305_Vanilla_planifolia
         |                 |     |     |     |     |  |     +--| (95)
         |                 |     |     |     |     |  |     |  |                       +--gnl_onekp_FGRF_scaffold_2014371_Asparagus_densiflorus
         |                 |     |     |     |     |  |     |  |                    +--| (93)
         |                 |     |     |     |     |  |     |  |                    |  |     +--gnl_onekp_HOKG_scaffold_2005645_Nolina_atopocarpa
         |                 |     |     |     |     |  |     |  |                    |  |  +--| (100)
         |                 |     |     |     |     |  |     |  |                    |  |  |  +--gnl_onekp_UZXL_scaffold_2024732_Disporopsis_pernyi
         |                 |     |     |     |     |  |     |  |                    |  +--| (99)
         |                 |     |     |     |     |  |     |  |                    |     |  +--gnl_onekp_MVRF_scaffold_2010935_Sansevieria_trifasciata
         |                 |     |     |     |     |  |     |  |                    |     +--| (100)
         |                 |     |     |     |     |  |     |  |                    |        +--gnl_onekp_ONBE_scaffold_2053806_Eriospermum_lancifolia
         |                 |     |     |     |     |  |     |  |                 +--| (93)
         |                 |     |     |     |     |  |     |  |                 |  |        +--gnl_onekp_CMCY_scaffold_2012319_Hesperaloe_parviflora
         |                 |     |     |     |     |  |     |  |                 |  |     +--| (99)
         |                 |     |     |     |     |  |     |  |                 |  |     |  |  +--gnl_onekp_PLBZ_scaffold_2018731_Chlorogalum_pomeridianum
         |                 |     |     |     |     |  |     |  |                 |  |     |  +--| (100)
         |                 |     |     |     |     |  |     |  |                 |  |     |     +--gnl_onekp_KXSK_scaffold_2014956_Agave_tequilana
[truncated: 199,637 more chars]
