# Supplementary material for: The colonization of land was a likely driving force for the evolution of mitochondrial retrograde signalling in plants
Source: J Exp Bot. 2022 Sep 3;73(21):7182–97. doi: 10.1093/jxb/erac351 (PMC9675596; doi:10.1093/jxb/erac351)
Supplement: erac351_suppl_supplementary_dataset_S1 [file erac351_suppl_supplementary_dataset_s1.zip › NAC data/ANAC017_oneKP_IQ-TREE Files/AT+ONEKP_M.fasta.log]

IQ-TREE multicore version 1.6.12 for Windows 64-bit built Aug 15 2019
Developed by Bui Quang Minh, Nguyen Lam Tung, Olga Chernomor,
Heiko Schmidt, Dominik Schrempf, Michael Woodhams.

Host:    Khan (AVX2, FMA3, 7 GB RAM)
Command: bin\iqtree -s AT+ONEKP_M.fasta -m TEST -bb 1000 -alrt 1000
Seed:    607193 (Using SPRNG - Scalable Parallel Random Number Generator)
Time:    Wed Apr 20 13:15:02 2022
Kernel:  AVX+FMA - 1 threads (8 CPU cores detected)

HINT: Use -nt option to specify number of threads because your CPU has 8 cores!
HINT: -nt AUTO will automatically determine the best number of threads to use.

Reading alignment file AT+ONEKP_M.fasta ... Fasta format detected
Alignment most likely contains protein sequences
Alignment has 974 sequences with 3498 columns, 3061 distinct patterns
1565 parsimony-informative, 884 singleton sites, 1049 constant sites
WARNING: Some sequence names are changed as follows:
gnl|onekp|KJYC_scaffold_2008201_Selaginella_willdenowii -> gnl_onekp_KJYC_scaffold_2008201_Selaginella_willdenowii
gnl|onekp|NRWZ_scaffold_2007963_Metzgeria_crassipilis -> gnl_onekp_NRWZ_scaffold_2007963_Metzgeria_crassipilis
gnl|onekp|QPDY_scaffold_2001317_Coleochaete_irregularis -> gnl_onekp_QPDY_scaffold_2001317_Coleochaete_irregularis
gnl|onekp|TWUW_scaffold_2052337_Anthoceros_agrestis_A -> gnl_onekp_TWUW_scaffold_2052337_Anthoceros_agrestis_A
gnl|onekp|NGTD_scaffold_2006664_Dicranum_scoparium -> gnl_onekp_NGTD_scaffold_2006664_Dicranum_scoparium
gnl|onekp|ZYCD_scaffold_2004762_Selaginella_acanthonota -> gnl_onekp_ZYCD_scaffold_2004762_Selaginella_acanthonota
gnl|onekp|KMNX_scaffold_2037930_Nucleotaenium_eifelense -> gnl_onekp_KMNX_scaffold_2037930_Nucleotaenium_eifelense
gnl|onekp|KEYW_scaffold_2005971_Gonatozygon_kinahanii -> gnl_onekp_KEYW_scaffold_2005971_Gonatozygon_kinahanii
gnl|onekp|ZPKK_scaffold_2004391_Aruncus_dioicus -> gnl_onekp_ZPKK_scaffold_2004391_Aruncus_dioicus
gnl|onekp|MROH_scaffold_2003301_Thelypteris_acuminata -> gnl_onekp_MROH_scaffold_2003301_Thelypteris_acuminata
gnl|onekp|MFIN_scaffold_2014245_Pistia_stratioides -> gnl_onekp_MFIN_scaffold_2014245_Pistia_stratioides
gnl|onekp|YMES_scaffold_2018911_Typhonium_blumei -> gnl_onekp_YMES_scaffold_2018911_Typhonium_blumei
gnl|onekp|ROAP_scaffold_2004655_Illicium_parviflorum -> gnl_onekp_ROAP_scaffold_2004655_Illicium_parviflorum
gnl|onekp|FZJL_scaffold_2018185_Austrobaileya_scandens -> gnl_onekp_FZJL_scaffold_2018185_Austrobaileya_scandens
gnl|onekp|XOOE_scaffold_2001545_Desmanthus_illinoensis -> gnl_onekp_XOOE_scaffold_2001545_Desmanthus_illinoensis
gnl|onekp|BPSG_scaffold_2090858_Scouleria_aquatica -> gnl_onekp_BPSG_scaffold_2090858_Scouleria_aquatica
gnl|onekp|ENQF_scaffold_2001603_Lycopodium_annotinum -> gnl_onekp_ENQF_scaffold_2001603_Lycopodium_annotinum
gnl|onekp|GKAG_scaffold_2019532_Huperzia_lucidula -> gnl_onekp_GKAG_scaffold_2019532_Huperzia_lucidula
gnl|onekp|PRFO_scaffold_2022949_Agapanthus_africanus -> gnl_onekp_PRFO_scaffold_2022949_Agapanthus_africanus
gnl|onekp|JLOV_scaffold_2001977_Pereskia_aculeata -> gnl_onekp_JLOV_scaffold_2001977_Pereskia_aculeata
gnl|onekp|YNFJ_scaffold_2010297_Microtea_debilis -> gnl_onekp_YNFJ_scaffold_2010297_Microtea_debilis
gnl|onekp|CCID_scaffold_2016441_Akebia_trifoliata -> gnl_onekp_CCID_scaffold_2016441_Akebia_trifoliata
gnl|onekp|GRRW_scaffold_2005690_Grevillea_robusta -> gnl_onekp_GRRW_scaffold_2005690_Grevillea_robusta
gnl|onekp|SIIK_scaffold_2018716_Hakea_drupaceae -> gnl_onekp_SIIK_scaffold_2018716_Hakea_drupaceae
gnl|onekp|REOF_scaffold_2020975_Hakea_prostrata -> gnl_onekp_REOF_scaffold_2020975_Hakea_prostrata
gnl|onekp|XZUY_scaffold_2013599_Cycas_micholitzii -> gnl_onekp_XZUY_scaffold_2013599_Cycas_micholitzii
gnl|onekp|KAWQ_scaffold_2011817_Stangeria_eriopus -> gnl_onekp_KAWQ_scaffold_2011817_Stangeria_eriopus
gnl|onekp|GNQG_scaffold_2013825_Encephalartos_barteri -> gnl_onekp_GNQG_scaffold_2013825_Encephalartos_barteri
gnl|onekp|AREG_scaffold_2068864_Nothotsuga_longibracteata -> gnl_onekp_AREG_scaffold_2068864_Nothotsuga_longibracteata
gnl|onekp|GAMH_scaffold_2057881_Tsuga_heterophylla -> gnl_onekp_GAMH_scaffold_2057881_Tsuga_heterophylla
gnl|onekp|AQFM_scaffold_2010075_Pseudolarix_amabilis -> gnl_onekp_AQFM_scaffold_2010075_Pseudolarix_amabilis
gnl|onekp|TFDQ_scaffold_2114767_Monoclea_gottschei -> gnl_onekp_TFDQ_scaffold_2114767_Monoclea_gottschei
gnl|onekp|VSRH_scaffold_2009490_Abies_lasiocarpa -> gnl_onekp_VSRH_scaffold_2009490_Abies_lasiocarpa
gnl|onekp|GGEA_scaffold_2015741_Cedrus_libani -> gnl_onekp_GGEA_scaffold_2015741_Cedrus_libani
gnl|onekp|MFTM_scaffold_2017440_Pinus_jeffreyi -> gnl_onekp_MFTM_scaffold_2017440_Pinus_jeffreyi
gnl|onekp|JBND_scaffold_2073351_Pinus_ponderosa -> gnl_onekp_JBND_scaffold_2073351_Pinus_ponderosa
gnl|onekp|DZQM_scaffold_2055969_Pinus_radiata -> gnl_onekp_DZQM_scaffold_2055969_Pinus_radiata
gnl|onekp|IIOL_scaffold_2079860_Pinus_parviflora -> gnl_onekp_IIOL_scaffold_2079860_Pinus_parviflora
gnl|onekp|AWQB_scaffold_2012002_Picea_engelmanii -> gnl_onekp_AWQB_scaffold_2012002_Picea_engelmanii
gnl|onekp|IOVS_scaffold_2057589_Pseudotsuga_menziesii -> gnl_onekp_IOVS_scaffold_2057589_Pseudotsuga_menziesii
gnl|onekp|WVWN_scaffold_2008773_Larix_speciosa -> gnl_onekp_WVWN_scaffold_2008773_Larix_speciosa
gnl|onekp|QSNJ_scaffold_2069277_Taiwania_cryptomerioides -> gnl_onekp_QSNJ_scaffold_2069277_Taiwania_cryptomerioides
gnl|onekp|OUOI_scaffold_2008513_Cunninghamia_lanceolata -> gnl_onekp_OUOI_scaffold_2008513_Cunninghamia_lanceolata
gnl|onekp|XQSG_scaffold_2011293_Microbiota_decussata -> gnl_onekp_XQSG_scaffold_2011293_Microbiota_decussata
gnl|onekp|AIGO_scaffold_2010964_Chamaecyparis_lawsoniana -> gnl_onekp_AIGO_scaffold_2010964_Chamaecyparis_lawsoniana
gnl|onekp|BUWV_scaffold_2055131_Platycladus_orientalis -> gnl_onekp_BUWV_scaffold_2055131_Platycladus_orientalis
gnl|onekp|FRPM_scaffold_2062322_Calocedrus_decurrens -> gnl_onekp_FRPM_scaffold_2062322_Calocedrus_decurrens
gnl|onekp|XMGP_scaffold_2012496_Juniperus_scopulorum -> gnl_onekp_XMGP_scaffold_2012496_Juniperus_scopulorum
gnl|onekp|QNGJ_scaffold_2004525_Cupressus_dupreziana -> gnl_onekp_QNGJ_scaffold_2004525_Cupressus_dupreziana
gnl|onekp|ETCJ_scaffold_2005635_Pilgerodendron_uviferum -> gnl_onekp_ETCJ_scaffold_2005635_Pilgerodendron_uviferum
gnl|onekp|OVIJ_scaffold_2013497_Papuacedrus_papuana -> gnl_onekp_OVIJ_scaffold_2013497_Papuacedrus_papuana
gnl|onekp|YYPE_scaffold_2007024_Austrocedrus_chilensis -> gnl_onekp_YYPE_scaffold_2007024_Austrocedrus_chilensis
gnl|onekp|GKCZ_scaffold_2013972_Diselma_archeri -> gnl_onekp_GKCZ_scaffold_2013972_Diselma_archeri
gnl|onekp|AUDE_scaffold_2009193_Widdringtonia_cedarbergensis -> gnl_onekp_AUDE_scaffold_2009193_Widdringtonia_cedarbergensis
gnl|onekp|UEVI_scaffold_2010931_Fokienia_hodginsii -> gnl_onekp_UEVI_scaffold_2010931_Fokienia_hodginsii
gnl|onekp|VFYZ_scaffold_2007730_Thuja_plicata -> gnl_onekp_VFYZ_scaffold_2007730_Thuja_plicata
gnl|onekp|NKIN_scaffold_2014316_Thujopsis_dolabrata -> gnl_onekp_NKIN_scaffold_2014316_Thujopsis_dolabrata
gnl|onekp|JDQB_scaffold_2072508_Neocallitropsis_pancheri -> gnl_onekp_JDQB_scaffold_2072508_Neocallitropsis_pancheri
gnl|onekp|IFLI_scaffold_2007532_Callitris_gracilis -> gnl_onekp_IFLI_scaffold_2007532_Callitris_gracilis
gnl|onekp|RMMV_scaffold_2059710_Callitris_macleayana -> gnl_onekp_RMMV_scaffold_2059710_Callitris_macleayana
gnl|onekp|NRXL_scaffold_2002621_Metasequoia_glyptostroboides -> gnl_onekp_NRXL_scaffold_2002621_Metasequoia_glyptostroboides
gnl|onekp|HBGV_scaffold_2001619_Sequoia_sempervirens -> gnl_onekp_HBGV_scaffold_2001619_Sequoia_sempervirens
gnl|onekp|QFAE_scaffold_2005794_Sequoiadendron_giganteum -> gnl_onekp_QFAE_scaffold_2005794_Sequoiadendron_giganteum
gnl|onekp|EFMS_scaffold_2012239_Torreya_taxifolia -> gnl_onekp_EFMS_scaffold_2012239_Torreya_taxifolia
gnl|onekp|HQOM_scaffold_2018108_Torreya_nucifera -> gnl_onekp_HQOM_scaffold_2018108_Torreya_nucifera
gnl|onekp|WYAJ_scaffold_2008308_Cephalotaxus_harringtonia -> gnl_onekp_WYAJ_scaffold_2008308_Cephalotaxus_harringtonia
gnl|onekp|IAJW_scaffold_2151595_Amentotaxus_argotaenia -> gnl_onekp_IAJW_scaffold_2151595_Amentotaxus_argotaenia
gnl|onekp|ZYAX_scaffold_2012721_Taxus_cuspidata -> gnl_onekp_ZYAX_scaffold_2012721_Taxus_cuspidata
gnl|onekp|WWSS_scaffold_2011076_Taxus_baccata -> gnl_onekp_WWSS_scaffold_2011076_Taxus_baccata
gnl|onekp|YLPM_scaffold_2006266_Pseudotaxus_chienii -> gnl_onekp_YLPM_scaffold_2006266_Pseudotaxus_chienii
gnl|onekp|BTTS_scaffold_2011277_Austrotaxus_spicata -> gnl_onekp_BTTS_scaffold_2011277_Austrotaxus_spicata
gnl|onekp|XLGK_scaffold_2008211_Podocarpus_rubens -> gnl_onekp_XLGK_scaffold_2008211_Podocarpus_rubens
gnl|onekp|ROWR_scaffold_2011488_Falcatifolium_taxoides -> gnl_onekp_ROWR_scaffold_2011488_Falcatifolium_taxoides
gnl|onekp|FMWZ_scaffold_2012625_Dacrycarpus_compactus -> gnl_onekp_FMWZ_scaffold_2012625_Dacrycarpus_compactus
gnl|onekp|IZGN_scaffold_2013475_Dacrydium_balansae -> gnl_onekp_IZGN_scaffold_2013475_Dacrydium_balansae
gnl|onekp|SCEB_scaffold_2055632_Podocarpus_coriaceus -> gnl_onekp_SCEB_scaffold_2055632_Podocarpus_coriaceus
gnl|onekp|VGSX_scaffold_2010379_Retrophyllum_minus -> gnl_onekp_VGSX_scaffold_2010379_Retrophyllum_minus
gnl|onekp|MHGD_scaffold_2075850_Microcachrys_tetragona -> gnl_onekp_MHGD_scaffold_2075850_Microcachrys_tetragona
gnl|onekp|UUJS_scaffold_2009837_Nageia_nagi -> gnl_onekp_UUJS_scaffold_2009837_Nageia_nagi
gnl|onekp|HILW_scaffold_2005748_Acmopyle_pancheri -> gnl_onekp_HILW_scaffold_2005748_Acmopyle_pancheri
gnl|onekp|QCGM_scaffold_2011211_Saxegothaea_conspicua -> gnl_onekp_QCGM_scaffold_2011211_Saxegothaea_conspicua
gnl|onekp|EGLZ_scaffold_2008913_Prumnopitys_andina -> gnl_onekp_EGLZ_scaffold_2008913_Prumnopitys_andina
gnl|onekp|KLGF_scaffold_2094635_Sundacarpus_amarus -> gnl_onekp_KLGF_scaffold_2094635_Sundacarpus_amarus
gnl|onekp|ZQWM_scaffold_2092548_Lagarostrobos_franklinii -> gnl_onekp_ZQWM_scaffold_2092548_Lagarostrobos_franklinii
gnl|onekp|OWFC_scaffold_2002892_Halocarpus_bidwillii -> gnl_onekp_OWFC_scaffold_2002892_Halocarpus_bidwillii
gnl|onekp|JRNA_scaffold_2012861_Phyllocladus_hypohyllus -> gnl_onekp_JRNA_scaffold_2012861_Phyllocladus_hypohyllus
gnl|onekp|BBDD_scaffold_2004661_Microstrobos_fitzgeraldii -> gnl_onekp_BBDD_scaffold_2004661_Microstrobos_fitzgeraldii
gnl|onekp|JZVE_scaffold_2007702_Parasitaxus_usta -> gnl_onekp_JZVE_scaffold_2007702_Parasitaxus_usta
gnl|onekp|CDFR_scaffold_2065176_Manoao_colensoi -> gnl_onekp_CDFR_scaffold_2065176_Manoao_colensoi
gnl|onekp|XIRK_scaffold_2009162_Athrotaxis_cupressoides -> gnl_onekp_XIRK_scaffold_2009162_Athrotaxis_cupressoides
gnl|onekp|YFZK_scaffold_2008547_Sciadopitys_verticillata -> gnl_onekp_YFZK_scaffold_2008547_Sciadopitys_verticillata
gnl|onekp|FHST_scaffold_2009596_Taxodium_distichum -> gnl_onekp_FHST_scaffold_2009596_Taxodium_distichum
gnl|onekp|DSXO_scaffold_2011611_Cryptomeria_japonica -> gnl_onekp_DSXO_scaffold_2011611_Cryptomeria_japonica
gnl|onekp|OXGJ_scaffold_2048259_Glyptostrobus_pensilis -> gnl_onekp_OXGJ_scaffold_2048259_Glyptostrobus_pensilis
gnl|onekp|XTZO_scaffold_2013966_Araucaria_rulei -> gnl_onekp_XTZO_scaffold_2013966_Araucaria_rulei
gnl|onekp|NPRL_scaffold_2010878_Cathaya_agryrophylla -> gnl_onekp_NPRL_scaffold_2010878_Cathaya_agryrophylla
gnl|onekp|JUWL_scaffold_2015728_Keteleeria_evelyniana -> gnl_onekp_JUWL_scaffold_2015728_Keteleeria_evelyniana
gnl|onekp|GTHK_scaffold_2009678_Gnetum_montanum -> gnl_onekp_GTHK_scaffold_2009678_Gnetum_montanum
gnl|onekp|VDAO_scaffold_2001664_Ephedra_sinica -> gnl_onekp_VDAO_scaffold_2001664_Ephedra_sinica
gnl|onekp|TOXE_scaffold_2062931_Welwitschia_mirabilis -> gnl_onekp_TOXE_scaffold_2062931_Welwitschia_mirabilis
gnl|onekp|SGTW_scaffold_2002884_Ginkgo_biloba -> gnl_onekp_SGTW_scaffold_2002884_Ginkgo_biloba
gnl|onekp|URDJ_scaffold_2004128_Amborella_trichopoda -> gnl_onekp_URDJ_scaffold_2004128_Amborella_trichopoda
gnl|onekp|NWMY_scaffold_2008999_Kadsura_heteroclite -> gnl_onekp_NWMY_scaffold_2008999_Kadsura_heteroclite
gnl|onekp|VYLQ_scaffold_2012084_Cassytha_filiformis -> gnl_onekp_VYLQ_scaffold_2012084_Cassytha_filiformis
gnl|onekp|KAYP_scaffold_2002989_Lindera_benzoin -> gnl_onekp_KAYP_scaffold_2002989_Lindera_benzoin
gnl|onekp|MEKP_scaffold_2108754_Dipteris_conjugata -> gnl_onekp_MEKP_scaffold_2108754_Dipteris_conjugata
gnl|onekp|VIBO_scaffold_2005101_Osmunda_javanica -> gnl_onekp_VIBO_scaffold_2005101_Osmunda_javanica
gnl|onekp|RFMZ_scaffold_2005846_Osmundastrum_cinnamomeum_B -> gnl_onekp_RFMZ_scaffold_2005846_Osmundastrum_cinnamomeum_B
gnl|onekp|DFHO_scaffold_2058413_Danaea_nodosa -> gnl_onekp_DFHO_scaffold_2058413_Danaea_nodosa
gnl|onekp|PNZO_scaffold_2002927_Culcita_macrocarpa -> gnl_onekp_PNZO_scaffold_2002927_Culcita_macrocarpa
gnl|onekp|UWOD_scaffold_2004083_Plagiogyria_japonica -> gnl_onekp_UWOD_scaffold_2004083_Plagiogyria_japonica
gnl|onekp|KIIX_scaffold_2001649_Pilularia_globulifera -> gnl_onekp_KIIX_scaffold_2001649_Pilularia_globulifera
gnl|onekp|KJZG_scaffold_2012649_Asplenium_platyneuron -> gnl_onekp_KJZG_scaffold_2012649_Asplenium_platyneuron
gnl|onekp|OQWW_scaffold_2038247_Davallia_fejeensis -> gnl_onekp_OQWW_scaffold_2038247_Davallia_fejeensis
gnl|onekp|UFJN_scaffold_2090403_Diplazium_wichurae -> gnl_onekp_UFJN_scaffold_2090403_Diplazium_wichurae
gnl|onekp|FCHS_scaffold_2065889_Deparia_lobato -> gnl_onekp_FCHS_scaffold_2065889_Deparia_lobato
gnl|onekp|HTFH_scaffold_2009407_Onoclea_sensibilis -> gnl_onekp_HTFH_scaffold_2009407_Onoclea_sensibilis
gnl|onekp|RICC_scaffold_2006005_Cystopteris_reevesiana -> gnl_onekp_RICC_scaffold_2006005_Cystopteris_reevesiana
gnl|onekp|HNDZ_scaffold_2023108_Cystopteris_utahensis -> gnl_onekp_HNDZ_scaffold_2023108_Cystopteris_utahensis
gnl|onekp|HEGQ_scaffold_2007692_Gymnocarpium_dryopteris -> gnl_onekp_HEGQ_scaffold_2007692_Gymnocarpium_dryopteris
gnl|onekp|ORJE_scaffold_2013436_Cibotium_glaucum -> gnl_onekp_ORJE_scaffold_2013436_Cibotium_glaucum
gnl|onekp|VITX_scaffold_2100145_Blechnum_spicant -> gnl_onekp_VITX_scaffold_2100145_Blechnum_spicant
gnl|onekp|POPJ_scaffold_2005696_Pteris_vittata -> gnl_onekp_POPJ_scaffold_2005696_Pteris_vittata
gnl|onekp|FLTD_scaffold_2015389_Pteris_ensigormis -> gnl_onekp_FLTD_scaffold_2015389_Pteris_ensigormis
gnl|onekp|PBUU_scaffold_2004173_Lygodium_japonicum -> gnl_onekp_PBUU_scaffold_2004173_Lygodium_japonicum
gnl|onekp|CQPW_scaffold_2012657_Anemia_tomentosa -> gnl_onekp_CQPW_scaffold_2012657_Anemia_tomentosa
gnl|onekp|WCLG_scaffold_2009539_Adiantum_aleuticum -> gnl_onekp_WCLG_scaffold_2009539_Adiantum_aleuticum
gnl|onekp|BEGM_scaffold_2012451_Botrypus_virginianus -> gnl_onekp_BEGM_scaffold_2012451_Botrypus_virginianus
gnl|onekp|ALVQ_scaffold_2012767_Tmesipteris_parva -> gnl_onekp_ALVQ_scaffold_2012767_Tmesipteris_parva
gnl|onekp|OCZL_scaffold_2000131_Homalosorus_pycnocarpos -> gnl_onekp_OCZL_scaffold_2000131_Homalosorus_pycnocarpos
gnl|onekp|YOWV_scaffold_2013221_Cystopteris_protrusa -> gnl_onekp_YOWV_scaffold_2013221_Cystopteris_protrusa
gnl|onekp|XXHP_scaffold_2090635_Cystopteris_fragilis -> gnl_onekp_XXHP_scaffold_2090635_Cystopteris_fragilis
gnl|onekp|YJJY_scaffold_2015576_Woodsia_scopulina -> gnl_onekp_YJJY_scaffold_2015576_Woodsia_scopulina
gnl|onekp|YQEC_scaffold_2010757_Woodsia_ilvensis -> gnl_onekp_YQEC_scaffold_2010757_Woodsia_ilvensis
gnl|onekp|URCP_scaffold_2015029_Athyrium_filix_femina -> gnl_onekp_URCP_scaffold_2015029_Athyrium_filix_femina
gnl|onekp|AFPO_scaffold_2012060_Blechnum_spicant -> gnl_onekp_AFPO_scaffold_2012060_Blechnum_spicant
gnl|onekp|WGTU_scaffold_2010743_Leucostegia_immersa -> gnl_onekp_WGTU_scaffold_2010743_Leucostegia_immersa
gnl|onekp|NWWI_scaffold_2022851_Nephrolepis_exaltata -> gnl_onekp_NWWI_scaffold_2022851_Nephrolepis_exaltata
gnl|onekp|FQGQ_scaffold_2074568_Polystichum_acrostichoides -> gnl_onekp_FQGQ_scaffold_2074568_Polystichum_acrostichoides
gnl|onekp|ZQYU_scaffold_2008915_Polypodium_plectolens -> gnl_onekp_ZQYU_scaffold_2008915_Polypodium_plectolens
gnl|onekp|GYFU_scaffold_2001460_Polypodium_hesperium -> gnl_onekp_GYFU_scaffold_2001460_Polypodium_hesperium
gnl|onekp|YLJA_scaffold_2073932_Polypodium_amorphum -> gnl_onekp_YLJA_scaffold_2073932_Polypodium_amorphum
gnl|onekp|CJNT_scaffold_2012530_Polypodium_glycyrrhiza -> gnl_onekp_CJNT_scaffold_2012530_Polypodium_glycyrrhiza
gnl|onekp|UJWU_scaffold_2072565_Pleopeltis_polypodioides -> gnl_onekp_UJWU_scaffold_2072565_Pleopeltis_polypodioides
gnl|onekp|VVRN_scaffold_2008752_Lonchitis_hirsuta -> gnl_onekp_VVRN_scaffold_2008752_Lonchitis_hirsuta
gnl|onekp|MTGC_scaffold_2042816_Dennstaedtia -> gnl_onekp_MTGC_scaffold_2042816_Dennstaedtia
gnl|onekp|GANB_scaffold_2012589_Cyathea_spinulosa -> gnl_onekp_GANB_scaffold_2012589_Cyathea_spinulosa
gnl|onekp|GSXD_scaffold_2016316_Myriopteris_eatonii -> gnl_onekp_GSXD_scaffold_2016316_Myriopteris_eatonii
gnl|onekp|ZXJO_scaffold_2007433_Hemionitis_arifolia -> gnl_onekp_ZXJO_scaffold_2007433_Hemionitis_arifolia
gnl|onekp|XDDT_scaffold_2019089_Argyrochosma_nivea -> gnl_onekp_XDDT_scaffold_2019089_Argyrochosma_nivea
gnl|onekp|DCDT_scaffold_2005712_Cheilanthes_arizonica -> gnl_onekp_DCDT_scaffold_2005712_Cheilanthes_arizonica
gnl|onekp|YCKE_scaffold_2002377_Notholaena_montieliae -> gnl_onekp_YCKE_scaffold_2002377_Notholaena_montieliae
gnl|onekp|BMJR_scaffold_2063838_Adiantum_tenerum -> gnl_onekp_BMJR_scaffold_2063838_Adiantum_tenerum
gnl|onekp|WQML_scaffold_2066668_Cryptogramma_acrostichoides -> gnl_onekp_WQML_scaffold_2066668_Cryptogramma_acrostichoides
gnl|onekp|UJTT_scaffold_2001215_Pityrogramma_trifoliata -> gnl_onekp_UJTT_scaffold_2001215_Pityrogramma_trifoliata
gnl|onekp|PIVW_scaffold_2010962_Ceratopteris_thalictroides -> gnl_onekp_PIVW_scaffold_2010962_Ceratopteris_thalictroides
gnl|onekp|SKYV_scaffold_2014399_Vittaria_lineata -> gnl_onekp_SKYV_scaffold_2014399_Vittaria_lineata
gnl|onekp|NDUV_scaffold_2001232_Vittaria_appalachiana -> gnl_onekp_NDUV_scaffold_2001232_Vittaria_appalachiana
gnl|onekp|NOKI_scaffold_2008122_Lindsaea_linearis -> gnl_onekp_NOKI_scaffold_2008122_Lindsaea_linearis
gnl|onekp|YIXP_scaffold_2009255_Lindsaea_microphylla -> gnl_onekp_YIXP_scaffold_2009255_Lindsaea_microphylla
gnl|onekp|JBLI_scaffold_2006314_Danaea_sp -> gnl_onekp_JBLI_scaffold_2006314_Danaea_sp
gnl|onekp|GOWD_scaffold_2008229_Sphagnum_lescurii -> gnl_onekp_GOWD_scaffold_2008229_Sphagnum_lescurii
gnl|onekp|WOGB_scaffold_2002608_Andreaea_rupestris -> gnl_onekp_WOGB_scaffold_2002608_Andreaea_rupestris
gnl|onekp|SKQD_scaffold_2012181_Takakia_lepidozioides -> gnl_onekp_SKQD_scaffold_2012181_Takakia_lepidozioides
gnl|onekp|FAJB_scaffold_2057676_Paraphymatoceros_hallii -> gnl_onekp_FAJB_scaffold_2057676_Paraphymatoceros_hallii
gnl|onekp|WCZB_scaffold_2119977_Phaeoceros_carolinianus -> gnl_onekp_WCZB_scaffold_2119977_Phaeoceros_carolinianus
gnl|onekp|UCRN_scaffold_2010968_Megaceros_tosanus -> gnl_onekp_UCRN_scaffold_2010968_Megaceros_tosanus
gnl|onekp|DXOU_scaffold_2002174_Nothoceros_aenigmaticus -> gnl_onekp_DXOU_scaffold_2002174_Nothoceros_aenigmaticus
gnl|onekp|TCBC_scaffold_2007085_Megaceros_vincentianus -> gnl_onekp_TCBC_scaffold_2007085_Megaceros_vincentianus
gnl|onekp|AKXB_scaffold_2006380_Phaeomegaceros_coriaceus -> gnl_onekp_AKXB_scaffold_2006380_Phaeomegaceros_coriaceus
gnl|onekp|ANON_scaffold_2001623_Leiosporoceros_dussii_B -> gnl_onekp_ANON_scaffold_2001623_Leiosporoceros_dussii_B
gnl|onekp|WLIC_scaffold_2012382_Dioon_edule -> gnl_onekp_WLIC_scaffold_2012382_Dioon_edule
gnl|onekp|ZACW_scaffold_2014187_Leucodon_sciuroides -> gnl_onekp_ZACW_scaffold_2014187_Leucodon_sciuroides
gnl|onekp|IGUH_scaffold_2013458_Schwetschkeopsis_fabronia -> gnl_onekp_IGUH_scaffold_2013458_Schwetschkeopsis_fabronia
gnl|onekp|JADL_scaffold_2048956_Rhynchostegium_serrulatum -> gnl_onekp_JADL_scaffold_2048956_Rhynchostegium_serrulatum
gnl|onekp|TMAJ_scaffold_2183638_Neckera_douglasii -> gnl_onekp_TMAJ_scaffold_2183638_Neckera_douglasii
gnl|onekp|TAVP_scaffold_2012906_Calliergon_cordifolium -> gnl_onekp_TAVP_scaffold_2012906_Calliergon_cordifolium
gnl|onekp|QKQO_scaffold_2010336_Pseudotaxiphyllum_elegans -> gnl_onekp_QKQO_scaffold_2010336_Pseudotaxiphyllum_elegans
gnl|onekp|WSPM_scaffold_2045460_Rhytidiadelphus_loreus -> gnl_onekp_WSPM_scaffold_2045460_Rhytidiadelphus_loreus
gnl|onekp|EEMJ_scaffold_2007287_Thuidium_delicatulum -> gnl_onekp_EEMJ_scaffold_2007287_Thuidium_delicatulum
gnl|onekp|DHWX_scaffold_2012970_Fontinalis_antipyretica -> gnl_onekp_DHWX_scaffold_2012970_Fontinalis_antipyretica
gnl|onekp|WNGH_scaffold_2014441_Aulacomnium_heterostichum -> gnl_onekp_WNGH_scaffold_2014441_Aulacomnium_heterostichum
gnl|onekp|CMEQ_scaffold_2016326_Orthotrichum_lyellii -> gnl_onekp_CMEQ_scaffold_2016326_Orthotrichum_lyellii
gnl|onekp|YWNF_scaffold_2012284_Hedwigia_ciliata -> gnl_onekp_YWNF_scaffold_2012284_Hedwigia_ciliata
gnl|onekp|XWHK_scaffold_2050303_Funaria -> gnl_onekp_XWHK_scaffold_2050303_Funaria
gnl|onekp|JMXW_scaffold_2002630_Bryum_argenteum -> gnl_onekp_JMXW_scaffold_2002630_Bryum_argenteum
gnl|onekp|LNSF_scaffold_2004460_Hypnum_subimponens -> gnl_onekp_LNSF_scaffold_2004460_Hypnum_subimponens
gnl|onekp|MIRS_scaffold_2087392_Climacium_dendroides -> gnl_onekp_MIRS_scaffold_2087392_Climacium_dendroides
gnl|onekp|ORKS_scaffold_2010031_Philonotis_fontana -> gnl_onekp_ORKS_scaffold_2010031_Philonotis_fontana
gnl|onekp|BGXB_scaffold_2082045_Plagiomnium_insigne -> gnl_onekp_BGXB_scaffold_2082045_Plagiomnium_insigne
gnl|onekp|VMXJ_scaffold_2004633_Leucobryum_albidum -> gnl_onekp_VMXJ_scaffold_2004633_Leucobryum_albidum
gnl|onekp|RGKI_scaffold_2010730_Leucobryum_glaucum -> gnl_onekp_RGKI_scaffold_2010730_Leucobryum_glaucum
gnl|onekp|ABCD_scaffold_2001497_Niphotrichum_elongatum -> gnl_onekp_ABCD_scaffold_2001497_Niphotrichum_elongatum
gnl|onekp|RDOO_scaffold_2013186_Racomitrium_varium -> gnl_onekp_RDOO_scaffold_2013186_Racomitrium_varium
gnl|onekp|GRKU_scaffold_2007971_Syntrichia_princeps -> gnl_onekp_GRKU_scaffold_2007971_Syntrichia_princeps
gnl|onekp|FFPD_scaffold_2010318_Ceratodon_purpureus -> gnl_onekp_FFPD_scaffold_2010318_Ceratodon_purpureus
gnl|onekp|ZQRI_scaffold_2001895_Timmia_austriaca -> gnl_onekp_ZQRI_scaffold_2001895_Timmia_austriaca
gnl|onekp|HRWG_scaffold_2017305_Buxbaumia_aphylla -> gnl_onekp_HRWG_scaffold_2017305_Buxbaumia_aphylla
gnl|onekp|AWOI_scaffold_2013902_Diphyscium_foliosum -> gnl_onekp_AWOI_scaffold_2013902_Diphyscium_foliosum
gnl|onekp|ZTHV_scaffold_2003975_Atrichum_angustatum -> gnl_onekp_ZTHV_scaffold_2003975_Atrichum_angustatum
gnl|onekp|HVBQ_scaffold_2022570_Tetraphis_pellucida -> gnl_onekp_HVBQ_scaffold_2022570_Tetraphis_pellucida
gnl|onekp|YBQN_scaffold_2130180_Odontoschisma_prostratum -> gnl_onekp_YBQN_scaffold_2130180_Odontoschisma_prostratum
gnl|onekp|IRBN_scaffold_2167077_Scapania_nemorosa -> gnl_onekp_IRBN_scaffold_2167077_Scapania_nemorosa
gnl|onekp|OFTV_scaffold_2022594_Barbilophozia_barbata -> gnl_onekp_OFTV_scaffold_2022594_Barbilophozia_barbata
gnl|onekp|KRUQ_scaffold_2113984_Porella_navicularis -> gnl_onekp_KRUQ_scaffold_2113984_Porella_navicularis
gnl|onekp|UUHD_scaffold_2017063_Porella_pinnata -> gnl_onekp_UUHD_scaffold_2017063_Porella_pinnata
gnl|onekp|HPXA_scaffold_2018727_Ptilidium_pulcherrimum -> gnl_onekp_HPXA_scaffold_2018727_Ptilidium_pulcherrimum
gnl|onekp|RTMU_scaffold_2184711_Calypogeia_fissa -> gnl_onekp_RTMU_scaffold_2184711_Calypogeia_fissa
gnl|onekp|WZYK_scaffold_2005151_Bazzania_trilobata -> gnl_onekp_WZYK_scaffold_2005151_Bazzania_trilobata
gnl|onekp|HERT_scaffold_2045685_Sphaerocarpos_texanus -> gnl_onekp_HERT_scaffold_2045685_Sphaerocarpos_texanus
gnl|onekp|TXVB_scaffold_2076318_Lunularia_cruciata -> gnl_onekp_TXVB_scaffold_2076318_Lunularia_cruciata
gnl|onekp|WJLO_scaffold_2037978_Riccia_berychiana -> gnl_onekp_WJLO_scaffold_2037978_Riccia_berychiana
gnl|onekp|BNCU_scaffold_2014079_Radula_lindenbergia -> gnl_onekp_BNCU_scaffold_2014079_Radula_lindenbergia
gnl|onekp|PIUF_scaffold_2092481_Pellia_cf._Epiphylla -> gnl_onekp_PIUF_scaffold_2092481_Pellia_cf._Epiphylla
gnl|onekp|JHFI_scaffold_2113973_Pellia_neesiana -> gnl_onekp_JHFI_scaffold_2113973_Pellia_neesiana
gnl|onekp|LGDQ_scaffold_2044255_Selaginella_apoda -> gnl_onekp_LGDQ_scaffold_2044255_Selaginella_apoda
gnl|onekp|ABIJ_scaffold_2039340_Selaginella_lepidophylla -> gnl_onekp_ABIJ_scaffold_2039340_Selaginella_lepidophylla
gnl|onekp|ZFGK_scaffold_2041603_Selaginella_kraussiana -> gnl_onekp_ZFGK_scaffold_2041603_Selaginella_kraussiana
gnl|onekp|JKAA_scaffold_2180430_Selaginella_wallacei -> gnl_onekp_JKAA_scaffold_2180430_Selaginella_wallacei
gnl|onekp|UHLI_scaffold_2022113_Sphagnum_recurvatum -> gnl_onekp_UHLI_scaffold_2022113_Sphagnum_recurvatum
gnl|onekp|RCBT_scaffold_2008567_Sphagnum_palustre -> gnl_onekp_RCBT_scaffold_2008567_Sphagnum_palustre
gnl|onekp|PKOX_scaffold_2101023_Isoetes_tegetiformans -> gnl_onekp_PKOX_scaffold_2101023_Isoetes_tegetiformans
gnl|onekp|XNXF_scaffold_2012327_Dendrolycopodium_obscurum -> gnl_onekp_XNXF_scaffold_2012327_Dendrolycopodium_obscurum
gnl|onekp|GTUO_scaffold_2009518_Huperzia_selago -> gnl_onekp_GTUO_scaffold_2009518_Huperzia_selago
gnl|onekp|GAON_scaffold_2002316_Huperzia_squarrosa -> gnl_onekp_GAON_scaffold_2002316_Huperzia_squarrosa
gnl|onekp|CBAE_scaffold_2006316_Huperzia_myrisinites -> gnl_onekp_CBAE_scaffold_2006316_Huperzia_myrisinites
gnl|onekp|ZZEI_scaffold_2000536_Phylloglossum_drummondii -> gnl_onekp_ZZEI_scaffold_2000536_Phylloglossum_drummondii
gnl|onekp|PQTO_scaffold_2003414_Lycopodium_deuterodensum -> gnl_onekp_PQTO_scaffold_2003414_Lycopodium_deuterodensum
gnl|onekp|WAFT_scaffold_2008436_Diphasiastrum_digitatum -> gnl_onekp_WAFT_scaffold_2008436_Diphasiastrum_digitatum
gnl|onekp|UPMJ_scaffold_2004065_Pseudolycopodiella_caroliniana -> gnl_onekp_UPMJ_scaffold_2004065_Pseudolycopodiella_caroliniana
gnl|onekp|ULKT_scaffold_2021597_Lycopodiella_apressa -> gnl_onekp_ULKT_scaffold_2021597_Lycopodiella_apressa
gnl|onekp|NHCM_scaffold_2012049_Angiopteris_evecta -> gnl_onekp_NHCM_scaffold_2012049_Angiopteris_evecta
gnl|onekp|UGNK_scaffold_2002682_Marattia_attenuata -> gnl_onekp_UGNK_scaffold_2002682_Marattia_attenuata
gnl|onekp|EEAQ_scaffold_2018411_Sceptridium_dissectum -> gnl_onekp_EEAQ_scaffold_2018411_Sceptridium_dissectum
gnl|onekp|WTJG_scaffold_2014657_Ophioglossum_vulgatum -> gnl_onekp_WTJG_scaffold_2014657_Ophioglossum_vulgatum
gnl|onekp|KEFD_scaffold_2061656_Encalypta_streptocarpa -> gnl_onekp_KEFD_scaffold_2061656_Encalypta_streptocarpa
gnl|onekp|QIAD_scaffold_2050492_Hymenophyllum_bivalve -> gnl_onekp_QIAD_scaffold_2050492_Hymenophyllum_bivalve
gnl|onekp|ROEI_scaffold_2011138_Cymbopogon_nardus -> gnl_onekp_ROEI_scaffold_2011138_Cymbopogon_nardus
gnl|onekp|XBKS_scaffold_2063718_Thyridolepis_mitchelliana -> gnl_onekp_XBKS_scaffold_2063718_Thyridolepis_mitchelliana
gnl|onekp|SOHV_scaffold_2007173_Panicum_miliaceum_A -> gnl_onekp_SOHV_scaffold_2007173_Panicum_miliaceum_A
gnl|onekp|BPKH_scaffold_2000168_Neurachne_annularis -> gnl_onekp_BPKH_scaffold_2000168_Neurachne_annularis
gnl|onekp|ZENX_scaffold_2019542_Neurachne_alopecuroidea -> gnl_onekp_ZENX_scaffold_2019542_Neurachne_alopecuroidea
gnl|onekp|VQYB_scaffold_2008527_Neurachne_lanigera -> gnl_onekp_VQYB_scaffold_2008527_Neurachne_lanigera
gnl|onekp|NNOK_scaffold_2068832_Neurachne_tenuifolia -> gnl_onekp_NNOK_scaffold_2068832_Neurachne_tenuifolia
gnl|onekp|BXAY_scaffold_2002872_Neurachne_minor -> gnl_onekp_BXAY_scaffold_2002872_Neurachne_minor
gnl|onekp|ZMGN_scaffold_2021953_Neurachne_munroi -> gnl_onekp_ZMGN_scaffold_2021953_Neurachne_munroi
gnl|onekp|WCOR_scaffold_2004680_Thyridolepis_multiculmis -> gnl_onekp_WCOR_scaffold_2004680_Thyridolepis_multiculmis
gnl|onekp|YPIC_scaffold_2005317_Microstegium_vimineum -> gnl_onekp_YPIC_scaffold_2005317_Microstegium_vimineum
gnl|onekp|HATH_scaffold_2000627_Aristida_stricta -> gnl_onekp_HATH_scaffold_2000627_Aristida_stricta
gnl|onekp|RCAH_scaffold_2001446_Uniola_paniculata -> gnl_onekp_RCAH_scaffold_2001446_Uniola_paniculata
gnl|onekp|IADP_scaffold_2011083_Deschampsia_cespitosa -> gnl_onekp_IADP_scaffold_2011083_Deschampsia_cespitosa
gnl|onekp|RMVB_scaffold_2023219_Avena_fatua -> gnl_onekp_RMVB_scaffold_2023219_Avena_fatua
gnl|onekp|UOEL_scaffold_2002425_Strelitzia_reginae -> gnl_onekp_UOEL_scaffold_2002425_Strelitzia_reginae
gnl|onekp|IXEM_scaffold_2020325_Brodiaea_sierrae -> gnl_onekp_IXEM_scaffold_2020325_Brodiaea_sierrae
gnl|onekp|JQCX_scaffold_2014609_Curcuma_olena -> gnl_onekp_JQCX_scaffold_2014609_Curcuma_olena
gnl|onekp|HWUP_scaffold_2017096_Sabal_bermudana -> gnl_onekp_HWUP_scaffold_2017096_Sabal_bermudana
gnl|onekp|ZKPF_scaffold_2012133_Traubia_modesta -> gnl_onekp_ZKPF_scaffold_2012133_Traubia_modesta
gnl|onekp|LDME_scaffold_2003148_Amaryllis_belladonna -> gnl_onekp_LDME_scaffold_2003148_Amaryllis_belladonna
gnl|onekp|TFYI_scaffold_2004093_Marchantia_emarginata -> gnl_onekp_TFYI_scaffold_2004093_Marchantia_emarginata
gnl|onekp|ILBQ_scaffold_2047471_Conocephalum_conicum -> gnl_onekp_ILBQ_scaffold_2047471_Conocephalum_conicum
gnl|onekp|JPYU_scaffold_2009434_Marchantia_polymorpha -> gnl_onekp_JPYU_scaffold_2009434_Marchantia_polymorpha
gnl|onekp|HMHL_scaffold_2054956_Marchantia_paleacea -> gnl_onekp_HMHL_scaffold_2054956_Marchantia_paleacea
gnl|onekp|QICX_scaffold_2002778_Ailanthus_altissima -> gnl_onekp_QICX_scaffold_2002778_Ailanthus_altissima
gnl|onekp|WYIG_scaffold_2005833_Dombeya_burgessiae -> gnl_onekp_WYIG_scaffold_2005833_Dombeya_burgessiae
gnl|onekp|GEHT_scaffold_2014328_Gleditsia_triacanthos -> gnl_onekp_GEHT_scaffold_2014328_Gleditsia_triacanthos
gnl|onekp|VCIN_scaffold_2016982_Malus_baccata -> gnl_onekp_VCIN_scaffold_2016982_Malus_baccata
gnl|onekp|RJNQ_scaffold_2017267_Lagerstroemia_indica -> gnl_onekp_RJNQ_scaffold_2017267_Lagerstroemia_indica
gnl|onekp|NIGS_scaffold_2007892_Heliotropium_karwinsky -> gnl_onekp_NIGS_scaffold_2007892_Heliotropium_karwinsky
gnl|onekp|KTWL_scaffold_2002548_Kaliphora_madagascariensis -> gnl_onekp_KTWL_scaffold_2002548_Kaliphora_madagascariensis
gnl|onekp|OINM_scaffold_2009339_Hydrocotyle_umbellata -> gnl_onekp_OINM_scaffold_2009339_Hydrocotyle_umbellata
gnl|onekp|WVMY_scaffold_2005691_Phlox_drummondii -> gnl_onekp_WVMY_scaffold_2005691_Phlox_drummondii
gnl|onekp|HXCD_scaffold_2008684_Flaveria_vaginata -> gnl_onekp_HXCD_scaffold_2008684_Flaveria_vaginata
gnl|onekp|GIOY_scaffold_2036566_Corokia_cotoneaster -> gnl_onekp_GIOY_scaffold_2036566_Corokia_cotoneaster
gnl|onekp|HABV_scaffold_2058026_Draba_aizoides -> gnl_onekp_HABV_scaffold_2058026_Draba_aizoides
gnl|onekp|XQWC_scaffold_2164068_Michelia_maudiae -> gnl_onekp_XQWC_scaffold_2164068_Michelia_maudiae
gnl|onekp|HTDC_scaffold_2008126_Tamarix_chinensis -> gnl_onekp_HTDC_scaffold_2008126_Tamarix_chinensis
gnl|onekp|UHJR_scaffold_2063689_Citrus_x_paradisi -> gnl_onekp_UHJR_scaffold_2063689_Citrus_x_paradisi
gnl|onekp|NHUA_scaffold_2009950_Castanea_crenata -> gnl_onekp_NHUA_scaffold_2009950_Castanea_crenata
gnl|onekp|AXAF_scaffold_2057083_Thladiantha_villosula -> gnl_onekp_AXAF_scaffold_2057083_Thladiantha_villosula
gnl|onekp|UDHA_scaffold_2009028_Ceratocapnos_vesicaria -> gnl_onekp_UDHA_scaffold_2009028_Ceratocapnos_vesicaria
gnl|onekp|XPBC_scaffold_2010895_Galphimia_gracilis -> gnl_onekp_XPBC_scaffold_2010895_Galphimia_gracilis
gnl|onekp|WIGA_scaffold_2098089_Persea_borbonia -> gnl_onekp_WIGA_scaffold_2098089_Persea_borbonia
gnl|onekp|UHBY_scaffold_2125951_Oresitrophe_rupifraga -> gnl_onekp_UHBY_scaffold_2125951_Oresitrophe_rupifraga
gnl|onekp|MUNP_scaffold_2009772_Piper_auritum -> gnl_onekp_MUNP_scaffold_2009772_Piper_auritum
gnl|onekp|OGSY_scaffold_2027328_Linum_usitatissimum -> gnl_onekp_OGSY_scaffold_2027328_Linum_usitatissimum
gnl|onekp|SILJ_scaffold_2016709_Talbotia_elegans -> gnl_onekp_SILJ_scaffold_2016709_Talbotia_elegans
gnl|onekp|YBML_scaffold_2028089_Yucca_brevifolia -> gnl_onekp_YBML_scaffold_2028089_Yucca_brevifolia
gnl|onekp|MWYQ_scaffold_2015576_Smilax_bona_nox -> gnl_onekp_MWYQ_scaffold_2015576_Smilax_bona_nox
gnl|onekp|COCP_scaffold_2010244_Triglochin_maritimum -> gnl_onekp_COCP_scaffold_2010244_Triglochin_maritimum
gnl|onekp|JOIS_scaffold_2000327_Koeberlina_spinosa -> gnl_onekp_JOIS_scaffold_2000327_Koeberlina_spinosa
gnl|onekp|CKDK_scaffold_2018241_Ochna_serrulata -> gnl_onekp_CKDK_scaffold_2018241_Ochna_serrulata
gnl|onekp|FCBJ_scaffold_2016761_Saxifraga_stolonifera -> gnl_onekp_FCBJ_scaffold_2016761_Saxifraga_stolonifera
gnl|onekp|WDCW_scaffold_2001795_Mesotaenium_endlicherianum -> gnl_onekp_WDCW_scaffold_2001795_Mesotaenium_endlicherianum
gnl|onekp|DZTK_scaffold_2007543_Batis_maritima -> gnl_onekp_DZTK_scaffold_2007543_Batis_maritima
gnl|onekp|PSHB_scaffold_2014397_Lantana_camara -> gnl_onekp_PSHB_scaffold_2014397_Lantana_camara
gnl|onekp|MXFG_scaffold_2022421_Pinguicula_agnata -> gnl_onekp_MXFG_scaffold_2022421_Pinguicula_agnata
gnl|onekp|MVSE_scaffold_2019555_Griselinia_littoralis -> gnl_onekp_MVSE_scaffold_2019555_Griselinia_littoralis
gnl|onekp|ECTD_scaffold_2015007_Gentiana_acaulis -> gnl_onekp_ECTD_scaffold_2015007_Gentiana_acaulis
gnl|onekp|WVEF_scaffold_2005678_Rhamnus_caroliniana -> gnl_onekp_WVEF_scaffold_2005678_Rhamnus_caroliniana
gnl|onekp|QZXQ_scaffold_2005474_Gymnocladus_dioicus -> gnl_onekp_QZXQ_scaffold_2005474_Gymnocladus_dioicus
gnl|onekp|FVXD_scaffold_2059586_Beta_maritima -> gnl_onekp_FVXD_scaffold_2059586_Beta_maritima
gnl|onekp|SMMC_scaffold_2017219_Chenopodium_quinoa -> gnl_onekp_SMMC_scaffold_2017219_Chenopodium_quinoa
gnl|onekp|RUUB_scaffold_2000345_Physena_madagascariensis -> gnl_onekp_RUUB_scaffold_2000345_Physena_madagascariensis
gnl|onekp|RSCE_scaffold_2007225_Wollemia_nobilis -> gnl_onekp_RSCE_scaffold_2007225_Wollemia_nobilis
gnl|onekp|MIXZ_scaffold_2014151_Agathis_robusta -> gnl_onekp_MIXZ_scaffold_2014151_Agathis_robusta
gnl|onekp|FYUH_scaffold_2008881_Lavandula_angustifolia -> gnl_onekp_FYUH_scaffold_2008881_Lavandula_angustifolia
gnl|onekp|XMBA_scaffold_2007231_Poliomintha_bustamanta -> gnl_onekp_XMBA_scaffold_2007231_Poliomintha_bustamanta
gnl|onekp|YFGP_scaffold_2108334_Pallavicinia_lyellii -> gnl_onekp_YFGP_scaffold_2108334_Pallavicinia_lyellii
gnl|onekp|QVMR_scaffold_2013525_Psilotum_nudum -> gnl_onekp_QVMR_scaffold_2013525_Psilotum_nudum
gnl|onekp|JVSZ_scaffold_2005869_Equisetum_hymale -> gnl_onekp_JVSZ_scaffold_2005869_Equisetum_hymale
gnl|onekp|CAPN_scaffold_2041115_Equisetum_diffusum -> gnl_onekp_CAPN_scaffold_2041115_Equisetum_diffusum
gnl|onekp|HKZW_scaffold_2010634_Mesotaenium_caldariorum -> gnl_onekp_HKZW_scaffold_2010634_Mesotaenium_caldariorum
gnl|onekp|NBYP_scaffold_2056082_Mesotaenium_kramstei -> gnl_onekp_NBYP_scaffold_2056082_Mesotaenium_kramstei
gnl|onekp|JOJQ_scaffold_2006942_Cylindrocystis_cushleckae -> gnl_onekp_JOJQ_scaffold_2006942_Cylindrocystis_cushleckae
gnl|onekp|XRTZ_scaffold_2008159_Roya_obtusa -> gnl_onekp_XRTZ_scaffold_2008159_Roya_obtusa
gnl|onekp|YSQT_scaffold_2035669_Penium_exiguum -> gnl_onekp_YSQT_scaffold_2035669_Penium_exiguum
gnl|onekp|GBGT_scaffold_2022613_Xanthidium_antilopaeum -> gnl_onekp_GBGT_scaffold_2022613_Xanthidium_antilopaeum
gnl|onekp|RPRU_scaffold_2043310_Staurodesmus_omearii -> gnl_onekp_RPRU_scaffold_2043310_Staurodesmus_omearii
gnl|onekp|HJVM_scaffold_2009840_Cosmarium_ochthodes -> gnl_onekp_HJVM_scaffold_2009840_Cosmarium_ochthodes
gnl|onekp|WDGV_scaffold_2056357_Cosmarium_subtumidum -> gnl_onekp_WDGV_scaffold_2056357_Cosmarium_subtumidum
gnl|onekp|MOYY_scaffold_2016149_Pleurotaenium_trabecul -> gnl_onekp_MOYY_scaffold_2016149_Pleurotaenium_trabecul
gnl|onekp|ISHC_scaffold_2000717_Staurastrum_sebaldi -> gnl_onekp_ISHC_scaffold_2000717_Staurastrum_sebaldi
gnl|onekp|DFDS_scaffold_2008039_Desmidium_aptogonum -> gnl_onekp_DFDS_scaffold_2008039_Desmidium_aptogonum
gnl|onekp|RQFE_scaffold_2004292_Cosmocladium_cf._constrictum -> gnl_onekp_RQFE_scaffold_2004292_Cosmocladium_cf._constrictum
gnl|onekp|RPQV_scaffold_2008962_Phymatodocis_nordstedtiana -> gnl_onekp_RPQV_scaffold_2008962_Phymatodocis_nordstedtiana
gnl|onekp|YDEH_scaffold_2004145_Argemone_mexicana -> gnl_onekp_YDEH_scaffold_2004145_Argemone_mexicana
gnl|onekp|RRID_scaffold_2007622_Papaver_bracteatum -> gnl_onekp_RRID_scaffold_2007622_Papaver_bracteatum
gnl|onekp|IORZ_scaffold_2011917_Papaver_rhoeas -> gnl_onekp_IORZ_scaffold_2011917_Papaver_rhoeas
gnl|onekp|KKCW_scaffold_2004084_Papaver_somniferum -> gnl_onekp_KKCW_scaffold_2004084_Papaver_somniferum
gnl|onekp|EPRK_scaffold_2012048_Papaver_setigerum -> gnl_onekp_EPRK_scaffold_2012048_Papaver_setigerum
gnl|onekp|SNOX_scaffold_2023870_Planotaenium_ohtanii -> gnl_onekp_SNOX_scaffold_2023870_Planotaenium_ohtanii
gnl|onekp|WCQU_scaffold_2003077_Staurodesmus_convergens -> gnl_onekp_WCQU_scaffold_2003077_Staurodesmus_convergens
gnl|onekp|EWXK_scaffold_2018434_Thyrsopteris_elegans -> gnl_onekp_EWXK_scaffold_2018434_Thyrsopteris_elegans
gnl|onekp|CVEG_scaffold_2000277_Azolla_cf._caroliniana -> gnl_onekp_CVEG_scaffold_2000277_Azolla_cf._caroliniana
gnl|onekp|BRUD_scaffold_2000067_Typha_latifolia -> gnl_onekp_BRUD_scaffold_2000067_Typha_latifolia
gnl|onekp|KBXS_scaffold_2014423_Allium_commutatum -> gnl_onekp_KBXS_scaffold_2014423_Allium_commutatum
gnl|onekp|PSKY_scaffold_2051529_Asplenium_nidus -> gnl_onekp_PSKY_scaffold_2051529_Asplenium_nidus
gnl|onekp|YOXI_scaffold_2006320_Cylindrocystis_brebissonii -> gnl_onekp_YOXI_scaffold_2006320_Cylindrocystis_brebissonii
gnl|onekp|DHPO_scaffold_2016083_Eupomatia_bennettii -> gnl_onekp_DHPO_scaffold_2016083_Eupomatia_bennettii
gnl|onekp|WBOD_scaffold_2022141_Magnolia_grandiflora -> gnl_onekp_WBOD_scaffold_2022141_Magnolia_grandiflora
gnl|onekp|KRJP_scaffold_2016173_Peumus_boldus -> gnl_onekp_KRJP_scaffold_2016173_Peumus_boldus
gnl|onekp|MAQO_scaffold_2013772_Gomortega_keule -> gnl_onekp_MAQO_scaffold_2013772_Gomortega_keule
gnl|onekp|WAIL_scaffold_2070716_Laurelia_sempervirens -> gnl_onekp_WAIL_scaffold_2070716_Laurelia_sempervirens
gnl|onekp|WPHN_scaffold_2008835_Idiospermum_australiense -> gnl_onekp_WPHN_scaffold_2008835_Idiospermum_australiense
gnl|onekp|FALI_scaffold_2018318_Calycanthus_floridus -> gnl_onekp_FALI_scaffold_2018318_Calycanthus_floridus
gnl|onekp|YZRI_scaffold_2091990_Annona_muricata -> gnl_onekp_YZRI_scaffold_2091990_Annona_muricata
gnl|onekp|PSJT_scaffold_2008966_Uvaria_microcarpa -> gnl_onekp_PSJT_scaffold_2008966_Uvaria_microcarpa
gnl|onekp|BSVG_scaffold_2078971_Gyrocarpus_americanus -> gnl_onekp_BSVG_scaffold_2078971_Gyrocarpus_americanus
gnl|onekp|CSUV_scaffold_2019103_Cochlearea_officinalis -> gnl_onekp_CSUV_scaffold_2019103_Cochlearea_officinalis
gnl|onekp|IPWB_scaffold_2085880_Brassica_nigra -> gnl_onekp_IPWB_scaffold_2085880_Brassica_nigra
gnl|onekp|GTSV_scaffold_2002110_Draba_hispida -> gnl_onekp_GTSV_scaffold_2002110_Draba_hispida
gnl|onekp|QSKP_scaffold_2010026_Polansia_trachysperma -> gnl_onekp_QSKP_scaffold_2010026_Polansia_trachysperma
gnl|onekp|UPZX_scaffold_2045002_Cleome_viscosa -> gnl_onekp_UPZX_scaffold_2045002_Cleome_viscosa
gnl|onekp|TZWR_scaffold_2006771_Arabis_alpina -> gnl_onekp_TZWR_scaffold_2006771_Arabis_alpina
gnl|onekp|RTTY_scaffold_2020230_Salvadora_sp -> gnl_onekp_RTTY_scaffold_2020230_Salvadora_sp
gnl|onekp|BXBF_scaffold_2005388_Draba_sachalinensis -> gnl_onekp_BXBF_scaffold_2005388_Draba_sachalinensis
gnl|onekp|LJQF_scaffold_2007512_Draba_ossetica -> gnl_onekp_LJQF_scaffold_2007512_Draba_ossetica
gnl|onekp|UVQL_scaffold_2005405_Draba_magellanica -> gnl_onekp_UVQL_scaffold_2005405_Draba_magellanica
gnl|onekp|HYZL_scaffold_2004194_Akania_lucens -> gnl_onekp_HYZL_scaffold_2004194_Akania_lucens
gnl|onekp|CZPV_scaffold_2009575_Moringa_oleifera -> gnl_onekp_CZPV_scaffold_2009575_Moringa_oleifera
gnl|onekp|WWKL_scaffold_2013702_Tapiscia_sinensis -> gnl_onekp_WWKL_scaffold_2013702_Tapiscia_sinensis
gnl|onekp|XKPS_scaffold_2007460_Ximenia_americana -> gnl_onekp_XKPS_scaffold_2007460_Ximenia_americana
gnl|onekp|TIUZ_scaffold_2009583_Cunonia_capensis -> gnl_onekp_TIUZ_scaffold_2009583_Cunonia_capensis
gnl|onekp|VYGG_scaffold_2059660_Stachyurus_praecox -> gnl_onekp_VYGG_scaffold_2059660_Stachyurus_praecox
gnl|onekp|NCVK_scaffold_2008424_Prunus_prostrata -> gnl_onekp_NCVK_scaffold_2008424_Prunus_prostrata
gnl|onekp|QIEH_scaffold_2012489_Cotoneaster_transcaucasicus -> gnl_onekp_QIEH_scaffold_2012489_Cotoneaster_transcaucasicus
gnl|onekp|EAVM_scaffold_2017159_Amelanchier_canadensis -> gnl_onekp_EAVM_scaffold_2017159_Amelanchier_canadensis
gnl|onekp|SQCF_scaffold_2011274_Dryas_octopetala -> gnl_onekp_SQCF_scaffold_2011274_Dryas_octopetala
gnl|onekp|IANR_scaffold_2005605_Rosa_palustris -> gnl_onekp_IANR_scaffold_2005605_Rosa_palustris
gnl|onekp|QNOC_scaffold_2002636_Sanguisorba_minor -> gnl_onekp_QNOC_scaffold_2002636_Sanguisorba_minor
gnl|onekp|CQMG_scaffold_2007317_Ulmus_alata -> gnl_onekp_CQMG_scaffold_2007317_Ulmus_alata
gnl|onekp|EILE_scaffold_2011573_Rhamnus_japonica -> gnl_onekp_EILE_scaffold_2011573_Rhamnus_japonica
gnl|onekp|OBTI_scaffold_2010294_Peganum_harmala -> gnl_onekp_OBTI_scaffold_2010294_Peganum_harmala
gnl|onekp|IUSR_scaffold_2016673_Myriophyllum_aquaticum -> gnl_onekp_IUSR_scaffold_2016673_Myriophyllum_aquaticum
gnl|onekp|WAXR_scaffold_2042067_Litchi_chinensis -> gnl_onekp_WAXR_scaffold_2042067_Litchi_chinensis
gnl|onekp|VFFP_scaffold_2005204_Acer_negundo -> gnl_onekp_VFFP_scaffold_2005204_Acer_negundo
gnl|onekp|HBHB_scaffold_2041734_Aesculus_pavia -> gnl_onekp_HBHB_scaffold_2041734_Aesculus_pavia
gnl|onekp|IKFD_scaffold_2006493_Quassia_amara -> gnl_onekp_IKFD_scaffold_2006493_Quassia_amara
gnl|onekp|FCCA_scaffold_2006556_Boswellia_sacra -> gnl_onekp_FCCA_scaffold_2006556_Boswellia_sacra
gnl|onekp|JSZD_scaffold_2053009_Bursera_simaruba -> gnl_onekp_JSZD_scaffold_2053009_Bursera_simaruba
gnl|onekp|YUOM_scaffold_2005361_Rhus_radicans -> gnl_onekp_YUOM_scaffold_2005361_Rhus_radicans
gnl|onekp|OPZX_scaffold_2010224_Sessuvium_ventricosum -> gnl_onekp_OPZX_scaffold_2010224_Sessuvium_ventricosum
gnl|onekp|HZTS_scaffold_2099089_Sessuvium_portulacastrum -> gnl_onekp_HZTS_scaffold_2099089_Sessuvium_portulacastrum
gnl|onekp|GJNX_scaffold_2011694_Cypselea_humifusum -> gnl_onekp_GJNX_scaffold_2011694_Cypselea_humifusum
gnl|onekp|BERS_scaffold_2005687_Zaleya_pentandra -> gnl_onekp_BERS_scaffold_2005687_Zaleya_pentandra
gnl|onekp|TNVE_scaffold_2009192_Trianthemum_portulacastrum -> gnl_onekp_TNVE_scaffold_2009192_Trianthemum_portulacastrum
gnl|onekp|JAFJ_scaffold_2025120_Bougainvillea_spectabilis -> gnl_onekp_JAFJ_scaffold_2025120_Bougainvillea_spectabilis
gnl|onekp|OFWX_scaffold_2010950_Mollugo_verticillata -> gnl_onekp_OFWX_scaffold_2010950_Mollugo_verticillata
gnl|onekp|QMUN_scaffold_2046480_Portulaca_amilis -> gnl_onekp_QMUN_scaffold_2046480_Portulaca_amilis
gnl|onekp|GCYL_scaffold_2048344_Portulaca_suffruticosa -> gnl_onekp_GCYL_scaffold_2048344_Portulaca_suffruticosa
gnl|onekp|IWIS_scaffold_2005347_Portulaca_pilosa -> gnl_onekp_IWIS_scaffold_2005347_Portulaca_pilosa
gnl|onekp|CPLT_scaffold_2004104_Portulaca_grandiflora -> gnl_onekp_CPLT_scaffold_2004104_Portulaca_grandiflora
gnl|onekp|VPCP_scaffold_2002358_Portulaca_cryptopetala -> gnl_onekp_VPCP_scaffold_2002358_Portulaca_cryptopetala
gnl|onekp|CZJT_scaffold_2014713_Portulaca_oleracea -> gnl_onekp_CZJT_scaffold_2014713_Portulaca_oleracea
gnl|onekp|UQCB_scaffold_2010093_Portulaca_molokaiensis -> gnl_onekp_UQCB_scaffold_2010093_Portulaca_molokaiensis
gnl|onekp|KDCH_scaffold_2002510_Portulaca_umbraticola -> gnl_onekp_KDCH_scaffold_2002510_Portulaca_umbraticola
gnl|onekp|CPKP_scaffold_2016371_Lophophora_williamsii -> gnl_onekp_CPKP_scaffold_2016371_Lophophora_williamsii
gnl|onekp|PKMO_scaffold_2016846_Cistus_inflatus -> gnl_onekp_PKMO_scaffold_2016846_Cistus_inflatus
gnl|onekp|UNSW_scaffold_2017070_Mollugo_nudicaulis -> gnl_onekp_UNSW_scaffold_2017070_Mollugo_nudicaulis
gnl|onekp|UZWG_scaffold_2093815_Castanea_pumila -> gnl_onekp_UZWG_scaffold_2093815_Castanea_pumila
gnl|onekp|HENI_scaffold_2012059_Quercus_shumardii -> gnl_onekp_HENI_scaffold_2012059_Quercus_shumardii
gnl|onekp|WPYJ_scaffold_2116244_Frankenia_laevis -> gnl_onekp_WPYJ_scaffold_2116244_Frankenia_laevis
gnl|onekp|PTLU_scaffold_2025696_Staphylea_trifolia -> gnl_onekp_PTLU_scaffold_2025696_Staphylea_trifolia
gnl|onekp|YZVJ_scaffold_2002720_Cephalotus_follicularis -> gnl_onekp_YZVJ_scaffold_2002720_Cephalotus_follicularis
gnl|onekp|RXEN_scaffold_2079681_Polycarpaea_repens -> gnl_onekp_RXEN_scaffold_2079681_Polycarpaea_repens
gnl|onekp|OLES_scaffold_2028884_Schiedea_membranacea -> gnl_onekp_OLES_scaffold_2028884_Schiedea_membranacea
gnl|onekp|FZQN_scaffold_2008445_Silene_latifolia -> gnl_onekp_FZQN_scaffold_2008445_Silene_latifolia
gnl|onekp|SKNL_scaffold_2065198_Saponaria_officianalis -> gnl_onekp_SKNL_scaffold_2065198_Saponaria_officianalis
gnl|onekp|SHEZ_scaffold_2004317_Dianthus_sp -> gnl_onekp_SHEZ_scaffold_2004317_Dianthus_sp
gnl|onekp|TJES_scaffold_2014728_Spergularia_media -> gnl_onekp_TJES_scaffold_2014728_Spergularia_media
gnl|onekp|HOOU_scaffold_2012033_Oenothera_grandiflora -> gnl_onekp_HOOU_scaffold_2012033_Oenothera_grandiflora
gnl|onekp|KBRW_scaffold_2010889_Oenothera_clelandii -> gnl_onekp_KBRW_scaffold_2010889_Oenothera_clelandii
gnl|onekp|QBRF_scaffold_2014233_Oenothera_laciniata -> gnl_onekp_QBRF_scaffold_2014233_Oenothera_laciniata
gnl|onekp|YHLF_scaffold_2047068_Oenothera_rhombipetala -> gnl_onekp_YHLF_scaffold_2047068_Oenothera_rhombipetala
gnl|onekp|TAHF_scaffold_2010678_Oenothera_grandis -> gnl_onekp_TAHF_scaffold_2010678_Oenothera_grandis
gnl|onekp|ROLB_scaffold_2082872_Oenothera_elata -> gnl_onekp_ROLB_scaffold_2082872_Oenothera_elata
gnl|onekp|HPNZ_scaffold_2047982_Oenothera_longituba -> gnl_onekp_HPNZ_scaffold_2047982_Oenothera_longituba
gnl|onekp|GVCB_scaffold_2010551_Oenothera_affinis -> gnl_onekp_GVCB_scaffold_2010551_Oenothera_affinis
gnl|onekp|DZLN_scaffold_2051872_Oenothera_picensis -> gnl_onekp_DZLN_scaffold_2051872_Oenothera_picensis
gnl|onekp|MLUJ_scaffold_2015670_Oenothera_biennis -> gnl_onekp_MLUJ_scaffold_2015670_Oenothera_biennis
gnl|onekp|HKMQ_scaffold_2059280_Oenothera_villaricae -> gnl_onekp_HKMQ_scaffold_2059280_Oenothera_villaricae
gnl|onekp|CJGZ_scaffold_2001466_Oenothera_nana -> gnl_onekp_CJGZ_scaffold_2001466_Oenothera_nana
gnl|onekp|EQYT_scaffold_2016325_Oenothera_berlandieri -> gnl_onekp_EQYT_scaffold_2016325_Oenothera_berlandieri
gnl|onekp|SJAN_scaffold_2057449_Oenothera_serrulata -> gnl_onekp_SJAN_scaffold_2057449_Oenothera_serrulata
gnl|onekp|JYOB_scaffold_2046000_Oenothera_filiformis -> gnl_onekp_JYOB_scaffold_2046000_Oenothera_filiformis
gnl|onekp|TGOP_scaffold_2058023_Oenothera_gaura -> gnl_onekp_TGOP_scaffold_2058023_Oenothera_gaura
gnl|onekp|JKNQ_scaffold_2008684_Oenothera_suffulta_suffulta -> gnl_onekp_JKNQ_scaffold_2008684_Oenothera_suffulta_suffulta
gnl|onekp|FXJC_scaffold_2013383_Oenothera_rosea -> gnl_onekp_FXJC_scaffold_2013383_Oenothera_rosea
gnl|onekp|RLZU_scaffold_2012709_Oenothera_speciosa -> gnl_onekp_RLZU_scaffold_2012709_Oenothera_speciosa
gnl|onekp|IHPC_scaffold_2010029_Platycodon_grandiflorus -> gnl_onekp_IHPC_scaffold_2010029_Platycodon_grandiflorus
gnl|onekp|SBZH_scaffold_2011796_Pennantia_corymbosa -> gnl_onekp_SBZH_scaffold_2011796_Pennantia_corymbosa
gnl|onekp|HLJG_scaffold_2026634_Viburnum_odoratissimum -> gnl_onekp_HLJG_scaffold_2026634_Viburnum_odoratissimum
gnl|onekp|DLJZ_scaffold_2006347_Solanum_ptychanthum -> gnl_onekp_DLJZ_scaffold_2006347_Solanum_ptychanthum
gnl|onekp|GHLP_scaffold_2002644_Solanum_dulcamara -> gnl_onekp_GHLP_scaffold_2002644_Solanum_dulcamara
gnl|onekp|MKZR_scaffold_2017263_Nicotiana_sylvestris -> gnl_onekp_MKZR_scaffold_2017263_Nicotiana_sylvestris
gnl|onekp|BOLZ_scaffold_2000114_Atropa_belladonna -> gnl_onekp_BOLZ_scaffold_2000114_Atropa_belladonna
gnl|onekp|AIOU_scaffold_2015401_Brugmansia_sanguinea -> gnl_onekp_AIOU_scaffold_2015401_Brugmansia_sanguinea
gnl|onekp|JNVS_scaffold_2051631_Datura_metel -> gnl_onekp_JNVS_scaffold_2051631_Datura_metel
gnl|onekp|NMDZ_scaffold_2020379_Solanum_sisymbriifolium -> gnl_onekp_NMDZ_scaffold_2020379_Solanum_sisymbriifolium
gnl|onekp|DLAI_scaffold_2115971_Solanum_lasiophyllum -> gnl_onekp_DLAI_scaffold_2115971_Solanum_lasiophyllum
gnl|onekp|LQJY_scaffold_2082603_Solanum_xanthocarpum -> gnl_onekp_LQJY_scaffold_2082603_Solanum_xanthocarpum
gnl|onekp|LWCK_scaffold_2018226_Lycium_barbarum -> gnl_onekp_LWCK_scaffold_2018226_Lycium_barbarum
gnl|onekp|VXKB_scaffold_2015275_Ipomoea_purpurea -> gnl_onekp_VXKB_scaffold_2015275_Ipomoea_purpurea
gnl|onekp|NHAG_scaffold_2006544_Ipomoea_nil -> gnl_onekp_NHAG_scaffold_2006544_Ipomoea_nil
gnl|onekp|QSLH_scaffold_2013743_Ipomoea_hederacea -> gnl_onekp_QSLH_scaffold_2013743_Ipomoea_hederacea
gnl|onekp|OQBM_scaffold_2015858_Ipomoea_indica -> gnl_onekp_OQBM_scaffold_2015858_Ipomoea_indica
gnl|onekp|NAUM_scaffold_2055807_Ipomoea_lindheimeri -> gnl_onekp_NAUM_scaffold_2055807_Ipomoea_lindheimeri
gnl|onekp|ALUC_scaffold_2007995_Ipomoea_quamoclit -> gnl_onekp_ALUC_scaffold_2007995_Ipomoea_quamoclit
gnl|onekp|ERWT_scaffold_2003731_Ipomoea_coccinea -> gnl_onekp_ERWT_scaffold_2003731_Ipomoea_coccinea
gnl|onekp|IZNU_scaffold_2010346_Ipomoea_lobata -> gnl_onekp_IZNU_scaffold_2010346_Ipomoea_lobata
gnl|onekp|CPOC_scaffold_2106676_Convolvulus_arvensis -> gnl_onekp_CPOC_scaffold_2106676_Convolvulus_arvensis
gnl|onekp|AUIP_scaffold_2013714_Phelline_lucida -> gnl_onekp_AUIP_scaffold_2013714_Phelline_lucida
gnl|onekp|FXGI_scaffold_2054992_Stylidium_adnatum -> gnl_onekp_FXGI_scaffold_2054992_Stylidium_adnatum
gnl|onekp|IXVJ_scaffold_2026277_Menyanthes_trifoliata -> gnl_onekp_IXVJ_scaffold_2026277_Menyanthes_trifoliata
gnl|onekp|TPEM_scaffold_2003938_Platyspermation_crassifolium -> gnl_onekp_TPEM_scaffold_2003938_Platyspermation_crassifolium
gnl|onekp|SXML_scaffold_2014112_Ilex_paraguariensis -> gnl_onekp_SXML_scaffold_2014112_Ilex_paraguariensis
gnl|onekp|SZPD_scaffold_2066068_Tetrastigma_voinierianum -> gnl_onekp_SZPD_scaffold_2066068_Tetrastigma_voinierianum
gnl|onekp|BBBA_scaffold_2079565_Tetrastigma_obtectum -> gnl_onekp_BBBA_scaffold_2079565_Tetrastigma_obtectum
gnl|onekp|BGZG_scaffold_2004954_Cissus_quadrandularis -> gnl_onekp_BGZG_scaffold_2004954_Cissus_quadrandularis
gnl|onekp|UMUL_scaffold_2017998_Paulownia_fargesii -> gnl_onekp_UMUL_scaffold_2017998_Paulownia_fargesii
gnl|onekp|EDXZ_scaffold_2091912_Schlegelia_violacea -> gnl_onekp_EDXZ_scaffold_2091912_Schlegelia_violacea
gnl|onekp|GAKQ_scaffold_2000549_Schlegelia_parasitica -> gnl_onekp_GAKQ_scaffold_2000549_Schlegelia_parasitica
gnl|onekp|UTQR_scaffold_2017610_Tabebuia_umbellate -> gnl_onekp_UTQR_scaffold_2017610_Tabebuia_umbellate
gnl|onekp|TKEK_scaffold_2015058_Mansoa_alliacea -> gnl_onekp_TKEK_scaffold_2015058_Mansoa_alliacea
gnl|onekp|SVQC_scaffold_2006587_Kigelia_africana -> gnl_onekp_SVQC_scaffold_2006587_Kigelia_africana
gnl|onekp|ZRIN_scaffold_2010007_Uncarina_grandidieri -> gnl_onekp_ZRIN_scaffold_2010007_Uncarina_grandidieri
gnl|onekp|ZVFS_scaffold_2057917_Lindenbergia_philippensis -> gnl_onekp_ZVFS_scaffold_2057917_Lindenbergia_philippensis
gnl|onekp|FAMO_scaffold_2013553_Conopholis_americana -> gnl_onekp_FAMO_scaffold_2013553_Conopholis_americana
gnl|onekp|URZI_scaffold_2064209_Epifagus_virginiana -> gnl_onekp_URZI_scaffold_2064209_Epifagus_virginiana
gnl|onekp|PHOQ_scaffold_2011251_Orobanche_fasciculata -> gnl_onekp_PHOQ_scaffold_2011251_Orobanche_fasciculata
gnl|onekp|UCNM_scaffold_2058712_Ajuga_reptans -> gnl_onekp_UCNM_scaffold_2058712_Ajuga_reptans
gnl|onekp|LRRR_scaffold_2116294_Teucrium_chamaedrys -> gnl_onekp_LRRR_scaffold_2116294_Teucrium_chamaedrys
gnl|onekp|WHNV_scaffold_2045723_Micromeria_fruticosa -> gnl_onekp_WHNV_scaffold_2045723_Micromeria_fruticosa
gnl|onekp|EQDA_scaffold_2001692_Salvia_spp -> gnl_onekp_EQDA_scaffold_2001692_Salvia_spp
gnl|onekp|FUMQ_scaffold_2016861_Nepeta_cataria -> gnl_onekp_FUMQ_scaffold_2016861_Nepeta_cataria
gnl|onekp|PUCW_scaffold_2050743_Agastache_rugosa -> gnl_onekp_PUCW_scaffold_2050743_Agastache_rugosa
gnl|onekp|DMLT_scaffold_2023062_Vitex_agnus_castus -> gnl_onekp_DMLT_scaffold_2023062_Vitex_agnus_castus
gnl|onekp|RTNA_scaffold_2088269_Oxera_pulchella -> gnl_onekp_RTNA_scaffold_2088269_Oxera_pulchella
gnl|onekp|ATYL_scaffold_2021066_Scutellaria_montana -> gnl_onekp_ATYL_scaffold_2021066_Scutellaria_montana
gnl|onekp|UOYN_scaffold_2043226_Catharanthus_roseus -> gnl_onekp_UOYN_scaffold_2043226_Catharanthus_roseus
gnl|onekp|QEHE_scaffold_2019530_Rauvolfia_tetraphyla -> gnl_onekp_QEHE_scaffold_2019530_Rauvolfia_tetraphyla
gnl|onekp|PTBJ_scaffold_2013585_Plantago_virginica -> gnl_onekp_PTBJ_scaffold_2013585_Plantago_virginica
gnl|onekp|YKZB_scaffold_2116140_Plantago_maritima -> gnl_onekp_YKZB_scaffold_2116140_Plantago_maritima
gnl|onekp|JGYZ_scaffold_2005211_Holarrhena_pubescens -> gnl_onekp_JGYZ_scaffold_2005211_Holarrhena_pubescens
gnl|onekp|EDEQ_scaffold_2005490_Wrightia_natalensis -> gnl_onekp_EDEQ_scaffold_2005490_Wrightia_natalensis
gnl|onekp|GNPX_scaffold_2018081_Oxera_neriifolia -> gnl_onekp_GNPX_scaffold_2018081_Oxera_neriifolia
gnl|onekp|AXBO_scaffold_2010093_Sinojackia_xylocarpa -> gnl_onekp_AXBO_scaffold_2010093_Sinojackia_xylocarpa
gnl|onekp|VVPY_scaffold_2063640_Croton_tiglium -> gnl_onekp_VVPY_scaffold_2063640_Croton_tiglium
gnl|onekp|WWQZ_scaffold_2019489_Medinilla_magnifica -> gnl_onekp_WWQZ_scaffold_2019489_Medinilla_magnifica
gnl|onekp|XFFT_scaffold_2047337_Cercocarpus_ledifolius -> gnl_onekp_XFFT_scaffold_2047337_Cercocarpus_ledifolius
gnl|onekp|XNLP_scaffold_2022034_Manihot_grahamii -> gnl_onekp_XNLP_scaffold_2022034_Manihot_grahamii
gnl|onekp|ADHK_scaffold_2013181_Galax_urceolata -> gnl_onekp_ADHK_scaffold_2013181_Galax_urceolata
gnl|onekp|WXVX_scaffold_2075957_Ledum_palustre -> gnl_onekp_WXVX_scaffold_2075957_Ledum_palustre
gnl|onekp|PPPZ_scaffold_2016846_Rhododendron_scopulorum -> gnl_onekp_PPPZ_scaffold_2016846_Rhododendron_scopulorum
gnl|onekp|SERM_scaffold_2052324_Sarcodes_sanguinea -> gnl_onekp_SERM_scaffold_2052324_Sarcodes_sanguinea
gnl|onekp|AVJK_scaffold_2008998_Cavendishia_cuatrecasasii -> gnl_onekp_AVJK_scaffold_2008998_Cavendishia_cuatrecasasii
gnl|onekp|LRTN_scaffold_2015461_Monotropa_uniflora -> gnl_onekp_LRTN_scaffold_2015461_Monotropa_uniflora
gnl|onekp|YHFG_scaffold_2078108_Nandina_domestica -> gnl_onekp_YHFG_scaffold_2078108_Nandina_domestica
gnl|onekp|UPOG_scaffold_2007054_Anemone_pulsatilla -> gnl_onekp_UPOG_scaffold_2007054_Anemone_pulsatilla
gnl|onekp|ZUHO_scaffold_2138093_Anemone_hupenhensis -> gnl_onekp_ZUHO_scaffold_2138093_Anemone_hupenhensis
gnl|onekp|GBVZ_scaffold_2016370_Thalictrum_thalictroides -> gnl_onekp_GBVZ_scaffold_2016370_Thalictrum_thalictroides
gnl|onekp|GCFE_scaffold_2008095_Verbena_hastata -> gnl_onekp_GCFE_scaffold_2008095_Verbena_hastata
gnl|onekp|RWKR_scaffold_2000722_Saintpaulia_ionantha -> gnl_onekp_RWKR_scaffold_2000722_Saintpaulia_ionantha
gnl|onekp|XRLM_scaffold_2013402_Buddleja_lindleyana -> gnl_onekp_XRLM_scaffold_2013402_Buddleja_lindleyana
gnl|onekp|TJLC_scaffold_2009388_Nothofagus_obliqua -> gnl_onekp_TJLC_scaffold_2009388_Nothofagus_obliqua
gnl|onekp|WGET_scaffold_2041459_Kochia_scoparia -> gnl_onekp_WGET_scaffold_2041459_Kochia_scoparia
gnl|onekp|CUTE_scaffold_2061955_Blutoparon_vermiculare -> gnl_onekp_CUTE_scaffold_2061955_Blutoparon_vermiculare
gnl|onekp|VKOE_scaffold_2052317_Aerva_lanata -> gnl_onekp_VKOE_scaffold_2052317_Aerva_lanata
gnl|onekp|DEMH_scaffold_2080868_Alternanthera_tenella -> gnl_onekp_DEMH_scaffold_2080868_Alternanthera_tenella
gnl|onekp|OYST_scaffold_2070454_Alternanthera_sessilis -> gnl_onekp_OYST_scaffold_2070454_Alternanthera_sessilis
gnl|onekp|KTQI_scaffold_2020222_Alternanthera_brasileana -> gnl_onekp_KTQI_scaffold_2020222_Alternanthera_brasileana
gnl|onekp|VUIT_scaffold_2009025_Alternanthera_caracasana -> gnl_onekp_VUIT_scaffold_2009025_Alternanthera_caracasana
gnl|onekp|MEAH_scaffold_2016918_Aerva_persica -> gnl_onekp_MEAH_scaffold_2016918_Aerva_persica
gnl|onekp|WMLW_scaffold_2000744_Amaranthus_retroflexus -> gnl_onekp_WMLW_scaffold_2000744_Amaranthus_retroflexus
gnl|onekp|XSSD_scaffold_2009469_Amaranthus_cruentus -> gnl_onekp_XSSD_scaffold_2009469_Amaranthus_cruentus
gnl|onekp|BDIW_scaffold_2009619_Atriplex_hortensis -> gnl_onekp_BDIW_scaffold_2009619_Atriplex_hortensis
gnl|onekp|LBZM_scaffold_2051388_Atriplex_rosea -> gnl_onekp_LBZM_scaffold_2051388_Atriplex_rosea
gnl|onekp|MUCT_scaffold_2009414_Atriplex_prostrata -> gnl_onekp_MUCT_scaffold_2009414_Atriplex_prostrata
gnl|onekp|BHYC_scaffold_2012402_Linum_lewisii -> gnl_onekp_BHYC_scaffold_2012402_Linum_lewisii
gnl|onekp|AEPI_scaffold_2010708_Linum_leonii -> gnl_onekp_AEPI_scaffold_2010708_Linum_leonii
gnl|onekp|OODC_scaffold_2011569_Linum_bienne -> gnl_onekp_OODC_scaffold_2011569_Linum_bienne
gnl|onekp|MYVH_scaffold_2062162_Linum_grandiflorum -> gnl_onekp_MYVH_scaffold_2062162_Linum_grandiflorum
gnl|onekp|LFII_scaffold_2014149_Linum_perenne -> gnl_onekp_LFII_scaffold_2014149_Linum_perenne
gnl|onekp|HNCF_scaffold_2066028_Linum_hirsutum -> gnl_onekp_HNCF_scaffold_2066028_Linum_hirsutum
gnl|onekp|VXOD_scaffold_2050029_Linum_tenuifolium -> gnl_onekp_VXOD_scaffold_2050029_Linum_tenuifolium
gnl|onekp|TXMP_scaffold_2043356_Linum_strictum -> gnl_onekp_TXMP_scaffold_2043356_Linum_strictum
gnl|onekp|KCPT_scaffold_2010132_Linum_macraei -> gnl_onekp_KCPT_scaffold_2010132_Linum_macraei
gnl|onekp|AXPJ_scaffold_2007673_Linum_flavum -> gnl_onekp_AXPJ_scaffold_2007673_Linum_flavum
gnl|onekp|YHXT_scaffold_2057970_Hamamelis_virginiana -> gnl_onekp_YHXT_scaffold_2057970_Hamamelis_virginiana
gnl|onekp|OMDH_scaffold_2015138_Loropetalum_chinense -> gnl_onekp_OMDH_scaffold_2015138_Loropetalum_chinense
gnl|onekp|NUZN_scaffold_2001230_Cercidiphyllum_japonicum -> gnl_onekp_NUZN_scaffold_2001230_Cercidiphyllum_japonicum
gnl|onekp|FYTP_scaffold_2046228_Daphniphyllum_macropodum -> gnl_onekp_FYTP_scaffold_2046228_Daphniphyllum_macropodum
gnl|onekp|OHAE_scaffold_2014692_Polygala_lutea -> gnl_onekp_OHAE_scaffold_2014692_Polygala_lutea
gnl|onekp|HAEU_scaffold_2055148_Berberidopsis_beckleri -> gnl_onekp_HAEU_scaffold_2055148_Berberidopsis_beckleri
gnl|onekp|QRNU_scaffold_2013488_Sambucus_canadensis -> gnl_onekp_QRNU_scaffold_2013488_Sambucus_canadensis
gnl|onekp|GUMF_scaffold_2016321_Anthemis_tinctoria -> gnl_onekp_GUMF_scaffold_2016321_Anthemis_tinctoria
gnl|onekp|OOVX_scaffold_2046381_Boykinia_jamesii -> gnl_onekp_OOVX_scaffold_2046381_Boykinia_jamesii
gnl|onekp|CKKR_scaffold_2005928_Astilbe_chinensis -> gnl_onekp_CKKR_scaffold_2005928_Astilbe_chinensis
gnl|onekp|DAYQ_scaffold_2057540_Mitella_pentandra -> gnl_onekp_DAYQ_scaffold_2057540_Mitella_pentandra
gnl|onekp|ERIA_scaffold_2075480_Heuchera_sanguinea -> gnl_onekp_ERIA_scaffold_2075480_Heuchera_sanguinea
gnl|onekp|SLOI_scaffold_2040402_Tiarella_polyphylla -> gnl_onekp_SLOI_scaffold_2040402_Tiarella_polyphylla
gnl|onekp|CTSS_scaffold_2001463_Tellima_breviflora -> gnl_onekp_CTSS_scaffold_2001463_Tellima_breviflora
gnl|onekp|UWFU_scaffold_2038331_Itea_virginica -> gnl_onekp_UWFU_scaffold_2038331_Itea_virginica
gnl|onekp|STKY_scaffold_2077755_Balanophora_fungosa -> gnl_onekp_STKY_scaffold_2077755_Balanophora_fungosa
gnl|onekp|ASMV_scaffold_2015477_Ilex_vomitoria -> gnl_onekp_ASMV_scaffold_2015477_Ilex_vomitoria
gnl|onekp|ABEH_scaffold_2065369_Heliotropium_greggii -> gnl_onekp_ABEH_scaffold_2065369_Heliotropium_greggii
gnl|onekp|IDGE_scaffold_2098852_Heliotropium_racemosum -> gnl_onekp_IDGE_scaffold_2098852_Heliotropium_racemosum
gnl|onekp|JWEY_scaffold_2018771_Heliotropium_sp -> gnl_onekp_JWEY_scaffold_2018771_Heliotropium_sp
gnl|onekp|EIGQ_scaffold_2023282_Heliotropium_calcicola -> gnl_onekp_EIGQ_scaffold_2023282_Heliotropium_calcicola
gnl|onekp|EMAL_scaffold_2008314_Ehretia_acuminata -> gnl_onekp_EMAL_scaffold_2008314_Ehretia_acuminata
gnl|onekp|HANM_scaffold_2072254_Pholisma_arenarium -> gnl_onekp_HANM_scaffold_2072254_Pholisma_arenarium
gnl|onekp|SMUR_scaffold_2014543_Lennoa_madreporoides -> gnl_onekp_SMUR_scaffold_2014543_Lennoa_madreporoides
gnl|onekp|CLRW_scaffold_2023543_Bacopa_caroliniana -> gnl_onekp_CLRW_scaffold_2023543_Bacopa_caroliniana
gnl|onekp|TORX_scaffold_2002033_Olea_europaea -> gnl_onekp_TORX_scaffold_2002033_Olea_europaea
gnl|onekp|UEEN_scaffold_2009734_Forestiera_segregata -> gnl_onekp_UEEN_scaffold_2009734_Forestiera_segregata
gnl|onekp|KTAR_scaffold_2139510_Chionanthus_retusus -> gnl_onekp_KTAR_scaffold_2139510_Chionanthus_retusus
gnl|onekp|COBX_scaffold_2071776_Polypremum_procumbens -> gnl_onekp_COBX_scaffold_2071776_Polypremum_procumbens
gnl|onekp|YZGX_scaffold_2022963_Cyrilla_racemiflora -> gnl_onekp_YZGX_scaffold_2022963_Cyrilla_racemiflora
gnl|onekp|EDBB_scaffold_2088213_Polyscias_fruticosa -> gnl_onekp_EDBB_scaffold_2088213_Polyscias_fruticosa
gnl|onekp|JBYE_scaffold_2005718_Hedera_helix -> gnl_onekp_JBYE_scaffold_2005718_Hedera_helix
gnl|onekp|QIKZ_scaffold_2005373_Griselinia_racemosa -> gnl_onekp_QIKZ_scaffold_2005373_Griselinia_racemosa
gnl|onekp|SALZ_scaffold_2011730_Pittosporum_resiniferum -> gnl_onekp_SALZ_scaffold_2011730_Pittosporum_resiniferum
gnl|onekp|NTEO_scaffold_2014105_Pittosporum_sahnianum -> gnl_onekp_NTEO_scaffold_2014105_Pittosporum_sahnianum
gnl|onekp|IZLO_scaffold_2005037_Lobelia_siphilitica -> gnl_onekp_IZLO_scaffold_2005037_Lobelia_siphilitica
gnl|onekp|XRCX_scaffold_2021371_Aster_tataricus -> gnl_onekp_XRCX_scaffold_2021371_Aster_tataricus
gnl|onekp|BMSE_scaffold_2016534_Senecio_rowleyanus -> gnl_onekp_BMSE_scaffold_2016534_Senecio_rowleyanus
gnl|onekp|TEZA_scaffold_2018744_Solidago_canadensis -> gnl_onekp_TEZA_scaffold_2018744_Solidago_canadensis
gnl|onekp|DESP_scaffold_2107056_Erigeron_speciosus -> gnl_onekp_DESP_scaffold_2107056_Erigeron_speciosus
gnl|onekp|JNKW_scaffold_2022421_Cicerbita_plumieri -> gnl_onekp_JNKW_scaffold_2022421_Cicerbita_plumieri
gnl|onekp|ZGDS_scaffold_2007196_Lactuca_graminifolia -> gnl_onekp_ZGDS_scaffold_2007196_Lactuca_graminifolia
gnl|onekp|DDRL_scaffold_2015548_Tragopogon_dubius -> gnl_onekp_DDRL_scaffold_2015548_Tragopogon_dubius
gnl|onekp|KGJF_scaffold_2017195_Tragopogon_porrifolius -> gnl_onekp_KGJF_scaffold_2017195_Tragopogon_porrifolius
gnl|onekp|FUPX_scaffold_2066237_Tragopogon_pratensis -> gnl_onekp_FUPX_scaffold_2066237_Tragopogon_pratensis
gnl|onekp|UQAZ_scaffold_2004740_Flaveria_angustifolia -> gnl_onekp_UQAZ_scaffold_2004740_Flaveria_angustifolia
gnl|onekp|GFVW_scaffold_2006964_Flaveria_pringlei -> gnl_onekp_GFVW_scaffold_2006964_Flaveria_pringlei
gnl|onekp|RLCS_scaffold_2009506_Flaveria_trinervia -> gnl_onekp_RLCS_scaffold_2009506_Flaveria_trinervia
gnl|onekp|ZNZC_scaffold_2011217_Flaveria_bidentis -> gnl_onekp_ZNZC_scaffold_2011217_Flaveria_bidentis
gnl|onekp|HXDV_scaffold_2008659_Flaveria_pubescens -> gnl_onekp_HXDV_scaffold_2008659_Flaveria_pubescens
gnl|onekp|QXWF_scaffold_2013691_Flaveria_kochiana -> gnl_onekp_QXWF_scaffold_2013691_Flaveria_kochiana
gnl|onekp|KJBH_scaffold_2052373_Flaveria_cronquestii -> gnl_onekp_KJBH_scaffold_2052373_Flaveria_cronquestii
gnl|onekp|UYED_scaffold_2006870_Flaveria_sonorensis -> gnl_onekp_UYED_scaffold_2006870_Flaveria_sonorensis
gnl|onekp|LMXP_scaffold_2013352_Flaveria_brownii -> gnl_onekp_LMXP_scaffold_2013352_Flaveria_brownii
gnl|onekp|NVSO_scaffold_2010889_Flaveria_palmeri -> gnl_onekp_NVSO_scaffold_2010889_Flaveria_palmeri
gnl|onekp|AFQQ_scaffold_2049941_Inula_helenium -> gnl_onekp_AFQQ_scaffold_2049941_Inula_helenium
gnl|onekp|CFRN_scaffold_2006452_Carthamus_lanatus -> gnl_onekp_CFRN_scaffold_2006452_Carthamus_lanatus
gnl|onekp|EYKJ_scaffold_2015240_Silybum_marianum -> gnl_onekp_EYKJ_scaffold_2015240_Silybum_marianum
gnl|onekp|DOVJ_scaffold_2003986_Leontopodium_alpinum -> gnl_onekp_DOVJ_scaffold_2003986_Leontopodium_alpinum
gnl|onekp|DUQG_scaffold_2013960_Tanacetum_parthenium -> gnl_onekp_DUQG_scaffold_2013960_Tanacetum_parthenium
gnl|onekp|OAGK_scaffold_2013124_Matricaria_matricariodes -> gnl_onekp_OAGK_scaffold_2013124_Matricaria_matricariodes
gnl|onekp|DUNJ_scaffold_2008409_Helenium_autumnale -> gnl_onekp_DUNJ_scaffold_2008409_Helenium_autumnale
gnl|onekp|UBLN_scaffold_2016100_Xanthuium_strumarium -> gnl_onekp_UBLN_scaffold_2016100_Xanthuium_strumarium
gnl|onekp|KFZY_scaffold_2103463_Tragopogon_castellanus -> gnl_onekp_KFZY_scaffold_2103463_Tragopogon_castellanus
gnl|onekp|CYVA_scaffold_2007297_Cimicifuga_racemosa -> gnl_onekp_CYVA_scaffold_2007297_Cimicifuga_racemosa
gnl|onekp|LWDA_scaffold_2085566_Alnus_serrulata -> gnl_onekp_LWDA_scaffold_2085566_Alnus_serrulata
gnl|onekp|CWZU_scaffold_2046721_Betula_pendula -> gnl_onekp_CWZU_scaffold_2046721_Betula_pendula
gnl|onekp|PGKL_scaffold_2018897_Phellodendron_amurense -> gnl_onekp_PGKL_scaffold_2018897_Phellodendron_amurense
gnl|onekp|DXQW_scaffold_2008401_Juglans_nigra -> gnl_onekp_DXQW_scaffold_2008401_Juglans_nigra
gnl|onekp|INSP_scaffold_2012510_Myrica_cerifera -> gnl_onekp_INSP_scaffold_2012510_Myrica_cerifera
gnl|onekp|MTII_scaffold_2001294_Acorus_americanus -> gnl_onekp_MTII_scaffold_2001294_Acorus_americanus
gnl|onekp|PAWA_scaffold_2048025_Aristolochia_elegans -> gnl_onekp_PAWA_scaffold_2048025_Aristolochia_elegans
gnl|onekp|QDVW_scaffold_2012442_Saruma_henryi -> gnl_onekp_QDVW_scaffold_2012442_Saruma_henryi
gnl|onekp|CSSK_scaffold_2006658_Houttuynia_cordata -> gnl_onekp_CSSK_scaffold_2006658_Houttuynia_cordata
gnl|onekp|OPDF_scaffold_2033286_Saururus_cernuus -> gnl_onekp_OPDF_scaffold_2033286_Saururus_cernuus
gnl|onekp|XSZI_scaffold_2003485_Peperomia_fraseri -> gnl_onekp_XSZI_scaffold_2003485_Peperomia_fraseri
gnl|onekp|NSPR_scaffold_2010699_Nypa_fruticans -> gnl_onekp_NSPR_scaffold_2010699_Nypa_fruticans
gnl|onekp|KYNE_scaffold_2068486_Cyanella_orchidofromis -> gnl_onekp_KYNE_scaffold_2068486_Cyanella_orchidofromis
gnl|onekp|FGRF_scaffold_2014371_Asparagus_densiflorus -> gnl_onekp_FGRF_scaffold_2014371_Asparagus_densiflorus
gnl|onekp|TCYS_scaffold_2002062_Peliosanthese_minor -> gnl_onekp_TCYS_scaffold_2002062_Peliosanthese_minor
gnl|onekp|CMCY_scaffold_2012319_Hesperaloe_parviflora -> gnl_onekp_CMCY_scaffold_2012319_Hesperaloe_parviflora
gnl|onekp|PLBZ_scaffold_2018731_Chlorogalum_pomeridianum -> gnl_onekp_PLBZ_scaffold_2018731_Chlorogalum_pomeridianum
gnl|onekp|ICNN_scaffold_2002601_Yucca_filamentosa -> gnl_onekp_ICNN_scaffold_2002601_Yucca_filamentosa
gnl|onekp|KXSK_scaffold_2014956_Agave_tequilana -> gnl_onekp_KXSK_scaffold_2014956_Agave_tequilana
gnl|onekp|MUMD_scaffold_2007356_Lomandra_longifolia -> gnl_onekp_MUMD_scaffold_2007356_Lomandra_longifolia
gnl|onekp|XFJG_scaffold_2016586_Maianthemum_canadense -> gnl_onekp_XFJG_scaffold_2016586_Maianthemum_canadense
gnl|onekp|HOKG_scaffold_2005645_Nolina_atopocarpa -> gnl_onekp_HOKG_scaffold_2005645_Nolina_atopocarpa
gnl|onekp|MVRF_scaffold_2010935_Sansevieria_trifasciata -> gnl_onekp_MVRF_scaffold_2010935_Sansevieria_trifasciata
gnl|onekp|UZXL_scaffold_2024732_Disporopsis_pernyi -> gnl_onekp_UZXL_scaffold_2024732_Disporopsis_pernyi
gnl|onekp|RQZP_scaffold_2029076_Nolina_bigelorii -> gnl_onekp_RQZP_scaffold_2029076_Nolina_bigelorii
gnl|onekp|FCEL_scaffold_2019932_Phormium_tenax -> gnl_onekp_FCEL_scaffold_2019932_Phormium_tenax
gnl|onekp|IQYY_scaffold_2026430_Narcissus_viridiflorus -> gnl_onekp_IQYY_scaffold_2026430_Narcissus_viridiflorus
gnl|onekp|DPFW_scaffold_2004722_Zephyranthes_treatiae -> gnl_onekp_DPFW_scaffold_2004722_Zephyranthes_treatiae
gnl|onekp|EMJJ_scaffold_2024122_Borya_sphaerocephala -> gnl_onekp_EMJJ_scaffold_2024122_Borya_sphaerocephala
gnl|onekp|LSKK_scaffold_2019241_Orchidantha_maxillaroides -> gnl_onekp_LSKK_scaffold_2019241_Orchidantha_maxillaroides
gnl|onekp|HXJE_scaffold_2007590_Serenoa_repens -> gnl_onekp_HXJE_scaffold_2007590_Serenoa_repens
gnl|onekp|JNUB_scaffold_2028734_Maranta_leuconeura -> gnl_onekp_JNUB_scaffold_2028734_Maranta_leuconeura
gnl|onekp|VTUS_scaffold_2051601_Goodyera_pubescens -> gnl_onekp_VTUS_scaffold_2051601_Goodyera_pubescens
gnl|onekp|MTHW_scaffold_2008624_Platanthera_clavellata -> gnl_onekp_MTHW_scaffold_2008624_Platanthera_clavellata
gnl|onekp|LELS_scaffold_2090891_Haemaria_discolor -> gnl_onekp_LELS_scaffold_2090891_Haemaria_discolor
gnl|onekp|XZME_scaffold_2006713_Drakea_elastica -> gnl_onekp_XZME_scaffold_2006713_Drakea_elastica
gnl|onekp|OCWZ_scaffold_2011678_Dioscorea_villosa -> gnl_onekp_OCWZ_scaffold_2011678_Dioscorea_villosa
gnl|onekp|XPAF_scaffold_2012058_Mapania_palustris -> gnl_onekp_XPAF_scaffold_2012058_Mapania_palustris
gnl|onekp|WBIB_scaffold_2000353_Lepidosperma_gibsonii -> gnl_onekp_WBIB_scaffold_2000353_Lepidosperma_gibsonii
gnl|onekp|PWSG_scaffold_2046160_Cyperus_papyrus -> gnl_onekp_PWSG_scaffold_2046160_Cyperus_papyrus
gnl|onekp|CIEA_scaffold_2054499_Juncus_inflexus -> gnl_onekp_CIEA_scaffold_2054499_Juncus_inflexus
gnl|onekp|BYPY_scaffold_2014889_Brocchinia_reducta -> gnl_onekp_BYPY_scaffold_2014889_Brocchinia_reducta
gnl|onekp|PPQR_scaffold_2055723_Typha_angustifolia -> gnl_onekp_PPQR_scaffold_2055723_Typha_angustifolia
gnl|onekp|VBHQ_scaffold_2002934_Stemona_tuberosa -> gnl_onekp_VBHQ_scaffold_2002934_Stemona_tuberosa
gnl|onekp|QOXT_scaffold_2005426_Xerophyta_villosa -> gnl_onekp_QOXT_scaffold_2005426_Xerophyta_villosa
gnl|onekp|JVBR_scaffold_2005647_Aloe_vera -> gnl_onekp_JVBR_scaffold_2005647_Aloe_vera
gnl|onekp|ABSS_scaffold_2013660_Sassafras_albidum -> gnl_onekp_ABSS_scaffold_2013660_Sassafras_albidum
gnl|onekp|BCGB_scaffold_2006289_Cinnamomum_camphora -> gnl_onekp_BCGB_scaffold_2006289_Cinnamomum_camphora
gnl|onekp|NPND_scaffold_2121622_Ceratophyllum_demersum -> gnl_onekp_NPND_scaffold_2121622_Ceratophyllum_demersum
gnl|onekp|OBPL_scaffold_2009656_Myristica_fragrans -> gnl_onekp_OBPL_scaffold_2009656_Myristica_fragrans
gnl|onekp|SVVG_scaffold_2072892_Fagus_sylvatica -> gnl_onekp_SVVG_scaffold_2072892_Fagus_sylvatica
gnl|onekp|CLMX_scaffold_2002082_Escallonia_rubra -> gnl_onekp_CLMX_scaffold_2002082_Escallonia_rubra
gnl|onekp|AHRN_scaffold_2014131_Cuscuta_pentagonia -> gnl_onekp_AHRN_scaffold_2014131_Cuscuta_pentagonia
gnl|onekp|QUTB_scaffold_2014152_Aextoxicon_punctatum -> gnl_onekp_QUTB_scaffold_2014152_Aextoxicon_punctatum
gnl|onekp|GIPR_scaffold_2013118_Aucuba_japonica -> gnl_onekp_GIPR_scaffold_2013118_Aucuba_japonica
gnl|onekp|WRPP_scaffold_2020718_Synsepalum_dulcificum -> gnl_onekp_WRPP_scaffold_2020718_Synsepalum_dulcificum
gnl|onekp|BEFC_scaffold_2012307_Manilkara_zapota -> gnl_onekp_BEFC_scaffold_2012307_Manilkara_zapota
gnl|onekp|OXYP_scaffold_2024651_Sideroxylon_reclinatum -> gnl_onekp_OXYP_scaffold_2024651_Sideroxylon_reclinatum
gnl|onekp|HGSM_scaffold_2009285_Gelsemium_sempervirens -> gnl_onekp_HGSM_scaffold_2009285_Gelsemium_sempervirens
gnl|onekp|GGJD_scaffold_2012451_Strychnos_spinosa -> gnl_onekp_GGJD_scaffold_2012451_Strychnos_spinosa
gnl|onekp|HUSX_scaffold_2054811_Roridula_gorgonias -> gnl_onekp_HUSX_scaffold_2054811_Roridula_gorgonias
gnl|onekp|YSRZ_scaffold_2018459_Fouqueria_macdougalli -> gnl_onekp_YSRZ_scaffold_2018459_Fouqueria_macdougalli
gnl|onekp|BYQM_scaffold_2012104_Posidonia_australis -> gnl_onekp_BYQM_scaffold_2012104_Posidonia_australis
gnl|onekp|WTKZ_scaffold_2010509_Nuphar_advena -> gnl_onekp_WTKZ_scaffold_2010509_Nuphar_advena
gnl|onekp|KPUM_scaffold_2016237_Exacum_affine -> gnl_onekp_KPUM_scaffold_2016237_Exacum_affine
gnl|onekp|MZOB_scaffold_2058212_Heliotropium_mendocinum -> gnl_onekp_MZOB_scaffold_2058212_Heliotropium_mendocinum
gnl|onekp|OUER_scaffold_2002165_Heliotropium_convolvulaceum -> gnl_onekp_OUER_scaffold_2002165_Heliotropium_convolvulaceum
gnl|onekp|IPPG_scaffold_2008036_Heliotropium_filiforme -> gnl_onekp_IPPG_scaffold_2008036_Heliotropium_filiforme
gnl|onekp|DIHD_scaffold_2020383_Heliotropium_tenellum -> gnl_onekp_DIHD_scaffold_2020383_Heliotropium_tenellum
gnl|onekp|MGVU_scaffold_2040126_Allamanda_cathartica -> gnl_onekp_MGVU_scaffold_2040126_Allamanda_cathartica
gnl|onekp|NGRR_scaffold_2019697_Ternstroemia_gymnanthera -> gnl_onekp_NGRR_scaffold_2019697_Ternstroemia_gymnanthera
gnl|onekp|TDTF_scaffold_2009789_Salix_sachalinensis -> gnl_onekp_TDTF_scaffold_2009789_Salix_sachalinensis
gnl|onekp|LFOG_scaffold_2013876_Salix_purpurea -> gnl_onekp_LFOG_scaffold_2013876_Salix_purpurea
gnl|onekp|IEPQ_scaffold_2008912_Salix_dasyclados -> gnl_onekp_IEPQ_scaffold_2008912_Salix_dasyclados
gnl|onekp|KKDQ_scaffold_2014948_Salix_viminalis -> gnl_onekp_KKDQ_scaffold_2014948_Salix_viminalis
gnl|onekp|GLVK_scaffold_2006561_Salix_eriocephala -> gnl_onekp_GLVK_scaffold_2006561_Salix_eriocephala
gnl|onekp|RZTJ_scaffold_2014290_Salix_fargesii -> gnl_onekp_RZTJ_scaffold_2014290_Salix_fargesii
gnl|onekp|INQX_scaffold_2014950_Salix_acutifolia -> gnl_onekp_INQX_scaffold_2014950_Salix_acutifolia
gnl|onekp|FWCQ_scaffold_2011455_Garcinia_oblongiflolia -> gnl_onekp_FWCQ_scaffold_2011455_Garcinia_oblongiflolia
gnl|onekp|TVCU_scaffold_2050959_Ochna_mossambicensis -> gnl_onekp_TVCU_scaffold_2050959_Ochna_mossambicensis
gnl|onekp|NJLF_scaffold_2008536_Viola_canadensis -> gnl_onekp_NJLF_scaffold_2008536_Viola_canadensis
gnl|onekp|LPGY_scaffold_2008776_Viola_tricolor -> gnl_onekp_LPGY_scaffold_2008776_Viola_tricolor
gnl|onekp|RPPC_scaffold_2006629_Erythroxylum_coca -> gnl_onekp_RPPC_scaffold_2006629_Erythroxylum_coca
gnl|onekp|VCCF_scaffold_2008870_Melia_azedarach -> gnl_onekp_VCCF_scaffold_2008870_Melia_azedarach
gnl|onekp|UVDC_scaffold_2043189_Azadirachta_indica -> gnl_onekp_UVDC_scaffold_2043189_Azadirachta_indica
gnl|onekp|ATFX_scaffold_2005067_Muntingia_calabura -> gnl_onekp_ATFX_scaffold_2005067_Muntingia_calabura
gnl|onekp|LNER_scaffold_2053783_Casuarina_glauca -> gnl_onekp_LNER_scaffold_2053783_Casuarina_glauca
gnl|onekp|IHCQ_scaffold_2005519_Crossopetalum_rhacoma -> gnl_onekp_IHCQ_scaffold_2005519_Crossopetalum_rhacoma
gnl|onekp|THHD_scaffold_2013241_Elaeocarpus_sylvestris -> gnl_onekp_THHD_scaffold_2013241_Elaeocarpus_sylvestris
gnl|onekp|TJQY_scaffold_2009989_Kerria_japonica -> gnl_onekp_TJQY_scaffold_2009989_Kerria_japonica
gnl|onekp|SXCE_scaffold_2040234_Physocarpus_opulifolius -> gnl_onekp_SXCE_scaffold_2040234_Physocarpus_opulifolius
gnl|onekp|NNGU_scaffold_2004530_Coriaria_nepalensis -> gnl_onekp_NNGU_scaffold_2004530_Coriaria_nepalensis
gnl|onekp|BKQU_scaffold_2020886_Phytolacca_americana -> gnl_onekp_BKQU_scaffold_2020886_Phytolacca_americana
gnl|onekp|MRKX_scaffold_2016990_Phytolacca_bogotensis -> gnl_onekp_MRKX_scaffold_2016990_Phytolacca_bogotensis
gnl|onekp|DZRA_scaffold_2005896_Mirabilis_jalapa -> gnl_onekp_DZRA_scaffold_2005896_Mirabilis_jalapa
gnl|onekp|DVXD_scaffold_2013800_Allionia_incarnata -> gnl_onekp_DVXD_scaffold_2013800_Allionia_incarnata
gnl|onekp|WHHY_scaffold_2014051_Boerhavia_cf._spiderwort -> gnl_onekp_WHHY_scaffold_2014051_Boerhavia_cf._spiderwort
gnl|onekp|HUGU_scaffold_2017092_Boerhavia_dominnii -> gnl_onekp_HUGU_scaffold_2017092_Boerhavia_dominnii
gnl|onekp|AZBL_scaffold_2010554_Petiveria_alliacea -> gnl_onekp_AZBL_scaffold_2010554_Petiveria_alliacea
gnl|onekp|RNBN_scaffold_2045327_Mollugo_cerviana -> gnl_onekp_RNBN_scaffold_2045327_Mollugo_cerviana
gnl|onekp|HURS_scaffold_2048951_Mollugo_pentaphylla -> gnl_onekp_HURS_scaffold_2048951_Mollugo_pentaphylla
gnl|onekp|BJKT_scaffold_2010665_Delosperma_echinatum -> gnl_onekp_BJKT_scaffold_2010665_Delosperma_echinatum
gnl|onekp|PCNH_scaffold_2073584_Psychotria_marginata -> gnl_onekp_PCNH_scaffold_2073584_Psychotria_marginata
gnl|onekp|JOPH_scaffold_2055609_Psychotria_ipecacuanha -> gnl_onekp_JOPH_scaffold_2055609_Psychotria_ipecacuanha
gnl|onekp|WQRD_scaffold_2005235_Galium_boreale -> gnl_onekp_WQRD_scaffold_2005235_Galium_boreale
gnl|onekp|AYIY_scaffold_2008426_Ruellia_brittoniana -> gnl_onekp_AYIY_scaffold_2008426_Ruellia_brittoniana
gnl|onekp|WEAC_scaffold_2010046_Strobilanthes_dyerianus -> gnl_onekp_WEAC_scaffold_2010046_Strobilanthes_dyerianus
gnl|onekp|ZTLR_scaffold_2008672_Rhizophora_mangle -> gnl_onekp_ZTLR_scaffold_2008672_Rhizophora_mangle
gnl|onekp|SYHW_scaffold_2002217_Ribes_aff._giraldii -> gnl_onekp_SYHW_scaffold_2002217_Ribes_aff._giraldii
gnl|onekp|YKFU_scaffold_2076770_Peltoboykinia_watanabei -> gnl_onekp_YKFU_scaffold_2076770_Peltoboykinia_watanabei
gnl|onekp|VUSY_scaffold_2026407_Nyssa_ogeche -> gnl_onekp_VUSY_scaffold_2026407_Nyssa_ogeche
gnl|onekp|BFJL_scaffold_2020460_Cornus_floridana -> gnl_onekp_BFJL_scaffold_2020460_Cornus_floridana
gnl|onekp|DTOA_scaffold_2094561_Maesa_lanceolata -> gnl_onekp_DTOA_scaffold_2094561_Maesa_lanceolata
gnl|onekp|ODDO_scaffold_2017554_Ardisia_humilis -> gnl_onekp_ODDO_scaffold_2017554_Ardisia_humilis
gnl|onekp|DAAD_scaffold_2002073_Ardisia_revoluta -> gnl_onekp_DAAD_scaffold_2002073_Ardisia_revoluta
gnl|onekp|KVFU_scaffold_2010665_Diospyros_malabarica -> gnl_onekp_KVFU_scaffold_2010665_Diospyros_malabarica
gnl|onekp|JPDJ_scaffold_2011763_Symplocus_sp -> gnl_onekp_JPDJ_scaffold_2011763_Symplocus_sp
gnl|onekp|BCAA_scaffold_2002475_Kirkia_wilmsii -> gnl_onekp_BCAA_scaffold_2002475_Kirkia_wilmsii
gnl|onekp|OQHZ_scaffold_2002916_Quillaja_saponaria -> gnl_onekp_OQHZ_scaffold_2002916_Quillaja_saponaria
gnl|onekp|JETM_scaffold_2004934_Bauhinia_tomentosa -> gnl_onekp_JETM_scaffold_2004934_Bauhinia_tomentosa
gnl|onekp|RKFX_scaffold_2048131_Cercis_canadensis -> gnl_onekp_RKFX_scaffold_2048131_Cercis_canadensis
gnl|onekp|VHZV_scaffold_2003569_Gleditsia_sinensis -> gnl_onekp_VHZV_scaffold_2003569_Gleditsia_sinensis
gnl|onekp|HJMP_scaffold_2015550_Astragalus_membranaceus -> gnl_onekp_HJMP_scaffold_2015550_Astragalus_membranaceus
gnl|onekp|MYMP_scaffold_2014583_Astragalus_propinquus -> gnl_onekp_MYMP_scaffold_2014583_Astragalus_propinquus
gnl|onekp|JTQQ_scaffold_2014177_Glycyrrhiza_lepidota -> gnl_onekp_JTQQ_scaffold_2014177_Glycyrrhiza_lepidota
gnl|onekp|PEZP_scaffold_2014681_Glycyrrhiza_glabra -> gnl_onekp_PEZP_scaffold_2014681_Glycyrrhiza_glabra
gnl|onekp|VLNB_scaffold_2016945_Gompholobium_polymorphum -> gnl_onekp_VLNB_scaffold_2016945_Gompholobium_polymorphum
gnl|onekp|TVSH_scaffold_2011247_Bituminaria_bituminosa -> gnl_onekp_TVSH_scaffold_2011247_Bituminaria_bituminosa
gnl|onekp|LQUX_scaffold_2005044_Gylcine_soja -> gnl_onekp_LQUX_scaffold_2005044_Gylcine_soja
gnl|onekp|NXOH_scaffold_2011170_Apios_americana -> gnl_onekp_NXOH_scaffold_2011170_Apios_americana
gnl|onekp|SUAK_scaffold_2042192_Codariocalyx_motorius -> gnl_onekp_SUAK_scaffold_2042192_Codariocalyx_motorius
gnl|onekp|KNMB_scaffold_2011866_Lathyrus_sativus -> gnl_onekp_KNMB_scaffold_2011866_Lathyrus_sativus
gnl|onekp|ZSSR_scaffold_2013027_Xanthicercis_zambesiaca -> gnl_onekp_ZSSR_scaffold_2013027_Xanthicercis_zambesiaca
gnl|onekp|SLYR_scaffold_2005389_Cladrastis_lutea -> gnl_onekp_SLYR_scaffold_2005389_Cladrastis_lutea
gnl|onekp|ZCDJ_scaffold_2097080_Acacia_argyrophylla -> gnl_onekp_ZCDJ_scaffold_2097080_Acacia_argyrophylla
gnl|onekp|MGBF_scaffold_2006029_Acacia_pycnantha -> gnl_onekp_MGBF_scaffold_2006029_Acacia_pycnantha
gnl|onekp|PXYR_scaffold_2003716_Euphorbia_pekinensis -> gnl_onekp_PXYR_scaffold_2003716_Euphorbia_pekinensis
gnl|onekp|VPDX_scaffold_2002868_Chamaseyce_mesebyranthemum -> gnl_onekp_VPDX_scaffold_2002868_Chamaseyce_mesebyranthemum
gnl|onekp|PAZJ_scaffold_2064172_Ricinus_communis -> gnl_onekp_PAZJ_scaffold_2064172_Ricinus_communis
gnl|onekp|MYZV_scaffold_2059275_Tropaeolum_peregrinum -> gnl_onekp_MYZV_scaffold_2059275_Tropaeolum_peregrinum
gnl|onekp|KPTE_scaffold_2067719_Bixa_orellana -> gnl_onekp_KPTE_scaffold_2067719_Bixa_orellana
gnl|onekp|OLXF_scaffold_2022079_Hibiscus_cannabinus -> gnl_onekp_OLXF_scaffold_2022079_Hibiscus_cannabinus
gnl|onekp|ZSAB_scaffold_2018159_Hoheria_angustifolia -> gnl_onekp_ZSAB_scaffold_2018159_Hoheria_angustifolia
gnl|onekp|SWOH_scaffold_2005525_Trochodendron_araliodes -> gnl_onekp_SWOH_scaffold_2005525_Trochodendron_araliodes
gnl|onekp|VQFW_scaffold_2019927_Platanus_occidentalis -> gnl_onekp_VQFW_scaffold_2019927_Platanus_occidentalis
gnl|onekp|SIBR_scaffold_2011036_Celsia_arcturus -> gnl_onekp_SIBR_scaffold_2011036_Celsia_arcturus
gnl|onekp|EJBY_scaffold_2008447_Anticharis_glandulosa -> gnl_onekp_EJBY_scaffold_2008447_Anticharis_glandulosa
gnl|onekp|PCGJ_scaffold_2013028_Anisacanthus_quadrifidas -> gnl_onekp_PCGJ_scaffold_2013028_Anisacanthus_quadrifidas
gnl|onekp|MQIV_scaffold_2004917_Phyla_dulcis -> gnl_onekp_MQIV_scaffold_2004917_Phyla_dulcis
gnl|onekp|BAHE_scaffold_2004516_Solenostemon_scutellarioides -> gnl_onekp_BAHE_scaffold_2004516_Solenostemon_scutellarioides
gnl|onekp|PHCE_scaffold_2011943_Prunella_vulgaris -> gnl_onekp_PHCE_scaffold_2011943_Prunella_vulgaris
gnl|onekp|TAGM_scaffold_2048207_Melissa_officinalis -> gnl_onekp_TAGM_scaffold_2048207_Melissa_officinalis
gnl|onekp|IYDF_scaffold_2077284_Thymus_vulgaris -> gnl_onekp_IYDF_scaffold_2077284_Thymus_vulgaris
gnl|onekp|DCCI_scaffold_2017009_Calceolaria_pinifolia -> gnl_onekp_DCCI_scaffold_2017009_Calceolaria_pinifolia
gnl|onekp|MZLD_scaffold_2013172_Ligustrum_sinense -> gnl_onekp_MZLD_scaffold_2013172_Ligustrum_sinense
gnl|onekp|DTNC_scaffold_2056157_Sinningia_tuberosa -> gnl_onekp_DTNC_scaffold_2056157_Sinningia_tuberosa
gnl|onekp|JCMU_scaffold_2014535_Pinguicula_caudata -> gnl_onekp_JCMU_scaffold_2014535_Pinguicula_caudata
gnl|onekp|OWAS_scaffold_2007263_Rehmannia_glutinosa -> gnl_onekp_OWAS_scaffold_2007263_Rehmannia_glutinosa
gnl|onekp|SNNC_scaffold_2010120_Leonurus_japonicus -> gnl_onekp_SNNC_scaffold_2010120_Leonurus_japonicus
gnl|onekp|EAAA_scaffold_2064276_Marrubium_vulgare -> gnl_onekp_EAAA_scaffold_2064276_Marrubium_vulgare
gnl|onekp|GDZS_scaffold_2001606_Byblis_gigantea -> gnl_onekp_GDZS_scaffold_2001606_Byblis_gigantea
gnl|onekp|YRHD_scaffold_2054498_Antirrhinum_braun -> gnl_onekp_YRHD_scaffold_2054498_Antirrhinum_braun
gnl|onekp|SZUO_scaffold_2060637_Eucommia_ulmoides -> gnl_onekp_SZUO_scaffold_2060637_Eucommia_ulmoides
gnl|onekp|FWBF_scaffold_2015012_Alangium_chinense -> gnl_onekp_FWBF_scaffold_2015012_Alangium_chinense
gnl|onekp|QZZU_scaffold_2012612_Pyrenacantha_malvifolia -> gnl_onekp_QZZU_scaffold_2012612_Pyrenacantha_malvifolia
gnl|onekp|YQIJ_scaffold_2004230_Phacelia_campanularia -> gnl_onekp_YQIJ_scaffold_2004230_Phacelia_campanularia
gnl|onekp|UFQC_scaffold_2001405_Apocynum_androsaemifolium -> gnl_onekp_UFQC_scaffold_2001405_Apocynum_androsaemifolium
gnl|onekp|YADI_scaffold_2012236_Asclepias_syriaca -> gnl_onekp_YADI_scaffold_2012236_Asclepias_syriaca
gnl|onekp|DSUV_scaffold_2057119_Asclepia_curassavica -> gnl_onekp_DSUV_scaffold_2057119_Asclepia_curassavica
gnl|onekp|GSZA_scaffold_2009602_Lonicera_japonica -> gnl_onekp_GSZA_scaffold_2009602_Lonicera_japonica
gnl|onekp|FFFY_scaffold_2012281_Valeriana_officianalis -> gnl_onekp_FFFY_scaffold_2012281_Valeriana_officianalis
gnl|onekp|JTRM_scaffold_2000576_Dipsacus_sativum -> gnl_onekp_JTRM_scaffold_2000576_Dipsacus_sativum
gnl|onekp|UDUT_scaffold_2011229_Larrea_tridentata -> gnl_onekp_UDUT_scaffold_2011229_Larrea_tridentata
gnl|onekp|VZCI_scaffold_2106691_Illicium_floridanum -> gnl_onekp_VZCI_scaffold_2106691_Illicium_floridanum
gnl|onekp|EZZT_scaffold_2001970_Passiflora_edulis -> gnl_onekp_EZZT_scaffold_2001970_Passiflora_edulis
gnl|onekp|SIZE_scaffold_2017246_Passiflora_caerulea -> gnl_onekp_SIZE_scaffold_2017246_Passiflora_caerulea
gnl|onekp|TOKV_scaffold_2013705_Aphanopetalum_resinosum -> gnl_onekp_TOKV_scaffold_2013705_Aphanopetalum_resinosum
gnl|onekp|COAQ_scaffold_2012651_Malesherbia_fasiculata -> gnl_onekp_COAQ_scaffold_2012651_Malesherbia_fasiculata
gnl|onekp|ZHMB_scaffold_2087454_Krameria_lanceolata -> gnl_onekp_ZHMB_scaffold_2087454_Krameria_lanceolata
gnl|onekp|AJJE_scaffold_2096653_Terminalia_neotaliala -> gnl_onekp_AJJE_scaffold_2096653_Terminalia_neotaliala
gnl|onekp|CNTZ_scaffold_2041702_Oncidium_sphacelatum -> gnl_onekp_CNTZ_scaffold_2041702_Oncidium_sphacelatum
gnl|onekp|GJPF_scaffold_2013554_Allium_sativum -> gnl_onekp_GJPF_scaffold_2013554_Allium_sativum
gnl|onekp|WEQK_scaffold_2068083_Centella_asiatica -> gnl_onekp_WEQK_scaffold_2068083_Centella_asiatica
gnl|onekp|VNMY_scaffold_2006013_Bischofia_javanica -> gnl_onekp_VNMY_scaffold_2006013_Bischofia_javanica
gnl|onekp|ZETY_scaffold_2015370_Hydrangea_quercifolia -> gnl_onekp_ZETY_scaffold_2015370_Hydrangea_quercifolia
gnl|onekp|QURC_scaffold_2013992_Dichroa_febrifuga -> gnl_onekp_QURC_scaffold_2013992_Dichroa_febrifuga
gnl|onekp|VGHH_scaffold_2052143_Hydrastis_canadensis -> gnl_onekp_VGHH_scaffold_2052143_Hydrastis_canadensis
gnl|onekp|WFBF_scaffold_2044527_Podophyllum_peltatum -> gnl_onekp_WFBF_scaffold_2044527_Podophyllum_peltatum
gnl|onekp|FONV_scaffold_2011427_Greyia_sutherlandii -> gnl_onekp_FONV_scaffold_2011427_Greyia_sutherlandii
gnl|onekp|XMVD_scaffold_2013927_Chelidonium_majus -> gnl_onekp_XMVD_scaffold_2013927_Chelidonium_majus
gnl|onekp|XHKT_scaffold_2015193_Sanguinaria_canadensis -> gnl_onekp_XHKT_scaffold_2015193_Sanguinaria_canadensis
gnl|onekp|AUGV_scaffold_2054564_Capnoides_sempervirens -> gnl_onekp_AUGV_scaffold_2054564_Capnoides_sempervirens
gnl|onekp|ZGQD_scaffold_2014620_Corydalis_linstowiana -> gnl_onekp_ZGQD_scaffold_2014620_Corydalis_linstowiana
gnl|onekp|NMGG_scaffold_2064755_Hypecoum_procumbens -> gnl_onekp_NMGG_scaffold_2064755_Hypecoum_procumbens
gnl|onekp|NJKC_scaffold_2009754_Eschscholzia_californica -> gnl_onekp_NJKC_scaffold_2009754_Eschscholzia_californica
gnl|onekp|WKSU_scaffold_2004034_Drimys_winteri -> gnl_onekp_WKSU_scaffold_2004034_Drimys_winteri
gnl|onekp|XGFU_scaffold_2009725_Exocarpos_cupressiformis -> gnl_onekp_XGFU_scaffold_2009725_Exocarpos_cupressiformis
gnl|onekp|UGJI_scaffold_2015216_Lycopersicon_cheesmanii -> gnl_onekp_UGJI_scaffold_2015216_Lycopersicon_cheesmanii
gnl|onekp|RBYC_scaffold_2010949_Elaeagnus_pungens -> gnl_onekp_RBYC_scaffold_2010949_Elaeagnus_pungens
gnl|onekp|ZHEE_scaffold_2006407_Ziziphus_jujuba -> gnl_onekp_ZHEE_scaffold_2006407_Ziziphus_jujuba
gnl|onekp|EHNF_scaffold_2024000_Dillenia_indica -> gnl_onekp_EHNF_scaffold_2024000_Dillenia_indica
gnl|onekp|KYAD_scaffold_2055008_Celtis_occidentalis -> gnl_onekp_KYAD_scaffold_2055008_Celtis_occidentalis
gnl|onekp|AQGE_scaffold_2054690_Humulus_lupulus -> gnl_onekp_AQGE_scaffold_2054690_Humulus_lupulus
gnl|onekp|DGNP_scaffold_2003789_Cannabis_sativa -> gnl_onekp_DGNP_scaffold_2003789_Cannabis_sativa
gnl|onekp|EDHN_scaffold_2003875_Ficus_religiosa -> gnl_onekp_EDHN_scaffold_2003875_Ficus_religiosa
gnl|onekp|XVJB_scaffold_2006087_Morus_nigra -> gnl_onekp_XVJB_scaffold_2006087_Morus_nigra
gnl|onekp|ACFP_scaffold_2005655_Boehmeria_nivea -> gnl_onekp_ACFP_scaffold_2005655_Boehmeria_nivea
gnl|onekp|WKCY_scaffold_2013219_Urtica_dioica -> gnl_onekp_WKCY_scaffold_2013219_Urtica_dioica
gnl|onekp|ZJUL_scaffold_2003084_Rhodiola_rosea -> gnl_onekp_ZJUL_scaffold_2003084_Rhodiola_rosea
gnl|onekp|DRIL_scaffold_2012946_Kalanchoe_crenato_diagremontiana -> gnl_onekp_DRIL_scaffold_2012946_Kalanchoe_crenato_diagremontiana
gnl|onekp|KWGC_scaffold_2007548_Crassula_perforata -> gnl_onekp_KWGC_scaffold_2007548_Crassula_perforata
gnl|onekp|YMUO_scaffold_2056622_Punica_granatum -> gnl_onekp_YMUO_scaffold_2056622_Punica_granatum
gnl|onekp|RKLL_scaffold_2009091_Copaifera_officianalis -> gnl_onekp_RKLL_scaffold_2009091_Copaifera_officianalis
gnl|onekp|FGDU_scaffold_2013502_Syzygium_paniculatum -> gnl_onekp_FGDU_scaffold_2013502_Syzygium_paniculatum
gnl|onekp|NEBM_scaffold_2015771_Syzygium_macranthum -> gnl_onekp_NEBM_scaffold_2015771_Syzygium_macranthum
gnl|onekp|AYMT_scaffold_2003420_Eucalyptus_leucoxylon -> gnl_onekp_AYMT_scaffold_2003420_Eucalyptus_leucoxylon
gnl|onekp|EMBR_scaffold_2007320_Ipomoea_pubescens -> gnl_onekp_EMBR_scaffold_2007320_Ipomoea_pubescens
gnl|onekp|DKFZ_scaffold_2007065_Mertensia_paniculata -> gnl_onekp_DKFZ_scaffold_2007065_Mertensia_paniculata
gnl|onekp|VGVI_scaffold_2068256_Dendropemon_caribaeus -> gnl_onekp_VGVI_scaffold_2068256_Dendropemon_caribaeus
gnl|onekp|YGCX_scaffold_2143000_Geranium_maculatum -> gnl_onekp_YGCX_scaffold_2143000_Geranium_maculatum
gnl|onekp|VKGP_scaffold_2012720_Geranium_carolinianum -> gnl_onekp_VKGP_scaffold_2012720_Geranium_carolinianum
gnl|onekp|ZBVT_scaffold_2064256_Chrysobalanus_icaco -> gnl_onekp_ZBVT_scaffold_2064256_Chrysobalanus_icaco
gnl|onekp|HBUQ_scaffold_2039608_Licania_michauxii -> gnl_onekp_HBUQ_scaffold_2039608_Licania_michauxii
gnl|onekp|HTIP_scaffold_2011089_Paeonia_lactiflora -> gnl_onekp_HTIP_scaffold_2011089_Paeonia_lactiflora
gnl|onekp|SFKQ_scaffold_2013213_Hilleria_latifolia -> gnl_onekp_SFKQ_scaffold_2013213_Hilleria_latifolia
gnl|onekp|CRNC_scaffold_2043212_Limnanthes_douglassii -> gnl_onekp_CRNC_scaffold_2043212_Limnanthes_douglassii
gnl|onekp|VTLJ_scaffold_2071337_Caiophora_chuquitensis -> gnl_onekp_VTLJ_scaffold_2071337_Caiophora_chuquitensis
gnl|onekp|CVDF_scaffold_2019352_Simmondsia_chinensis -> gnl_onekp_CVDF_scaffold_2019352_Simmondsia_chinensis
gnl|onekp|WQUF_scaffold_2000432_Nepenthes_alata -> gnl_onekp_WQUF_scaffold_2000432_Nepenthes_alata
gnl|onekp|FYSJ_scaffold_2000248_Polygonum_convolvulus -> gnl_onekp_FYSJ_scaffold_2000248_Polygonum_convolvulus
gnl|onekp|RVGH_scaffold_2010002_Drypetes_deplanchei -> gnl_onekp_RVGH_scaffold_2010002_Drypetes_deplanchei
gnl|onekp|BNTL_scaffold_2027989_Souroubea_exauriculata -> gnl_onekp_BNTL_scaffold_2027989_Souroubea_exauriculata
gnl|onekp|QTJY_scaffold_2016239_Euptelea_pleiosperma -> gnl_onekp_QTJY_scaffold_2016239_Euptelea_pleiosperma
gnl|onekp|NFXV_scaffold_2017711_Mumea_americana -> gnl_onekp_NFXV_scaffold_2017711_Mumea_americana
gnl|onekp|BNDE_scaffold_2010464_Hypericum_perforatum -> gnl_onekp_BNDE_scaffold_2010464_Hypericum_perforatum
gnl|onekp|OSIP_scaffold_2001004_Garcinia_livingstonei -> gnl_onekp_OSIP_scaffold_2001004_Garcinia_livingstonei
gnl|onekp|GDKK_scaffold_2009226_Gloriosa_superba -> gnl_onekp_GDKK_scaffold_2009226_Gloriosa_superba
gnl|onekp|OOSO_scaffold_2085802_Helonias_bullata -> gnl_onekp_OOSO_scaffold_2085802_Helonias_bullata
gnl|onekp|AFLV_scaffold_2017141_Xerophyllum_asphodeloides -> gnl_onekp_AFLV_scaffold_2017141_Xerophyllum_asphodeloides
gnl|onekp|LTZF_scaffold_2016955_Sisyrinchium_angustifolium -> gnl_onekp_LTZF_scaffold_2016955_Sisyrinchium_angustifolium
gnl|onekp|ONBE_scaffold_2053806_Eriospermum_lancifolia -> gnl_onekp_ONBE_scaffold_2053806_Eriospermum_lancifolia
gnl|onekp|BSTR_scaffold_2006691_Chondropetalum_tectorum -> gnl_onekp_BSTR_scaffold_2006691_Chondropetalum_tectorum
gnl|onekp|WOBD_scaffold_2021502_Limonium_spectabile -> gnl_onekp_WOBD_scaffold_2021502_Limonium_spectabile
gnl|onekp|DDEV_scaffold_2015187_Canella_winterana -> gnl_onekp_DDEV_scaffold_2015187_Canella_winterana
gnl|onekp|IWMW_scaffold_2090142_Buxus_sempervirens -> gnl_onekp_IWMW_scaffold_2090142_Buxus_sempervirens
gnl|onekp|WZFE_scaffold_2196781_Ascarina_rubricaulis -> gnl_onekp_WZFE_scaffold_2196781_Ascarina_rubricaulis
gnl|onekp|OSHQ_scaffold_2049166_Sarcandra_glabra -> gnl_onekp_OSHQ_scaffold_2049166_Sarcandra_glabra
gnl|onekp|AWJM_scaffold_2015646_Edgeworthia_papyrifera -> gnl_onekp_AWJM_scaffold_2015646_Edgeworthia_papyrifera
gnl|onekp|PUDI_scaffold_2063321_Daphne_geraldii -> gnl_onekp_PUDI_scaffold_2063321_Daphne_geraldii
gnl|onekp|UAXP_scaffold_2016663_Gyrostemon_ramulosus -> gnl_onekp_UAXP_scaffold_2016663_Gyrostemon_ramulosus
gnl|onekp|SWPE_scaffold_2060627_Reseda_odorata -> gnl_onekp_SWPE_scaffold_2060627_Reseda_odorata
gnl|onekp|GIWN_scaffold_2079981_Sarcobatus_vermiculatus -> gnl_onekp_GIWN_scaffold_2079981_Sarcobatus_vermiculatus
gnl|onekp|SWGX_scaffold_2007278_Tetrazygia_bicolor -> gnl_onekp_SWGX_scaffold_2007278_Tetrazygia_bicolor
gnl|onekp|TQKZ_scaffold_2012124_Angelica_archangelica -> gnl_onekp_TQKZ_scaffold_2012124_Angelica_archangelica
gnl|onekp|CWYJ_scaffold_2072379_Heracleum_lanatum -> gnl_onekp_CWYJ_scaffold_2072379_Heracleum_lanatum
gnl|onekp|AALA_scaffold_2014870_Meliosma_cuneifolia -> gnl_onekp_AALA_scaffold_2014870_Meliosma_cuneifolia
gnl|onekp|JEXA_scaffold_2066058_Impatiens_balsamifera -> gnl_onekp_JEXA_scaffold_2066058_Impatiens_balsamifera
gnl|onekp|QKMG_scaffold_2100296_Phoradendron_serotinum -> gnl_onekp_QKMG_scaffold_2100296_Phoradendron_serotinum
gnl|onekp|NJJO_scaffold_2031313_Pilostyles_thunbergii -> gnl_onekp_NJJO_scaffold_2031313_Pilostyles_thunbergii
gnl|onekp|WXNT_scaffold_2009962_Joinvillea_ascendens -> gnl_onekp_WXNT_scaffold_2009962_Joinvillea_ascendens
gnl|onekp|TIJL_scaffold_2033690_Eleusine_coracana -> gnl_onekp_TIJL_scaffold_2033690_Eleusine_coracana
gnl|onekp|XUAB_scaffold_2000597_Paraneurachne_muelleri -> gnl_onekp_XUAB_scaffold_2000597_Paraneurachne_muelleri
gnl|onekp|DGXS_scaffold_2000316_Freycinetia_multiflora -> gnl_onekp_DGXS_scaffold_2000316_Freycinetia_multiflora
gnl|onekp|KOFB_scaffold_2013876_Urginea_maritima -> gnl_onekp_KOFB_scaffold_2013876_Urginea_maritima
gnl|onekp|SART_scaffold_2004646_Xeronema_callistemon -> gnl_onekp_SART_scaffold_2004646_Xeronema_callistemon
gnl|onekp|RDYY_scaffold_2007575_Cyanastrum_cordifolium -> gnl_onekp_RDYY_scaffold_2007575_Cyanastrum_cordifolium
gnl|onekp|BLAJ_scaffold_2025998_Hemerocallis_spp -> gnl_onekp_BLAJ_scaffold_2025998_Hemerocallis_spp
gnl|onekp|WTDE_scaffold_2002341_Johnsonia_pubescens -> gnl_onekp_WTDE_scaffold_2002341_Johnsonia_pubescens
gnl|onekp|NHIX_scaffold_2008887_Colchicum_autumnale -> gnl_onekp_NHIX_scaffold_2008887_Colchicum_autumnale
gnl|onekp|JSAG_scaffold_2006970_Masdevallia_yuangensis -> gnl_onekp_JSAG_scaffold_2006970_Masdevallia_yuangensis
gnl|onekp|THDM_scaffold_2002305_Vanilla_planifolia -> gnl_onekp_THDM_scaffold_2002305_Vanilla_planifolia
gnl|onekp|BDJQ_scaffold_2016162_Zingiber_officinale -> gnl_onekp_BDJQ_scaffold_2016162_Zingiber_officinale
gnl|onekp|TPUT_scaffold_2008939_Anthirrhinum_majus -> gnl_onekp_TPUT_scaffold_2008939_Anthirrhinum_majus
gnl|onekp|FDMM_scaffold_2005163_Rosmarinus_officinalis -> gnl_onekp_FDMM_scaffold_2005163_Rosmarinus_officinalis
gnl|onekp|RSPO_scaffold_2111537_Santalum_acuminatum -> gnl_onekp_RSPO_scaffold_2111537_Santalum_acuminatum
gnl|onekp|CTYH_scaffold_2016828_Basella_alba -> gnl_onekp_CTYH_scaffold_2016828_Basella_alba
gnl|onekp|QACK_scaffold_2016413_Helwingia_japonica -> gnl_onekp_QACK_scaffold_2016413_Helwingia_japonica
gnl|onekp|GNRI_scaffold_2002251_Digitalis_purpurea -> gnl_onekp_GNRI_scaffold_2002251_Digitalis_purpurea
gnl|onekp|QAUE_scaffold_2015570_Actinidia_chinensis -> gnl_onekp_QAUE_scaffold_2015570_Actinidia_chinensis
gnl|onekp|HDWF_scaffold_2009708_Francoa_appendiculata -> gnl_onekp_HDWF_scaffold_2009708_Francoa_appendiculata
gnl|onekp|TTRG_scaffold_2019743_Lupinus_angustifolius -> gnl_onekp_TTRG_scaffold_2019743_Lupinus_angustifolius
gnl|onekp|XMQO_scaffold_2018830_Gunnera_manicata -> gnl_onekp_XMQO_scaffold_2018830_Gunnera_manicata
gnl|onekp|SVTS_scaffold_2011990_Drimia_altissima -> gnl_onekp_SVTS_scaffold_2011990_Drimia_altissima
gnl|onekp|BTZX_scaffold_2109908_Philadelphus_inodorus -> gnl_onekp_BTZX_scaffold_2109908_Philadelphus_inodorus
gnl|onekp|YXNR_scaffold_2006578_Triodia_aff._bynoei -> gnl_onekp_YXNR_scaffold_2006578_Triodia_aff._bynoei
gnl|onekp|LAPO_scaffold_2014473_Draba_oligosperma -> gnl_onekp_LAPO_scaffold_2014473_Draba_oligosperma
gnl|onekp|VMNH_scaffold_2008800_Sinapis_alba -> gnl_onekp_VMNH_scaffold_2008800_Sinapis_alba

                                                                  Gap/Ambiguity  Composition  p-value
   1  AT1G12260                                                          88.71%    failed      0.84%
   2  AT1G62700                                                          88.74%    failed      0.76%
   3  AT5G62380                                                          90.05%    passed      9.68%
   4  gnl_onekp_KJYC_scaffold_2008201_Selaginella_willdenowii            93.62%    passed     72.10%
   5  AT2G18060                                                          89.57%    passed     20.03%
   6  AT4G36160                                                          89.22%    passed     10.92%
   7  AT5G66300                                                          91.65%    passed     28.79%
   8  AT1G32510                                                          91.91%    failed      3.30%
   9  gnl_onekp_NRWZ_scaffold_2007963_Metzgeria_crassipilis              94.85%    failed      0.07%
  10  gnl_onekp_QPDY_scaffold_2001317_Coleochaete_irregularis            96.05%    failed      3.38%
  11  AT1G76420                                                          90.45%    failed      0.09%
  12  AT2G24430                                                          90.97%    passed      9.94%
  13  AT3G18400                                                          91.02%    passed      7.85%
  14  AT5G53950                                                          89.28%    failed      0.00%
  15  gnl_onekp_TWUW_scaffold_2052337_Anthoceros_agrestis_A              95.34%    passed     14.01%
  16  gnl_onekp_NGTD_scaffold_2006664_Dicranum_scoparium                 93.17%    passed     30.83%
  17  gnl_onekp_ZYCD_scaffold_2004762_Selaginella_acanthonota            95.20%    passed     46.75%
  18  AT5G07680                                                          90.59%    passed     33.81%
  19  AT5G61430                                                          90.39%    passed     36.64%
  20  AT3G29035                                                          90.91%    failed      0.16%
  21  AT5G39610                                                          91.85%    passed     30.78%
  22  AT3G15170                                                          91.14%    failed      0.17%
  23  AT3G04060                                                          90.34%    passed     33.58%
  24  AT5G18270                                                          90.42%    passed     37.61%
  25  gnl_onekp_KMNX_scaffold_2037930_Nucleotaenium_eifelense            95.28%    passed     12.03%
  26  gnl_onekp_KEYW_scaffold_2005971_Gonatozygon_kinahanii              95.11%    passed     70.74%
  27  gnl_onekp_ZPKK_scaffold_2004391_Aruncus_dioicus                    91.97%    passed     13.76%
  28  AT1G56010                                                          90.74%    passed     39.94%
  29  AT3G12977                                                          92.02%    passed     87.47%
  30  AT1G33280                                                          91.28%    passed     66.16%
  31  AT4G10350                                                          90.25%    passed     86.49%
  32  AT1G33060                                                          81.36%    failed      0.19%
  33  gnl_onekp_MROH_scaffold_2003301_Thelypteris_acuminata              95.05%    failed      1.15%
  34  AT4G35580                                                          85.36%    passed      9.77%
  35  AT2G46770                                                          89.57%    passed      8.40%
  36  AT3G61910                                                          90.45%    passed     21.00%
  37  AT1G32770                                                          89.77%    passed     28.09%
  38  AT1G71930                                                          90.74%    passed      5.12%
  39  AT1G79580                                                          89.39%    failed      0.00%
  40  gnl_onekp_MFIN_scaffold_2014245_Pistia_stratioides                 84.51%    failed      1.08%
  41  gnl_onekp_YMES_scaffold_2018911_Typhonium_blumei                   85.02%    failed      2.81%
  42  gnl_onekp_ROAP_scaffold_2004655_Illicium_parviflorum               93.60%    failed      0.21%
  43  gnl_onekp_FZJL_scaffold_2018185_Austrobaileya_scandens             82.93%    failed      0.01%
  44  AT1G77450                                                          92.77%    passed     28.55%
  45  AT1G01720                                                          91.74%    passed     31.83%
  46  gnl_onekp_XOOE_scaffold_2001545_Desmanthus_illinoensis             95.80%    failed      4.05%
  47  AT5G08790                                                          91.91%    passed     17.51%
  48  AT5G63790                                                          91.08%    passed     14.43%
  49  gnl_onekp_BPSG_scaffold_2090858_Scouleria_aquatica                 94.45%    passed     27.20%
  50  gnl_onekp_ENQF_scaffold_2001603_Lycopodium_annotinum               94.03%    failed      1.50%
  51  gnl_onekp_GKAG_scaffold_2019532_Huperzia_lucidula                  93.94%    failed      1.09%
  52  AT1G52880                                                          90.85%    failed      0.11%
  53  AT3G15510                                                          89.59%    failed      0.16%
  54  AT1G61110                                                          90.77%    failed      1.35%
  55  AT3G04070                                                          89.74%    failed      0.40%
  56  AT1G52890                                                          90.94%    passed     26.74%
  57  AT3G15500                                                          90.94%    passed      6.87%
  58  gnl_onekp_PRFO_scaffold_2022949_Agapanthus_africanus               93.48%    passed     28.63%
  59  AT4G27410                                                          91.51%    passed      6.22%
  60  AT1G69490                                                          92.34%    passed     71.07%
  61  gnl_onekp_JLOV_scaffold_2001977_Pereskia_aculeata                  92.80%    passed     51.96%
  62  gnl_onekp_YNFJ_scaffold_2010297_Microtea_debilis                   88.25%    passed     42.23%
  63  gnl_onekp_CCID_scaffold_2016441_Akebia_trifoliata                  84.25%    passed     27.30%
  64  gnl_onekp_GRRW_scaffold_2005690_Grevillea_robusta                  86.13%    passed     11.83%
  65  gnl_onekp_SIIK_scaffold_2018716_Hakea_drupaceae                    85.62%    failed      1.55%
  66  gnl_onekp_REOF_scaffold_2020975_Hakea_prostrata                    83.30%    failed      0.11%
  67  AT1G65910                                                          81.96%    failed      1.26%
  68  gnl_onekp_XZUY_scaffold_2013599_Cycas_micholitzii                  94.57%    passed     58.18%
  69  gnl_onekp_KAWQ_scaffold_2011817_Stangeria_eriopus                  95.00%    passed     36.56%
  70  gnl_onekp_GNQG_scaffold_2013825_Encephalartos_barteri              94.68%    passed     46.16%
  71  gnl_onekp_AREG_scaffold_2068864_Nothotsuga_longibracteata          93.42%    passed     31.02%
  72  gnl_onekp_GAMH_scaffold_2057881_Tsuga_heterophylla                 95.00%    passed     35.56%
  73  gnl_onekp_AQFM_scaffold_2010075_Pseudolarix_amabilis               93.77%    passed     18.67%
  74  gnl_onekp_TFDQ_scaffold_2114767_Monoclea_gottschei                 95.60%    passed     39.46%
  75  gnl_onekp_VSRH_scaffold_2009490_Abies_lasiocarpa                   94.08%    passed     47.20%
  76  gnl_onekp_GGEA_scaffold_2015741_Cedrus_libani                      93.83%    passed     12.00%
  77  gnl_onekp_MFTM_scaffold_2017440_Pinus_jeffreyi                     93.85%    passed     35.32%
  78  gnl_onekp_JBND_scaffold_2073351_Pinus_ponderosa                    93.85%    passed     27.33%
  79  gnl_onekp_DZQM_scaffold_2055969_Pinus_radiata                      95.00%    passed     36.76%
  80  gnl_onekp_IIOL_scaffold_2079860_Pinus_parviflora                   95.00%    passed     24.85%
  81  gnl_onekp_AWQB_scaffold_2012002_Picea_engelmanii                   93.65%    passed     44.05%
  82  gnl_onekp_IOVS_scaffold_2057589_Pseudotsuga_menziesii              94.48%    passed     10.70%
  83  gnl_onekp_WVWN_scaffold_2008773_Larix_speciosa                     94.48%    passed     19.09%
  84  gnl_onekp_QSNJ_scaffold_2069277_Taiwania_cryptomerioides           93.14%    passed     21.82%
  85  gnl_onekp_OUOI_scaffold_2008513_Cunninghamia_lanceolata            93.20%    passed     30.08%
  86  gnl_onekp_XQSG_scaffold_2011293_Microbiota_decussata               94.63%    passed     43.67%
  87  gnl_onekp_AIGO_scaffold_2010964_Chamaecyparis_lawsoniana           94.94%    passed     62.00%
  88  gnl_onekp_BUWV_scaffold_2055131_Platycladus_orientalis             94.94%    passed     52.26%
  89  gnl_onekp_FRPM_scaffold_2062322_Calocedrus_decurrens               94.03%    passed     33.68%
  90  gnl_onekp_XMGP_scaffold_2012496_Juniperus_scopulorum               93.00%    passed     10.80%
  91  gnl_onekp_QNGJ_scaffold_2004525_Cupressus_dupreziana               94.60%    passed     27.59%
  92  gnl_onekp_ETCJ_scaffold_2005635_Pilgerodendron_uviferum            94.68%    passed     39.33%
  93  gnl_onekp_OVIJ_scaffold_2013497_Papuacedrus_papuana                94.68%    passed     47.11%
  94  gnl_onekp_YYPE_scaffold_2007024_Austrocedrus_chilensis             94.68%    passed     50.56%
  95  gnl_onekp_GKCZ_scaffold_2013972_Diselma_archeri                    94.05%    passed     18.99%
  96  gnl_onekp_AUDE_scaffold_2009193_Widdringtonia_cedarbergensis       94.68%    passed     21.91%
  97  gnl_onekp_UEVI_scaffold_2010931_Fokienia_hodginsii                 94.60%    passed     43.36%
  98  gnl_onekp_VFYZ_scaffold_2007730_Thuja_plicata                      94.60%    passed     43.05%
  99  gnl_onekp_NKIN_scaffold_2014316_Thujopsis_dolabrata                95.08%    passed     50.96%
 100  gnl_onekp_JDQB_scaffold_2072508_Neocallitropsis_pancheri           94.05%    passed     28.55%
 101  gnl_onekp_IFLI_scaffold_2007532_Callitris_gracilis                 94.51%    passed     46.41%
 102  gnl_onekp_RMMV_scaffold_2059710_Callitris_macleayana               95.03%    passed     50.82%
 103  gnl_onekp_NRXL_scaffold_2002621_Metasequoia_glyptostroboides       94.63%    passed     64.12%
 104  gnl_onekp_HBGV_scaffold_2001619_Sequoia_sempervirens               94.60%    passed     82.99%
 105  gnl_onekp_QFAE_scaffold_2005794_Sequoiadendron_giganteum           95.48%    passed     32.19%
 106  gnl_onekp_EFMS_scaffold_2012239_Torreya_taxifolia                  94.48%    passed     35.57%
 107  gnl_onekp_HQOM_scaffold_2018108_Torreya_nucifera                   94.65%    passed     27.90%
 108  gnl_onekp_WYAJ_scaffold_2008308_Cephalotaxus_harringtonia          94.68%    passed     41.74%
 109  gnl_onekp_IAJW_scaffold_2151595_Amentotaxus_argotaenia             94.97%    passed     42.40%
 110  gnl_onekp_ZYAX_scaffold_2012721_Taxus_cuspidata                    94.97%    passed     17.82%
 111  gnl_onekp_WWSS_scaffold_2011076_Taxus_baccata                      94.97%    passed     26.86%
 112  gnl_onekp_YLPM_scaffold_2006266_Pseudotaxus_chienii                94.97%    passed     26.59%
 113  gnl_onekp_BTTS_scaffold_2011277_Austrotaxus_spicata                94.97%    passed     26.59%
 114  gnl_onekp_XLGK_scaffold_2008211_Podocarpus_rubens                  94.71%    passed     35.01%
 115  gnl_onekp_ROWR_scaffold_2011488_Falcatifolium_taxoides             94.71%    passed     31.29%
 116  gnl_onekp_FMWZ_scaffold_2012625_Dacrycarpus_compactus              94.97%    passed     38.44%
 117  gnl_onekp_IZGN_scaffold_2013475_Dacrydium_balansae                 94.97%    passed     38.05%
 118  gnl_onekp_SCEB_scaffold_2055632_Podocarpus_coriaceus               94.97%    passed     39.01%
 119  gnl_onekp_VGSX_scaffold_2010379_Retrophyllum_minus                 94.97%    passed     52.61%
 120  gnl_onekp_MHGD_scaffold_2075850_Microcachrys_tetragona             94.97%    passed     37.22%
 121  gnl_onekp_UUJS_scaffold_2009837_Nageia_nagi                        94.97%    passed     24.29%
 122  gnl_onekp_HILW_scaffold_2005748_Acmopyle_pancheri                  95.03%    passed     26.57%
 123  gnl_onekp_QCGM_scaffold_2011211_Saxegothaea_conspicua              94.94%    passed     41.33%
 124  gnl_onekp_EGLZ_scaffold_2008913_Prumnopitys_andina                 94.68%    passed     49.00%
 125  gnl_onekp_KLGF_scaffold_2094635_Sundacarpus_amarus                 94.74%    passed     32.78%
 126  gnl_onekp_ZQWM_scaffold_2092548_Lagarostrobos_franklinii           94.94%    passed     44.39%
 127  gnl_onekp_OWFC_scaffold_2002892_Halocarpus_bidwillii               94.94%    passed     40.35%
 128  gnl_onekp_JRNA_scaffold_2012861_Phyllocladus_hypohyllus            94.94%    passed     44.64%
 129  gnl_onekp_BBDD_scaffold_2004661_Microstrobos_fitzgeraldii          94.97%    passed     38.68%
 130  gnl_onekp_JZVE_scaffold_2007702_Parasitaxus_usta                   94.68%    passed     31.02%
 131  gnl_onekp_CDFR_scaffold_2065176_Manoao_colensoi                    94.68%    passed     20.60%
 132  gnl_onekp_XIRK_scaffold_2009162_Athrotaxis_cupressoides            93.14%    passed     11.72%
 133  gnl_onekp_YFZK_scaffold_2008547_Sciadopitys_verticillata           94.94%    passed     36.81%
 134  gnl_onekp_FHST_scaffold_2009596_Taxodium_distichum                 93.14%    passed     22.06%
 135  gnl_onekp_DSXO_scaffold_2011611_Cryptomeria_japonica               93.14%    passed     31.37%
 136  gnl_onekp_OXGJ_scaffold_2048259_Glyptostrobus_pensilis             93.68%    passed     35.72%
 137  gnl_onekp_XTZO_scaffold_2013966_Araucaria_rulei                    94.94%    passed     13.21%
 138  gnl_onekp_NPRL_scaffold_2010878_Cathaya_agryrophylla               92.88%    failed      3.13%
 139  gnl_onekp_JUWL_scaffold_2015728_Keteleeria_evelyniana              93.62%    failed      3.23%
 140  gnl_onekp_GTHK_scaffold_2009678_Gnetum_montanum                    94.11%    passed     28.53%
 141  gnl_onekp_VDAO_scaffold_2001664_Ephedra_sinica                     94.80%    failed      4.91%
 142  gnl_onekp_TOXE_scaffold_2062931_Welwitschia_mirabilis              94.03%    passed     13.19%
 143  gnl_onekp_SGTW_scaffold_2002884_Ginkgo_biloba                      95.37%    passed     22.59%
 144  gnl_onekp_URDJ_scaffold_2004128_Amborella_trichopoda               84.93%    failed      0.23%
 145  gnl_onekp_NWMY_scaffold_2008999_Kadsura_heteroclite                95.25%    passed     19.25%
 146  gnl_onekp_VYLQ_scaffold_2012084_Cassytha_filiformis                94.71%    passed     60.53%
 147  gnl_onekp_KAYP_scaffold_2002989_Lindera_benzoin                    96.00%    passed     14.44%
 148  gnl_onekp_MEKP_scaffold_2108754_Dipteris_conjugata                 94.97%    passed     18.02%
 149  gnl_onekp_VIBO_scaffold_2005101_Osmunda_javanica                   95.08%    passed     18.26%
 150  gnl_onekp_RFMZ_scaffold_2005846_Osmundastrum_cinnamomeum_B         94.91%    passed     24.78%
 151  gnl_onekp_DFHO_scaffold_2058413_Danaea_nodosa                      95.14%    passed     29.46%
 152  gnl_onekp_PNZO_scaffold_2002927_Culcita_macrocarpa                 94.48%    passed     22.99%
 153  gnl_onekp_UWOD_scaffold_2004083_Plagiogyria_japonica               95.08%    passed     23.16%
 154  gnl_onekp_KIIX_scaffold_2001649_Pilularia_globulifera              95.05%    passed     38.87%
 155  gnl_onekp_KJZG_scaffold_2012649_Asplenium_platyneuron              95.08%    passed     40.34%
 156  gnl_onekp_OQWW_scaffold_2038247_Davallia_fejeensis                 95.08%    passed     30.83%
 157  gnl_onekp_UFJN_scaffold_2090403_Diplazium_wichurae                 95.08%    passed     28.03%
 158  gnl_onekp_FCHS_scaffold_2065889_Deparia_lobato                     95.08%    passed     24.48%
 159  gnl_onekp_HTFH_scaffold_2009407_Onoclea_sensibilis                 95.08%    passed     20.04%
 160  gnl_onekp_RICC_scaffold_2006005_Cystopteris_reevesiana             95.08%    passed     28.64%
 161  gnl_onekp_HNDZ_scaffold_2023108_Cystopteris_utahensis              94.60%    passed     23.54%
 162  gnl_onekp_HEGQ_scaffold_2007692_Gymnocarpium_dryopteris            94.60%    passed     14.12%
 163  gnl_onekp_ORJE_scaffold_2013436_Cibotium_glaucum                   95.08%    passed     28.38%
 164  gnl_onekp_VITX_scaffold_2100145_Blechnum_spicant                   95.08%    failed      4.94%
 165  gnl_onekp_POPJ_scaffold_2005696_Pteris_vittata                     94.91%    passed     58.89%
 166  gnl_onekp_FLTD_scaffold_2015389_Pteris_ensigormis                  95.05%    passed     53.93%
 167  gnl_onekp_PBUU_scaffold_2004173_Lygodium_japonicum                 94.97%    passed     23.31%
 168  gnl_onekp_CQPW_scaffold_2012657_Anemia_tomentosa                   95.11%    passed     25.72%
 169  gnl_onekp_WCLG_scaffold_2009539_Adiantum_aleuticum                 94.77%    passed     15.22%
 170  gnl_onekp_BEGM_scaffold_2012451_Botrypus_virginianus               94.85%    passed     18.16%
 171  gnl_onekp_ALVQ_scaffold_2012767_Tmesipteris_parva                  95.54%    passed     15.64%
 172  gnl_onekp_OCZL_scaffold_2000131_Homalosorus_pycnocarpos            95.05%    passed      7.21%
 173  gnl_onekp_YOWV_scaffold_2013221_Cystopteris_protrusa               94.97%    passed      6.72%
 174  gnl_onekp_XXHP_scaffold_2090635_Cystopteris_fragilis               94.97%    passed      6.72%
 175  gnl_onekp_YJJY_scaffold_2015576_Woodsia_scopulina                  94.97%    passed     10.55%
 176  gnl_onekp_YQEC_scaffold_2010757_Woodsia_ilvensis                   94.88%    passed     11.37%
 177  gnl_onekp_URCP_scaffold_2015029_Athyrium_filix_femina              94.97%    passed     11.84%
 178  gnl_onekp_AFPO_scaffold_2012060_Blechnum_spicant                   94.97%    passed     11.84%
 179  gnl_onekp_WGTU_scaffold_2010743_Leucostegia_immersa                94.97%    passed     18.68%
 180  gnl_onekp_NWWI_scaffold_2022851_Nephrolepis_exaltata               94.91%    passed     19.60%
 181  gnl_onekp_FQGQ_scaffold_2074568_Polystichum_acrostichoides         94.94%    failed      3.42%
 182  gnl_onekp_ZQYU_scaffold_2008915_Polypodium_plectolens              94.80%    passed     13.51%
 183  gnl_onekp_GYFU_scaffold_2001460_Polypodium_hesperium               94.80%    passed     10.73%
 184  gnl_onekp_YLJA_scaffold_2073932_Polypodium_amorphum                94.80%    passed     12.03%
 185  gnl_onekp_CJNT_scaffold_2012530_Polypodium_glycyrrhiza             94.80%    passed     20.65%
 186  gnl_onekp_UJWU_scaffold_2072565_Pleopeltis_polypodioides           94.80%    passed     20.36%
 187  gnl_onekp_VVRN_scaffold_2008752_Lonchitis_hirsuta                  94.97%    failed      4.86%
 188  gnl_onekp_MTGC_scaffold_2042816_Dennstaedtia                       94.97%    passed     15.44%
 189  gnl_onekp_GANB_scaffold_2012589_Cyathea_spinulosa                  95.11%    passed     11.44%
 190  gnl_onekp_GSXD_scaffold_2016316_Myriopteris_eatonii                94.88%    passed      5.28%
 191  gnl_onekp_ZXJO_scaffold_2007433_Hemionitis_arifolia                94.85%    passed      9.61%
 192  gnl_onekp_XDDT_scaffold_2019089_Argyrochosma_nivea                 95.05%    passed     13.83%
 193  gnl_onekp_DCDT_scaffold_2005712_Cheilanthes_arizonica              95.05%    passed      9.54%
 194  gnl_onekp_YCKE_scaffold_2002377_Notholaena_montieliae              95.17%    passed     12.82%
 195  gnl_onekp_BMJR_scaffold_2063838_Adiantum_tenerum                   95.17%    passed     11.08%
 196  gnl_onekp_WQML_scaffold_2066668_Cryptogramma_acrostichoides        95.23%    passed     14.18%
 197  gnl_onekp_UJTT_scaffold_2001215_Pityrogramma_trifoliata            94.54%    passed     21.57%
 198  gnl_onekp_PIVW_scaffold_2010962_Ceratopteris_thalictroides         95.08%    passed     15.38%
 199  gnl_onekp_SKYV_scaffold_2014399_Vittaria_lineata                   94.03%    passed     10.92%
 200  gnl_onekp_NDUV_scaffold_2001232_Vittaria_appalachiana              94.85%    passed     21.77%
 201  gnl_onekp_NOKI_scaffold_2008122_Lindsaea_linearis                  94.91%    passed     11.84%
 202  gnl_onekp_YIXP_scaffold_2009255_Lindsaea_microphylla               94.97%    passed     17.81%
 203  gnl_onekp_JBLI_scaffold_2006314_Danaea_sp                          94.68%    passed      6.82%
 204  gnl_onekp_GOWD_scaffold_2008229_Sphagnum_lescurii                  95.37%    passed     12.73%
 205  gnl_onekp_WOGB_scaffold_2002608_Andreaea_rupestris                 94.85%    failed      4.46%
 206  gnl_onekp_SKQD_scaffold_2012181_Takakia_lepidozioides              95.23%    passed     20.11%
 207  gnl_onekp_FAJB_scaffold_2057676_Paraphymatoceros_hallii            95.00%    passed     13.53%
 208  gnl_onekp_WCZB_scaffold_2119977_Phaeoceros_carolinianus            95.00%    passed     16.49%
 209  gnl_onekp_UCRN_scaffold_2010968_Megaceros_tosanus                  94.40%    passed     23.74%
 210  gnl_onekp_DXOU_scaffold_2002174_Nothoceros_aenigmaticus            95.00%    passed     21.17%
 211  gnl_onekp_TCBC_scaffold_2007085_Megaceros_vincentianus             95.00%    passed     23.65%
 212  gnl_onekp_AKXB_scaffold_2006380_Phaeomegaceros_coriaceus           95.28%    passed     15.35%
 213  gnl_onekp_ANON_scaffold_2001623_Leiosporoceros_dussii_B            95.17%    passed     17.91%
 214  gnl_onekp_WLIC_scaffold_2012382_Dioon_edule                        92.02%    failed      2.17%
 215  gnl_onekp_ZACW_scaffold_2014187_Leucodon_sciuroides                95.11%    passed     12.06%
 216  gnl_onekp_IGUH_scaffold_2013458_Schwetschkeopsis_fabronia          95.11%    passed     12.06%
 217  gnl_onekp_JADL_scaffold_2048956_Rhynchostegium_serrulatum          95.11%    passed     12.18%
 218  gnl_onekp_TMAJ_scaffold_2183638_Neckera_douglasii                  95.11%    passed     17.99%
 219  gnl_onekp_TAVP_scaffold_2012906_Calliergon_cordifolium             95.11%    passed     19.32%
 220  gnl_onekp_QKQO_scaffold_2010336_Pseudotaxiphyllum_elegans          95.11%    passed     12.18%
 221  gnl_onekp_WSPM_scaffold_2045460_Rhytidiadelphus_loreus             95.11%    passed     10.19%
 222  gnl_onekp_EEMJ_scaffold_2007287_Thuidium_delicatulum               95.11%    passed     24.50%
 223  gnl_onekp_DHWX_scaffold_2012970_Fontinalis_antipyretica            95.11%    passed     13.21%
 224  gnl_onekp_WNGH_scaffold_2014441_Aulacomnium_heterostichum          95.11%    passed     11.13%
 225  gnl_onekp_CMEQ_scaffold_2016326_Orthotrichum_lyellii               95.11%    passed     10.67%
 226  gnl_onekp_YWNF_scaffold_2012284_Hedwigia_ciliata                   95.11%    failed      4.87%
 227  gnl_onekp_XWHK_scaffold_2050303_Funaria                            95.17%    passed     13.37%
 228  gnl_onekp_JMXW_scaffold_2002630_Bryum_argenteum                    95.17%    passed     20.33%
 229  gnl_onekp_LNSF_scaffold_2004460_Hypnum_subimponens                 95.08%    passed      9.36%
 230  gnl_onekp_MIRS_scaffold_2087392_Climacium_dendroides               95.08%    passed     13.70%
 231  gnl_onekp_ORKS_scaffold_2010031_Philonotis_fontana                 95.08%    passed     10.40%
 232  gnl_onekp_BGXB_scaffold_2082045_Plagiomnium_insigne                95.08%    passed     16.10%
 233  gnl_onekp_VMXJ_scaffold_2004633_Leucobryum_albidum                 95.14%    passed      8.70%
 234  gnl_onekp_RGKI_scaffold_2010730_Leucobryum_glaucum                 95.14%    passed      8.70%
 235  gnl_onekp_ABCD_scaffold_2001497_Niphotrichum_elongatum             95.14%    passed     13.72%
 236  gnl_onekp_RDOO_scaffold_2013186_Racomitrium_varium                 95.14%    passed     17.67%
 237  gnl_onekp_GRKU_scaffold_2007971_Syntrichia_princeps                95.57%    passed     14.15%
 238  gnl_onekp_FFPD_scaffold_2010318_Ceratodon_purpureus                95.08%    passed     12.59%
 239  gnl_onekp_ZQRI_scaffold_2001895_Timmia_austriaca                   95.08%    passed     25.25%
 240  gnl_onekp_HRWG_scaffold_2017305_Buxbaumia_aphylla                  95.28%    passed     35.16%
 241  gnl_onekp_AWOI_scaffold_2013902_Diphyscium_foliosum                95.14%    passed     18.82%
 242  gnl_onekp_ZTHV_scaffold_2003975_Atrichum_angustatum                95.14%    passed     15.55%
 243  gnl_onekp_HVBQ_scaffold_2022570_Tetraphis_pellucida                95.17%    passed     37.93%
 244  gnl_onekp_YBQN_scaffold_2130180_Odontoschisma_prostratum           95.37%    passed      9.31%
 245  gnl_onekp_IRBN_scaffold_2167077_Scapania_nemorosa                  95.31%    passed     17.78%
 246  gnl_onekp_OFTV_scaffold_2022594_Barbilophozia_barbata              95.37%    passed     24.26%
 247  gnl_onekp_KRUQ_scaffold_2113984_Porella_navicularis                95.40%    passed     22.12%
 248  gnl_onekp_UUHD_scaffold_2017063_Porella_pinnata                    95.20%    passed     22.25%
 249  gnl_onekp_HPXA_scaffold_2018727_Ptilidium_pulcherrimum             95.28%    passed     22.69%
 250  gnl_onekp_RTMU_scaffold_2184711_Calypogeia_fissa                   95.34%    passed     10.11%
 251  gnl_onekp_WZYK_scaffold_2005151_Bazzania_trilobata                 95.40%    passed     25.85%
 252  gnl_onekp_HERT_scaffold_2045685_Sphaerocarpos_texanus              95.28%    passed      7.11%
 253  gnl_onekp_TXVB_scaffold_2076318_Lunularia_cruciata                 95.25%    passed      9.03%
 254  gnl_onekp_WJLO_scaffold_2037978_Riccia_berychiana                  95.14%    failed      0.83%
 255  gnl_onekp_BNCU_scaffold_2014079_Radula_lindenbergia                95.45%    passed     15.65%
 256  gnl_onekp_PIUF_scaffold_2092481_Pellia_cf._Epiphylla               95.14%    passed     11.61%
 257  gnl_onekp_JHFI_scaffold_2113973_Pellia_neesiana                    95.14%    passed      9.37%
 258  gnl_onekp_LGDQ_scaffold_2044255_Selaginella_apoda                  96.31%    passed     29.84%
 259  gnl_onekp_ABIJ_scaffold_2039340_Selaginella_lepidophylla           96.31%    passed     21.03%
 260  gnl_onekp_ZFGK_scaffold_2041603_Selaginella_kraussiana             96.34%    passed     39.18%
 261  gnl_onekp_JKAA_scaffold_2180430_Selaginella_wallacei               96.37%    passed     54.76%
 262  gnl_onekp_UHLI_scaffold_2022113_Sphagnum_recurvatum                95.05%    passed     20.88%
 263  gnl_onekp_RCBT_scaffold_2008567_Sphagnum_palustre                  95.05%    passed     31.59%
 264  gnl_onekp_PKOX_scaffold_2101023_Isoetes_tegetiformans              95.54%    passed     18.09%
 265  gnl_onekp_XNXF_scaffold_2012327_Dendrolycopodium_obscurum          95.17%    passed     17.27%
 266  gnl_onekp_GTUO_scaffold_2009518_Huperzia_selago                    95.43%    passed     15.53%
 267  gnl_onekp_GAON_scaffold_2002316_Huperzia_squarrosa                 95.43%    passed      8.18%
 268  gnl_onekp_CBAE_scaffold_2006316_Huperzia_myrisinites               95.43%    passed      5.83%
 269  gnl_onekp_ZZEI_scaffold_2000536_Phylloglossum_drummondii           95.91%    passed      6.20%
 270  gnl_onekp_PQTO_scaffold_2003414_Lycopodium_deuterodensum           95.20%    passed      7.40%
 271  gnl_onekp_WAFT_scaffold_2008436_Diphasiastrum_digitatum            95.20%    passed      7.47%
 272  gnl_onekp_UPMJ_scaffold_2004065_Pseudolycopodiella_caroliniana     95.28%    passed      6.48%
 273  gnl_onekp_ULKT_scaffold_2021597_Lycopodiella_apressa               96.37%    passed      6.18%
 274  gnl_onekp_NHCM_scaffold_2012049_Angiopteris_evecta                 95.20%    failed      3.21%
 275  gnl_onekp_UGNK_scaffold_2002682_Marattia_attenuata                 95.23%    passed     23.15%
 276  gnl_onekp_EEAQ_scaffold_2018411_Sceptridium_dissectum              94.63%    passed     11.87%
 277  gnl_onekp_WTJG_scaffold_2014657_Ophioglossum_vulgatum              95.74%    passed     22.23%
 278  gnl_onekp_KEFD_scaffold_2061656_Encalypta_streptocarpa             95.20%    passed      8.08%
 279  gnl_onekp_QIAD_scaffold_2050492_Hymenophyllum_bivalve              96.14%    passed     40.53%
 280  gnl_onekp_ROEI_scaffold_2011138_Cymbopogon_nardus                  94.34%    passed     23.22%
 281  gnl_onekp_XBKS_scaffold_2063718_Thyridolepis_mitchelliana          87.39%    failed      0.29%
 282  gnl_onekp_SOHV_scaffold_2007173_Panicum_miliaceum_A                88.36%    failed      1.44%
 283  gnl_onekp_BPKH_scaffold_2000168_Neurachne_annularis                87.62%    failed      0.32%
 284  gnl_onekp_ZENX_scaffold_2019542_Neurachne_alopecuroidea            87.79%    failed      0.26%
 285  gnl_onekp_VQYB_scaffold_2008527_Neurachne_lanigera                 87.59%    failed      0.23%
 286  gnl_onekp_NNOK_scaffold_2068832_Neurachne_tenuifolia               87.51%    failed      0.34%
 287  gnl_onekp_BXAY_scaffold_2002872_Neurachne_minor                    87.51%    failed      0.26%
 288  gnl_onekp_ZMGN_scaffold_2021953_Neurachne_munroi                   87.71%    failed      1.59%
 289  gnl_onekp_WCOR_scaffold_2004680_Thyridolepis_multiculmis           93.74%    passed     32.75%
 290  gnl_onekp_YPIC_scaffold_2005317_Microstegium_vimineum              88.48%    failed      2.96%
 291  gnl_onekp_HATH_scaffold_2000627_Aristida_stricta                   86.99%    failed      0.01%
 292  gnl_onekp_RCAH_scaffold_2001446_Uniola_paniculata                  87.62%    failed      0.59%
 293  gnl_onekp_IADP_scaffold_2011083_Deschampsia_cespitosa              89.62%    failed      0.48%
 294  gnl_onekp_RMVB_scaffold_2023219_Avena_fatua                        88.62%    failed      0.05%
 295  gnl_onekp_UOEL_scaffold_2002425_Strelitzia_reginae                 89.77%    passed      5.11%
 296  gnl_onekp_IXEM_scaffold_2020325_Brodiaea_sierrae                   94.91%    passed     62.53%
 297  gnl_onekp_JQCX_scaffold_2014609_Curcuma_olena                      95.08%    passed     86.87%
 298  gnl_onekp_HWUP_scaffold_2017096_Sabal_bermudana                    94.40%    passed     35.22%
 299  gnl_onekp_ZKPF_scaffold_2012133_Traubia_modesta                    94.28%    passed     54.91%
 300  gnl_onekp_LDME_scaffold_2003148_Amaryllis_belladonna               95.51%    passed     41.36%
 301  gnl_onekp_TFYI_scaffold_2004093_Marchantia_emarginata              95.48%    passed     44.26%
 302  gnl_onekp_ILBQ_scaffold_2047471_Conocephalum_conicum               95.03%    passed     78.47%
 303  gnl_onekp_JPYU_scaffold_2009434_Marchantia_polymorpha              95.45%    passed     15.12%
 304  gnl_onekp_HMHL_scaffold_2054956_Marchantia_paleacea                94.83%    passed     14.62%
 305  AT3G10480                                                          87.22%    failed      0.15%
 306  AT3G10490                                                          87.11%    failed      0.02%
 307  gnl_onekp_QICX_scaffold_2002778_Ailanthus_altissima                91.82%    passed      9.18%
 308  gnl_onekp_WYIG_scaffold_2005833_Dombeya_burgessiae                 94.68%    passed     64.83%
 309  gnl_onekp_GEHT_scaffold_2014328_Gleditsia_triacanthos              87.05%    failed      0.07%
 310  gnl_onekp_VCIN_scaffold_2016982_Malus_baccata                      94.71%    passed     35.84%
 311  gnl_onekp_RJNQ_scaffold_2017267_Lagerstroemia_indica               94.83%    passed     24.92%
 312  gnl_onekp_NIGS_scaffold_2007892_Heliotropium_karwinsky             89.34%    passed      9.26%
 313  gnl_onekp_KTWL_scaffold_2002548_Kaliphora_madagascariensis         89.57%    passed     22.80%
 314  gnl_onekp_OINM_scaffold_2009339_Hydrocotyle_umbellata              95.80%    passed     24.56%
 315  gnl_onekp_WVMY_scaffold_2005691_Phlox_drummondii                   88.11%    failed      2.18%
 316  gnl_onekp_HXCD_scaffold_2008684_Flaveria_vaginata                  83.65%    failed      0.16%
 317  gnl_onekp_GIOY_scaffold_2036566_Corokia_cotoneaster                84.45%    failed      0.02%
 318  AT5G04410                                                          83.79%    failed      1.08%
 319  gnl_onekp_HABV_scaffold_2058026_Draba_aizoides                     92.45%    failed      1.08%
 320  gnl_onekp_XQWC_scaffold_2164068_Michelia_maudiae                   82.99%    failed      0.02%
 321  gnl_onekp_HTDC_scaffold_2008126_Tamarix_chinensis                  86.51%    failed      0.00%
 322  gnl_onekp_UHJR_scaffold_2063689_Citrus_x_paradisi                  95.08%    passed     19.98%
 323  gnl_onekp_NHUA_scaffold_2009950_Castanea_crenata                   84.11%    failed      0.14%
 324  gnl_onekp_AXAF_scaffold_2057083_Thladiantha_villosula              96.46%    passed     26.14%
 325  gnl_onekp_UDHA_scaffold_2009028_Ceratocapnos_vesicaria             91.31%    failed      2.09%
 326  gnl_onekp_XPBC_scaffold_2010895_Galphimia_gracilis                 84.19%    failed      0.06%
 327  gnl_onekp_WIGA_scaffold_2098089_Persea_borbonia                    94.43%    passed     37.17%
 328  gnl_onekp_UHBY_scaffold_2125951_Oresitrophe_rupifraga              84.05%    failed      0.05%
 329  gnl_onekp_MUNP_scaffold_2009772_Piper_auritum                      95.97%    passed     20.18%
 330  gnl_onekp_OGSY_scaffold_2027328_Linum_usitatissimum                92.80%    failed      0.36%
 331  gnl_onekp_SILJ_scaffold_2016709_Talbotia_elegans                   95.00%    passed     16.86%
 332  gnl_onekp_YBML_scaffold_2028089_Yucca_brevifolia                   80.67%    failed      0.00%
 333  gnl_onekp_MWYQ_scaffold_2015576_Smilax_bona_nox                    80.65%    failed      0.00%
 334  gnl_onekp_COCP_scaffold_2010244_Triglochin_maritimum               95.00%    passed     16.59%
 335  gnl_onekp_JOIS_scaffold_2000327_Koeberlina_spinosa                 92.57%    passed      5.11%
 336  gnl_onekp_CKDK_scaffold_2018241_Ochna_serrulata                    90.65%    passed      9.45%
 337  gnl_onekp_FCBJ_scaffold_2016761_Saxifraga_stolonifera              84.51%    failed      0.20%
 338  gnl_onekp_WDCW_scaffold_2001795_Mesotaenium_endlicherianum         95.51%    passed     44.26%
 339  gnl_onekp_DZTK_scaffold_2007543_Batis_maritima                     83.91%    failed      0.01%
 340  gnl_onekp_PSHB_scaffold_2014397_Lantana_camara                     94.97%    failed      0.31%
 341  gnl_onekp_MXFG_scaffold_2022421_Pinguicula_agnata                  94.94%    passed     56.80%
 342  gnl_onekp_MVSE_scaffold_2019555_Griselinia_littoralis              89.59%    passed      9.89%
 343  gnl_onekp_ECTD_scaffold_2015007_Gentiana_acaulis                   94.65%    passed     87.12%
 344  gnl_onekp_WVEF_scaffold_2005678_Rhamnus_caroliniana                89.62%    failed      3.76%
 345  gnl_onekp_QZXQ_scaffold_2005474_Gymnocladus_dioicus                96.40%    passed      6.33%
 346  gnl_onekp_FVXD_scaffold_2059586_Beta_maritima                      94.68%    passed     23.02%
 347  gnl_onekp_SMMC_scaffold_2017219_Chenopodium_quinoa                 94.83%    passed     17.20%
 348  gnl_onekp_RUUB_scaffold_2000345_Physena_madagascariensis           94.77%    passed     19.18%
 349  gnl_onekp_RSCE_scaffold_2007225_Wollemia_nobilis                   93.71%    passed     53.44%
 350  gnl_onekp_MIXZ_scaffold_2014151_Agathis_robusta                    94.97%    passed     36.83%
 351  gnl_onekp_FYUH_scaffold_2008881_Lavandula_angustifolia             85.82%    failed      0.00%
 352  gnl_onekp_XMBA_scaffold_2007231_Poliomintha_bustamanta             91.80%    failed      0.60%
 353  gnl_onekp_YFGP_scaffold_2108334_Pallavicinia_lyellii               95.43%    passed     21.94%
 354  gnl_onekp_QVMR_scaffold_2013525_Psilotum_nudum                     94.71%    passed     18.24%
 355  gnl_onekp_JVSZ_scaffold_2005869_Equisetum_hymale                   95.00%    failed      0.52%
 356  gnl_onekp_CAPN_scaffold_2041115_Equisetum_diffusum                 95.17%    failed      3.46%
 357  gnl_onekp_HKZW_scaffold_2010634_Mesotaenium_caldariorum            95.57%    passed     26.43%
 358  gnl_onekp_NBYP_scaffold_2056082_Mesotaenium_kramstei               95.83%    passed     11.29%
 359  gnl_onekp_JOJQ_scaffold_2006942_Cylindrocystis_cushleckae          95.48%    passed     35.90%
 360  gnl_onekp_XRTZ_scaffold_2008159_Roya_obtusa                        95.54%    passed     25.62%
 361  gnl_onekp_YSQT_scaffold_2035669_Penium_exiguum                     95.63%    passed     18.86%
 362  gnl_onekp_GBGT_scaffold_2022613_Xanthidium_antilopaeum             95.48%    passed     31.09%
 363  gnl_onekp_RPRU_scaffold_2043310_Staurodesmus_omearii               95.48%    passed     29.41%
 364  gnl_onekp_HJVM_scaffold_2009840_Cosmarium_ochthodes                95.45%    passed     57.12%
 365  gnl_onekp_WDGV_scaffold_2056357_Cosmarium_subtumidum               95.17%    passed     34.77%
 366  gnl_onekp_MOYY_scaffold_2016149_Pleurotaenium_trabecul             95.31%    passed     24.64%
 367  gnl_onekp_ISHC_scaffold_2000717_Staurastrum_sebaldi                95.45%    passed     57.70%
 368  gnl_onekp_DFDS_scaffold_2008039_Desmidium_aptogonum                95.20%    passed     46.63%
 369  gnl_onekp_RQFE_scaffold_2004292_Cosmocladium_cf._constrictum       95.68%    passed     24.44%
 370  gnl_onekp_RPQV_scaffold_2008962_Phymatodocis_nordstedtiana         95.40%    failed      4.65%
 371  AT3G17730                                                          92.97%    passed     91.24%
 372  gnl_onekp_YDEH_scaffold_2004145_Argemone_mexicana                  84.11%    passed     28.55%
 373  gnl_onekp_RRID_scaffold_2007622_Papaver_bracteatum                 84.19%    passed      9.20%
 374  gnl_onekp_IORZ_scaffold_2011917_Papaver_rhoeas                     84.19%    passed      6.78%
 375  gnl_onekp_KKCW_scaffold_2004084_Papaver_somniferum                 84.11%    passed     16.09%
 376  gnl_onekp_EPRK_scaffold_2012048_Papaver_setigerum                  83.33%    failed      4.58%
 377  gnl_onekp_SNOX_scaffold_2023870_Planotaenium_ohtanii               96.31%    passed     41.86%
 378  gnl_onekp_WCQU_scaffold_2003077_Staurodesmus_convergens            95.31%    failed      0.09%
 379  AT1G54330                                                          91.40%    failed      3.05%
 380  gnl_onekp_EWXK_scaffold_2018434_Thyrsopteris_elegans               95.03%    passed     37.29%
 381  gnl_onekp_CVEG_scaffold_2000277_Azolla_cf._caroliniana             95.03%    passed     14.67%
 382  AT3G03200                                                          86.31%    passed      6.12%
 383  AT5G17260                                                          86.39%    failed      3.38%
 384  AT4G17980                                                          91.65%    passed     16.71%
 385  AT5G46590                                                          91.65%    passed      7.25%
 386  gnl_onekp_BRUD_scaffold_2000067_Typha_latifolia                    90.65%    passed     31.59%
 387  gnl_onekp_KBXS_scaffold_2014423_Allium_commutatum                  94.97%    passed     78.20%
 388  gnl_onekp_PSKY_scaffold_2051529_Asplenium_nidus                    96.17%    passed     17.24%
 389  gnl_onekp_YOXI_scaffold_2006320_Cylindrocystis_brebissonii         95.68%    failed      2.02%
 390  gnl_onekp_DHPO_scaffold_2016083_Eupomatia_bennettii                84.31%    passed      5.74%
 391  gnl_onekp_WBOD_scaffold_2022141_Magnolia_grandiflora               84.59%    failed      4.09%
 392  gnl_onekp_KRJP_scaffold_2016173_Peumus_boldus                      84.36%    passed      6.89%
 393  gnl_onekp_MAQO_scaffold_2013772_Gomortega_keule                    85.16%    passed     17.99%
 394  gnl_onekp_WAIL_scaffold_2070716_Laurelia_sempervirens              84.85%    passed      8.05%
 395  gnl_onekp_WPHN_scaffold_2008835_Idiospermum_australiense           84.88%    passed     28.21%
 396  gnl_onekp_FALI_scaffold_2018318_Calycanthus_floridus               84.71%    passed      7.17%
 397  gnl_onekp_YZRI_scaffold_2091990_Annona_muricata                    83.28%    failed      0.31%
 398  gnl_onekp_PSJT_scaffold_2008966_Uvaria_microcarpa                  82.93%    failed      0.34%
 399  gnl_onekp_BSVG_scaffold_2078971_Gyrocarpus_americanus              83.99%    failed      1.76%
 400  AT1G34180                                                          83.88%    failed      1.16%
 401  AT1G34190                                                          84.08%    failed      1.26%
 402  gnl_onekp_CSUV_scaffold_2019103_Cochlearea_officinalis             85.99%    failed      0.22%
 403  gnl_onekp_IPWB_scaffold_2085880_Brassica_nigra                     94.83%    failed      1.73%
 404  gnl_onekp_GTSV_scaffold_2002110_Draba_hispida                      91.51%    passed     16.88%
 405  gnl_onekp_QSKP_scaffold_2010026_Polansia_trachysperma              83.33%    failed      0.96%
 406  gnl_onekp_UPZX_scaffold_2045002_Cleome_viscosa                     84.13%    failed      0.41%
 407  gnl_onekp_TZWR_scaffold_2006771_Arabis_alpina                      83.76%    failed      0.04%
 408  gnl_onekp_RTTY_scaffold_2020230_Salvadora_sp                       83.05%    failed      0.10%
 409  gnl_onekp_BXBF_scaffold_2005388_Draba_sachalinensis                94.03%    failed      0.00%
 410  gnl_onekp_LJQF_scaffold_2007512_Draba_ossetica                     95.57%    failed      0.82%
 411  gnl_onekp_UVQL_scaffold_2005405_Draba_magellanica                  96.34%    failed      0.00%
 412  gnl_onekp_HYZL_scaffold_2004194_Akania_lucens                      83.16%    failed      2.63%
 413  gnl_onekp_CZPV_scaffold_2009575_Moringa_oleifera                   83.08%    passed      7.94%
 414  gnl_onekp_WWKL_scaffold_2013702_Tapiscia_sinensis                  83.70%    passed      7.85%
 415  gnl_onekp_XKPS_scaffold_2007460_Ximenia_americana                  95.31%    passed      9.52%
 416  gnl_onekp_TIUZ_scaffold_2009583_Cunonia_capensis                   83.05%    failed      1.10%
 417  gnl_onekp_VYGG_scaffold_2059660_Stachyurus_praecox                 82.13%    passed      5.49%
 418  gnl_onekp_NCVK_scaffold_2008424_Prunus_prostrata                   84.02%    failed      4.82%
 419  gnl_onekp_QIEH_scaffold_2012489_Cotoneaster_transcaucasicus        91.48%    passed      7.04%
 420  gnl_onekp_EAVM_scaffold_2017159_Amelanchier_canadensis             94.94%    failed      1.83%
 421  gnl_onekp_SQCF_scaffold_2011274_Dryas_octopetala                   88.97%    passed     29.27%
 422  gnl_onekp_IANR_scaffold_2005605_Rosa_palustris                     83.48%    passed      7.04%
 423  gnl_onekp_QNOC_scaffold_2002636_Sanguisorba_minor                  94.85%    passed     26.69%
 424  gnl_onekp_CQMG_scaffold_2007317_Ulmus_alata                        94.25%    failed      1.73%
 425  gnl_onekp_EILE_scaffold_2011573_Rhamnus_japonica                   82.68%    failed      0.04%
 426  gnl_onekp_OBTI_scaffold_2010294_Peganum_harmala                    83.91%    failed      2.63%
 427  gnl_onekp_IUSR_scaffold_2016673_Myriophyllum_aquaticum             95.31%    passed     28.47%
 428  gnl_onekp_WAXR_scaffold_2042067_Litchi_chinensis                   83.10%    failed      0.08%
 429  gnl_onekp_VFFP_scaffold_2005204_Acer_negundo                       83.50%    failed      2.14%
 430  gnl_onekp_HBHB_scaffold_2041734_Aesculus_pavia                     96.40%    passed     22.55%
 431  gnl_onekp_IKFD_scaffold_2006493_Quassia_amara                      81.96%    failed      0.87%
 432  gnl_onekp_FCCA_scaffold_2006556_Boswellia_sacra                    82.19%    failed      0.26%
 433  gnl_onekp_JSZD_scaffold_2053009_Bursera_simaruba                   94.77%    passed      7.78%
 434  gnl_onekp_YUOM_scaffold_2005361_Rhus_radicans                      83.02%    failed      0.06%
 435  gnl_onekp_OPZX_scaffold_2010224_Sessuvium_ventricosum              83.10%    failed      0.03%
 436  gnl_onekp_HZTS_scaffold_2099089_Sessuvium_portulacastrum           96.28%    passed     23.99%
 437  gnl_onekp_GJNX_scaffold_2011694_Cypselea_humifusum                 82.90%    failed      0.05%
 438  gnl_onekp_BERS_scaffold_2005687_Zaleya_pentandra                   83.22%    failed      0.20%
 439  gnl_onekp_TNVE_scaffold_2009192_Trianthemum_portulacastrum         94.80%    passed      9.32%
 440  gnl_onekp_JAFJ_scaffold_2025120_Bougainvillea_spectabilis          84.85%    failed      0.01%
 441  gnl_onekp_OFWX_scaffold_2010950_Mollugo_verticillata               94.37%    passed     13.27%
 442  gnl_onekp_QMUN_scaffold_2046480_Portulaca_amilis                   83.45%    failed      0.07%
 443  gnl_onekp_GCYL_scaffold_2048344_Portulaca_suffruticosa             83.48%    failed      0.03%
 444  gnl_onekp_IWIS_scaffold_2005347_Portulaca_pilosa                   83.30%    failed      0.01%
 445  gnl_onekp_CPLT_scaffold_2004104_Portulaca_grandiflora              83.50%    failed      0.02%
 446  gnl_onekp_VPCP_scaffold_2002358_Portulaca_cryptopetala             93.37%    passed     15.04%
 447  gnl_onekp_CZJT_scaffold_2014713_Portulaca_oleracea                 93.25%    passed     17.84%
 448  gnl_onekp_UQCB_scaffold_2010093_Portulaca_molokaiensis             94.74%    passed      9.02%
 449  gnl_onekp_KDCH_scaffold_2002510_Portulaca_umbraticola              93.00%    passed     10.02%
 450  gnl_onekp_CPKP_scaffold_2016371_Lophophora_williamsii              88.19%    passed      8.20%
 451  gnl_onekp_PKMO_scaffold_2016846_Cistus_inflatus                    94.54%    passed      5.81%
 452  gnl_onekp_UNSW_scaffold_2017070_Mollugo_nudicaulis                 92.54%    passed     89.47%
 453  gnl_onekp_UZWG_scaffold_2093815_Castanea_pumila                    84.22%    passed     10.68%
 454  gnl_onekp_HENI_scaffold_2012059_Quercus_shumardii                  83.82%    passed      6.16%
 455  gnl_onekp_WPYJ_scaffold_2116244_Frankenia_laevis                   95.11%    passed      8.55%
 456  gnl_onekp_PTLU_scaffold_2025696_Staphylea_trifolia                 82.96%    passed      7.00%
 457  gnl_onekp_YZVJ_scaffold_2002720_Cephalotus_follicularis            90.91%    passed     59.21%
 458  gnl_onekp_RXEN_scaffold_2079681_Polycarpaea_repens                 84.31%    failed      0.01%
 459  gnl_onekp_OLES_scaffold_2028884_Schiedea_membranacea               84.13%    failed      0.66%
 460  gnl_onekp_FZQN_scaffold_2008445_Silene_latifolia                   86.99%    failed      2.11%
 461  gnl_onekp_SKNL_scaffold_2065198_Saponaria_officianalis             96.11%    passed     20.60%
 462  gnl_onekp_SHEZ_scaffold_2004317_Dianthus_sp                        96.40%    passed      9.68%
 463  gnl_onekp_TJES_scaffold_2014728_Spergularia_media                  84.25%    failed      0.44%
 464  gnl_onekp_HOOU_scaffold_2012033_Oenothera_grandiflora              85.68%    failed      0.36%
 465  gnl_onekp_KBRW_scaffold_2010889_Oenothera_clelandii                85.62%    failed      0.11%
 466  gnl_onekp_QBRF_scaffold_2014233_Oenothera_laciniata                84.85%    failed      0.01%
 467  gnl_onekp_YHLF_scaffold_2047068_Oenothera_rhombipetala             95.00%    failed      4.56%
 468  gnl_onekp_TAHF_scaffold_2010678_Oenothera_grandis                  84.93%    failed      0.02%
 469  gnl_onekp_ROLB_scaffold_2082872_Oenothera_elata                    84.91%    failed      0.02%
 470  gnl_onekp_HPNZ_scaffold_2047982_Oenothera_longituba                84.91%    failed      0.02%
 471  gnl_onekp_GVCB_scaffold_2010551_Oenothera_affinis                  84.91%    failed      0.02%
 472  gnl_onekp_DZLN_scaffold_2051872_Oenothera_picensis                 84.91%    failed      0.02%
 473  gnl_onekp_MLUJ_scaffold_2015670_Oenothera_biennis                  84.85%    failed      0.01%
 474  gnl_onekp_HKMQ_scaffold_2059280_Oenothera_villaricae               85.05%    failed      0.01%
 475  gnl_onekp_CJGZ_scaffold_2001466_Oenothera_nana                     84.99%    failed      0.01%
 476  gnl_onekp_EQYT_scaffold_2016325_Oenothera_berlandieri              84.65%    failed      0.01%
 477  gnl_onekp_SJAN_scaffold_2057449_Oenothera_serrulata                94.74%    failed      3.46%
 478  gnl_onekp_JYOB_scaffold_2046000_Oenothera_filiformis               84.99%    failed      0.08%
 479  gnl_onekp_TGOP_scaffold_2058023_Oenothera_gaura                    84.99%    failed      0.04%
 480  gnl_onekp_JKNQ_scaffold_2008684_Oenothera_suffulta_suffulta        85.05%    failed      0.01%
 481  gnl_onekp_FXJC_scaffold_2013383_Oenothera_rosea                    84.68%    failed      0.00%
 482  gnl_onekp_RLZU_scaffold_2012709_Oenothera_speciosa                 85.13%    failed      0.00%
 483  gnl_onekp_IHPC_scaffold_2010029_Platycodon_grandiflorus            83.56%    passed     12.92%
 484  gnl_onekp_SBZH_scaffold_2011796_Pennantia_corymbosa                85.42%    failed      1.12%
 485  gnl_onekp_HLJG_scaffold_2026634_Viburnum_odoratissimum             94.63%    failed      3.74%
 486  gnl_onekp_DLJZ_scaffold_2006347_Solanum_ptychanthum                83.19%    passed      8.76%
 487  gnl_onekp_GHLP_scaffold_2002644_Solanum_dulcamara                  83.39%    passed      8.05%
 488  gnl_onekp_MKZR_scaffold_2017263_Nicotiana_sylvestris               94.88%    passed      8.75%
 489  gnl_onekp_BOLZ_scaffold_2000114_Atropa_belladonna                  89.25%    failed      1.28%
 490  gnl_onekp_AIOU_scaffold_2015401_Brugmansia_sanguinea               83.02%    failed      1.97%
 491  gnl_onekp_JNVS_scaffold_2051631_Datura_metel                       82.88%    failed      3.46%
 492  gnl_onekp_NMDZ_scaffold_2020379_Solanum_sisymbriifolium            83.33%    failed      4.02%
 493  gnl_onekp_DLAI_scaffold_2115971_Solanum_lasiophyllum               83.42%    failed      1.51%
 494  gnl_onekp_LQJY_scaffold_2082603_Solanum_xanthocarpum               83.42%    passed      6.23%
 495  gnl_onekp_LWCK_scaffold_2018226_Lycium_barbarum                    83.59%    failed      1.24%
 496  gnl_onekp_VXKB_scaffold_2015275_Ipomoea_purpurea                   83.39%    failed      0.66%
 497  gnl_onekp_NHAG_scaffold_2006544_Ipomoea_nil                        83.39%    failed      2.63%
 498  gnl_onekp_QSLH_scaffold_2013743_Ipomoea_hederacea                  83.39%    failed      2.38%
 499  gnl_onekp_OQBM_scaffold_2015858_Ipomoea_indica                     83.39%    failed      1.91%
 500  gnl_onekp_NAUM_scaffold_2055807_Ipomoea_lindheimeri                83.39%    failed      3.50%
 501  gnl_onekp_ALUC_scaffold_2007995_Ipomoea_quamoclit                  83.96%    passed     12.30%
 502  gnl_onekp_ERWT_scaffold_2003731_Ipomoea_coccinea                   83.96%    failed      3.56%
 503  gnl_onekp_IZNU_scaffold_2010346_Ipomoea_lobata                     83.96%    passed      5.38%
 504  gnl_onekp_CPOC_scaffold_2106676_Convolvulus_arvensis               94.97%    passed      5.21%
 505  gnl_onekp_AUIP_scaffold_2013714_Phelline_lucida                    83.65%    failed      1.40%
 506  gnl_onekp_FXGI_scaffold_2054992_Stylidium_adnatum                  85.51%    failed      4.04%
 507  gnl_onekp_IXVJ_scaffold_2026277_Menyanthes_trifoliata              95.54%    passed      7.46%
 508  gnl_onekp_TPEM_scaffold_2003938_Platyspermation_crassifolium       93.57%    passed     31.61%
 509  gnl_onekp_SXML_scaffold_2014112_Ilex_paraguariensis                83.30%    failed      2.60%
 510  gnl_onekp_SZPD_scaffold_2066068_Tetrastigma_voinierianum           83.82%    failed      4.18%
 511  gnl_onekp_BBBA_scaffold_2079565_Tetrastigma_obtectum               94.88%    passed      7.32%
 512  gnl_onekp_BGZG_scaffold_2004954_Cissus_quadrandularis              83.68%    passed     23.10%
 513  gnl_onekp_UMUL_scaffold_2017998_Paulownia_fargesii                 83.28%    failed      2.91%
 514  gnl_onekp_EDXZ_scaffold_2091912_Schlegelia_violacea                83.28%    failed      1.82%
 515  gnl_onekp_GAKQ_scaffold_2000549_Schlegelia_parasitica              83.48%    failed      2.83%
 516  gnl_onekp_UTQR_scaffold_2017610_Tabebuia_umbellate                 83.59%    passed     14.67%
 517  gnl_onekp_TKEK_scaffold_2015058_Mansoa_alliacea                    84.56%    passed     26.32%
 518  gnl_onekp_SVQC_scaffold_2006587_Kigelia_africana                   94.91%    failed      0.89%
 519  gnl_onekp_ZRIN_scaffold_2010007_Uncarina_grandidieri               83.45%    passed     30.25%
 520  gnl_onekp_ZVFS_scaffold_2057917_Lindenbergia_philippensis          83.62%    passed      8.28%
 521  gnl_onekp_FAMO_scaffold_2013553_Conopholis_americana               83.73%    failed      4.43%
 522  gnl_onekp_URZI_scaffold_2064209_Epifagus_virginiana                95.00%    failed      1.12%
 523  gnl_onekp_PHOQ_scaffold_2011251_Orobanche_fasciculata              83.56%    failed      1.19%
 524  gnl_onekp_UCNM_scaffold_2058712_Ajuga_reptans                      83.96%    failed      0.06%
 525  gnl_onekp_LRRR_scaffold_2116294_Teucrium_chamaedrys                95.54%    passed     13.45%
 526  gnl_onekp_WHNV_scaffold_2045723_Micromeria_fruticosa               83.73%    failed      1.78%
 527  gnl_onekp_EQDA_scaffold_2001692_Salvia_spp                         83.56%    failed      1.71%
 528  gnl_onekp_FUMQ_scaffold_2016861_Nepeta_cataria                     95.71%    passed      7.37%
 529  gnl_onekp_PUCW_scaffold_2050743_Agastache_rugosa                   83.65%    failed      0.71%
 530  gnl_onekp_DMLT_scaffold_2023062_Vitex_agnus_castus                 83.99%    failed      0.94%
 531  gnl_onekp_RTNA_scaffold_2088269_Oxera_pulchella                    94.25%    failed      2.81%
 532  gnl_onekp_ATYL_scaffold_2021066_Scutellaria_montana                90.19%    passed     17.15%
 533  gnl_onekp_UOYN_scaffold_2043226_Catharanthus_roseus                83.28%    passed     19.66%
 534  gnl_onekp_QEHE_scaffold_2019530_Rauvolfia_tetraphyla               94.54%    failed      2.56%
 535  gnl_onekp_PTBJ_scaffold_2013585_Plantago_virginica                 89.54%    failed      3.64%
 536  gnl_onekp_YKZB_scaffold_2116140_Plantago_maritima                  96.23%    failed      3.34%
 537  gnl_onekp_JGYZ_scaffold_2005211_Holarrhena_pubescens               83.30%    passed     15.03%
 538  gnl_onekp_EDEQ_scaffold_2005490_Wrightia_natalensis                83.36%    passed     28.58%
 539  gnl_onekp_GNPX_scaffold_2018081_Oxera_neriifolia                   85.22%    failed      0.60%
 540  gnl_onekp_AXBO_scaffold_2010093_Sinojackia_xylocarpa               93.94%    passed     34.37%
 541  gnl_onekp_VVPY_scaffold_2063640_Croton_tiglium                     90.11%    passed     33.24%
 542  gnl_onekp_WWQZ_scaffold_2019489_Medinilla_magnifica                95.48%    passed      8.65%
 543  gnl_onekp_XFFT_scaffold_2047337_Cercocarpus_ledifolius             95.60%    passed     27.94%
 544  gnl_onekp_XNLP_scaffold_2022034_Manihot_grahamii                   92.37%    passed     10.21%
 545  gnl_onekp_ADHK_scaffold_2013181_Galax_urceolata                    82.30%    failed      4.20%
 546  gnl_onekp_WXVX_scaffold_2075957_Ledum_palustre                     83.99%    passed      5.35%
 547  gnl_onekp_PPPZ_scaffold_2016846_Rhododendron_scopulorum            83.93%    passed      5.41%
 548  gnl_onekp_SERM_scaffold_2052324_Sarcodes_sanguinea                 83.96%    failed      3.49%
 549  gnl_onekp_AVJK_scaffold_2008998_Cavendishia_cuatrecasasii          95.74%    passed     18.46%
 550  gnl_onekp_LRTN_scaffold_2015461_Monotropa_uniflora                 92.37%    passed     10.38%
 551  gnl_onekp_YHFG_scaffold_2078108_Nandina_domestica                  83.48%    failed      0.76%
 552  gnl_onekp_UPOG_scaffold_2007054_Anemone_pulsatilla                 83.62%    passed      5.02%
 553  gnl_onekp_ZUHO_scaffold_2138093_Anemone_hupenhensis                94.97%    passed      8.11%
 554  gnl_onekp_GBVZ_scaffold_2016370_Thalictrum_thalictroides           83.25%    failed      0.33%
 555  gnl_onekp_GCFE_scaffold_2008095_Verbena_hastata                    83.65%    failed      0.95%
 556  gnl_onekp_RWKR_scaffold_2000722_Saintpaulia_ionantha               94.91%    failed      0.30%
 557  gnl_onekp_XRLM_scaffold_2013402_Buddleja_lindleyana                83.91%    passed      7.93%
 558  gnl_onekp_TJLC_scaffold_2009388_Nothofagus_obliqua                 83.82%    passed      5.56%
 559  gnl_onekp_WGET_scaffold_2041459_Kochia_scoparia                    84.96%    failed      0.84%
 560  gnl_onekp_CUTE_scaffold_2061955_Blutoparon_vermiculare             84.02%    failed      0.00%
 561  gnl_onekp_VKOE_scaffold_2052317_Aerva_lanata                       83.91%    failed      0.07%
 562  gnl_onekp_DEMH_scaffold_2080868_Alternanthera_tenella              84.28%    failed      0.26%
 563  gnl_onekp_OYST_scaffold_2070454_Alternanthera_sessilis             84.45%    failed      0.01%
 564  gnl_onekp_KTQI_scaffold_2020222_Alternanthera_brasileana           93.91%    passed     25.39%
 565  gnl_onekp_VUIT_scaffold_2009025_Alternanthera_caracasana           95.80%    passed     34.13%
 566  gnl_onekp_MEAH_scaffold_2016918_Aerva_persica                      85.28%    failed      3.50%
 567  gnl_onekp_WMLW_scaffold_2000744_Amaranthus_retroflexus             82.50%    failed      0.04%
 568  gnl_onekp_XSSD_scaffold_2009469_Amaranthus_cruentus                82.36%    failed      0.04%
 569  gnl_onekp_BDIW_scaffold_2009619_Atriplex_hortensis                 86.42%    failed      1.65%
 570  gnl_onekp_LBZM_scaffold_2051388_Atriplex_rosea                     95.03%    failed      4.49%
 571  gnl_onekp_MUCT_scaffold_2009414_Atriplex_prostrata                 87.25%    failed      3.34%
 572  gnl_onekp_BHYC_scaffold_2012402_Linum_lewisii                      84.33%    failed      3.97%
 573  gnl_onekp_AEPI_scaffold_2010708_Linum_leonii                       84.28%    failed      3.26%
 574  gnl_onekp_OODC_scaffold_2011569_Linum_bienne                       96.83%    failed      3.66%
 575  gnl_onekp_MYVH_scaffold_2062162_Linum_grandiflorum                 84.25%    passed      7.92%
 576  gnl_onekp_LFII_scaffold_2014149_Linum_perenne                      82.88%    failed      1.58%
 577  gnl_onekp_HNCF_scaffold_2066028_Linum_hirsutum                     82.90%    passed      5.77%
 578  gnl_onekp_VXOD_scaffold_2050029_Linum_tenuifolium                  81.96%    failed      0.04%
 579  gnl_onekp_TXMP_scaffold_2043356_Linum_strictum                     82.13%    failed      0.08%
 580  gnl_onekp_KCPT_scaffold_2010132_Linum_macraei                      82.05%    failed      0.03%
 581  gnl_onekp_AXPJ_scaffold_2007673_Linum_flavum                       83.59%    failed      0.57%
 582  gnl_onekp_YHXT_scaffold_2057970_Hamamelis_virginiana               83.73%    passed      8.15%
 583  gnl_onekp_OMDH_scaffold_2015138_Loropetalum_chinense               83.99%    passed     12.72%
 584  gnl_onekp_NUZN_scaffold_2001230_Cercidiphyllum_japonicum           88.77%    passed     22.55%
 585  gnl_onekp_FYTP_scaffold_2046228_Daphniphyllum_macropodum           83.93%    passed      7.91%
 586  gnl_onekp_OHAE_scaffold_2014692_Polygala_lutea                     94.05%    passed     12.41%
 587  gnl_onekp_HAEU_scaffold_2055148_Berberidopsis_beckleri             84.11%    passed      5.41%
 588  gnl_onekp_QRNU_scaffold_2013488_Sambucus_canadensis                84.65%    passed     16.89%
 589  gnl_onekp_GUMF_scaffold_2016321_Anthemis_tinctoria                 94.97%    passed     29.12%
 590  gnl_onekp_OOVX_scaffold_2046381_Boykinia_jamesii                   83.96%    passed      6.20%
 591  gnl_onekp_CKKR_scaffold_2005928_Astilbe_chinensis                  83.93%    passed      8.58%
 592  gnl_onekp_DAYQ_scaffold_2057540_Mitella_pentandra                  83.99%    passed     44.93%
 593  gnl_onekp_ERIA_scaffold_2075480_Heuchera_sanguinea                 84.28%    passed     32.34%
 594  gnl_onekp_SLOI_scaffold_2040402_Tiarella_polyphylla                84.71%    passed     17.77%
 595  gnl_onekp_CTSS_scaffold_2001463_Tellima_breviflora                 83.96%    passed     25.92%
 596  gnl_onekp_UWFU_scaffold_2038331_Itea_virginica                     83.91%    failed      4.94%
 597  gnl_onekp_STKY_scaffold_2077755_Balanophora_fungosa                94.97%    passed      5.13%
 598  gnl_onekp_ASMV_scaffold_2015477_Ilex_vomitoria                     83.48%    passed      5.05%
 599  gnl_onekp_ABEH_scaffold_2065369_Heliotropium_greggii               81.25%    failed      1.07%
 600  gnl_onekp_IDGE_scaffold_2098852_Heliotropium_racemosum             96.28%    passed     12.51%
 601  gnl_onekp_JWEY_scaffold_2018771_Heliotropium_sp                    94.54%    passed      7.67%
 602  gnl_onekp_EIGQ_scaffold_2023282_Heliotropium_calcicola             84.91%    failed      2.74%
 603  gnl_onekp_EMAL_scaffold_2008314_Ehretia_acuminata                  84.22%    passed      7.32%
 604  gnl_onekp_HANM_scaffold_2072254_Pholisma_arenarium                 83.93%    failed      4.99%
 605  gnl_onekp_SMUR_scaffold_2014543_Lennoa_madreporoides               92.94%    passed     25.28%
 606  gnl_onekp_CLRW_scaffold_2023543_Bacopa_caroliniana                 83.56%    passed      7.71%
 607  gnl_onekp_TORX_scaffold_2002033_Olea_europaea                      84.91%    failed      0.05%
 608  gnl_onekp_UEEN_scaffold_2009734_Forestiera_segregata               95.11%    failed      0.35%
 609  gnl_onekp_KTAR_scaffold_2139510_Chionanthus_retusus                89.45%    failed      0.00%
 610  gnl_onekp_COBX_scaffold_2071776_Polypremum_procumbens              83.85%    passed     24.01%
 611  gnl_onekp_YZGX_scaffold_2022963_Cyrilla_racemiflora                83.59%    failed      1.56%
 612  gnl_onekp_EDBB_scaffold_2088213_Polyscias_fruticosa                83.33%    passed     15.30%
 613  gnl_onekp_JBYE_scaffold_2005718_Hedera_helix                       90.94%    passed     68.37%
 614  gnl_onekp_QIKZ_scaffold_2005373_Griselinia_racemosa                85.85%    passed     15.37%
 615  gnl_onekp_SALZ_scaffold_2011730_Pittosporum_resiniferum            83.50%    passed     21.36%
 616  gnl_onekp_NTEO_scaffold_2014105_Pittosporum_sahnianum              83.45%    passed     10.78%
 617  gnl_onekp_IZLO_scaffold_2005037_Lobelia_siphilitica                83.68%    passed     16.49%
 618  gnl_onekp_XRCX_scaffold_2021371_Aster_tataricus                    85.85%    passed     10.59%
 619  gnl_onekp_BMSE_scaffold_2016534_Senecio_rowleyanus                 94.85%    passed     11.05%
 620  gnl_onekp_TEZA_scaffold_2018744_Solidago_canadensis                86.05%    passed     10.05%
 621  gnl_onekp_DESP_scaffold_2107056_Erigeron_speciosus                 85.91%    passed      5.01%
 622  gnl_onekp_JNKW_scaffold_2022421_Cicerbita_plumieri                 86.65%    failed      1.03%
 623  gnl_onekp_ZGDS_scaffold_2007196_Lactuca_graminifolia               94.68%    passed      7.10%
 624  gnl_onekp_DDRL_scaffold_2015548_Tragopogon_dubius                  86.85%    failed      0.37%
 625  gnl_onekp_KGJF_scaffold_2017195_Tragopogon_porrifolius             86.74%    failed      0.22%
 626  gnl_onekp_FUPX_scaffold_2066237_Tragopogon_pratensis               86.82%    failed      0.23%
 627  gnl_onekp_UQAZ_scaffold_2004740_Flaveria_angustifolia              86.42%    failed      0.03%
 628  gnl_onekp_GFVW_scaffold_2006964_Flaveria_pringlei                  94.43%    passed      5.46%
 629  gnl_onekp_RLCS_scaffold_2009506_Flaveria_trinervia                 86.42%    failed      0.09%
 630  gnl_onekp_ZNZC_scaffold_2011217_Flaveria_bidentis                  86.42%    failed      0.06%
 631  gnl_onekp_HXDV_scaffold_2008659_Flaveria_pubescens                 86.45%    failed      0.90%
 632  gnl_onekp_QXWF_scaffold_2013691_Flaveria_kochiana                  86.28%    failed      4.37%
 633  gnl_onekp_KJBH_scaffold_2052373_Flaveria_cronquestii               86.31%    failed      0.52%
 634  gnl_onekp_UYED_scaffold_2006870_Flaveria_sonorensis                86.51%    failed      3.35%
 635  gnl_onekp_LMXP_scaffold_2013352_Flaveria_brownii                   94.31%    passed     28.41%
 636  gnl_onekp_NVSO_scaffold_2010889_Flaveria_palmeri                   86.96%    passed      6.27%
 637  gnl_onekp_AFQQ_scaffold_2049941_Inula_helenium                     85.96%    failed      0.11%
 638  gnl_onekp_CFRN_scaffold_2006452_Carthamus_lanatus                  94.20%    passed      8.73%
 639  gnl_onekp_EYKJ_scaffold_2015240_Silybum_marianum                   86.16%    failed      0.08%
 640  gnl_onekp_DOVJ_scaffold_2003986_Leontopodium_alpinum               86.11%    failed      2.88%
 641  gnl_onekp_DUQG_scaffold_2013960_Tanacetum_parthenium               86.51%    failed      0.80%
 642  gnl_onekp_OAGK_scaffold_2013124_Matricaria_matricariodes           86.42%    failed      0.90%
 643  gnl_onekp_DUNJ_scaffold_2008409_Helenium_autumnale                 87.68%    failed      0.67%
 644  gnl_onekp_UBLN_scaffold_2016100_Xanthuium_strumarium               86.51%    passed     12.96%
 645  gnl_onekp_KFZY_scaffold_2103463_Tragopogon_castellanus             94.85%    passed     11.91%
 646  gnl_onekp_CYVA_scaffold_2007297_Cimicifuga_racemosa                92.97%    passed      8.78%
 647  gnl_onekp_LWDA_scaffold_2085566_Alnus_serrulata                    83.79%    failed      1.55%
 648  gnl_onekp_CWZU_scaffold_2046721_Betula_pendula                     83.91%    failed      3.99%
 649  gnl_onekp_PGKL_scaffold_2018897_Phellodendron_amurense             83.70%    passed      9.55%
 650  gnl_onekp_DXQW_scaffold_2008401_Juglans_nigra                      88.85%    passed     62.60%
 651  gnl_onekp_INSP_scaffold_2012510_Myrica_cerifera                    83.96%    failed      0.75%
 652  gnl_onekp_MTII_scaffold_2001294_Acorus_americanus                  94.97%    failed      2.30%
 653  gnl_onekp_PAWA_scaffold_2048025_Aristolochia_elegans               83.68%    failed      3.63%
 654  gnl_onekp_QDVW_scaffold_2012442_Saruma_henryi                      83.42%    failed      3.99%
 655  gnl_onekp_CSSK_scaffold_2006658_Houttuynia_cordata                 94.91%    passed     13.53%
 656  gnl_onekp_OPDF_scaffold_2033286_Saururus_cernuus                   95.20%    failed      2.36%
 657  gnl_onekp_XSZI_scaffold_2003485_Peperomia_fraseri                  85.51%    failed      0.85%
 658  gnl_onekp_NSPR_scaffold_2010699_Nypa_fruticans                     84.93%    failed      1.21%
 659  gnl_onekp_KYNE_scaffold_2068486_Cyanella_orchidofromis             84.76%    failed      0.02%
 660  gnl_onekp_FGRF_scaffold_2014371_Asparagus_densiflorus              94.85%    failed      3.99%
 661  gnl_onekp_TCYS_scaffold_2002062_Peliosanthese_minor                94.88%    passed     14.59%
 662  gnl_onekp_CMCY_scaffold_2012319_Hesperaloe_parviflora              94.91%    passed      8.11%
 663  gnl_onekp_PLBZ_scaffold_2018731_Chlorogalum_pomeridianum           94.91%    passed      9.90%
 664  gnl_onekp_ICNN_scaffold_2002601_Yucca_filamentosa                  94.88%    passed      8.91%
 665  gnl_onekp_KXSK_scaffold_2014956_Agave_tequilana                    94.97%    passed     10.42%
 666  gnl_onekp_MUMD_scaffold_2007356_Lomandra_longifolia                94.80%    failed      4.11%
 667  gnl_onekp_XFJG_scaffold_2016586_Maianthemum_canadense              93.40%    passed     49.69%
 668  gnl_onekp_HOKG_scaffold_2005645_Nolina_atopocarpa                  94.94%    passed     21.53%
 669  gnl_onekp_MVRF_scaffold_2010935_Sansevieria_trifasciata            94.77%    failed      3.63%
 670  gnl_onekp_UZXL_scaffold_2024732_Disporopsis_pernyi                 94.83%    passed     12.48%
 671  gnl_onekp_RQZP_scaffold_2029076_Nolina_bigelorii                   94.74%    failed      2.36%
 672  gnl_onekp_FCEL_scaffold_2019932_Phormium_tenax                     89.37%    passed     72.90%
 673  gnl_onekp_IQYY_scaffold_2026430_Narcissus_viridiflorus             94.14%    passed     46.34%
 674  gnl_onekp_DPFW_scaffold_2004722_Zephyranthes_treatiae              95.05%    passed      8.21%
 675  gnl_onekp_EMJJ_scaffold_2024122_Borya_sphaerocephala               84.79%    failed      0.01%
 676  gnl_onekp_LSKK_scaffold_2019241_Orchidantha_maxillaroides          95.23%    passed     22.47%
 677  gnl_onekp_HXJE_scaffold_2007590_Serenoa_repens                     85.02%    failed      2.90%
 678  gnl_onekp_JNUB_scaffold_2028734_Maranta_leuconeura                 95.65%    passed     10.80%
 679  gnl_onekp_VTUS_scaffold_2051601_Goodyera_pubescens                 85.42%    failed      1.54%
 680  gnl_onekp_MTHW_scaffold_2008624_Platanthera_clavellata             94.94%    passed     12.87%
 681  gnl_onekp_LELS_scaffold_2090891_Haemaria_discolor                  85.42%    failed      2.59%
 682  gnl_onekp_XZME_scaffold_2006713_Drakea_elastica                    93.60%    passed     29.31%
 683  gnl_onekp_OCWZ_scaffold_2011678_Dioscorea_villosa                  84.65%    passed     20.36%
 684  gnl_onekp_XPAF_scaffold_2012058_Mapania_palustris                  94.85%    passed     17.44%
 685  gnl_onekp_WBIB_scaffold_2000353_Lepidosperma_gibsonii              94.85%    passed      5.34%
 686  gnl_onekp_PWSG_scaffold_2046160_Cyperus_papyrus                    93.85%    passed     33.57%
 687  gnl_onekp_CIEA_scaffold_2054499_Juncus_inflexus                    95.11%    passed     23.01%
 688  gnl_onekp_BYPY_scaffold_2014889_Brocchinia_reducta                 90.22%    passed     27.50%
 689  gnl_onekp_PPQR_scaffold_2055723_Typha_angustifolia                 85.11%    failed      0.97%
 690  gnl_onekp_VBHQ_scaffold_2002934_Stemona_tuberosa                   84.59%    failed      0.05%
 691  gnl_onekp_QOXT_scaffold_2005426_Xerophyta_villosa                  94.80%    failed      1.61%
 692  gnl_onekp_JVBR_scaffold_2005647_Aloe_vera                          85.08%    passed      9.73%
 693  gnl_onekp_ABSS_scaffold_2013660_Sassafras_albidum                  84.28%    failed      2.54%
 694  gnl_onekp_BCGB_scaffold_2006289_Cinnamomum_camphora                84.25%    failed      1.47%
 695  gnl_onekp_NPND_scaffold_2121622_Ceratophyllum_demersum             94.97%    passed     27.13%
 696  gnl_onekp_OBPL_scaffold_2009656_Myristica_fragrans                 82.70%    failed      0.03%
 697  gnl_onekp_SVVG_scaffold_2072892_Fagus_sylvatica                    83.85%    passed      8.62%
 698  gnl_onekp_CLMX_scaffold_2002082_Escallonia_rubra                   83.28%    passed      6.40%
 699  gnl_onekp_AHRN_scaffold_2014131_Cuscuta_pentagonia                 95.11%    passed      9.97%
 700  gnl_onekp_QUTB_scaffold_2014152_Aextoxicon_punctatum               84.19%    failed      2.33%
 701  gnl_onekp_GIPR_scaffold_2013118_Aucuba_japonica                    83.42%    passed     11.67%
 702  gnl_onekp_WRPP_scaffold_2020718_Synsepalum_dulcificum              82.08%    failed      0.15%
 703  gnl_onekp_BEFC_scaffold_2012307_Manilkara_zapota                   82.22%    failed      1.56%
 704  gnl_onekp_OXYP_scaffold_2024651_Sideroxylon_reclinatum             82.05%    passed      7.87%
 705  gnl_onekp_HGSM_scaffold_2009285_Gelsemium_sempervirens             94.25%    passed     25.36%
 706  gnl_onekp_GGJD_scaffold_2012451_Strychnos_spinosa                  90.94%    passed     46.95%
 707  gnl_onekp_HUSX_scaffold_2054811_Roridula_gorgonias                 83.70%    passed     11.21%
 708  gnl_onekp_YSRZ_scaffold_2018459_Fouqueria_macdougalli              82.36%    failed      4.53%
 709  gnl_onekp_BYQM_scaffold_2012104_Posidonia_australis                84.48%    passed     13.14%
 710  gnl_onekp_WTKZ_scaffold_2010509_Nuphar_advena                      95.94%    passed     34.56%
 711  gnl_onekp_KPUM_scaffold_2016237_Exacum_affine                      89.59%    passed      8.06%
 712  gnl_onekp_MZOB_scaffold_2058212_Heliotropium_mendocinum            83.13%    failed      0.35%
 713  gnl_onekp_OUER_scaffold_2002165_Heliotropium_convolvulaceum        90.62%    passed     15.31%
 714  gnl_onekp_IPPG_scaffold_2008036_Heliotropium_filiforme             83.02%    failed      0.24%
 715  gnl_onekp_DIHD_scaffold_2020383_Heliotropium_tenellum              89.59%    failed      2.92%
 716  gnl_onekp_MGVU_scaffold_2040126_Allamanda_cathartica               83.25%    passed     12.72%
 717  gnl_onekp_NGRR_scaffold_2019697_Ternstroemia_gymnanthera           82.10%    failed      2.16%
 718  gnl_onekp_TDTF_scaffold_2009789_Salix_sachalinensis                83.08%    failed      1.00%
 719  gnl_onekp_LFOG_scaffold_2013876_Salix_purpurea                     83.59%    failed      0.82%
 720  gnl_onekp_IEPQ_scaffold_2008912_Salix_dasyclados                   83.08%    failed      1.30%
 721  gnl_onekp_KKDQ_scaffold_2014948_Salix_viminalis                    83.05%    failed      1.37%
 722  gnl_onekp_GLVK_scaffold_2006561_Salix_eriocephala                  83.30%    failed      0.72%
 723  gnl_onekp_RZTJ_scaffold_2014290_Salix_fargesii                     83.53%    failed      0.77%
 724  gnl_onekp_INQX_scaffold_2014950_Salix_acutifolia                   90.97%    passed      6.64%
 725  gnl_onekp_FWCQ_scaffold_2011455_Garcinia_oblongiflolia             82.96%    failed      0.15%
 726  gnl_onekp_TVCU_scaffold_2050959_Ochna_mossambicensis               95.77%    passed     45.99%
 727  gnl_onekp_NJLF_scaffold_2008536_Viola_canadensis                   81.56%    failed      0.15%
 728  gnl_onekp_LPGY_scaffold_2008776_Viola_tricolor                     87.65%    failed      2.27%
 729  gnl_onekp_RPPC_scaffold_2006629_Erythroxylum_coca                  82.48%    failed      0.52%
 730  gnl_onekp_VCCF_scaffold_2008870_Melia_azedarach                    82.85%    failed      2.04%
 731  gnl_onekp_UVDC_scaffold_2043189_Azadirachta_indica                 82.96%    failed      1.37%
 732  gnl_onekp_ATFX_scaffold_2005067_Muntingia_calabura                 82.90%    failed      0.83%
 733  gnl_onekp_LNER_scaffold_2053783_Casuarina_glauca                   83.79%    passed      7.71%
 734  gnl_onekp_IHCQ_scaffold_2005519_Crossopetalum_rhacoma              84.08%    passed     18.38%
 735  gnl_onekp_THHD_scaffold_2013241_Elaeocarpus_sylvestris             82.82%    failed      0.49%
 736  gnl_onekp_TJQY_scaffold_2009989_Kerria_japonica                    83.56%    failed      0.38%
 737  gnl_onekp_SXCE_scaffold_2040234_Physocarpus_opulifolius            88.31%    passed     17.14%
 738  gnl_onekp_NNGU_scaffold_2004530_Coriaria_nepalensis                84.08%    passed      9.49%
 739  gnl_onekp_BKQU_scaffold_2020886_Phytolacca_americana               84.11%    failed      1.46%
 740  gnl_onekp_MRKX_scaffold_2016990_Phytolacca_bogotensis              84.36%    passed      5.23%
 741  gnl_onekp_DZRA_scaffold_2005896_Mirabilis_jalapa                   86.51%    failed      4.06%
 742  gnl_onekp_DVXD_scaffold_2013800_Allionia_incarnata                 83.82%    failed      1.27%
 743  gnl_onekp_WHHY_scaffold_2014051_Boerhavia_cf._spiderwort           91.57%    passed     28.15%
 744  gnl_onekp_HUGU_scaffold_2017092_Boerhavia_dominnii                 91.57%    passed     23.31%
 745  gnl_onekp_AZBL_scaffold_2010554_Petiveria_alliacea                 86.74%    failed      1.17%
 746  gnl_onekp_RNBN_scaffold_2045327_Mollugo_cerviana                   82.88%    failed      0.00%
 747  gnl_onekp_HURS_scaffold_2048951_Mollugo_pentaphylla                83.96%    failed      0.21%
 748  gnl_onekp_BJKT_scaffold_2010665_Delosperma_echinatum               85.22%    failed      0.58%
 749  gnl_onekp_PCNH_scaffold_2073584_Psychotria_marginata               84.39%    failed      0.55%
 750  gnl_onekp_JOPH_scaffold_2055609_Psychotria_ipecacuanha             83.30%    failed      2.12%
 751  gnl_onekp_WQRD_scaffold_2005235_Galium_boreale                     90.51%    passed     19.16%
 752  gnl_onekp_AYIY_scaffold_2008426_Ruellia_brittoniana                83.70%    passed     18.15%
 753  gnl_onekp_WEAC_scaffold_2010046_Strobilanthes_dyerianus            84.08%    failed      3.66%
 754  gnl_onekp_ZTLR_scaffold_2008672_Rhizophora_mangle                  82.70%    passed     19.30%
 755  gnl_onekp_SYHW_scaffold_2002217_Ribes_aff._giraldii                84.25%    passed     15.83%
 756  gnl_onekp_YKFU_scaffold_2076770_Peltoboykinia_watanabei            87.05%    failed      0.24%
 757  gnl_onekp_VUSY_scaffold_2026407_Nyssa_ogeche                       83.02%    failed      0.10%
 758  gnl_onekp_BFJL_scaffold_2020460_Cornus_floridana                   85.59%    failed      0.03%
 759  gnl_onekp_DTOA_scaffold_2094561_Maesa_lanceolata                   82.19%    passed      9.48%
 760  gnl_onekp_ODDO_scaffold_2017554_Ardisia_humilis                    82.36%    failed      0.00%
 761  gnl_onekp_DAAD_scaffold_2002073_Ardisia_revoluta                   82.59%    failed      0.01%
 762  gnl_onekp_KVFU_scaffold_2010665_Diospyros_malabarica               82.50%    failed      1.22%
 763  gnl_onekp_JPDJ_scaffold_2011763_Symplocus_sp                       82.39%    failed      0.40%
 764  gnl_onekp_BCAA_scaffold_2002475_Kirkia_wilmsii                     82.62%    failed      1.38%
 765  gnl_onekp_OQHZ_scaffold_2002916_Quillaja_saponaria                 84.36%    passed      9.71%
 766  gnl_onekp_JETM_scaffold_2004934_Bauhinia_tomentosa                 84.42%    failed      3.63%
 767  gnl_onekp_RKFX_scaffold_2048131_Cercis_canadensis                  84.02%    passed      6.29%
 768  gnl_onekp_VHZV_scaffold_2003569_Gleditsia_sinensis                 84.08%    failed      2.25%
 769  gnl_onekp_HJMP_scaffold_2015550_Astragalus_membranaceus            84.53%    passed     38.18%
 770  gnl_onekp_MYMP_scaffold_2014583_Astragalus_propinquus              84.59%    passed     38.30%
 771  gnl_onekp_JTQQ_scaffold_2014177_Glycyrrhiza_lepidota               83.68%    failed      4.79%
 772  gnl_onekp_PEZP_scaffold_2014681_Glycyrrhiza_glabra                 83.68%    passed      5.03%
 773  gnl_onekp_VLNB_scaffold_2016945_Gompholobium_polymorphum           84.05%    failed      1.25%
 774  gnl_onekp_TVSH_scaffold_2011247_Bituminaria_bituminosa             83.96%    failed      0.43%
 775  gnl_onekp_LQUX_scaffold_2005044_Gylcine_soja                       83.96%    passed      6.85%
 776  gnl_onekp_NXOH_scaffold_2011170_Apios_americana                    85.88%    failed      3.13%
 777  gnl_onekp_SUAK_scaffold_2042192_Codariocalyx_motorius              84.13%    failed      2.10%
 778  gnl_onekp_KNMB_scaffold_2011866_Lathyrus_sativus                   84.02%    failed      3.57%
 779  gnl_onekp_ZSSR_scaffold_2013027_Xanthicercis_zambesiaca            83.88%    failed      4.48%
 780  gnl_onekp_SLYR_scaffold_2005389_Cladrastis_lutea                   88.28%    failed      2.77%
 781  gnl_onekp_ZCDJ_scaffold_2097080_Acacia_argyrophylla                84.16%    failed      1.85%
 782  gnl_onekp_MGBF_scaffold_2006029_Acacia_pycnantha                   84.16%    failed      2.13%
 783  gnl_onekp_PXYR_scaffold_2003716_Euphorbia_pekinensis               83.10%    passed      9.00%
 784  gnl_onekp_VPDX_scaffold_2002868_Chamaseyce_mesebyranthemum         84.22%    failed      0.45%
 785  gnl_onekp_PAZJ_scaffold_2064172_Ricinus_communis                   83.48%    passed      5.38%
 786  gnl_onekp_MYZV_scaffold_2059275_Tropaeolum_peregrinum              83.10%    passed     22.28%
 787  gnl_onekp_KPTE_scaffold_2067719_Bixa_orellana                      82.82%    failed      1.22%
 788  gnl_onekp_OLXF_scaffold_2022079_Hibiscus_cannabinus                82.39%    failed      0.05%
 789  gnl_onekp_ZSAB_scaffold_2018159_Hoheria_angustifolia               90.79%    passed     14.17%
 790  gnl_onekp_SWOH_scaffold_2005525_Trochodendron_araliodes            84.13%    passed      8.27%
 791  gnl_onekp_VQFW_scaffold_2019927_Platanus_occidentalis              84.11%    passed      7.37%
 792  gnl_onekp_SIBR_scaffold_2011036_Celsia_arcturus                    84.56%    passed     12.74%
 793  gnl_onekp_EJBY_scaffold_2008447_Anticharis_glandulosa              83.76%    passed      5.37%
 794  gnl_onekp_PCGJ_scaffold_2013028_Anisacanthus_quadrifidas           83.99%    failed      3.78%
 795  gnl_onekp_MQIV_scaffold_2004917_Phyla_dulcis                       83.59%    failed      0.62%
 796  gnl_onekp_BAHE_scaffold_2004516_Solenostemon_scutellarioides       83.88%    failed      0.58%
 797  gnl_onekp_PHCE_scaffold_2011943_Prunella_vulgaris                  84.02%    failed      0.34%
 798  gnl_onekp_TAGM_scaffold_2048207_Melissa_officinalis                85.45%    failed      0.83%
 799  gnl_onekp_IYDF_scaffold_2077284_Thymus_vulgaris                    85.33%    failed      0.02%
 800  gnl_onekp_DCCI_scaffold_2017009_Calceolaria_pinifolia              82.90%    failed      0.00%
 801  gnl_onekp_MZLD_scaffold_2013172_Ligustrum_sinense                  85.51%    failed      0.42%
 802  gnl_onekp_DTNC_scaffold_2056157_Sinningia_tuberosa                 83.70%    failed      1.60%
 803  gnl_onekp_JCMU_scaffold_2014535_Pinguicula_caudata                 83.99%    passed      9.91%
 804  gnl_onekp_OWAS_scaffold_2007263_Rehmannia_glutinosa                83.79%    failed      1.68%
 805  gnl_onekp_SNNC_scaffold_2010120_Leonurus_japonicus                 83.76%    failed      0.01%
 806  gnl_onekp_EAAA_scaffold_2064276_Marrubium_vulgare                  83.96%    failed      0.01%
 807  gnl_onekp_GDZS_scaffold_2001606_Byblis_gigantea                    82.70%    passed     14.69%
 808  gnl_onekp_YRHD_scaffold_2054498_Antirrhinum_braun                  83.88%    passed     35.52%
 809  gnl_onekp_SZUO_scaffold_2060637_Eucommia_ulmoides                  84.68%    failed      3.96%
 810  gnl_onekp_FWBF_scaffold_2015012_Alangium_chinense                  82.25%    failed      0.11%
 811  gnl_onekp_QZZU_scaffold_2012612_Pyrenacantha_malvifolia            84.31%    passed     13.55%
 812  gnl_onekp_YQIJ_scaffold_2004230_Phacelia_campanularia              83.50%    failed      3.72%
 813  gnl_onekp_UFQC_scaffold_2001405_Apocynum_androsaemifolium          83.56%    passed     24.88%
 814  gnl_onekp_YADI_scaffold_2012236_Asclepias_syriaca                  84.08%    failed      3.99%
 815  gnl_onekp_DSUV_scaffold_2057119_Asclepia_curassavica               84.08%    passed      6.41%
 816  gnl_onekp_GSZA_scaffold_2009602_Lonicera_japonica                  84.48%    failed      4.93%
 817  gnl_onekp_FFFY_scaffold_2012281_Valeriana_officianalis             85.76%    failed      2.22%
 818  gnl_onekp_JTRM_scaffold_2000576_Dipsacus_sativum                   84.31%    failed      1.12%
 819  gnl_onekp_UDUT_scaffold_2011229_Larrea_tridentata                  84.02%    failed      0.55%
 820  gnl_onekp_VZCI_scaffold_2106691_Illicium_floridanum                94.20%    passed     31.88%
 821  gnl_onekp_EZZT_scaffold_2001970_Passiflora_edulis                  82.30%    failed      0.06%
 822  gnl_onekp_SIZE_scaffold_2017246_Passiflora_caerulea                82.88%    failed      0.80%
 823  gnl_onekp_TOKV_scaffold_2013705_Aphanopetalum_resinosum            83.99%    failed      1.84%
 824  gnl_onekp_COAQ_scaffold_2012651_Malesherbia_fasiculata             81.76%    failed      0.01%
 825  gnl_onekp_ZHMB_scaffold_2087454_Krameria_lanceolata                84.08%    passed      7.88%
 826  gnl_onekp_AJJE_scaffold_2096653_Terminalia_neotaliala              84.82%    passed      5.46%
 827  gnl_onekp_CNTZ_scaffold_2041702_Oncidium_sphacelatum               95.28%    passed     21.62%
 828  gnl_onekp_GJPF_scaffold_2013554_Allium_sativum                     95.43%    passed     19.66%
 829  gnl_onekp_WEQK_scaffold_2068083_Centella_asiatica                  83.42%    passed     16.53%
 830  gnl_onekp_VNMY_scaffold_2006013_Bischofia_javanica                 83.28%    passed     11.20%
 831  gnl_onekp_ZETY_scaffold_2015370_Hydrangea_quercifolia              83.08%    failed      3.27%
 832  gnl_onekp_QURC_scaffold_2013992_Dichroa_febrifuga                  82.53%    failed      0.51%
 833  gnl_onekp_VGHH_scaffold_2052143_Hydrastis_canadensis               84.53%    passed     14.73%
 834  gnl_onekp_WFBF_scaffold_2044527_Podophyllum_peltatum               80.47%    failed      0.08%
 835  gnl_onekp_FONV_scaffold_2011427_Greyia_sutherlandii                93.34%    passed      9.55%
 836  gnl_onekp_XMVD_scaffold_2013927_Chelidonium_majus                  84.02%    passed     11.17%
 837  gnl_onekp_XHKT_scaffold_2015193_Sanguinaria_canadensis             84.65%    passed     16.82%
 838  gnl_onekp_AUGV_scaffold_2054564_Capnoides_sempervirens             84.13%    passed     10.40%
 839  gnl_onekp_ZGQD_scaffold_2014620_Corydalis_linstowiana              84.28%    failed      4.54%
 840  gnl_onekp_NMGG_scaffold_2064755_Hypecoum_procumbens                83.05%    failed      0.36%
 841  gnl_onekp_NJKC_scaffold_2009754_Eschscholzia_californica           84.31%    passed      7.19%
 842  gnl_onekp_WKSU_scaffold_2004034_Drimys_winteri                     89.68%    passed     57.75%
 843  gnl_onekp_XGFU_scaffold_2009725_Exocarpos_cupressiformis           83.88%    failed      2.39%
 844  gnl_onekp_UGJI_scaffold_2015216_Lycopersicon_cheesmanii            83.62%    passed     16.75%
 845  gnl_onekp_RBYC_scaffold_2010949_Elaeagnus_pungens                  82.05%    failed      0.00%
 846  gnl_onekp_ZHEE_scaffold_2006407_Ziziphus_jujuba                    86.65%    failed      0.02%
 847  gnl_onekp_EHNF_scaffold_2024000_Dillenia_indica                    84.02%    failed      4.04%
 848  gnl_onekp_KYAD_scaffold_2055008_Celtis_occidentalis                82.50%    failed      3.95%
 849  gnl_onekp_AQGE_scaffold_2054690_Humulus_lupulus                    82.36%    failed      0.22%
 850  gnl_onekp_DGNP_scaffold_2003789_Cannabis_sativa                    82.19%    failed      0.01%
 851  gnl_onekp_EDHN_scaffold_2003875_Ficus_religiosa                    83.62%    failed      0.03%
 852  gnl_onekp_XVJB_scaffold_2006087_Morus_nigra                        84.08%    failed      2.96%
 853  gnl_onekp_ACFP_scaffold_2005655_Boehmeria_nivea                    83.10%    failed      0.07%
 854  gnl_onekp_WKCY_scaffold_2013219_Urtica_dioica                      83.33%    failed      0.44%
 855  gnl_onekp_ZJUL_scaffold_2003084_Rhodiola_rosea                     85.31%    failed      0.38%
 856  gnl_onekp_DRIL_scaffold_2012946_Kalanchoe_crenato_diagremontiana   85.62%    passed     23.44%
 857  gnl_onekp_KWGC_scaffold_2007548_Crassula_perforata                 88.42%    failed      4.38%
 858  gnl_onekp_YMUO_scaffold_2056622_Punica_granatum                    83.56%    failed      0.01%
 859  gnl_onekp_RKLL_scaffold_2009091_Copaifera_officianalis             84.05%    passed      6.34%
 860  gnl_onekp_FGDU_scaffold_2013502_Syzygium_paniculatum               83.82%    failed      0.29%
 861  gnl_onekp_NEBM_scaffold_2015771_Syzygium_macranthum                83.82%    failed      0.21%
 862  gnl_onekp_AYMT_scaffold_2003420_Eucalyptus_leucoxylon              85.51%    failed      0.58%
 863  gnl_onekp_EMBR_scaffold_2007320_Ipomoea_pubescens                  84.16%    failed      1.36%
 864  gnl_onekp_DKFZ_scaffold_2007065_Mertensia_paniculata               82.82%    failed      0.18%
 865  gnl_onekp_VGVI_scaffold_2068256_Dendropemon_caribaeus              84.48%    passed      7.28%
 866  gnl_onekp_YGCX_scaffold_2143000_Geranium_maculatum                 84.13%    failed      2.47%
 867  gnl_onekp_VKGP_scaffold_2012720_Geranium_carolinianum              83.45%    failed      0.38%
 868  gnl_onekp_ZBVT_scaffold_2064256_Chrysobalanus_icaco                82.10%    failed      0.09%
 869  gnl_onekp_HBUQ_scaffold_2039608_Licania_michauxii                  82.02%    failed      0.01%
 870  gnl_onekp_HTIP_scaffold_2011089_Paeonia_lactiflora                 85.16%    passed     10.66%
 871  gnl_onekp_SFKQ_scaffold_2013213_Hilleria_latifolia                 84.39%    failed      0.18%
 872  gnl_onekp_CRNC_scaffold_2043212_Limnanthes_douglassii              83.76%    failed      2.87%
 873  gnl_onekp_VTLJ_scaffold_2071337_Caiophora_chuquitensis             82.16%    failed      0.72%
 874  gnl_onekp_CVDF_scaffold_2019352_Simmondsia_chinensis               85.28%    failed      3.71%
 875  gnl_onekp_WQUF_scaffold_2000432_Nepenthes_alata                    84.56%    passed     10.76%
 876  gnl_onekp_FYSJ_scaffold_2000248_Polygonum_convolvulus              84.05%    passed      7.11%
 877  gnl_onekp_RVGH_scaffold_2010002_Drypetes_deplanchei                84.02%    passed      6.47%
 878  gnl_onekp_BNTL_scaffold_2027989_Souroubea_exauriculata             84.11%    failed      0.42%
 879  gnl_onekp_QTJY_scaffold_2016239_Euptelea_pleiosperma               84.48%    failed      3.85%
 880  gnl_onekp_NFXV_scaffold_2017711_Mumea_americana                    83.79%    failed      0.03%
 881  gnl_onekp_BNDE_scaffold_2010464_Hypericum_perforatum               83.96%    failed      0.23%
 882  gnl_onekp_OSIP_scaffold_2001004_Garcinia_livingstonei              83.62%    failed      0.53%
 883  gnl_onekp_GDKK_scaffold_2009226_Gloriosa_superba                   85.19%    failed      0.73%
 884  gnl_onekp_OOSO_scaffold_2085802_Helonias_bullata                   84.79%    failed      0.39%
 885  gnl_onekp_AFLV_scaffold_2017141_Xerophyllum_asphodeloides          84.48%    failed      0.58%
 886  gnl_onekp_LTZF_scaffold_2016955_Sisyrinchium_angustifolium         88.97%    passed      5.82%
 887  gnl_onekp_ONBE_scaffold_2053806_Eriospermum_lancifolia             82.28%    passed      6.30%
 888  gnl_onekp_BSTR_scaffold_2006691_Chondropetalum_tectorum            86.05%    failed      0.37%
 889  gnl_onekp_WOBD_scaffold_2021502_Limonium_spectabile                85.16%    passed      6.30%
 890  AT5G04395                                                          94.65%    passed      9.84%
 891  gnl_onekp_DDEV_scaffold_2015187_Canella_winterana                  86.65%    failed      2.88%
 892  gnl_onekp_IWMW_scaffold_2090142_Buxus_sempervirens                 84.39%    passed     31.67%
 893  gnl_onekp_WZFE_scaffold_2196781_Ascarina_rubricaulis               84.45%    failed      0.65%
 894  gnl_onekp_OSHQ_scaffold_2049166_Sarcandra_glabra                   82.53%    failed      0.06%
 895  gnl_onekp_AWJM_scaffold_2015646_Edgeworthia_papyrifera             83.13%    failed      0.18%
 896  gnl_onekp_PUDI_scaffold_2063321_Daphne_geraldii                    83.13%    failed      0.91%
 897  gnl_onekp_UAXP_scaffold_2016663_Gyrostemon_ramulosus               82.68%    failed      0.07%
 898  gnl_onekp_SWPE_scaffold_2060627_Reseda_odorata                     89.54%    passed     18.47%
 899  gnl_onekp_GIWN_scaffold_2079981_Sarcobatus_vermiculatus            88.28%    passed     14.14%
 900  gnl_onekp_SWGX_scaffold_2007278_Tetrazygia_bicolor                 83.99%    failed      0.95%
 901  gnl_onekp_TQKZ_scaffold_2012124_Angelica_archangelica              83.79%    failed      4.22%
 902  gnl_onekp_CWYJ_scaffold_2072379_Heracleum_lanatum                  83.93%    failed      2.65%
 903  gnl_onekp_AALA_scaffold_2014870_Meliosma_cuneifolia                84.85%    passed     12.98%
 904  gnl_onekp_JEXA_scaffold_2066058_Impatiens_balsamifera              85.65%    passed     11.22%
 905  AT1G32870                                                          84.91%    failed      0.02%
 906  gnl_onekp_QKMG_scaffold_2100296_Phoradendron_serotinum             84.31%    failed      0.20%
 907  gnl_onekp_NJJO_scaffold_2031313_Pilostyles_thunbergii              89.68%    passed     70.97%
 908  gnl_onekp_WXNT_scaffold_2009962_Joinvillea_ascendens               88.39%    failed      0.72%
 909  gnl_onekp_TIJL_scaffold_2033690_Eleusine_coracana                  89.88%    failed      0.16%
 910  gnl_onekp_XUAB_scaffold_2000597_Paraneurachne_muelleri             79.65%    failed      0.00%
 911  gnl_onekp_DGXS_scaffold_2000316_Freycinetia_multiflora             84.65%    passed      5.03%
 912  gnl_onekp_KOFB_scaffold_2013876_Urginea_maritima                   80.16%    failed      0.73%
 913  gnl_onekp_SART_scaffold_2004646_Xeronema_callistemon               86.22%    failed      0.24%
 914  gnl_onekp_RDYY_scaffold_2007575_Cyanastrum_cordifolium             86.31%    failed      0.01%
 915  gnl_onekp_BLAJ_scaffold_2025998_Hemerocallis_spp                   85.85%    passed      6.53%
 916  gnl_onekp_WTDE_scaffold_2002341_Johnsonia_pubescens                85.76%    failed      1.71%
 917  gnl_onekp_NHIX_scaffold_2008887_Colchicum_autumnale                84.88%    failed      0.43%
 918  gnl_onekp_JSAG_scaffold_2006970_Masdevallia_yuangensis             85.19%    failed      0.34%
 919  gnl_onekp_THDM_scaffold_2002305_Vanilla_planifolia                 86.48%    failed      0.34%
 920  gnl_onekp_BDJQ_scaffold_2016162_Zingiber_officinale                84.59%    failed      0.54%
 921  gnl_onekp_TPUT_scaffold_2008939_Anthirrhinum_majus                 85.11%    failed      2.58%
 922  gnl_onekp_FDMM_scaffold_2005163_Rosmarinus_officinalis             85.45%    failed      0.21%
 923  gnl_onekp_RSPO_scaffold_2111537_Santalum_acuminatum                86.79%    failed      1.94%
 924  gnl_onekp_CTYH_scaffold_2016828_Basella_alba                       85.93%    passed     16.46%
 925  gnl_onekp_QACK_scaffold_2016413_Helwingia_japonica                 85.22%    failed      0.03%
 926  gnl_onekp_GNRI_scaffold_2002251_Digitalis_purpurea                 86.65%    failed      0.20%
 927  gnl_onekp_QAUE_scaffold_2015570_Actinidia_chinensis                86.51%    failed      0.39%
 928  gnl_onekp_HDWF_scaffold_2009708_Francoa_appendiculata              87.22%    failed      0.02%
 929  gnl_onekp_TTRG_scaffold_2019743_Lupinus_angustifolius              86.54%    failed      0.71%
 930  AT5G64530                                                          94.65%    failed      1.24%
 931  AT2G33480                                                          92.34%    failed      0.01%
 932  AT5G13180                                                          92.80%    failed      2.47%
 933  AT2G27300                                                          90.42%    passed     14.70%
 934  AT3G44290                                                          93.48%    passed     32.76%
 935  AT5G22290                                                          90.28%    failed      0.57%
 936  AT5G09330                                                          86.02%    failed      0.00%
 937  AT5G64060                                                          89.82%    failed      0.75%
 938  gnl_onekp_XMQO_scaffold_2018830_Gunnera_manicata                   90.85%    passed      9.83%
 939  gnl_onekp_SVTS_scaffold_2011990_Drimia_altissima                   81.22%    failed      0.00%
 940  gnl_onekp_BTZX_scaffold_2109908_Philadelphus_inodorus              89.85%    passed     11.76%
 941  gnl_onekp_YXNR_scaffold_2006578_Triodia_aff._bynoei                91.74%    failed      0.70%
 942  AT1G26870                                                          88.05%    failed      0.00%
 943  AT5G39820                                                          90.37%    failed      0.43%
 944  AT2G43000                                                          94.37%    passed      8.17%
 945  AT3G12910                                                          91.34%    passed     36.27%
 946  AT2G17040                                                          92.11%    failed      4.87%
 947  AT2G02450                                                          89.17%    failed      0.02%
 948  AT3G49530                                                          86.59%    failed      0.26%
 949  AT5G24590                                                          87.11%    failed      0.61%
 950  AT3G44350                                                          93.11%    failed      1.79%
 951  AT5G22380                                                          93.28%    failed      2.45%
 952  AT3G56520                                                          95.00%    passed     57.55%
 953  AT5G41090                                                          93.94%    failed      0.06%
 954  AT5G14000                                                          94.11%    passed      9.92%
 955  AT4G01520                                                          91.37%    failed      3.52%
 956  AT4G01540                                                          88.85%    failed      1.38%
 957  AT4G01550                                                          86.94%    failed      0.16%
 958  AT5G50820                                                          94.48%    failed      0.02%
 959  AT4G28530                                                          89.94%    passed      9.39%
 960  AT3G56530                                                          90.88%    failed      1.05%
 961  AT3G55210                                                          92.00%    failed      0.04%
 962  AT3G56560                                                          93.48%    passed     14.84%
 963  AT1G02220                                                          88.74%    failed      0.04%
 964  AT3G04420                                                          90.22%    failed      0.02%
 965  AT1G02230                                                          89.74%    failed      0.00%
 966  AT3G04410                                                          97.83%    passed      6.99%
 967  AT1G02250                                                          89.65%    failed      0.01%
 968  AT1G01010                                                          87.74%    failed      1.60%
 969  AT1G02210                                                          97.51%    passed     16.55%
 970  AT3G04430                                                          94.34%    passed      6.03%
 971  gnl_onekp_LAPO_scaffold_2014473_Draba_oligosperma                  88.91%    failed      0.00%
 972  gnl_onekp_VMNH_scaffold_2008800_Sinapis_alba                       92.91%    failed      0.11%
 973  AT3G10500                                                          88.14%    failed      0.04%
 974  AT5G04400                                                          93.37%    failed      0.06%
WARNING: 974 sequences contain more than 50% gaps/ambiguity
****  TOTAL                                                              89.32%  432 sequences failed composition chi2 test (p-value<5%; df=19)
NOTE: gnl_onekp_BTTS_scaffold_2011277_Austrotaxus_spicata is identical to gnl_onekp_YLPM_scaffold_2006266_Pseudotaxus_chienii but kept for subsequent analysis
NOTE: gnl_onekp_XXHP_scaffold_2090635_Cystopteris_fragilis is identical to gnl_onekp_YOWV_scaffold_2013221_Cystopteris_protrusa but kept for subsequent analysis
NOTE: gnl_onekp_AFPO_scaffold_2012060_Blechnum_spicant is identical to gnl_onekp_URCP_scaffold_2015029_Athyrium_filix_femina but kept for subsequent analysis
NOTE: gnl_onekp_IGUH_scaffold_2013458_Schwetschkeopsis_fabronia is identical to gnl_onekp_ZACW_scaffold_2014187_Leucodon_sciuroides but kept for subsequent analysis
NOTE: gnl_onekp_RGKI_scaffold_2010730_Leucobryum_glaucum is identical to gnl_onekp_VMXJ_scaffold_2004633_Leucobryum_albidum but kept for subsequent analysis
NOTE: gnl_onekp_GVCB_scaffold_2010551_Oenothera_affinis is identical to gnl_onekp_HPNZ_scaffold_2047982_Oenothera_longituba but kept for subsequent analysis
NOTE: 1 identical sequences (see below) will be ignored for subsequent analysis
NOTE: gnl_onekp_DZLN_scaffold_2051872_Oenothera_picensis (identical to gnl_onekp_HPNZ_scaffold_2047982_Oenothera_longituba) is ignored but added at the end

For your convenience alignment with unique sequences printed to AT+ONEKP_M.fasta.uniqueseq.phy


Create initial parsimony tree by phylogenetic likelihood library (PLL)... 2.989 seconds
NOTE: ModelFinder requires 1866 MB RAM!
ModelFinder will test 168 protein models (sample size: 3498) ...
 No. Model         -LnL         df  AIC          AICc         BIC
  1  Dayhoff       374443.476   1943 752772.951   757634.202   764741.728
  2  Dayhoff+I     374309.730   1944 752507.461   757376.849   764482.397
  3  Dayhoff+G4    356964.809   1944 717817.618   722687.007   729792.555
  4  Dayhoff+I+G4  356937.867   1945 717765.733   722643.272   729746.830
  5  Dayhoff+F     374171.698   1962 752267.396   757285.515   764353.212
  6  Dayhoff+F+I   374053.834   1963 752033.667   757060.176   764125.642
  7  Dayhoff+F+G4  356456.505   1963 716839.009   721865.518   728930.984
  8  Dayhoff+F+I+G4 356433.245   1964 716794.491   721829.403   728892.626
  9  mtMAM         399511.043   1943 802908.086   807769.337   814876.862
 10  mtMAM+I       399414.531   1944 802717.062   807586.451   814691.999
 11  mtMAM+G4      373977.719   1944 751843.437   756712.826   763818.374
 12  mtMAM+I+G4    373966.649   1945 751823.298   756700.836   763804.394
 13  mtMAM+F       384732.394   1962 773388.788   778406.906   785474.603
 14  mtMAM+F+I     384653.817   1963 773233.635   778260.143   785325.610
 15  mtMAM+F+G4    363424.295   1963 730774.591   735801.099   742866.566
 16  mtMAM+F+I+G4  363413.385   1964 730754.770   735789.682   742852.905
 17  JTT           366091.637   1943 736069.274   740930.525   748038.051
 18  JTT+I         365956.688   1944 735801.376   740670.764   747776.312
 19  JTT+G4        349522.169   1944 702932.337   707801.725   714907.273
 20  JTT+I+G4      349495.125   1945 702880.250   707757.788   714861.346
 21  JTT+F         366347.161   1962 736618.321   741636.440   748704.136
 22  JTT+F+I       366223.262   1963 736372.523   741399.032   748464.498
 23  JTT+F+G4      349693.456   1963 703312.912   708339.421   715404.888
 24  JTT+F+I+G4    349668.641   1964 703265.281   708300.193   715363.416
 25  WAG           371025.648   1943 745937.296   750798.547   757906.073
 26  WAG+I         370918.941   1944 745725.882   750595.271   757700.819
 27  WAG+G4        354487.184   1944 712862.367   717731.756   724837.304
 28  WAG+I+G4      354466.842   1945 712823.684   717701.223   724804.780
 29  WAG+F         371758.370   1962 747440.740   752458.859   759526.556
 30  WAG+F+I       371660.913   1963 747247.826   752274.335   759339.802
 31  WAG+F+G4      354915.302   1963 713756.605   718783.113   725848.580
 32  WAG+F+I+G4    354897.337   1964 713722.674   718757.586   725820.809
 33  cpREV         374020.998   1943 751927.995   756789.246   763896.772
 34  cpREV+I       373941.948   1944 751771.895   756641.283   763746.831
 35  cpREV+G4      356454.691   1944 716797.381   721666.770   728772.318
 36  cpREV+I+G4    356441.706   1945 716773.413   721650.951   728754.509
 37  cpREV+F       374784.731   1962 753493.462   758511.581   765579.278
 38  cpREV+F+I     374707.064   1963 753340.127   758366.636   765432.103
 39  cpREV+F+G4    356269.872   1963 716465.744   721492.252   728557.719
 40  cpREV+F+I+G4  356257.387   1964 716442.774   721477.686   728540.909
 41  mtREV         387576.852   1943 779039.704   783900.955   791008.480
 42  mtREV+I       387475.738   1944 778839.475   783708.864   790814.412
 43  mtREV+G4      368325.044   1944 740538.088   745407.476   752513.024
 44  mtREV+I+G4    368308.211   1945 740506.423   745383.962   752487.519
 45  mtREV+F       377136.137   1962 758196.273   763214.392   770282.089
 46  mtREV+F+I     377042.877   1963 758011.753   763038.262   770103.729
 47  mtREV+F+G4    358953.428   1963 721832.856   726859.364   733924.831
 48  mtREV+F+I+G4  358937.657   1964 721803.313   726838.225   733901.448
 49  rtREV         378077.000   1943 760040.001   764901.252   772008.777
 50  rtREV+I       378000.124   1944 759888.248   764757.636   771863.184
 51  rtREV+G4      361249.043   1944 726386.086   731255.474   738361.022
 52  rtREV+I+G4    361236.887   1945 726363.774   731241.312   738344.870
 53  rtREV+F       376375.310   1962 756674.620   761692.739   768760.436
 54  rtREV+F+I     376298.827   1963 756523.655   761550.163   768615.630
 55  rtREV+F+G4    359205.047   1963 722336.094   727362.602   734428.069
 56  rtREV+F+I+G4  359193.088   1964 722314.176   727349.088   734412.311
 57  mtART         401018.827   1943 805923.654   810784.905   817892.430
 58  mtART+I       400976.212   1944 805840.423   810709.812   817815.360
 59  mtART+G4      376361.043   1944 756610.086   761479.475   768585.023
 60  mtART+I+G4    376360.318   1945 756610.635   761488.174   768591.732
 61  mtART+F       388788.137   1962 781500.275   786518.393   793586.090
 62  mtART+F+I     388749.361   1963 781424.723   786451.231   793516.698
 63  mtART+F+G4    367938.772   1963 739803.545   744830.053   751895.520
 64  mtART+F+I+G4  367936.562   1964 739801.123   744836.035   751899.258
 65  mtZOA         387900.222   1943 779686.444   784547.695   791655.220
 66  mtZOA+I       387857.144   1944 779602.288   784471.676   791577.224
 67  mtZOA+G4      366670.272   1944 737228.545   742097.933   749203.481
 68  mtZOA+I+G4    366668.339   1945 737226.679   742104.218   749207.775
 69  mtZOA+F       380280.818   1962 764485.636   769503.754   776571.451
 70  mtZOA+F+I     380240.059   1963 764406.118   769432.626   776498.093
 71  mtZOA+F+G4    361519.037   1963 726964.075   731990.583   739056.050
 72  mtZOA+F+I+G4  361515.183   1964 726958.367   731993.279   739056.502
 73  VT            369814.660   1943 743515.320   748376.571   755484.096
 74  VT+I          369697.015   1944 743282.030   748151.418   755256.966
 75  VT+G4         354031.910   1944 711951.820   716821.208   723926.756
 76  VT+I+G4       354008.729   1945 711907.459   716784.998   723888.555
 77  VT+F          370371.881   1962 744667.761   749685.880   756753.577
 78  VT+F+I        370260.267   1963 744446.534   749473.042   756538.509
 79  VT+F+G4       354504.092   1963 712934.185   717960.693   725026.160
 80  VT+F+I+G4     354482.347   1964 712892.693   717927.605   724990.828
 81  LG            373750.162   1943 751386.324   756247.575   763355.101
 82  LG+I          373672.190   1944 751232.379   756101.768   763207.316
 83  LG+G4         356516.732   1944 716921.464   721790.852   728896.400
 84  LG+I+G4       356504.616   1945 716899.232   721776.770   728880.328
 85  LG+F          373659.087   1962 751242.173   756260.292   763327.988
 86  LG+F+I        373586.198   1963 751098.397   756124.905   763190.372
 87  LG+F+G4       356286.358   1963 716498.715   721525.224   728590.691
 88  LG+F+I+G4     356275.246   1964 716478.491   721513.403   728576.627
 89  DCMut         374410.918   1943 752707.837   757569.088   764676.613
 90  DCMut+I       374276.855   1944 752441.709   757311.098   764416.646
 91  DCMut+G4      356965.116   1944 717818.232   722687.621   729793.169
 92  DCMut+I+G4    356938.060   1945 717766.120   722643.658   729747.216
 93  DCMut+F       374128.699   1962 752181.398   757199.517   764267.213
 94  DCMut+F+I     374010.548   1963 751947.096   756973.604   764039.071
 95  DCMut+F+G4    356448.427   1963 716822.855   721849.363   728914.830
 96  DCMut+F+I+G4  356425.032   1964 716778.065   721812.977   728876.200
 97  PMB           374860.205   1943 753606.411   758467.662   765575.187
 98  PMB+I         374750.502   1944 753389.005   758258.393   765363.941
 99  PMB+G4        358998.046   1944 721884.092   726753.480   733859.028
100  PMB+I+G4      358979.080   1945 721848.161   726725.699   733829.257
101  PMB+F         375835.878   1962 755595.756   760613.874   767681.571
102  PMB+F+I       375729.253   1963 755384.506   760411.014   767476.481
103  PMB+F+G4      359735.071   1963 723396.143   728422.651   735488.118
104  PMB+F+I+G4    359716.061   1964 723360.122   728395.034   735458.257
105  HIVb          375160.927   1943 754207.854   759069.105   766176.630
106  HIVb+I        375043.626   1944 753975.251   758844.640   765950.188
107  HIVb+G4       354515.739   1944 712919.478   717788.867   724894.415
108  HIVb+I+G4     354499.284   1945 712888.567   717766.106   724869.664
109  HIVb+F        373794.809   1962 751513.617   756531.736   763599.433
110  HIVb+F+I      373681.845   1963 751289.689   756316.198   763381.665
111  HIVb+F+G4     352850.067   1963 709626.134   714652.643   721718.110
112  HIVb+F+I+G4   352834.280   1964 709596.560   714631.472   721694.695
113  HIVw          387648.227   1943 779182.454   784043.705   791151.230
114  HIVw+I        387523.221   1944 778934.443   783803.831   790909.379
115  HIVw+G4       365442.844   1944 734773.689   739643.077   746748.625
116  HIVw+I+G4     365423.969   1945 734737.939   739615.477   746719.035
117  HIVw+F        381070.900   1962 766065.800   771083.918   778151.615
118  HIVw+F+I      380918.765   1963 765763.531   770790.039   777855.506
119  HIVw+F+G4     359391.146   1963 722708.292   727734.800   734800.267
120  HIVw+F+I+G4   359366.168   1964 722660.335   727695.247   734758.471
121  JTTDCMut      366220.017   1943 736326.033   741187.284   748294.810
122  JTTDCMut+I    366086.279   1944 736060.559   740929.947   748035.495
123  JTTDCMut+G4   349627.304   1944 703142.607   708011.995   715117.543
124  JTTDCMut+I+G4 349600.352   1945 703090.704   707968.243   715071.800
125  JTTDCMut+F    366488.975   1962 736901.951   741920.069   748987.766
126  JTTDCMut+F+I  366366.474   1963 736658.948   741685.457   748750.924
127  JTTDCMut+F+G4 349804.669   1963 703535.337   708561.846   715627.312
128  JTTDCMut+F+I+G4 349779.285   1964 703486.570   708521.482   715584.705
129  FLU           377161.291   1943 758208.583   763069.834   770177.359
130  FLU+I         377079.751   1944 758047.502   762916.890   770022.438
131  FLU+G4        356640.980   1944 717169.960   722039.349   729144.897
132  FLU+I+G4      356630.472   1945 717150.944   722028.483   729132.040
133  FLU+F         375426.788   1962 754777.576   759795.694   766863.391
134  FLU+F+I       375350.304   1963 754626.608   759653.117   766718.584
135  FLU+F+G4      355013.795   1963 713953.590   718980.099   726045.566
136  FLU+F+I+G4    355005.041   1964 713938.081   718972.993   726036.216
137  Blosum62      376263.191   1943 756412.383   761273.634   768381.159
138  Blosum62+I    376165.638   1944 756219.276   761088.664   768194.212
139  Blosum62+G4   360099.411   1944 724086.823   728956.211   736061.759
140  Blosum62+I+G4 360082.361   1945 724054.721   728932.260   736035.818
141  Blosum62+F    376924.991   1962 757773.982   762792.101   769859.798
142  Blosum62+F+I  376829.345   1963 757584.691   762611.199   769676.666
143  Blosum62+F+G4 360526.656   1963 724979.311   730005.820   737071.286
144  Blosum62+F+I+G4 360509.441   1964 724946.881   729981.793   737045.017
145  mtMet         383434.084   1943 770754.168   775615.419   782722.944
146  mtMet+I       383355.565   1944 770599.131   775468.519   782574.067
147  mtMet+G4      363931.822   1944 731751.643   736621.032   743726.580
148  mtMet+I+G4    363921.518   1945 731733.036   736610.575   743714.133
149  mtMet+F       372502.939   1962 748929.878   753947.996   761015.693
150  mtMet+F+I     372432.567   1963 748791.135   753817.643   760883.110
151  mtMet+F+G4    354970.744   1963 713867.488   718893.997   725959.464
152  mtMet+F+I+G4  354958.705   1964 713845.411   718880.323   725943.546
153  mtVer         387032.714   1943 777951.427   782812.678   789920.204
154  mtVer+I       386929.738   1944 777747.476   782616.864   789722.412
155  mtVer+G4      366157.485   1944 736202.970   741072.359   748177.907
156  mtVer+I+G4    366142.722   1945 736175.443   741052.982   748156.540
157  mtVer+F       376948.432   1962 757820.864   762838.983   769906.679
158  mtVer+F+I     376865.352   1963 757656.704   762683.213   769748.679
159  mtVer+F+G4    357742.974   1963 719411.949   724438.457   731503.924
160  mtVer+F+I+G4  357728.981   1964 719385.962   724420.874   731484.098
161  mtInv         385726.307   1943 775338.613   780199.864   787307.390
162  mtInv+I       385653.497   1944 775194.995   780064.383   787169.931
163  mtInv+G4      367148.323   1944 738184.645   743054.034   750159.582
164  mtInv+I+G4    367137.742   1945 738165.484   743043.022   750146.580
165  mtInv+F       372517.644   1962 748959.288   753977.407   761045.104
166  mtInv+F+I     372448.062   1963 748822.123   753848.632   760914.099
167  mtInv+F+G4    355547.271   1963 715020.543   720047.051   727112.518
168  mtInv+F+I+G4  355536.255   1964 715000.510   720035.422   727098.646
Akaike Information Criterion:           JTT+I+G4
Corrected Akaike Information Criterion: JTT+I+G4
Bayesian Information Criterion:         JTT+I+G4
Best-fit model: JTT+I+G4 chosen according to BIC

All model information printed to AT+ONEKP_M.fasta.model.gz
CPU time for ModelFinder: 10682.484 seconds (2h:58m:2s)
Wall-clock time for ModelFinder: 16279.640 seconds (4h:31m:19s)
Generating 1000 samples for ultrafast bootstrap (seed: 607193)...

NOTE: 1866 MB RAM (1 GB) is required!
WARNING: Memory required per CPU-core (1.82243 GB) is higher than your computer RAM per CPU-core (0 GB), thus multiple runs may exceed RAM!
Estimate model parameters (epsilon = 0.100)
Thoroughly optimizing +I+G parameters from 10 start values...
Init pinv, alpha: 0.000, 1.000 / Estimate: 0.000, 1.077 / LogL: -349495.081
Init pinv, alpha: 0.033, 1.000 / Estimate: 0.001, 1.077 / LogL: -349495.056
Init pinv, alpha: 0.067, 1.000 / Estimate: 0.001, 1.077 / LogL: -349495.047
Init pinv, alpha: 0.100, 1.000 / Estimate: 0.001, 1.077 / LogL: -349495.054
Init pinv, alpha: 0.133, 1.000 / Estimate: 0.001, 1.077 / LogL: -349495.080
Init pinv, alpha: 0.167, 1.000 / Estimate: 0.001, 1.077 / LogL: -349495.074
Init pinv, alpha: 0.200, 1.000 / Estimate: 0.001, 1.076 / LogL: -349495.088
Init pinv, alpha: 0.233, 1.000 / Estimate: 0.001, 1.077 / LogL: -349495.084
Init pinv, alpha: 0.267, 1.000 / Estimate: 0.001, 1.077 / LogL: -349495.076
Init pinv, alpha: 0.300, 1.000 / Estimate: 0.001, 1.076 / LogL: -349495.079
Optimal pinv,alpha: 0.001, 1.077 / LogL: -349495.047

Parameters optimization took 2367.168 sec
Computing ML distances based on estimated model parameters... 288.891 sec
WARNING: Some pairwise ML distances are too long (saturated)
Computing BIONJ tree...
3.853 seconds
Log-likelihood of BIONJ tree: -363278.840
--------------------------------------------------------------------
|             INITIALIZING CANDIDATE TREE SET                      |
--------------------------------------------------------------------
Generating 98 parsimony trees... 428.834 second
Computing log-likelihood of 98 initial trees ... 1388.521 seconds
Current best score: -349495.047

Do NNI search on 20 best initial trees
Estimate model parameters (epsilon = 0.100)
BETTER TREE FOUND at iteration 1: -348820.085
Estimate model parameters (epsilon = 0.100)
BETTER TREE FOUND at iteration 3: -348797.528
Estimate model parameters (epsilon = 0.100)
BETTER TREE FOUND at iteration 4: -348787.908
Estimate model parameters (epsilon = 0.100)
BETTER TREE FOUND at iteration 10: -348676.259
Iteration 10 / LogL: -348676.259 / Time: 2h:12m:14s
Iteration 20 / LogL: -348973.233 / Time: 2h:53m:23s
Finish initializing candidate tree set (20)
Current best tree score: -348676.259 / CPU time: 7288.613
Number of iterations: 20
--------------------------------------------------------------------
|               OPTIMIZING CANDIDATE TREE SET                      |
--------------------------------------------------------------------
Estimate model parameters (epsilon = 0.100)
BETTER TREE FOUND at iteration 22: -348636.829
Estimate model parameters (epsilon = 0.100)
BETTER TREE FOUND at iteration 27: -348522.862
Iteration 30 / LogL: -348686.438 / Time: 3h:41m:23s (12h:20m:30s left)
Estimate model parameters (epsilon = 0.100)
BETTER TREE FOUND at iteration 33: -348512.783
Estimate model parameters (epsilon = 0.100)
BETTER TREE FOUND at iteration 35: -348498.736
Estimate model parameters (epsilon = 0.100)
BETTER TREE FOUND at iteration 38: -348468.682
Iteration 40 / LogL: -348541.636 / Time: 4h:29m:5s (11h:16m:11s left)
Iteration 50 / LogL: -348522.335 / Time: 5h:18m:20s (9h:31m:42s left)
Log-likelihood cutoff on original alignment: -348918.074
Iteration 60 / LogL: -348490.477 / Time: 6h:11m:57s (8h:11m:44s left)
Iteration 70 / LogL: -348489.651 / Time: 6h:59m:27s (6h:53m:22s left)
Iteration 80 / LogL: -348533.806 / Time: 18h:43m:47s (13h:45m:3s left)
Estimate model parameters (epsilon = 0.100)
BETTER TREE FOUND at iteration 82: -348467.178
Iteration 90 / LogL: -348503.791 / Time: 19h:34m:21s (20h:13m:56s left)
Estimate model parameters (epsilon = 0.100)
BETTER TREE FOUND at iteration 96: -348464.102
Iteration 100 / LogL: -348581.248 / Time: 20h:22m:29s (19h:45m:27s left)
Log-likelihood cutoff on original alignment: -348918.074
NOTE: Bootstrap correlation coefficient of split occurrence frequencies: 0.987
NOTE: UFBoot does not converge, continue at least 100 more iterations
Estimate model parameters (epsilon = 0.100)
BETTER TREE FOUND at iteration 108: -348461.942
Iteration 110 / LogL: -348546.761 / Time: 21h:16m:57s (19h:8m:5s left)
Estimate model parameters (epsilon = 0.100)
BETTER TREE FOUND at iteration 114: -348459.542
Estimate model parameters (epsilon = 0.100)
BETTER TREE FOUND at iteration 115: -348452.750
Iteration 120 / LogL: -348543.768 / Time: 21h:59m:54s (17h:33m:42s left)
Iteration 130 / LogL: -348496.451 / Time: 22h:51m:44s (15h:3m:51s left)
Iteration 140 / LogL: -348477.514 / Time: 23h:44m:14s (12h:48m:28s left)
Iteration 150 / LogL: -348485.814 / Time: 24h:31m:47s (10h:42m:3s left)
Log-likelihood cutoff on original alignment: -348918.074
Estimate model parameters (epsilon = 0.100)
BETTER TREE FOUND at iteration 157: -348452.228
Iteration 160 / LogL: -348457.586 / Time: 25h:24m:59s (15h:30m:20s left)
Estimate model parameters (epsilon = 0.100)
BETTER TREE FOUND at iteration 161: -348437.596
Iteration 170 / LogL: -348525.792 / Time: 26h:14m:11s (14h:7m:38s left)
Iteration 180 / LogL: -348507.832 / Time: 27h:15m:30s (12h:20m:5s left)
Iteration 190 / LogL: -348488.818 / Time: 28h:18m:28s (10h:38m:2s left)
Iteration 200 / LogL: -348457.373 / Time: 29h:10m:30s (8h:56m:35s left)
Log-likelihood cutoff on original alignment: -348918.074
NOTE: Bootstrap correlation coefficient of split occurrence frequencies: 0.987
NOTE: UFBoot does not converge, continue at least 100 more iterations
Iteration 210 / LogL: -348479.835 / Time: 29h:58m:5s (12h:54m:17s left)
Iteration 220 / LogL: -348475.547 / Time: 30h:44m:45s (11h:13m:53s left)
Iteration 230 / LogL: -348457.927 / Time: 31h:34m:29s (9h:39m:6s left)
Iteration 240 / LogL: -348563.716 / Time: 38h:35m:29s (9h:37m:24s left)
Estimate model parameters (epsilon = 0.100)
BETTER TREE FOUND at iteration 249: -348436.471
Iteration 250 / LogL: -348535.419 / Time: 39h:49m:38s (15h:50m:5s left)
Log-likelihood cutoff on original alignment: -348918.074
Iteration 260 / LogL: -348460.230 / Time: 40h:36m:0s (13h:57m:4s left)
Iteration 270 / LogL: -348444.277 / Time: 41h:21m:35s (12h:8m:47s left)
Iteration 280 / LogL: -348516.127 / Time: 42h:6m:20s (10h:24m:47s left)
Iteration 290 / LogL: -348474.470 / Time: 42h:52m:58s (8h:45m:16s left)
Iteration 300 / LogL: -348513.424 / Time: 43h:43m:38s (7h:9m:57s left)
Log-likelihood cutoff on original alignment: -348918.074
NOTE: Bootstrap correlation coefficient of split occurrence frequencies: 0.991
Iteration 310 / LogL: -348484.384 / Time: 44h:29m:59s (12h:57m:39s left)
Estimate model parameters (epsilon = 0.100)
BETTER TREE FOUND at iteration 319: -348434.523
Iteration 320 / LogL: -348549.743 / Time: 45h:14m:41s (14h:2m:29s left)
Iteration 330 / LogL: -348477.804 / Time: 45h:57m:36s (12h:25m:58s left)
Iteration 340 / LogL: -348500.926 / Time: 46h:43m:1s (10h:53m:12s left)
Iteration 350 / LogL: -348475.936 / Time: 47h:29m:50s (9h:23m:26s left)
Log-likelihood cutoff on original alignment: -348918.074
Iteration 360 / LogL: -348471.410 / Time: 48h:17m:14s (7h:56m:8s left)
Iteration 370 / LogL: -348539.737 / Time: 49h:0m:43s (6h:30m:30s left)
Iteration 380 / LogL: -348491.810 / Time: 49h:41m:59s (5h:6m:51s left)
Iteration 390 / LogL: -348505.656 / Time: 50h:26m:44s (3h:45m:38s left)
Iteration 400 / LogL: -348493.191 / Time: 51h:11m:11s (2h:26m:14s left)
Log-likelihood cutoff on original alignment: -348918.074
NOTE: Bootstrap correlation coefficient of split occurrence frequencies: 0.993
Iteration 410 / LogL: -348475.425 / Time: 51h:55m:38s (11h:25m:35s left)
Iteration 420 / LogL: -348535.425 / Time: 52h:39m:23s (10h:3m:13s left)
TREE SEARCH COMPLETED AFTER 420 ITERATIONS / Time: 52h:39m:24s

--------------------------------------------------------------------
|                    FINALIZING TREE SEARCH                        |
--------------------------------------------------------------------
Performs final model parameters optimization
Estimate model parameters (epsilon = 0.010)
1. Initial log-likelihood: -348434.523
Optimal log-likelihood: -348434.522
Proportion of invariable sites: 0.000
Gamma shape alpha: 1.073
Parameters optimization took 1 rounds (21.545 sec)
BEST SCORE FOUND : -348434.522

Testing tree branches by SH-like aLRT with 1000 replicates...
Alternative NNI shows better log-likelihood -348434.471 > -348434.522
Alternative NNI shows better log-likelihood -348434.230 > -348434.522
168.022 sec.
Creating bootstrap support values...
Split supports printed to NEXUS file AT+ONEKP_M.fasta.splits.nex
Total tree length: 325.077

Total number of iterations: 420
CPU time used for tree search: 122733.344 sec (34h:5m:33s)
Wall-clock time used for tree search: 186449.027 sec (51h:47m:29s)
Total CPU time used: 126025.734 sec (35h:0m:25s)
Total wall-clock time used: 189764.958 sec (52h:42m:44s)

Computing bootstrap consensus tree...
Reading input file AT+ONEKP_M.fasta.splits.nex...
973 taxa and 4764 splits.
Consensus tree written to AT+ONEKP_M.fasta.contree
Reading input trees file AT+ONEKP_M.fasta.contree
Log-likelihood of consensus tree: -348427.189

Analysis results written to: 
  IQ-TREE report:                AT+ONEKP_M.fasta.iqtree
  Maximum-likelihood tree:       AT+ONEKP_M.fasta.treefile
  Likelihood distances:          AT+ONEKP_M.fasta.mldist

Ultrafast bootstrap approximation results written to:
  Split support values:          AT+ONEKP_M.fasta.splits.nex
  Consensus tree:                AT+ONEKP_M.fasta.contree
  Screen log file:               AT+ONEKP_M.fasta.log

Date and Time: Fri Apr 22 22:31:56 2022
