# Supplementary material for: The colonization of land was a likely driving force for the evolution of mitochondrial retrograde signalling in plants
Source: J Exp Bot. 2022 Sep 3;73(21):7182–97. doi: 10.1093/jxb/erac351 (PMC9675596; doi:10.1093/jxb/erac351)
Supplement: erac351_suppl_supplementary_dataset_S1 [file erac351_suppl_supplementary_dataset_s1.zip › NAC data/ANAC017_oneKP_IQ-TREE Files/AT+ONEKP_M.fasta.treefile]

#NEXUS
begin taxa;
	dimensions ntax=974;
	taxlabels
	AT1G01010
	AT1G01720[&!color=#33cc00]
	AT1G02210
	AT1G02220
	AT1G02230
	AT1G02250
	AT1G12260[&!color=#33cc00]
	AT1G26870[&!color=#33cc00]
	AT1G32510[&!color=#cc6600]
	AT1G32770[&!color=#33cc00]
	AT1G32870[&!color=#6600ff]
	AT1G33060[&!color=#00cccc]
	AT1G33280[&!color=#33cc00]
	AT1G34180[&!color=#6600ff]
	AT1G34190[&!color=#6600ff]
	AT1G52880[&!color=#33cc00]
	AT1G52890[&!color=#33cc00]
	AT1G54330[&!color=#cc6600]
	AT1G56010[&!color=#33cc00]
	AT1G61110[&!color=#33cc00]
	AT1G62700[&!color=#33cc00]
	AT1G65910[&!color=#cc6600]
	AT1G69490[&!color=#33cc00]
	AT1G71930[&!color=#33cc00]
	AT1G76420[&!color=#33cc00]
	AT1G77450[&!color=#33cc00]
	AT1G79580[&!color=#33cc00]
	AT2G02450[&!color=#33cc00]
	AT2G17040[&!color=#33cc00]
	AT2G18060[&!color=#33cc00]
	AT2G24430[&!color=#33cc00]
	AT2G27300[&!color=#00cccc]
	AT2G33480[&!color=#33cc00]
	AT2G43000[&!color=#33cc00]
	AT2G46770[&!color=#33cc00]
	AT3G03200[&!color=#cc6600]
	AT3G04060[&!color=#33cc00]
	AT3G04070[&!color=#33cc00]
	AT3G04410
	AT3G04420
	AT3G04430
	AT3G10480[&!color=#cc6600]
	AT3G10490[&!color=#cc6600]
	AT3G10500[&!color=#cc6600]
	AT3G12910[&!color=#33cc00]
	AT3G12977[&!color=#33cc00]
	AT3G15170[&!color=#33cc00]
	AT3G15500[&!color=#33cc00]
	AT3G15510[&!color=#33cc00]
	AT3G17730[&!color=#cc6600]
	AT3G18400[&!color=#33cc00]
	AT3G29035[&!color=#33cc00]
	AT3G44290[&!color=#00cccc]
	AT3G44350[&!color=#00cccc]
	AT3G49530[&!color=#00cccc]
	AT3G55210[&!color=#33cc00]
	AT3G56520[&!color=#33cc00]
	AT3G56530[&!color=#33cc00]
	AT3G56560[&!color=#33cc00]
	AT3G61910[&!color=#33cc00]
	AT4G01520
	AT4G01540
	AT4G01550
	AT4G10350[&!color=#33cc00]
	AT4G17980[&!color=#cc6600]
	AT4G27410[&!color=#33cc00]
	AT4G28530[&!color=#33cc00]
	AT4G35580[&!color=#00cccc]
	AT4G36160[&!color=#33cc00]
	AT5G04395
	AT5G04400[&!color=#6600ff]
	AT5G04410[&!color=#cc6600]
	AT5G07680[&!color=#33cc00]
	AT5G08790[&!color=#33cc00]
	AT5G09330
	AT5G13180[&!color=#33cc00]
	AT5G14000
	AT5G17260[&!color=#cc6600]
	AT5G18270[&!color=#33cc00]
	AT5G22290[&!color=#00cccc]
	AT5G22380[&!color=#00cccc]
	AT5G24590[&!color=#00cccc]
	AT5G39610[&!color=#33cc00]
	AT5G39820[&!color=#33cc00]
	AT5G41090[&!color=#33cc00]
	AT5G46590[&!color=#cc6600]
	AT5G50820[&!color=#33cc00]
	AT5G53950[&!color=#33cc00]
	AT5G61430[&!color=#33cc00]
	AT5G62380[&!color=#33cc00]
	AT5G63790[&!color=#33cc00]
	AT5G64060
	AT5G64530[&!color=#33cc00]
	AT5G66300[&!color=#33cc00]
	gnl_onekp_AALA_scaffold_2014870_Meliosma_cuneifolia[&!color=#6600ff]
	gnl_onekp_ABCD_scaffold_2001497_Niphotrichum_elongatum[&!color=#cc6600]
	gnl_onekp_ABEH_scaffold_2065369_Heliotropium_greggii[&!color=#6600ff]
	gnl_onekp_ABIJ_scaffold_2039340_Selaginella_lepidophylla[&!color=#cc6600]
	gnl_onekp_ABSS_scaffold_2013660_Sassafras_albidum
	gnl_onekp_ACFP_scaffold_2005655_Boehmeria_nivea[&!color=#6600ff]
	gnl_onekp_ADHK_scaffold_2013181_Galax_urceolata[&!color=#6600ff]
	gnl_onekp_AEPI_scaffold_2010708_Linum_leonii[&!color=#6600ff]
	gnl_onekp_AFLV_scaffold_2017141_Xerophyllum_asphodeloides
	gnl_onekp_AFPO_scaffold_2012060_Blechnum_spicant[&!color=#cc6600]
	gnl_onekp_AFQQ_scaffold_2049941_Inula_helenium[&!color=#6600ff]
	gnl_onekp_AHRN_scaffold_2014131_Cuscuta_pentagonia[&!color=#6600ff]
	gnl_onekp_AIGO_scaffold_2010964_Chamaecyparis_lawsoniana[&!color=#cc6600]
	gnl_onekp_AIOU_scaffold_2015401_Brugmansia_sanguinea[&!color=#6600ff]
	gnl_onekp_AJJE_scaffold_2096653_Terminalia_neotaliala[&!color=#6600ff]
	gnl_onekp_AKXB_scaffold_2006380_Phaeomegaceros_coriaceus[&!color=#cc6600]
	gnl_onekp_ALUC_scaffold_2007995_Ipomoea_quamoclit[&!color=#6600ff]
	gnl_onekp_ALVQ_scaffold_2012767_Tmesipteris_parva[&!color=#cc6600]
	gnl_onekp_ANON_scaffold_2001623_Leiosporoceros_dussii_B[&!color=#cc6600]
	gnl_onekp_AQFM_scaffold_2010075_Pseudolarix_amabilis[&!color=#cc6600]
	gnl_onekp_AQGE_scaffold_2054690_Humulus_lupulus[&!color=#6600ff]
	gnl_onekp_AREG_scaffold_2068864_Nothotsuga_longibracteata[&!color=#cc6600]
	gnl_onekp_ASMV_scaffold_2015477_Ilex_vomitoria[&!color=#6600ff]
	gnl_onekp_ATFX_scaffold_2005067_Muntingia_calabura[&!color=#6600ff]
	gnl_onekp_ATYL_scaffold_2021066_Scutellaria_montana[&!color=#6600ff]
	gnl_onekp_AUDE_scaffold_2009193_Widdringtonia_cedarbergensis[&!color=#cc6600]
	gnl_onekp_AUGV_scaffold_2054564_Capnoides_sempervirens[&!color=#6600ff]
	gnl_onekp_AUIP_scaffold_2013714_Phelline_lucida[&!color=#6600ff]
	gnl_onekp_AVJK_scaffold_2008998_Cavendishia_cuatrecasasii[&!color=#6600ff]
	gnl_onekp_AWJM_scaffold_2015646_Edgeworthia_papyrifera[&!color=#6600ff]
	gnl_onekp_AWOI_scaffold_2013902_Diphyscium_foliosum[&!color=#cc6600]
	gnl_onekp_AWQB_scaffold_2012002_Picea_engelmanii[&!color=#cc6600]
	gnl_onekp_AXAF_scaffold_2057083_Thladiantha_villosula[&!color=#cc6600]
	gnl_onekp_AXBO_scaffold_2010093_Sinojackia_xylocarpa[&!color=#6600ff]
	gnl_onekp_AXPJ_scaffold_2007673_Linum_flavum[&!color=#6600ff]
	gnl_onekp_AYIY_scaffold_2008426_Ruellia_brittoniana[&!color=#6600ff]
	gnl_onekp_AYMT_scaffold_2003420_Eucalyptus_leucoxylon[&!color=#6600ff]
	gnl_onekp_AZBL_scaffold_2010554_Petiveria_alliacea[&!color=#6600ff]
	gnl_onekp_BAHE_scaffold_2004516_Solenostemon_scutellarioides[&!color=#6600ff]
	gnl_onekp_BBBA_scaffold_2079565_Tetrastigma_obtectum[&!color=#6600ff]
	gnl_onekp_BBDD_scaffold_2004661_Microstrobos_fitzgeraldii[&!color=#cc6600]
	gnl_onekp_BCAA_scaffold_2002475_Kirkia_wilmsii[&!color=#6600ff]
	gnl_onekp_BCGB_scaffold_2006289_Cinnamomum_camphora
	gnl_onekp_BDIW_scaffold_2009619_Atriplex_hortensis[&!color=#6600ff]
	gnl_onekp_BDJQ_scaffold_2016162_Zingiber_officinale
	gnl_onekp_BEFC_scaffold_2012307_Manilkara_zapota[&!color=#6600ff]
	gnl_onekp_BEGM_scaffold_2012451_Botrypus_virginianus[&!color=#cc6600]
	gnl_onekp_BERS_scaffold_2005687_Zaleya_pentandra[&!color=#6600ff]
	gnl_onekp_BFJL_scaffold_2020460_Cornus_floridana[&!color=#6600ff]
	gnl_onekp_BGXB_scaffold_2082045_Plagiomnium_insigne[&!color=#cc6600]
	gnl_onekp_BGZG_scaffold_2004954_Cissus_quadrandularis[&!color=#6600ff]
	gnl_onekp_BHYC_scaffold_2012402_Linum_lewisii[&!color=#6600ff]
	gnl_onekp_BJKT_scaffold_2010665_Delosperma_echinatum[&!color=#6600ff]
	gnl_onekp_BKQU_scaffold_2020886_Phytolacca_americana[&!color=#6600ff]
	gnl_onekp_BLAJ_scaffold_2025998_Hemerocallis_spp
	gnl_onekp_BMJR_scaffold_2063838_Adiantum_tenerum[&!color=#cc6600]
	gnl_onekp_BMSE_scaffold_2016534_Senecio_rowleyanus[&!color=#6600ff]
	gnl_onekp_BNCU_scaffold_2014079_Radula_lindenbergia[&!color=#cc6600]
	gnl_onekp_BNDE_scaffold_2010464_Hypericum_perforatum[&!color=#6600ff]
	gnl_onekp_BNTL_scaffold_2027989_Souroubea_exauriculata[&!color=#6600ff]
	gnl_onekp_BOLZ_scaffold_2000114_Atropa_belladonna[&!color=#6600ff]
	gnl_onekp_BPKH_scaffold_2000168_Neurachne_annularis[&!color=#cc6600]
	gnl_onekp_BPSG_scaffold_2090858_Scouleria_aquatica[&!color=#33cc00]
	gnl_onekp_BRUD_scaffold_2000067_Typha_latifolia[&!color=#cc6600]
	gnl_onekp_BSTR_scaffold_2006691_Chondropetalum_tectorum
	gnl_onekp_BSVG_scaffold_2078971_Gyrocarpus_americanus
	gnl_onekp_BTTS_scaffold_2011277_Austrotaxus_spicata[&!color=#cc6600]
	gnl_onekp_BTZX_scaffold_2109908_Philadelphus_inodorus[&!color=#cc6600]
	gnl_onekp_BUWV_scaffold_2055131_Platycladus_orientalis[&!color=#cc6600]
	gnl_onekp_BXAY_scaffold_2002872_Neurachne_minor[&!color=#cc6600]
	gnl_onekp_BXBF_scaffold_2005388_Draba_sachalinensis[&!color=#6600ff]
	gnl_onekp_BYPY_scaffold_2014889_Brocchinia_reducta
	gnl_onekp_BYQM_scaffold_2012104_Posidonia_australis
	gnl_onekp_CAPN_scaffold_2041115_Equisetum_diffusum[&!color=#cc6600]
	gnl_onekp_CBAE_scaffold_2006316_Huperzia_myrisinites[&!color=#cc6600]
	gnl_onekp_CCID_scaffold_2016441_Akebia_trifoliata
	gnl_onekp_CDFR_scaffold_2065176_Manoao_colensoi[&!color=#cc6600]
	gnl_onekp_CFRN_scaffold_2006452_Carthamus_lanatus[&!color=#6600ff]
	gnl_onekp_CIEA_scaffold_2054499_Juncus_inflexus
	gnl_onekp_CJGZ_scaffold_2001466_Oenothera_nana[&!color=#6600ff]
	gnl_onekp_CJNT_scaffold_2012530_Polypodium_glycyrrhiza[&!color=#cc6600]
	gnl_onekp_CKDK_scaffold_2018241_Ochna_serrulata[&!color=#cc6600]
	gnl_onekp_CKKR_scaffold_2005928_Astilbe_chinensis[&!color=#6600ff]
	gnl_onekp_CLMX_scaffold_2002082_Escallonia_rubra[&!color=#6600ff]
	gnl_onekp_CLRW_scaffold_2023543_Bacopa_caroliniana[&!color=#6600ff]
	gnl_onekp_CMCY_scaffold_2012319_Hesperaloe_parviflora
	gnl_onekp_CMEQ_scaffold_2016326_Orthotrichum_lyellii[&!color=#cc6600]
	gnl_onekp_CNTZ_scaffold_2041702_Oncidium_sphacelatum[&!color=#cc6600]
	gnl_onekp_COAQ_scaffold_2012651_Malesherbia_fasiculata[&!color=#6600ff]
	gnl_onekp_COBX_scaffold_2071776_Polypremum_procumbens[&!color=#6600ff]
	gnl_onekp_COCP_scaffold_2010244_Triglochin_maritimum[&!color=#cc6600]
	gnl_onekp_CPKP_scaffold_2016371_Lophophora_williamsii[&!color=#6600ff]
	gnl_onekp_CPLT_scaffold_2004104_Portulaca_grandiflora[&!color=#6600ff]
	gnl_onekp_CPOC_scaffold_2106676_Convolvulus_arvensis[&!color=#6600ff]
	gnl_onekp_CQMG_scaffold_2007317_Ulmus_alata[&!color=#6600ff]
	gnl_onekp_CQPW_scaffold_2012657_Anemia_tomentosa[&!color=#cc6600]
	gnl_onekp_CRNC_scaffold_2043212_Limnanthes_douglassii[&!color=#6600ff]
	gnl_onekp_CSSK_scaffold_2006658_Houttuynia_cordata
	gnl_onekp_CSUV_scaffold_2019103_Cochlearea_officinalis[&!color=#6600ff]
	gnl_onekp_CTSS_scaffold_2001463_Tellima_breviflora[&!color=#6600ff]
	gnl_onekp_CTYH_scaffold_2016828_Basella_alba[&!color=#6600ff]
	gnl_onekp_CUTE_scaffold_2061955_Blutoparon_vermiculare[&!color=#6600ff]
	gnl_onekp_CVDF_scaffold_2019352_Simmondsia_chinensis[&!color=#6600ff]
	'gnl_onekp_CVEG_scaffold_2000277_Azolla_cf._caroliniana'[&!color=#cc6600]
	gnl_onekp_CWYJ_scaffold_2072379_Heracleum_lanatum[&!color=#6600ff]
	gnl_onekp_CWZU_scaffold_2046721_Betula_pendula[&!color=#6600ff]
	gnl_onekp_CYVA_scaffold_2007297_Cimicifuga_racemosa[&!color=#6600ff]
	gnl_onekp_CZJT_scaffold_2014713_Portulaca_oleracea[&!color=#6600ff]
	gnl_onekp_CZPV_scaffold_2009575_Moringa_oleifera[&!color=#6600ff]
	gnl_onekp_DAAD_scaffold_2002073_Ardisia_revoluta[&!color=#6600ff]
	gnl_onekp_DAYQ_scaffold_2057540_Mitella_pentandra[&!color=#6600ff]
	gnl_onekp_DCCI_scaffold_2017009_Calceolaria_pinifolia[&!color=#6600ff]
	gnl_onekp_DCDT_scaffold_2005712_Cheilanthes_arizonica[&!color=#cc6600]
	gnl_onekp_DDEV_scaffold_2015187_Canella_winterana
	gnl_onekp_DDRL_scaffold_2015548_Tragopogon_dubius[&!color=#6600ff]
	gnl_onekp_DEMH_scaffold_2080868_Alternanthera_tenella[&!color=#6600ff]
	gnl_onekp_DESP_scaffold_2107056_Erigeron_speciosus[&!color=#6600ff]
	gnl_onekp_DFDS_scaffold_2008039_Desmidium_aptogonum[&!color=#33ff00]
	gnl_onekp_DFHO_scaffold_2058413_Danaea_nodosa[&!color=#cc6600]
	gnl_onekp_DGNP_scaffold_2003789_Cannabis_sativa[&!color=#6600ff]
	gnl_onekp_DGXS_scaffold_2000316_Freycinetia_multiflora
	gnl_onekp_DHPO_scaffold_2016083_Eupomatia_bennettii
	gnl_onekp_DHWX_scaffold_2012970_Fontinalis_antipyretica[&!color=#cc6600]
	gnl_onekp_DIHD_scaffold_2020383_Heliotropium_tenellum[&!color=#6600ff]
	gnl_onekp_DKFZ_scaffold_2007065_Mertensia_paniculata[&!color=#6600ff]
	gnl_onekp_DLAI_scaffold_2115971_Solanum_lasiophyllum[&!color=#6600ff]
	gnl_onekp_DLJZ_scaffold_2006347_Solanum_ptychanthum[&!color=#6600ff]
	gnl_onekp_DMLT_scaffold_2023062_Vitex_agnus_castus[&!color=#6600ff]
	gnl_onekp_DOVJ_scaffold_2003986_Leontopodium_alpinum[&!color=#6600ff]
	gnl_onekp_DPFW_scaffold_2004722_Zephyranthes_treatiae
	gnl_onekp_DRIL_scaffold_2012946_Kalanchoe_crenato_diagremontiana[&!color=#6600ff]
	gnl_onekp_DSUV_scaffold_2057119_Asclepia_curassavica[&!color=#6600ff]
	gnl_onekp_DSXO_scaffold_2011611_Cryptomeria_japonica[&!color=#cc6600]
	gnl_onekp_DTNC_scaffold_2056157_Sinningia_tuberosa[&!color=#6600ff]
	gnl_onekp_DTOA_scaffold_2094561_Maesa_lanceolata[&!color=#6600ff]
	gnl_onekp_DUNJ_scaffold_2008409_Helenium_autumnale[&!color=#6600ff]
	gnl_onekp_DUQG_scaffold_2013960_Tanacetum_parthenium[&!color=#6600ff]
	gnl_onekp_DVXD_scaffold_2013800_Allionia_incarnata[&!color=#6600ff]
	gnl_onekp_DXOU_scaffold_2002174_Nothoceros_aenigmaticus[&!color=#cc6600]
	gnl_onekp_DXQW_scaffold_2008401_Juglans_nigra[&!color=#6600ff]
	gnl_onekp_DZLN_scaffold_2051872_Oenothera_picensis
	gnl_onekp_DZQM_scaffold_2055969_Pinus_radiata[&!color=#cc6600]
	gnl_onekp_DZRA_scaffold_2005896_Mirabilis_jalapa[&!color=#6600ff]
	gnl_onekp_DZTK_scaffold_2007543_Batis_maritima[&!color=#cc6600]
	gnl_onekp_EAAA_scaffold_2064276_Marrubium_vulgare[&!color=#6600ff]
	gnl_onekp_EAVM_scaffold_2017159_Amelanchier_canadensis[&!color=#6600ff]
	gnl_onekp_ECTD_scaffold_2015007_Gentiana_acaulis[&!color=#cc6600]
	gnl_onekp_EDBB_scaffold_2088213_Polyscias_fruticosa[&!color=#6600ff]
	gnl_onekp_EDEQ_scaffold_2005490_Wrightia_natalensis[&!color=#6600ff]
	gnl_onekp_EDHN_scaffold_2003875_Ficus_religiosa[&!color=#6600ff]
	gnl_onekp_EDXZ_scaffold_2091912_Schlegelia_violacea[&!color=#6600ff]
	gnl_onekp_EEAQ_scaffold_2018411_Sceptridium_dissectum[&!color=#cc6600]
	gnl_onekp_EEMJ_scaffold_2007287_Thuidium_delicatulum[&!color=#cc6600]
	gnl_onekp_EFMS_scaffold_2012239_Torreya_taxifolia[&!color=#cc6600]
	gnl_onekp_EGLZ_scaffold_2008913_Prumnopitys_andina[&!color=#cc6600]
	gnl_onekp_EHNF_scaffold_2024000_Dillenia_indica[&!color=#6600ff]
	gnl_onekp_EIGQ_scaffold_2023282_Heliotropium_calcicola[&!color=#6600ff]
	gnl_onekp_EILE_scaffold_2011573_Rhamnus_japonica[&!color=#6600ff]
	gnl_onekp_EJBY_scaffold_2008447_Anticharis_glandulosa[&!color=#6600ff]
	gnl_onekp_EMAL_scaffold_2008314_Ehretia_acuminata[&!color=#6600ff]
	gnl_onekp_EMBR_scaffold_2007320_Ipomoea_pubescens[&!color=#6600ff]
	gnl_onekp_EMJJ_scaffold_2024122_Borya_sphaerocephala
	gnl_onekp_ENQF_scaffold_2001603_Lycopodium_annotinum[&!color=#33cc00]
	gnl_onekp_EPRK_scaffold_2012048_Papaver_setigerum[&!color=#6600ff]
	gnl_onekp_EQDA_scaffold_2001692_Salvia_spp[&!color=#6600ff]
	gnl_onekp_EQYT_scaffold_2016325_Oenothera_berlandieri[&!color=#6600ff]
	gnl_onekp_ERIA_scaffold_2075480_Heuchera_sanguinea[&!color=#6600ff]
	gnl_onekp_ERWT_scaffold_2003731_Ipomoea_coccinea[&!color=#6600ff]
	gnl_onekp_ETCJ_scaffold_2005635_Pilgerodendron_uviferum[&!color=#cc6600]
	gnl_onekp_EWXK_scaffold_2018434_Thyrsopteris_elegans[&!color=#cc6600]
	gnl_onekp_EYKJ_scaffold_2015240_Silybum_marianum[&!color=#6600ff]
	gnl_onekp_EZZT_scaffold_2001970_Passiflora_edulis[&!color=#6600ff]
	gnl_onekp_FAJB_scaffold_2057676_Paraphymatoceros_hallii[&!color=#cc6600]
	gnl_onekp_FALI_scaffold_2018318_Calycanthus_floridus
	gnl_onekp_FAMO_scaffold_2013553_Conopholis_americana[&!color=#6600ff]
	gnl_onekp_FCBJ_scaffold_2016761_Saxifraga_stolonifera[&!color=#cc6600]
	gnl_onekp_FCCA_scaffold_2006556_Boswellia_sacra[&!color=#6600ff]
	gnl_onekp_FCEL_scaffold_2019932_Phormium_tenax
	gnl_onekp_FCHS_scaffold_2065889_Deparia_lobato[&!color=#cc6600]
	gnl_onekp_FDMM_scaffold_2005163_Rosmarinus_officinalis[&!color=#6600ff]
	gnl_onekp_FFFY_scaffold_2012281_Valeriana_officianalis[&!color=#6600ff]
	gnl_onekp_FFPD_scaffold_2010318_Ceratodon_purpureus[&!color=#cc6600]
	gnl_onekp_FGDU_scaffold_2013502_Syzygium_paniculatum[&!color=#6600ff]
	gnl_onekp_FGRF_scaffold_2014371_Asparagus_densiflorus
	gnl_onekp_FHST_scaffold_2009596_Taxodium_distichum[&!color=#cc6600]
	gnl_onekp_FLTD_scaffold_2015389_Pteris_ensigormis[&!color=#cc6600]
	gnl_onekp_FMWZ_scaffold_2012625_Dacrycarpus_compactus[&!color=#cc6600]
	gnl_onekp_FONV_scaffold_2011427_Greyia_sutherlandii[&!color=#6600ff]
	gnl_onekp_FQGQ_scaffold_2074568_Polystichum_acrostichoides[&!color=#cc6600]
	gnl_onekp_FRPM_scaffold_2062322_Calocedrus_decurrens[&!color=#cc6600]
	gnl_onekp_FUMQ_scaffold_2016861_Nepeta_cataria[&!color=#6600ff]
	gnl_onekp_FUPX_scaffold_2066237_Tragopogon_pratensis[&!color=#6600ff]
	gnl_onekp_FVXD_scaffold_2059586_Beta_maritima[&!color=#cc6600]
	gnl_onekp_FWBF_scaffold_2015012_Alangium_chinense[&!color=#6600ff]
	gnl_onekp_FWCQ_scaffold_2011455_Garcinia_oblongiflolia[&!color=#6600ff]
	gnl_onekp_FXGI_scaffold_2054992_Stylidium_adnatum[&!color=#6600ff]
	gnl_onekp_FXJC_scaffold_2013383_Oenothera_rosea[&!color=#6600ff]
	gnl_onekp_FYSJ_scaffold_2000248_Polygonum_convolvulus[&!color=#6600ff]
	gnl_onekp_FYTP_scaffold_2046228_Daphniphyllum_macropodum[&!color=#6600ff]
	gnl_onekp_FYUH_scaffold_2008881_Lavandula_angustifolia[&!color=#cc6600]
	gnl_onekp_FZJL_scaffold_2018185_Austrobaileya_scandens[&!color=#ff00ff]
	gnl_onekp_FZQN_scaffold_2008445_Silene_latifolia[&!color=#6600ff]
	gnl_onekp_GAKQ_scaffold_2000549_Schlegelia_parasitica[&!color=#6600ff]
	gnl_onekp_GAMH_scaffold_2057881_Tsuga_heterophylla[&!color=#cc6600]
	gnl_onekp_GANB_scaffold_2012589_Cyathea_spinulosa[&!color=#cc6600]
	gnl_onekp_GAON_scaffold_2002316_Huperzia_squarrosa[&!color=#cc6600]
	gnl_onekp_GBGT_scaffold_2022613_Xanthidium_antilopaeum[&!color=#33ff00]
	gnl_onekp_GBVZ_scaffold_2016370_Thalictrum_thalictroides[&!color=#6600ff]
	gnl_onekp_GCFE_scaffold_2008095_Verbena_hastata[&!color=#6600ff]
	gnl_onekp_GCYL_scaffold_2048344_Portulaca_suffruticosa[&!color=#6600ff]
	gnl_onekp_GDKK_scaffold_2009226_Gloriosa_superba
	gnl_onekp_GDZS_scaffold_2001606_Byblis_gigantea[&!color=#6600ff]
	gnl_onekp_GEHT_scaffold_2014328_Gleditsia_triacanthos[&!color=#cc6600]
	gnl_onekp_GFVW_scaffold_2006964_Flaveria_pringlei[&!color=#6600ff]
	gnl_onekp_GGEA_scaffold_2015741_Cedrus_libani[&!color=#cc6600]
	gnl_onekp_GGJD_scaffold_2012451_Strychnos_spinosa[&!color=#6600ff]
	gnl_onekp_GHLP_scaffold_2002644_Solanum_dulcamara[&!color=#6600ff]
	gnl_onekp_GIOY_scaffold_2036566_Corokia_cotoneaster[&!color=#cc6600]
	gnl_onekp_GIPR_scaffold_2013118_Aucuba_japonica[&!color=#6600ff]
	gnl_onekp_GIWN_scaffold_2079981_Sarcobatus_vermiculatus[&!color=#6600ff]
	gnl_onekp_GJNX_scaffold_2011694_Cypselea_humifusum[&!color=#6600ff]
	gnl_onekp_GJPF_scaffold_2013554_Allium_sativum[&!color=#cc6600]
	gnl_onekp_GKAG_scaffold_2019532_Huperzia_lucidula[&!color=#33cc00]
	gnl_onekp_GKCZ_scaffold_2013972_Diselma_archeri[&!color=#cc6600]
	gnl_onekp_GLVK_scaffold_2006561_Salix_eriocephala[&!color=#6600ff]
	gnl_onekp_GNPX_scaffold_2018081_Oxera_neriifolia[&!color=#6600ff]
	gnl_onekp_GNQG_scaffold_2013825_Encephalartos_barteri[&!color=#cc6600]
	gnl_onekp_GNRI_scaffold_2002251_Digitalis_purpurea[&!color=#6600ff]
	gnl_onekp_GOWD_scaffold_2008229_Sphagnum_lescurii[&!color=#cc6600]
	gnl_onekp_GRKU_scaffold_2007971_Syntrichia_princeps[&!color=#cc6600]
	gnl_onekp_GRRW_scaffold_2005690_Grevillea_robusta
	gnl_onekp_GSXD_scaffold_2016316_Myriopteris_eatonii[&!color=#cc6600]
	gnl_onekp_GSZA_scaffold_2009602_Lonicera_japonica[&!color=#6600ff]
	gnl_onekp_GTHK_scaffold_2009678_Gnetum_montanum[&!color=#cc6600]
	gnl_onekp_GTSV_scaffold_2002110_Draba_hispida[&!color=#6600ff]
	gnl_onekp_GTUO_scaffold_2009518_Huperzia_selago[&!color=#cc6600]
	gnl_onekp_GUMF_scaffold_2016321_Anthemis_tinctoria[&!color=#6600ff]
	gnl_onekp_GVCB_scaffold_2010551_Oenothera_affinis[&!color=#6600ff]
	gnl_onekp_GYFU_scaffold_2001460_Polypodium_hesperium[&!color=#cc6600]
	gnl_onekp_HABV_scaffold_2058026_Draba_aizoides[&!color=#cc6600]
	gnl_onekp_HAEU_scaffold_2055148_Berberidopsis_beckleri[&!color=#6600ff]
	gnl_onekp_HANM_scaffold_2072254_Pholisma_arenarium[&!color=#6600ff]
	gnl_onekp_HATH_scaffold_2000627_Aristida_stricta[&!color=#cc6600]
	gnl_onekp_HBGV_scaffold_2001619_Sequoia_sempervirens[&!color=#cc6600]
	gnl_onekp_HBHB_scaffold_2041734_Aesculus_pavia[&!color=#6600ff]
	gnl_onekp_HBUQ_scaffold_2039608_Licania_michauxii[&!color=#6600ff]
	gnl_onekp_HDWF_scaffold_2009708_Francoa_appendiculata[&!color=#6600ff]
	gnl_onekp_HEGQ_scaffold_2007692_Gymnocarpium_dryopteris[&!color=#cc6600]
	gnl_onekp_HENI_scaffold_2012059_Quercus_shumardii[&!color=#6600ff]
	gnl_onekp_HERT_scaffold_2045685_Sphaerocarpos_texanus[&!color=#cc6600]
	gnl_onekp_HGSM_scaffold_2009285_Gelsemium_sempervirens[&!color=#6600ff]
	gnl_onekp_HILW_scaffold_2005748_Acmopyle_pancheri[&!color=#cc6600]
	gnl_onekp_HJMP_scaffold_2015550_Astragalus_membranaceus[&!color=#6600ff]
	gnl_onekp_HJVM_scaffold_2009840_Cosmarium_ochthodes[&!color=#33ff00]
	gnl_onekp_HKMQ_scaffold_2059280_Oenothera_villaricae[&!color=#6600ff]
	gnl_onekp_HKZW_scaffold_2010634_Mesotaenium_caldariorum[&!color=#33ff00]
	gnl_onekp_HLJG_scaffold_2026634_Viburnum_odoratissimum[&!color=#6600ff]
	gnl_onekp_HMHL_scaffold_2054956_Marchantia_paleacea[&!color=#cc6600]
	gnl_onekp_HNCF_scaffold_2066028_Linum_hirsutum[&!color=#6600ff]
	gnl_onekp_HNDZ_scaffold_2023108_Cystopteris_utahensis[&!color=#cc6600]
	gnl_onekp_HOKG_scaffold_2005645_Nolina_atopocarpa
	gnl_onekp_HOOU_scaffold_2012033_Oenothera_grandiflora[&!color=#6600ff]
	gnl_onekp_HPNZ_scaffold_2047982_Oenothera_longituba[&!color=#6600ff]
	gnl_onekp_HPXA_scaffold_2018727_Ptilidium_pulcherrimum[&!color=#cc6600]
	gnl_onekp_HQOM_scaffold_2018108_Torreya_nucifera[&!color=#cc6600]
	gnl_onekp_HRWG_scaffold_2017305_Buxbaumia_aphylla[&!color=#cc6600]
	gnl_onekp_HTDC_scaffold_2008126_Tamarix_chinensis[&!color=#cc6600]
	gnl_onekp_HTFH_scaffold_2009407_Onoclea_sensibilis[&!color=#cc6600]
	gnl_onekp_HTIP_scaffold_2011089_Paeonia_lactiflora[&!color=#6600ff]
	gnl_onekp_HUGU_scaffold_2017092_Boerhavia_dominnii[&!color=#6600ff]
	gnl_onekp_HURS_scaffold_2048951_Mollugo_pentaphylla[&!color=#6600ff]
	gnl_onekp_HUSX_scaffold_2054811_Roridula_gorgonias[&!color=#6600ff]
	gnl_onekp_HVBQ_scaffold_2022570_Tetraphis_pellucida[&!color=#cc6600]
	gnl_onekp_HWUP_scaffold_2017096_Sabal_bermudana[&!color=#cc6600]
	gnl_onekp_HXCD_scaffold_2008684_Flaveria_vaginata[&!color=#cc6600]
	gnl_onekp_HXDV_scaffold_2008659_Flaveria_pubescens[&!color=#6600ff]
	gnl_onekp_HXJE_scaffold_2007590_Serenoa_repens
	gnl_onekp_HYZL_scaffold_2004194_Akania_lucens[&!color=#6600ff]
	gnl_onekp_HZTS_scaffold_2099089_Sessuvium_portulacastrum[&!color=#6600ff]
	gnl_onekp_IADP_scaffold_2011083_Deschampsia_cespitosa[&!color=#cc6600]
	gnl_onekp_IAJW_scaffold_2151595_Amentotaxus_argotaenia[&!color=#cc6600]
	gnl_onekp_IANR_scaffold_2005605_Rosa_palustris[&!color=#6600ff]
	gnl_onekp_ICNN_scaffold_2002601_Yucca_filamentosa
	gnl_onekp_IDGE_scaffold_2098852_Heliotropium_racemosum[&!color=#6600ff]
	gnl_onekp_IEPQ_scaffold_2008912_Salix_dasyclados[&!color=#6600ff]
	gnl_onekp_IFLI_scaffold_2007532_Callitris_gracilis[&!color=#cc6600]
	gnl_onekp_IGUH_scaffold_2013458_Schwetschkeopsis_fabronia[&!color=#cc6600]
	gnl_onekp_IHCQ_scaffold_2005519_Crossopetalum_rhacoma[&!color=#6600ff]
	gnl_onekp_IHPC_scaffold_2010029_Platycodon_grandiflorus[&!color=#6600ff]
	gnl_onekp_IIOL_scaffold_2079860_Pinus_parviflora[&!color=#cc6600]
	gnl_onekp_IKFD_scaffold_2006493_Quassia_amara[&!color=#6600ff]
	gnl_onekp_ILBQ_scaffold_2047471_Conocephalum_conicum[&!color=#cc6600]
	gnl_onekp_INQX_scaffold_2014950_Salix_acutifolia[&!color=#6600ff]
	gnl_onekp_INSP_scaffold_2012510_Myrica_cerifera[&!color=#6600ff]
	gnl_onekp_IORZ_scaffold_2011917_Papaver_rhoeas[&!color=#6600ff]
	gnl_onekp_IOVS_scaffold_2057589_Pseudotsuga_menziesii[&!color=#cc6600]
	gnl_onekp_IPPG_scaffold_2008036_Heliotropium_filiforme[&!color=#6600ff]
	gnl_onekp_IPWB_scaffold_2085880_Brassica_nigra[&!color=#6600ff]
	gnl_onekp_IQYY_scaffold_2026430_Narcissus_viridiflorus
	gnl_onekp_IRBN_scaffold_2167077_Scapania_nemorosa[&!color=#cc6600]
	gnl_onekp_ISHC_scaffold_2000717_Staurastrum_sebaldi[&!color=#33ff00]
	gnl_onekp_IUSR_scaffold_2016673_Myriophyllum_aquaticum[&!color=#6600ff]
	gnl_onekp_IWIS_scaffold_2005347_Portulaca_pilosa[&!color=#6600ff]
	gnl_onekp_IWMW_scaffold_2090142_Buxus_sempervirens[&!color=#6600ff]
	gnl_onekp_IXEM_scaffold_2020325_Brodiaea_sierrae[&!color=#cc6600]
	gnl_onekp_IXVJ_scaffold_2026277_Menyanthes_trifoliata[&!color=#6600ff]
	gnl_onekp_IYDF_scaffold_2077284_Thymus_vulgaris[&!color=#6600ff]
	gnl_onekp_IZGN_scaffold_2013475_Dacrydium_balansae[&!color=#cc6600]
	gnl_onekp_IZLO_scaffold_2005037_Lobelia_siphilitica[&!color=#6600ff]
	gnl_onekp_IZNU_scaffold_2010346_Ipomoea_lobata[&!color=#6600ff]
	gnl_onekp_JADL_scaffold_2048956_Rhynchostegium_serrulatum[&!color=#cc6600]
	gnl_onekp_JAFJ_scaffold_2025120_Bougainvillea_spectabilis[&!color=#6600ff]
	gnl_onekp_JBLI_scaffold_2006314_Danaea_sp[&!color=#cc6600]
	gnl_onekp_JBND_scaffold_2073351_Pinus_ponderosa[&!color=#cc6600]
	gnl_onekp_JBYE_scaffold_2005718_Hedera_helix[&!color=#6600ff]
	gnl_onekp_JCMU_scaffold_2014535_Pinguicula_caudata[&!color=#6600ff]
	gnl_onekp_JDQB_scaffold_2072508_Neocallitropsis_pancheri[&!color=#cc6600]
	gnl_onekp_JETM_scaffold_2004934_Bauhinia_tomentosa[&!color=#6600ff]
	gnl_onekp_JEXA_scaffold_2066058_Impatiens_balsamifera[&!color=#6600ff]
	gnl_onekp_JGYZ_scaffold_2005211_Holarrhena_pubescens[&!color=#6600ff]
	gnl_onekp_JHFI_scaffold_2113973_Pellia_neesiana[&!color=#cc6600]
	gnl_onekp_JKAA_scaffold_2180430_Selaginella_wallacei[&!color=#cc6600]
	gnl_onekp_JKNQ_scaffold_2008684_Oenothera_suffulta_suffulta[&!color=#6600ff]
	gnl_onekp_JLOV_scaffold_2001977_Pereskia_aculeata[&!color=#33cc00]
	gnl_onekp_JMXW_scaffold_2002630_Bryum_argenteum[&!color=#cc6600]
	gnl_onekp_JNKW_scaffold_2022421_Cicerbita_plumieri[&!color=#6600ff]
	gnl_onekp_JNUB_scaffold_2028734_Maranta_leuconeura
	gnl_onekp_JNVS_scaffold_2051631_Datura_metel[&!color=#6600ff]
	gnl_onekp_JOIS_scaffold_2000327_Koeberlina_spinosa[&!color=#cc6600]
	gnl_onekp_JOJQ_scaffold_2006942_Cylindrocystis_cushleckae[&!color=#33ff00]
	gnl_onekp_JOPH_scaffold_2055609_Psychotria_ipecacuanha[&!color=#6600ff]
	gnl_onekp_JPDJ_scaffold_2011763_Symplocus_sp[&!color=#6600ff]
	gnl_onekp_JPYU_scaffold_2009434_Marchantia_polymorpha[&!color=#cc6600]
	gnl_onekp_JQCX_scaffold_2014609_Curcuma_olena[&!color=#cc6600]
	gnl_onekp_JRNA_scaffold_2012861_Phyllocladus_hypohyllus[&!color=#cc6600]
	gnl_onekp_JSAG_scaffold_2006970_Masdevallia_yuangensis
	gnl_onekp_JSZD_scaffold_2053009_Bursera_simaruba[&!color=#6600ff]
	gnl_onekp_JTQQ_scaffold_2014177_Glycyrrhiza_lepidota[&!color=#6600ff]
	gnl_onekp_JTRM_scaffold_2000576_Dipsacus_sativum[&!color=#6600ff]
	gnl_onekp_JUWL_scaffold_2015728_Keteleeria_evelyniana[&!color=#cc6600]
	gnl_onekp_JVBR_scaffold_2005647_Aloe_vera
	gnl_onekp_JVSZ_scaffold_2005869_Equisetum_hymale[&!color=#cc6600]
	gnl_onekp_JWEY_scaffold_2018771_Heliotropium_sp[&!color=#6600ff]
	gnl_onekp_JYOB_scaffold_2046000_Oenothera_filiformis[&!color=#6600ff]
	gnl_onekp_JZVE_scaffold_2007702_Parasitaxus_usta[&!color=#cc6600]
	gnl_onekp_KAWQ_scaffold_2011817_Stangeria_eriopus[&!color=#cc6600]
	gnl_onekp_KAYP_scaffold_2002989_Lindera_benzoin[&!color=#cc6600]
	gnl_onekp_KBRW_scaffold_2010889_Oenothera_clelandii[&!color=#6600ff]
	gnl_onekp_KBXS_scaffold_2014423_Allium_commutatum[&!color=#cc6600]
	gnl_onekp_KCPT_scaffold_2010132_Linum_macraei[&!color=#6600ff]
	gnl_onekp_KDCH_scaffold_2002510_Portulaca_umbraticola[&!color=#6600ff]
	gnl_onekp_KEFD_scaffold_2061656_Encalypta_streptocarpa[&!color=#cc6600]
	gnl_onekp_KEYW_scaffold_2005971_Gonatozygon_kinahanii[&!color=#33ff00]
	gnl_onekp_KFZY_scaffold_2103463_Tragopogon_castellanus[&!color=#6600ff]
	gnl_onekp_KGJF_scaffold_2017195_Tragopogon_porrifolius[&!color=#6600ff]
	gnl_onekp_KIIX_scaffold_2001649_Pilularia_globulifera[&!color=#cc6600]
	gnl_onekp_KJBH_scaffold_2052373_Flaveria_cronquestii[&!color=#6600ff]
	gnl_onekp_KJYC_scaffold_2008201_Selaginella_willdenowii[&!color=#33cc00]
	gnl_onekp_KJZG_scaffold_2012649_Asplenium_platyneuron[&!color=#cc6600]
	gnl_onekp_KKCW_scaffold_2004084_Papaver_somniferum[&!color=#6600ff]
	gnl_onekp_KKDQ_scaffold_2014948_Salix_viminalis[&!color=#6600ff]
	gnl_onekp_KLGF_scaffold_2094635_Sundacarpus_amarus[&!color=#cc6600]
	gnl_onekp_KMNX_scaffold_2037930_Nucleotaenium_eifelense[&!color=#cc6600]
	gnl_onekp_KNMB_scaffold_2011866_Lathyrus_sativus[&!color=#6600ff]
	gnl_onekp_KOFB_scaffold_2013876_Urginea_maritima
	gnl_onekp_KPTE_scaffold_2067719_Bixa_orellana[&!color=#6600ff]
	gnl_onekp_KPUM_scaffold_2016237_Exacum_affine[&!color=#6600ff]
	gnl_onekp_KRJP_scaffold_2016173_Peumus_boldus
	gnl_onekp_KRUQ_scaffold_2113984_Porella_navicularis[&!color=#cc6600]
	gnl_onekp_KTAR_scaffold_2139510_Chionanthus_retusus[&!color=#6600ff]
	gnl_onekp_KTQI_scaffold_2020222_Alternanthera_brasileana[&!color=#6600ff]
	gnl_onekp_KTWL_scaffold_2002548_Kaliphora_madagascariensis[&!color=#cc6600]
	gnl_onekp_KVFU_scaffold_2010665_Diospyros_malabarica[&!color=#6600ff]
	gnl_onekp_KWGC_scaffold_2007548_Crassula_perforata[&!color=#6600ff]
	gnl_onekp_KXSK_scaffold_2014956_Agave_tequilana
	gnl_onekp_KYAD_scaffold_2055008_Celtis_occidentalis[&!color=#6600ff]
	gnl_onekp_KYNE_scaffold_2068486_Cyanella_orchidofromis
	gnl_onekp_LAPO_scaffold_2014473_Draba_oligosperma[&!color=#6600ff]
	gnl_onekp_LBZM_scaffold_2051388_Atriplex_rosea[&!color=#6600ff]
	gnl_onekp_LDME_scaffold_2003148_Amaryllis_belladonna[&!color=#cc6600]
	gnl_onekp_LELS_scaffold_2090891_Haemaria_discolor
	gnl_onekp_LFII_scaffold_2014149_Linum_perenne[&!color=#6600ff]
	gnl_onekp_LFOG_scaffold_2013876_Salix_purpurea[&!color=#6600ff]
	gnl_onekp_LGDQ_scaffold_2044255_Selaginella_apoda[&!color=#cc6600]
	gnl_onekp_LJQF_scaffold_2007512_Draba_ossetica[&!color=#6600ff]
	gnl_onekp_LMXP_scaffold_2013352_Flaveria_brownii[&!color=#6600ff]
	gnl_onekp_LNER_scaffold_2053783_Casuarina_glauca[&!color=#6600ff]
	gnl_onekp_LNSF_scaffold_2004460_Hypnum_subimponens[&!color=#cc6600]
	gnl_onekp_LPGY_scaffold_2008776_Viola_tricolor[&!color=#6600ff]
	gnl_onekp_LQJY_scaffold_2082603_Solanum_xanthocarpum[&!color=#6600ff]
	gnl_onekp_LQUX_scaffold_2005044_Gylcine_soja[&!color=#6600ff]
	gnl_onekp_LRRR_scaffold_2116294_Teucrium_chamaedrys[&!color=#6600ff]
	gnl_onekp_LRTN_scaffold_2015461_Monotropa_uniflora[&!color=#6600ff]
	gnl_onekp_LSKK_scaffold_2019241_Orchidantha_maxillaroides
	gnl_onekp_LTZF_scaffold_2016955_Sisyrinchium_angustifolium
	gnl_onekp_LWCK_scaffold_2018226_Lycium_barbarum[&!color=#6600ff]
	gnl_onekp_LWDA_scaffold_2085566_Alnus_serrulata[&!color=#6600ff]
	gnl_onekp_MAQO_scaffold_2013772_Gomortega_keule
	gnl_onekp_MEAH_scaffold_2016918_Aerva_persica[&!color=#6600ff]
	gnl_onekp_MEKP_scaffold_2108754_Dipteris_conjugata[&!color=#cc6600]
	gnl_onekp_MFIN_scaffold_2014245_Pistia_stratioides[&!color=#ff00ff]
	gnl_onekp_MFTM_scaffold_2017440_Pinus_jeffreyi[&!color=#cc6600]
	gnl_onekp_MGBF_scaffold_2006029_Acacia_pycnantha[&!color=#6600ff]
	gnl_onekp_MGVU_scaffold_2040126_Allamanda_cathartica[&!color=#6600ff]
	gnl_onekp_MHGD_scaffold_2075850_Microcachrys_tetragona[&!color=#cc6600]
	gnl_onekp_MIRS_scaffold_2087392_Climacium_dendroides[&!color=#cc6600]
	gnl_onekp_MIXZ_scaffold_2014151_Agathis_robusta[&!color=#cc6600]
	gnl_onekp_MKZR_scaffold_2017263_Nicotiana_sylvestris[&!color=#6600ff]
	gnl_onekp_MLUJ_scaffold_2015670_Oenothera_biennis[&!color=#6600ff]
	gnl_onekp_MOYY_scaffold_2016149_Pleurotaenium_trabecul[&!color=#33ff00]
	gnl_onekp_MQIV_scaffold_2004917_Phyla_dulcis[&!color=#6600ff]
	gnl_onekp_MRKX_scaffold_2016990_Phytolacca_bogotensis[&!color=#6600ff]
	gnl_onekp_MROH_scaffold_2003301_Thelypteris_acuminata[&!color=#cc6600]
	gnl_onekp_MTGC_scaffold_2042816_Dennstaedtia[&!color=#cc6600]
	gnl_onekp_MTHW_scaffold_2008624_Platanthera_clavellata
	gnl_onekp_MTII_scaffold_2001294_Acorus_americanus
	gnl_onekp_MUCT_scaffold_2009414_Atriplex_prostrata[&!color=#6600ff]
	gnl_onekp_MUMD_scaffold_2007356_Lomandra_longifolia
	gnl_onekp_MUNP_scaffold_2009772_Piper_auritum[&!color=#cc6600]
	gnl_onekp_MVRF_scaffold_2010935_Sansevieria_trifasciata
	gnl_onekp_MVSE_scaffold_2019555_Griselinia_littoralis[&!color=#cc6600]
	gnl_onekp_MWYQ_scaffold_2015576_Smilax_bona_nox[&!color=#cc6600]
	gnl_onekp_MXFG_scaffold_2022421_Pinguicula_agnata[&!color=#cc6600]
	gnl_onekp_MYMP_scaffold_2014583_Astragalus_propinquus[&!color=#6600ff]
	gnl_onekp_MYVH_scaffold_2062162_Linum_grandiflorum[&!color=#6600ff]
	gnl_onekp_MYZV_scaffold_2059275_Tropaeolum_peregrinum[&!color=#6600ff]
	gnl_onekp_MZLD_scaffold_2013172_Ligustrum_sinense[&!color=#6600ff]
	gnl_onekp_MZOB_scaffold_2058212_Heliotropium_mendocinum[&!color=#6600ff]
	gnl_onekp_NAUM_scaffold_2055807_Ipomoea_lindheimeri[&!color=#6600ff]
	gnl_onekp_NBYP_scaffold_2056082_Mesotaenium_kramstei[&!color=#33ff00]
	gnl_onekp_NCVK_scaffold_2008424_Prunus_prostrata[&!color=#6600ff]
	gnl_onekp_NDUV_scaffold_2001232_Vittaria_appalachiana[&!color=#cc6600]
	gnl_onekp_NEBM_scaffold_2015771_Syzygium_macranthum[&!color=#6600ff]
	gnl_onekp_NFXV_scaffold_2017711_Mumea_americana[&!color=#6600ff]
	gnl_onekp_NGRR_scaffold_2019697_Ternstroemia_gymnanthera[&!color=#6600ff]
	gnl_onekp_NGTD_scaffold_2006664_Dicranum_scoparium[&!color=#33cc00]
	gnl_onekp_NHAG_scaffold_2006544_Ipomoea_nil[&!color=#6600ff]
	gnl_onekp_NHCM_scaffold_2012049_Angiopteris_evecta[&!color=#cc6600]
	gnl_onekp_NHIX_scaffold_2008887_Colchicum_autumnale
	gnl_onekp_NHUA_scaffold_2009950_Castanea_crenata[&!color=#cc6600]
	gnl_onekp_NIGS_scaffold_2007892_Heliotropium_karwinsky[&!color=#cc6600]
	gnl_onekp_NJJO_scaffold_2031313_Pilostyles_thunbergii[&!color=#6600ff]
	gnl_onekp_NJKC_scaffold_2009754_Eschscholzia_californica[&!color=#6600ff]
	gnl_onekp_NJLF_scaffold_2008536_Viola_canadensis[&!color=#6600ff]
	gnl_onekp_NKIN_scaffold_2014316_Thujopsis_dolabrata[&!color=#cc6600]
	gnl_onekp_NMDZ_scaffold_2020379_Solanum_sisymbriifolium[&!color=#6600ff]
	gnl_onekp_NMGG_scaffold_2064755_Hypecoum_procumbens[&!color=#6600ff]
	gnl_onekp_NNGU_scaffold_2004530_Coriaria_nepalensis[&!color=#6600ff]
	gnl_onekp_NNOK_scaffold_2068832_Neurachne_tenuifolia[&!color=#cc6600]
	gnl_onekp_NOKI_scaffold_2008122_Lindsaea_linearis[&!color=#cc6600]
	gnl_onekp_NPND_scaffold_2121622_Ceratophyllum_demersum
	gnl_onekp_NPRL_scaffold_2010878_Cathaya_agryrophylla[&!color=#cc6600]
	gnl_onekp_NRWZ_scaffold_2007963_Metzgeria_crassipilis[&!color=#33cc00]
	gnl_onekp_NRXL_scaffold_2002621_Metasequoia_glyptostroboides[&!color=#cc6600]
	gnl_onekp_NSPR_scaffold_2010699_Nypa_fruticans
	gnl_onekp_NTEO_scaffold_2014105_Pittosporum_sahnianum[&!color=#6600ff]
	gnl_onekp_NUZN_scaffold_2001230_Cercidiphyllum_japonicum[&!color=#6600ff]
	gnl_onekp_NVSO_scaffold_2010889_Flaveria_palmeri[&!color=#6600ff]
	gnl_onekp_NWMY_scaffold_2008999_Kadsura_heteroclite[&!color=#cc6600]
	gnl_onekp_NWWI_scaffold_2022851_Nephrolepis_exaltata[&!color=#cc6600]
	gnl_onekp_NXOH_scaffold_2011170_Apios_americana[&!color=#6600ff]
	gnl_onekp_OAGK_scaffold_2013124_Matricaria_matricariodes[&!color=#6600ff]
	gnl_onekp_OBPL_scaffold_2009656_Myristica_fragrans
	gnl_onekp_OBTI_scaffold_2010294_Peganum_harmala[&!color=#6600ff]
	gnl_onekp_OCWZ_scaffold_2011678_Dioscorea_villosa
	gnl_onekp_OCZL_scaffold_2000131_Homalosorus_pycnocarpos[&!color=#cc6600]
	gnl_onekp_ODDO_scaffold_2017554_Ardisia_humilis[&!color=#6600ff]
	gnl_onekp_OFTV_scaffold_2022594_Barbilophozia_barbata[&!color=#cc6600]
	gnl_onekp_OFWX_scaffold_2010950_Mollugo_verticillata[&!color=#6600ff]
	gnl_onekp_OGSY_scaffold_2027328_Linum_usitatissimum[&!color=#cc6600]
	gnl_onekp_OHAE_scaffold_2014692_Polygala_lutea[&!color=#6600ff]
	gnl_onekp_OINM_scaffold_2009339_Hydrocotyle_umbellata[&!color=#cc6600]
	gnl_onekp_OLES_scaffold_2028884_Schiedea_membranacea[&!color=#6600ff]
	gnl_onekp_OLXF_scaffold_2022079_Hibiscus_cannabinus[&!color=#6600ff]
	gnl_onekp_OMDH_scaffold_2015138_Loropetalum_chinense[&!color=#6600ff]
	gnl_onekp_ONBE_scaffold_2053806_Eriospermum_lancifolia
	gnl_onekp_OODC_scaffold_2011569_Linum_bienne[&!color=#6600ff]
	gnl_onekp_OOSO_scaffold_2085802_Helonias_bullata
	gnl_onekp_OOVX_scaffold_2046381_Boykinia_jamesii[&!color=#6600ff]
	gnl_onekp_OPDF_scaffold_2033286_Saururus_cernuus
	gnl_onekp_OPZX_scaffold_2010224_Sessuvium_ventricosum[&!color=#6600ff]
	gnl_onekp_OQBM_scaffold_2015858_Ipomoea_indica[&!color=#6600ff]
	gnl_onekp_OQHZ_scaffold_2002916_Quillaja_saponaria[&!color=#6600ff]
	gnl_onekp_OQWW_scaffold_2038247_Davallia_fejeensis[&!color=#cc6600]
	gnl_onekp_ORJE_scaffold_2013436_Cibotium_glaucum[&!color=#cc6600]
	gnl_onekp_ORKS_scaffold_2010031_Philonotis_fontana[&!color=#cc6600]
	gnl_onekp_OSHQ_scaffold_2049166_Sarcandra_glabra
	gnl_onekp_OSIP_scaffold_2001004_Garcinia_livingstonei[&!color=#6600ff]
	gnl_onekp_OUER_scaffold_2002165_Heliotropium_convolvulaceum[&!color=#6600ff]
	gnl_onekp_OUOI_scaffold_2008513_Cunninghamia_lanceolata[&!color=#cc6600]
	gnl_onekp_OVIJ_scaffold_2013497_Papuacedrus_papuana[&!color=#cc6600]
	gnl_onekp_OWAS_scaffold_2007263_Rehmannia_glutinosa[&!color=#6600ff]
	gnl_onekp_OWFC_scaffold_2002892_Halocarpus_bidwillii[&!color=#cc6600]
	gnl_onekp_OXGJ_scaffold_2048259_Glyptostrobus_pensilis[&!color=#cc6600]
	gnl_onekp_OXYP_scaffold_2024651_Sideroxylon_reclinatum[&!color=#6600ff]
	gnl_onekp_OYST_scaffold_2070454_Alternanthera_sessilis[&!color=#6600ff]
	gnl_onekp_PAWA_scaffold_2048025_Aristolochia_elegans
	gnl_onekp_PAZJ_scaffold_2064172_Ricinus_communis[&!color=#6600ff]
	gnl_onekp_PBUU_scaffold_2004173_Lygodium_japonicum[&!color=#cc6600]
	gnl_onekp_PCGJ_scaffold_2013028_Anisacanthus_quadrifidas[&!color=#6600ff]
	gnl_onekp_PCNH_scaffold_2073584_Psychotria_marginata[&!color=#6600ff]
	gnl_onekp_PEZP_scaffold_2014681_Glycyrrhiza_glabra[&!color=#6600ff]
	gnl_onekp_PGKL_scaffold_2018897_Phellodendron_amurense[&!color=#6600ff]
	gnl_onekp_PHCE_scaffold_2011943_Prunella_vulgaris[&!color=#6600ff]
	gnl_onekp_PHOQ_scaffold_2011251_Orobanche_fasciculata[&!color=#6600ff]
	'gnl_onekp_PIUF_scaffold_2092481_Pellia_cf._Epiphylla'[&!color=#cc6600]
	gnl_onekp_PIVW_scaffold_2010962_Ceratopteris_thalictroides[&!color=#cc6600]
	gnl_onekp_PKMO_scaffold_2016846_Cistus_inflatus[&!color=#6600ff]
	gnl_onekp_PKOX_scaffold_2101023_Isoetes_tegetiformans[&!color=#cc6600]
	gnl_onekp_PLBZ_scaffold_2018731_Chlorogalum_pomeridianum
	gnl_onekp_PNZO_scaffold_2002927_Culcita_macrocarpa[&!color=#cc6600]
	gnl_onekp_POPJ_scaffold_2005696_Pteris_vittata[&!color=#cc6600]
	gnl_onekp_PPPZ_scaffold_2016846_Rhododendron_scopulorum[&!color=#6600ff]
	gnl_onekp_PPQR_scaffold_2055723_Typha_angustifolia
	gnl_onekp_PQTO_scaffold_2003414_Lycopodium_deuterodensum[&!color=#cc6600]
	gnl_onekp_PRFO_scaffold_2022949_Agapanthus_africanus[&!color=#33cc00]
	gnl_onekp_PSHB_scaffold_2014397_Lantana_camara[&!color=#cc6600]
	gnl_onekp_PSJT_scaffold_2008966_Uvaria_microcarpa
	gnl_onekp_PSKY_scaffold_2051529_Asplenium_nidus[&!color=#cc6600]
	gnl_onekp_PTBJ_scaffold_2013585_Plantago_virginica[&!color=#6600ff]
	gnl_onekp_PTLU_scaffold_2025696_Staphylea_trifolia[&!color=#6600ff]
	gnl_onekp_PUCW_scaffold_2050743_Agastache_rugosa[&!color=#6600ff]
	gnl_onekp_PUDI_scaffold_2063321_Daphne_geraldii[&!color=#6600ff]
	gnl_onekp_PWSG_scaffold_2046160_Cyperus_papyrus
	gnl_onekp_PXYR_scaffold_2003716_Euphorbia_pekinensis[&!color=#6600ff]
	gnl_onekp_QACK_scaffold_2016413_Helwingia_japonica[&!color=#6600ff]
	gnl_onekp_QAUE_scaffold_2015570_Actinidia_chinensis[&!color=#6600ff]
	gnl_onekp_QBRF_scaffold_2014233_Oenothera_laciniata[&!color=#6600ff]
	gnl_onekp_QCGM_scaffold_2011211_Saxegothaea_conspicua[&!color=#cc6600]
	gnl_onekp_QDVW_scaffold_2012442_Saruma_henryi
	gnl_onekp_QEHE_scaffold_2019530_Rauvolfia_tetraphyla[&!color=#6600ff]
	gnl_onekp_QFAE_scaffold_2005794_Sequoiadendron_giganteum[&!color=#cc6600]
	gnl_onekp_QIAD_scaffold_2050492_Hymenophyllum_bivalve[&!color=#cc6600]
	gnl_onekp_QICX_scaffold_2002778_Ailanthus_altissima[&!color=#cc6600]
	gnl_onekp_QIEH_scaffold_2012489_Cotoneaster_transcaucasicus[&!color=#6600ff]
	gnl_onekp_QIKZ_scaffold_2005373_Griselinia_racemosa[&!color=#6600ff]
	gnl_onekp_QKMG_scaffold_2100296_Phoradendron_serotinum[&!color=#6600ff]
	gnl_onekp_QKQO_scaffold_2010336_Pseudotaxiphyllum_elegans[&!color=#cc6600]
	gnl_onekp_QMUN_scaffold_2046480_Portulaca_amilis[&!color=#6600ff]
	gnl_onekp_QNGJ_scaffold_2004525_Cupressus_dupreziana[&!color=#cc6600]
	gnl_onekp_QNOC_scaffold_2002636_Sanguisorba_minor[&!color=#6600ff]
	gnl_onekp_QOXT_scaffold_2005426_Xerophyta_villosa
	gnl_onekp_QPDY_scaffold_2001317_Coleochaete_irregularis[&!color=#33cc00]
	gnl_onekp_QRNU_scaffold_2013488_Sambucus_canadensis[&!color=#6600ff]
	gnl_onekp_QSKP_scaffold_2010026_Polansia_trachysperma[&!color=#6600ff]
	gnl_onekp_QSLH_scaffold_2013743_Ipomoea_hederacea[&!color=#6600ff]
	gnl_onekp_QSNJ_scaffold_2069277_Taiwania_cryptomerioides[&!color=#cc6600]
	gnl_onekp_QTJY_scaffold_2016239_Euptelea_pleiosperma[&!color=#6600ff]
	gnl_onekp_QURC_scaffold_2013992_Dichroa_febrifuga[&!color=#6600ff]
	gnl_onekp_QUTB_scaffold_2014152_Aextoxicon_punctatum[&!color=#6600ff]
	gnl_onekp_QVMR_scaffold_2013525_Psilotum_nudum[&!color=#cc6600]
	gnl_onekp_QXWF_scaffold_2013691_Flaveria_kochiana[&!color=#6600ff]
	gnl_onekp_QZXQ_scaffold_2005474_Gymnocladus_dioicus
	gnl_onekp_QZZU_scaffold_2012612_Pyrenacantha_malvifolia[&!color=#6600ff]
	gnl_onekp_RBYC_scaffold_2010949_Elaeagnus_pungens[&!color=#6600ff]
	gnl_onekp_RCAH_scaffold_2001446_Uniola_paniculata[&!color=#cc6600]
	gnl_onekp_RCBT_scaffold_2008567_Sphagnum_palustre[&!color=#cc6600]
	gnl_onekp_RDOO_scaffold_2013186_Racomitrium_varium[&!color=#cc6600]
	gnl_onekp_RDYY_scaffold_2007575_Cyanastrum_cordifolium
	gnl_onekp_REOF_scaffold_2020975_Hakea_prostrata
	gnl_onekp_RFMZ_scaffold_2005846_Osmundastrum_cinnamomeum_B[&!color=#cc6600]
	gnl_onekp_RGKI_scaffold_2010730_Leucobryum_glaucum[&!color=#cc6600]
	gnl_onekp_RICC_scaffold_2006005_Cystopteris_reevesiana[&!color=#cc6600]
	gnl_onekp_RJNQ_scaffold_2017267_Lagerstroemia_indica[&!color=#cc6600]
	gnl_onekp_RKFX_scaffold_2048131_Cercis_canadensis[&!color=#6600ff]
	gnl_onekp_RKLL_scaffold_2009091_Copaifera_officianalis[&!color=#6600ff]
	gnl_onekp_RLCS_scaffold_2009506_Flaveria_trinervia[&!color=#6600ff]
	gnl_onekp_RLZU_scaffold_2012709_Oenothera_speciosa[&!color=#6600ff]
	gnl_onekp_RMMV_scaffold_2059710_Callitris_macleayana[&!color=#cc6600]
	gnl_onekp_RMVB_scaffold_2023219_Avena_fatua[&!color=#cc6600]
	gnl_onekp_RNBN_scaffold_2045327_Mollugo_cerviana[&!color=#6600ff]
	gnl_onekp_ROAP_scaffold_2004655_Illicium_parviflorum[&!color=#ff00ff]
	gnl_onekp_ROEI_scaffold_2011138_Cymbopogon_nardus[&!color=#cc6600]
	gnl_onekp_ROLB_scaffold_2082872_Oenothera_elata[&!color=#6600ff]
	gnl_onekp_ROWR_scaffold_2011488_Falcatifolium_taxoides[&!color=#cc6600]
	gnl_onekp_RPPC_scaffold_2006629_Erythroxylum_coca[&!color=#6600ff]
	gnl_onekp_RPQV_scaffold_2008962_Phymatodocis_nordstedtiana[&!color=#33ff00]
	gnl_onekp_RPRU_scaffold_2043310_Staurodesmus_omearii[&!color=#33ff00]
	'gnl_onekp_RQFE_scaffold_2004292_Cosmocladium_cf._constrictum'[&!color=#33ff00]
	gnl_onekp_RQZP_scaffold_2029076_Nolina_bigelorii
	gnl_onekp_RRID_scaffold_2007622_Papaver_bracteatum[&!color=#6600ff]
	gnl_onekp_RSCE_scaffold_2007225_Wollemia_nobilis[&!color=#cc6600]
	gnl_onekp_RSPO_scaffold_2111537_Santalum_acuminatum[&!color=#6600ff]
	gnl_onekp_RTMU_scaffold_2184711_Calypogeia_fissa[&!color=#cc6600]
	gnl_onekp_RTNA_scaffold_2088269_Oxera_pulchella[&!color=#6600ff]
	gnl_onekp_RTTY_scaffold_2020230_Salvadora_sp[&!color=#6600ff]
	gnl_onekp_RUUB_scaffold_2000345_Physena_madagascariensis[&!color=#cc6600]
	gnl_onekp_RVGH_scaffold_2010002_Drypetes_deplanchei[&!color=#6600ff]
	gnl_onekp_RWKR_scaffold_2000722_Saintpaulia_ionantha[&!color=#6600ff]
	gnl_onekp_RXEN_scaffold_2079681_Polycarpaea_repens[&!color=#6600ff]
	gnl_onekp_RZTJ_scaffold_2014290_Salix_fargesii[&!color=#6600ff]
	gnl_onekp_SALZ_scaffold_2011730_Pittosporum_resiniferum[&!color=#6600ff]
	gnl_onekp_SART_scaffold_2004646_Xeronema_callistemon
	gnl_onekp_SBZH_scaffold_2011796_Pennantia_corymbosa[&!color=#6600ff]
	gnl_onekp_SCEB_scaffold_2055632_Podocarpus_coriaceus[&!color=#cc6600]
	gnl_onekp_SERM_scaffold_2052324_Sarcodes_sanguinea[&!color=#6600ff]
	gnl_onekp_SFKQ_scaffold_2013213_Hilleria_latifolia[&!color=#6600ff]
	gnl_onekp_SGTW_scaffold_2002884_Ginkgo_biloba[&!color=#cc6600]
	gnl_onekp_SHEZ_scaffold_2004317_Dianthus_sp[&!color=#6600ff]
	gnl_onekp_SIBR_scaffold_2011036_Celsia_arcturus[&!color=#6600ff]
	gnl_onekp_SIIK_scaffold_2018716_Hakea_drupaceae
	gnl_onekp_SILJ_scaffold_2016709_Talbotia_elegans
	gnl_onekp_SIZE_scaffold_2017246_Passiflora_caerulea[&!color=#6600ff]
	gnl_onekp_SJAN_scaffold_2057449_Oenothera_serrulata[&!color=#6600ff]
	gnl_onekp_SKNL_scaffold_2065198_Saponaria_officianalis[&!color=#6600ff]
	gnl_onekp_SKQD_scaffold_2012181_Takakia_lepidozioides[&!color=#cc6600]
	gnl_onekp_SKYV_scaffold_2014399_Vittaria_lineata[&!color=#cc6600]
	gnl_onekp_SLOI_scaffold_2040402_Tiarella_polyphylla[&!color=#6600ff]
	gnl_onekp_SLYR_scaffold_2005389_Cladrastis_lutea[&!color=#6600ff]
	gnl_onekp_SMMC_scaffold_2017219_Chenopodium_quinoa[&!color=#cc6600]
	gnl_onekp_SMUR_scaffold_2014543_Lennoa_madreporoides[&!color=#6600ff]
	gnl_onekp_SNNC_scaffold_2010120_Leonurus_japonicus[&!color=#6600ff]
	gnl_onekp_SNOX_scaffold_2023870_Planotaenium_ohtanii[&!color=#cc6600]
	gnl_onekp_SOHV_scaffold_2007173_Panicum_miliaceum_A[&!color=#cc6600]
	gnl_onekp_SQCF_scaffold_2011274_Dryas_octopetala[&!color=#6600ff]
	gnl_onekp_STKY_scaffold_2077755_Balanophora_fungosa[&!color=#6600ff]
	gnl_onekp_SUAK_scaffold_2042192_Codariocalyx_motorius[&!color=#6600ff]
	gnl_onekp_SVQC_scaffold_2006587_Kigelia_africana[&!color=#6600ff]
	gnl_onekp_SVTS_scaffold_2011990_Drimia_altissima
	gnl_onekp_SVVG_scaffold_2072892_Fagus_sylvatica[&!color=#6600ff]
	gnl_onekp_SWGX_scaffold_2007278_Tetrazygia_bicolor[&!color=#6600ff]
	gnl_onekp_SWOH_scaffold_2005525_Trochodendron_araliodes[&!color=#6600ff]
	gnl_onekp_SWPE_scaffold_2060627_Reseda_odorata[&!color=#6600ff]
	gnl_onekp_SXCE_scaffold_2040234_Physocarpus_opulifolius[&!color=#6600ff]
	gnl_onekp_SXML_scaffold_2014112_Ilex_paraguariensis[&!color=#6600ff]
	'gnl_onekp_SYHW_scaffold_2002217_Ribes_aff._giraldii'[&!color=#6600ff]
	gnl_onekp_SZPD_scaffold_2066068_Tetrastigma_voinierianum[&!color=#6600ff]
	gnl_onekp_SZUO_scaffold_2060637_Eucommia_ulmoides[&!color=#6600ff]
	gnl_onekp_TAGM_scaffold_2048207_Melissa_officinalis[&!color=#6600ff]
	gnl_onekp_TAHF_scaffold_2010678_Oenothera_grandis[&!color=#6600ff]
	gnl_onekp_TAVP_scaffold_2012906_Calliergon_cordifolium[&!color=#cc6600]
	gnl_onekp_TCBC_scaffold_2007085_Megaceros_vincentianus[&!color=#cc6600]
	gnl_onekp_TCYS_scaffold_2002062_Peliosanthese_minor
	gnl_onekp_TDTF_scaffold_2009789_Salix_sachalinensis[&!color=#6600ff]
	gnl_onekp_TEZA_scaffold_2018744_Solidago_canadensis[&!color=#6600ff]
	gnl_onekp_TFDQ_scaffold_2114767_Monoclea_gottschei[&!color=#cc6600]
	gnl_onekp_TFYI_scaffold_2004093_Marchantia_emarginata[&!color=#cc6600]
	gnl_onekp_TGOP_scaffold_2058023_Oenothera_gaura[&!color=#6600ff]
	gnl_onekp_THDM_scaffold_2002305_Vanilla_planifolia
	gnl_onekp_THHD_scaffold_2013241_Elaeocarpus_sylvestris[&!color=#6600ff]
	gnl_onekp_TIJL_scaffold_2033690_Eleusine_coracana
	gnl_onekp_TIUZ_scaffold_2009583_Cunonia_capensis[&!color=#6600ff]
	gnl_onekp_TJES_scaffold_2014728_Spergularia_media[&!color=#6600ff]
	gnl_onekp_TJLC_scaffold_2009388_Nothofagus_obliqua[&!color=#6600ff]
	gnl_onekp_TJQY_scaffold_2009989_Kerria_japonica[&!color=#6600ff]
	gnl_onekp_TKEK_scaffold_2015058_Mansoa_alliacea[&!color=#6600ff]
	gnl_onekp_TMAJ_scaffold_2183638_Neckera_douglasii[&!color=#cc6600]
	gnl_onekp_TNVE_scaffold_2009192_Trianthemum_portulacastrum[&!color=#6600ff]
	gnl_onekp_TOKV_scaffold_2013705_Aphanopetalum_resinosum[&!color=#6600ff]
	gnl_onekp_TORX_scaffold_2002033_Olea_europaea[&!color=#6600ff]
	gnl_onekp_TOXE_scaffold_2062931_Welwitschia_mirabilis[&!color=#cc6600]
	gnl_onekp_TPEM_scaffold_2003938_Platyspermation_crassifolium[&!color=#6600ff]
	gnl_onekp_TPUT_scaffold_2008939_Anthirrhinum_majus[&!color=#6600ff]
	gnl_onekp_TQKZ_scaffold_2012124_Angelica_archangelica[&!color=#6600ff]
	gnl_onekp_TTRG_scaffold_2019743_Lupinus_angustifolius[&!color=#6600ff]
	gnl_onekp_TVCU_scaffold_2050959_Ochna_mossambicensis[&!color=#6600ff]
	gnl_onekp_TVSH_scaffold_2011247_Bituminaria_bituminosa[&!color=#6600ff]
	gnl_onekp_TWUW_scaffold_2052337_Anthoceros_agrestis_A[&!color=#33cc00]
	gnl_onekp_TXMP_scaffold_2043356_Linum_strictum[&!color=#6600ff]
	gnl_onekp_TXVB_scaffold_2076318_Lunularia_cruciata[&!color=#cc6600]
	gnl_onekp_TZWR_scaffold_2006771_Arabis_alpina[&!color=#6600ff]
	gnl_onekp_UAXP_scaffold_2016663_Gyrostemon_ramulosus[&!color=#6600ff]
	gnl_onekp_UBLN_scaffold_2016100_Xanthuium_strumarium[&!color=#6600ff]
	gnl_onekp_UCNM_scaffold_2058712_Ajuga_reptans[&!color=#6600ff]
	gnl_onekp_UCRN_scaffold_2010968_Megaceros_tosanus[&!color=#cc6600]
	gnl_onekp_UDHA_scaffold_2009028_Ceratocapnos_vesicaria[&!color=#cc6600]
	gnl_onekp_UDUT_scaffold_2011229_Larrea_tridentata[&!color=#6600ff]
	gnl_onekp_UEEN_scaffold_2009734_Forestiera_segregata[&!color=#6600ff]
	gnl_onekp_UEVI_scaffold_2010931_Fokienia_hodginsii[&!color=#cc6600]
	gnl_onekp_UFJN_scaffold_2090403_Diplazium_wichurae[&!color=#cc6600]
	gnl_onekp_UFQC_scaffold_2001405_Apocynum_androsaemifolium[&!color=#6600ff]
	gnl_onekp_UGJI_scaffold_2015216_Lycopersicon_cheesmanii[&!color=#6600ff]
	gnl_onekp_UGNK_scaffold_2002682_Marattia_attenuata[&!color=#cc6600]
	gnl_onekp_UHBY_scaffold_2125951_Oresitrophe_rupifraga[&!color=#cc6600]
	gnl_onekp_UHJR_scaffold_2063689_Citrus_x_paradisi[&!color=#cc6600]
	gnl_onekp_UHLI_scaffold_2022113_Sphagnum_recurvatum[&!color=#cc6600]
	gnl_onekp_UJTT_scaffold_2001215_Pityrogramma_trifoliata[&!color=#cc6600]
	gnl_onekp_UJWU_scaffold_2072565_Pleopeltis_polypodioides[&!color=#cc6600]
	gnl_onekp_ULKT_scaffold_2021597_Lycopodiella_apressa[&!color=#cc6600]
	gnl_onekp_UMUL_scaffold_2017998_Paulownia_fargesii[&!color=#6600ff]
	gnl_onekp_UNSW_scaffold_2017070_Mollugo_nudicaulis[&!color=#6600ff]
	gnl_onekp_UOEL_scaffold_2002425_Strelitzia_reginae[&!color=#cc6600]
	gnl_onekp_UOYN_scaffold_2043226_Catharanthus_roseus[&!color=#6600ff]
	gnl_onekp_UPMJ_scaffold_2004065_Pseudolycopodiella_caroliniana[&!color=#cc6600]
	gnl_onekp_UPOG_scaffold_2007054_Anemone_pulsatilla[&!color=#6600ff]
	gnl_onekp_UPZX_scaffold_2045002_Cleome_viscosa[&!color=#6600ff]
	gnl_onekp_UQAZ_scaffold_2004740_Flaveria_angustifolia[&!color=#6600ff]
	gnl_onekp_UQCB_scaffold_2010093_Portulaca_molokaiensis[&!color=#6600ff]
	gnl_onekp_URCP_scaffold_2015029_Athyrium_filix_femina[&!color=#cc6600]
	gnl_onekp_URDJ_scaffold_2004128_Amborella_trichopoda[&!color=#cc6600]
	gnl_onekp_URZI_scaffold_2064209_Epifagus_virginiana[&!color=#6600ff]
	gnl_onekp_UTQR_scaffold_2017610_Tabebuia_umbellate[&!color=#6600ff]
	gnl_onekp_UUHD_scaffold_2017063_Porella_pinnata[&!color=#cc6600]
	gnl_onekp_UUJS_scaffold_2009837_Nageia_nagi[&!color=#cc6600]
	gnl_onekp_UVDC_scaffold_2043189_Azadirachta_indica[&!color=#6600ff]
	gnl_onekp_UVQL_scaffold_2005405_Draba_magellanica[&!color=#6600ff]
	gnl_onekp_UWFU_scaffold_2038331_Itea_virginica[&!color=#6600ff]
	gnl_onekp_UWOD_scaffold_2004083_Plagiogyria_japonica[&!color=#cc6600]
	gnl_onekp_UYED_scaffold_2006870_Flaveria_sonorensis[&!color=#6600ff]
	gnl_onekp_UZWG_scaffold_2093815_Castanea_pumila[&!color=#6600ff]
	gnl_onekp_UZXL_scaffold_2024732_Disporopsis_pernyi
	gnl_onekp_VBHQ_scaffold_2002934_Stemona_tuberosa
	gnl_onekp_VCCF_scaffold_2008870_Melia_azedarach[&!color=#6600ff]
	gnl_onekp_VCIN_scaffold_2016982_Malus_baccata[&!color=#cc6600]
	gnl_onekp_VDAO_scaffold_2001664_Ephedra_sinica[&!color=#cc6600]
	gnl_onekp_VFFP_scaffold_2005204_Acer_negundo[&!color=#6600ff]
	gnl_onekp_VFYZ_scaffold_2007730_Thuja_plicata[&!color=#cc6600]
	gnl_onekp_VGHH_scaffold_2052143_Hydrastis_canadensis[&!color=#6600ff]
	gnl_onekp_VGSX_scaffold_2010379_Retrophyllum_minus[&!color=#cc6600]
	gnl_onekp_VGVI_scaffold_2068256_Dendropemon_caribaeus[&!color=#6600ff]
	gnl_onekp_VHZV_scaffold_2003569_Gleditsia_sinensis[&!color=#6600ff]
	gnl_onekp_VIBO_scaffold_2005101_Osmunda_javanica[&!color=#cc6600]
	gnl_onekp_VITX_scaffold_2100145_Blechnum_spicant[&!color=#cc6600]
	gnl_onekp_VKGP_scaffold_2012720_Geranium_carolinianum[&!color=#6600ff]
	gnl_onekp_VKOE_scaffold_2052317_Aerva_lanata[&!color=#6600ff]
	gnl_onekp_VLNB_scaffold_2016945_Gompholobium_polymorphum[&!color=#6600ff]
	gnl_onekp_VMNH_scaffold_2008800_Sinapis_alba[&!color=#6600ff]
	gnl_onekp_VMXJ_scaffold_2004633_Leucobryum_albidum[&!color=#cc6600]
	gnl_onekp_VNMY_scaffold_2006013_Bischofia_javanica[&!color=#6600ff]
	gnl_onekp_VPCP_scaffold_2002358_Portulaca_cryptopetala[&!color=#6600ff]
	gnl_onekp_VPDX_scaffold_2002868_Chamaseyce_mesebyranthemum[&!color=#6600ff]
	gnl_onekp_VQFW_scaffold_2019927_Platanus_occidentalis[&!color=#6600ff]
	gnl_onekp_VQYB_scaffold_2008527_Neurachne_lanigera[&!color=#cc6600]
	gnl_onekp_VSRH_scaffold_2009490_Abies_lasiocarpa[&!color=#cc6600]
	gnl_onekp_VTLJ_scaffold_2071337_Caiophora_chuquitensis[&!color=#6600ff]
	gnl_onekp_VTUS_scaffold_2051601_Goodyera_pubescens
	gnl_onekp_VUIT_scaffold_2009025_Alternanthera_caracasana[&!color=#6600ff]
	gnl_onekp_VUSY_scaffold_2026407_Nyssa_ogeche[&!color=#6600ff]
	gnl_onekp_VVPY_scaffold_2063640_Croton_tiglium[&!color=#6600ff]
	gnl_onekp_VVRN_scaffold_2008752_Lonchitis_hirsuta[&!color=#cc6600]
	gnl_onekp_VXKB_scaffold_2015275_Ipomoea_purpurea[&!color=#6600ff]
	gnl_onekp_VXOD_scaffold_2050029_Linum_tenuifolium[&!color=#6600ff]
	gnl_onekp_VYGG_scaffold_2059660_Stachyurus_praecox[&!color=#6600ff]
	gnl_onekp_VYLQ_scaffold_2012084_Cassytha_filiformis[&!color=#cc6600]
	gnl_onekp_VZCI_scaffold_2106691_Illicium_floridanum[&!color=#ff00ff]
	gnl_onekp_WAFT_scaffold_2008436_Diphasiastrum_digitatum[&!color=#cc6600]
	gnl_onekp_WAIL_scaffold_2070716_Laurelia_sempervirens
	gnl_onekp_WAXR_scaffold_2042067_Litchi_chinensis[&!color=#6600ff]
	gnl_onekp_WBIB_scaffold_2000353_Lepidosperma_gibsonii
	gnl_onekp_WBOD_scaffold_2022141_Magnolia_grandiflora
	gnl_onekp_WCLG_scaffold_2009539_Adiantum_aleuticum[&!color=#cc6600]
	gnl_onekp_WCOR_scaffold_2004680_Thyridolepis_multiculmis[&!color=#cc6600]
	gnl_onekp_WCQU_scaffold_2003077_Staurodesmus_convergens[&!color=#cc6600]
	gnl_onekp_WCZB_scaffold_2119977_Phaeoceros_carolinianus[&!color=#cc6600]
	gnl_onekp_WDCW_scaffold_2001795_Mesotaenium_endlicherianum[&!color=#cc6600]
	gnl_onekp_WDGV_scaffold_2056357_Cosmarium_subtumidum[&!color=#33ff00]
	gnl_onekp_WEAC_scaffold_2010046_Strobilanthes_dyerianus[&!color=#6600ff]
	gnl_onekp_WEQK_scaffold_2068083_Centella_asiatica[&!color=#6600ff]
	gnl_onekp_WFBF_scaffold_2044527_Podophyllum_peltatum[&!color=#6600ff]
	gnl_onekp_WGET_scaffold_2041459_Kochia_scoparia[&!color=#6600ff]
	gnl_onekp_WGTU_scaffold_2010743_Leucostegia_immersa[&!color=#cc6600]
	'gnl_onekp_WHHY_scaffold_2014051_Boerhavia_cf._spiderwort'[&!color=#6600ff]
	gnl_onekp_WHNV_scaffold_2045723_Micromeria_fruticosa[&!color=#6600ff]
	gnl_onekp_WIGA_scaffold_2098089_Persea_borbonia[&!color=#cc6600]
	gnl_onekp_WJLO_scaffold_2037978_Riccia_berychiana[&!color=#cc6600]
	gnl_onekp_WKCY_scaffold_2013219_Urtica_dioica[&!color=#6600ff]
	gnl_onekp_WKSU_scaffold_2004034_Drimys_winteri
	gnl_onekp_WLIC_scaffold_2012382_Dioon_edule[&!color=#cc6600]
	gnl_onekp_WMLW_scaffold_2000744_Amaranthus_retroflexus[&!color=#6600ff]
	gnl_onekp_WNGH_scaffold_2014441_Aulacomnium_heterostichum[&!color=#cc6600]
	gnl_onekp_WOBD_scaffold_2021502_Limonium_spectabile[&!color=#6600ff]
	gnl_onekp_WOGB_scaffold_2002608_Andreaea_rupestris[&!color=#cc6600]
	gnl_onekp_WPHN_scaffold_2008835_Idiospermum_australiense
	gnl_onekp_WPYJ_scaffold_2116244_Frankenia_laevis[&!color=#6600ff]
	gnl_onekp_WQML_scaffold_2066668_Cryptogramma_acrostichoides[&!color=#cc6600]
	gnl_onekp_WQRD_scaffold_2005235_Galium_boreale[&!color=#6600ff]
	gnl_onekp_WQUF_scaffold_2000432_Nepenthes_alata[&!color=#6600ff]
	gnl_onekp_WRPP_scaffold_2020718_Synsepalum_dulcificum[&!color=#6600ff]
	gnl_onekp_WSPM_scaffold_2045460_Rhytidiadelphus_loreus[&!color=#cc6600]
	gnl_onekp_WTDE_scaffold_2002341_Johnsonia_pubescens
	gnl_onekp_WTJG_scaffold_2014657_Ophioglossum_vulgatum[&!color=#cc6600]
	gnl_onekp_WTKZ_scaffold_2010509_Nuphar_advena
	gnl_onekp_WVEF_scaffold_2005678_Rhamnus_caroliniana[&!color=#cc6600]
	gnl_onekp_WVMY_scaffold_2005691_Phlox_drummondii[&!color=#cc6600]
	gnl_onekp_WVWN_scaffold_2008773_Larix_speciosa[&!color=#cc6600]
	gnl_onekp_WWKL_scaffold_2013702_Tapiscia_sinensis[&!color=#6600ff]
	gnl_onekp_WWQZ_scaffold_2019489_Medinilla_magnifica[&!color=#6600ff]
	gnl_onekp_WWSS_scaffold_2011076_Taxus_baccata[&!color=#cc6600]
	gnl_onekp_WXNT_scaffold_2009962_Joinvillea_ascendens
	gnl_onekp_WXVX_scaffold_2075957_Ledum_palustre[&!color=#6600ff]
	gnl_onekp_WYAJ_scaffold_2008308_Cephalotaxus_harringtonia[&!color=#cc6600]
	gnl_onekp_WYIG_scaffold_2005833_Dombeya_burgessiae[&!color=#cc6600]
	gnl_onekp_WZFE_scaffold_2196781_Ascarina_rubricaulis
	gnl_onekp_WZYK_scaffold_2005151_Bazzania_trilobata[&!color=#cc6600]
	gnl_onekp_XBKS_scaffold_2063718_Thyridolepis_mitchelliana[&!color=#cc6600]
	gnl_onekp_XDDT_scaffold_2019089_Argyrochosma_nivea[&!color=#cc6600]
	gnl_onekp_XFFT_scaffold_2047337_Cercocarpus_ledifolius[&!color=#6600ff]
	gnl_onekp_XFJG_scaffold_2016586_Maianthemum_canadense
	gnl_onekp_XGFU_scaffold_2009725_Exocarpos_cupressiformis[&!color=#6600ff]
	gnl_onekp_XHKT_scaffold_2015193_Sanguinaria_canadensis[&!color=#6600ff]
	gnl_onekp_XIRK_scaffold_2009162_Athrotaxis_cupressoides[&!color=#cc6600]
	gnl_onekp_XKPS_scaffold_2007460_Ximenia_americana[&!color=#6600ff]
	gnl_onekp_XLGK_scaffold_2008211_Podocarpus_rubens[&!color=#cc6600]
	gnl_onekp_XMBA_scaffold_2007231_Poliomintha_bustamanta[&!color=#cc6600]
	gnl_onekp_XMGP_scaffold_2012496_Juniperus_scopulorum[&!color=#cc6600]
	gnl_onekp_XMQO_scaffold_2018830_Gunnera_manicata
	gnl_onekp_XMVD_scaffold_2013927_Chelidonium_majus[&!color=#6600ff]
	gnl_onekp_XNLP_scaffold_2022034_Manihot_grahamii[&!color=#6600ff]
	gnl_onekp_XNXF_scaffold_2012327_Dendrolycopodium_obscurum[&!color=#cc6600]
	gnl_onekp_XOOE_scaffold_2001545_Desmanthus_illinoensis[&!color=#33cc00]
	gnl_onekp_XPAF_scaffold_2012058_Mapania_palustris
	gnl_onekp_XPBC_scaffold_2010895_Galphimia_gracilis[&!color=#cc6600]
	gnl_onekp_XQSG_scaffold_2011293_Microbiota_decussata[&!color=#cc6600]
	gnl_onekp_XQWC_scaffold_2164068_Michelia_maudiae[&!color=#cc6600]
	gnl_onekp_XRCX_scaffold_2021371_Aster_tataricus[&!color=#6600ff]
	gnl_onekp_XRLM_scaffold_2013402_Buddleja_lindleyana[&!color=#6600ff]
	gnl_onekp_XRTZ_scaffold_2008159_Roya_obtusa[&!color=#33ff00]
	gnl_onekp_XSSD_scaffold_2009469_Amaranthus_cruentus[&!color=#6600ff]
	gnl_onekp_XSZI_scaffold_2003485_Peperomia_fraseri
	gnl_onekp_XTZO_scaffold_2013966_Araucaria_rulei[&!color=#cc6600]
	gnl_onekp_XUAB_scaffold_2000597_Paraneurachne_muelleri
	gnl_onekp_XVJB_scaffold_2006087_Morus_nigra[&!color=#6600ff]
	gnl_onekp_XWHK_scaffold_2050303_Funaria[&!color=#cc6600]
	gnl_onekp_XXHP_scaffold_2090635_Cystopteris_fragilis[&!color=#cc6600]
	gnl_onekp_XZME_scaffold_2006713_Drakea_elastica
	gnl_onekp_XZUY_scaffold_2013599_Cycas_micholitzii[&!color=#cc6600]
	gnl_onekp_YADI_scaffold_2012236_Asclepias_syriaca[&!color=#6600ff]
	gnl_onekp_YBML_scaffold_2028089_Yucca_brevifolia[&!color=#cc6600]
	gnl_onekp_YBQN_scaffold_2130180_Odontoschisma_prostratum[&!color=#cc6600]
	gnl_onekp_YCKE_scaffold_2002377_Notholaena_montieliae[&!color=#cc6600]
	gnl_onekp_YDEH_scaffold_2004145_Argemone_mexicana[&!color=#6600ff]
	gnl_onekp_YFGP_scaffold_2108334_Pallavicinia_lyellii[&!color=#cc6600]
	gnl_onekp_YFZK_scaffold_2008547_Sciadopitys_verticillata[&!color=#cc6600]
	gnl_onekp_YGCX_scaffold_2143000_Geranium_maculatum[&!color=#6600ff]
	gnl_onekp_YHFG_scaffold_2078108_Nandina_domestica[&!color=#6600ff]
	gnl_onekp_YHLF_scaffold_2047068_Oenothera_rhombipetala[&!color=#6600ff]
	gnl_onekp_YHXT_scaffold_2057970_Hamamelis_virginiana[&!color=#6600ff]
	gnl_onekp_YIXP_scaffold_2009255_Lindsaea_microphylla[&!color=#cc6600]
	gnl_onekp_YJJY_scaffold_2015576_Woodsia_scopulina[&!color=#cc6600]
	gnl_onekp_YKFU_scaffold_2076770_Peltoboykinia_watanabei[&!color=#6600ff]
	gnl_onekp_YKZB_scaffold_2116140_Plantago_maritima[&!color=#6600ff]
	gnl_onekp_YLJA_scaffold_2073932_Polypodium_amorphum[&!color=#cc6600]
	gnl_onekp_YLPM_scaffold_2006266_Pseudotaxus_chienii[&!color=#cc6600]
	gnl_onekp_YMES_scaffold_2018911_Typhonium_blumei[&!color=#ff00ff]
	gnl_onekp_YMUO_scaffold_2056622_Punica_granatum[&!color=#6600ff]
	gnl_onekp_YNFJ_scaffold_2010297_Microtea_debilis[&!color=#ff00ff]
	gnl_onekp_YOWV_scaffold_2013221_Cystopteris_protrusa[&!color=#cc6600]
	gnl_onekp_YOXI_scaffold_2006320_Cylindrocystis_brebissonii[&!color=#33ff00]
	gnl_onekp_YPIC_scaffold_2005317_Microstegium_vimineum[&!color=#cc6600]
	gnl_onekp_YQEC_scaffold_2010757_Woodsia_ilvensis[&!color=#cc6600]
	gnl_onekp_YQIJ_scaffold_2004230_Phacelia_campanularia[&!color=#6600ff]
	gnl_onekp_YRHD_scaffold_2054498_Antirrhinum_braun[&!color=#6600ff]
	gnl_onekp_YSQT_scaffold_2035669_Penium_exiguum[&!color=#33ff00]
	gnl_onekp_YSRZ_scaffold_2018459_Fouqueria_macdougalli[&!color=#6600ff]
	gnl_onekp_YUOM_scaffold_2005361_Rhus_radicans[&!color=#6600ff]
	gnl_onekp_YWNF_scaffold_2012284_Hedwigia_ciliata[&!color=#cc6600]
	'gnl_onekp_YXNR_scaffold_2006578_Triodia_aff._bynoei'
	gnl_onekp_YYPE_scaffold_2007024_Austrocedrus_chilensis[&!color=#cc6600]
	gnl_onekp_YZGX_scaffold_2022963_Cyrilla_racemiflora[&!color=#6600ff]
	gnl_onekp_YZRI_scaffold_2091990_Annona_muricata
	gnl_onekp_YZVJ_scaffold_2002720_Cephalotus_follicularis[&!color=#6600ff]
	gnl_onekp_ZACW_scaffold_2014187_Leucodon_sciuroides[&!color=#cc6600]
	gnl_onekp_ZBVT_scaffold_2064256_Chrysobalanus_icaco[&!color=#6600ff]
	gnl_onekp_ZCDJ_scaffold_2097080_Acacia_argyrophylla[&!color=#6600ff]
	gnl_onekp_ZENX_scaffold_2019542_Neurachne_alopecuroidea[&!color=#cc6600]
	gnl_onekp_ZETY_scaffold_2015370_Hydrangea_quercifolia[&!color=#6600ff]
	gnl_onekp_ZFGK_scaffold_2041603_Selaginella_kraussiana[&!color=#cc6600]
	gnl_onekp_ZGDS_scaffold_2007196_Lactuca_graminifolia[&!color=#6600ff]
	gnl_onekp_ZGQD_scaffold_2014620_Corydalis_linstowiana[&!color=#6600ff]
	gnl_onekp_ZHEE_scaffold_2006407_Ziziphus_jujuba[&!color=#6600ff]
	gnl_onekp_ZHMB_scaffold_2087454_Krameria_lanceolata[&!color=#6600ff]
	gnl_onekp_ZJUL_scaffold_2003084_Rhodiola_rosea[&!color=#6600ff]
	gnl_onekp_ZKPF_scaffold_2012133_Traubia_modesta[&!color=#cc6600]
	gnl_onekp_ZMGN_scaffold_2021953_Neurachne_munroi[&!color=#cc6600]
	gnl_onekp_ZNZC_scaffold_2011217_Flaveria_bidentis[&!color=#6600ff]
	gnl_onekp_ZPKK_scaffold_2004391_Aruncus_dioicus[&!color=#cc6600]
	gnl_onekp_ZQRI_scaffold_2001895_Timmia_austriaca[&!color=#cc6600]
	gnl_onekp_ZQWM_scaffold_2092548_Lagarostrobos_franklinii[&!color=#cc6600]
	gnl_onekp_ZQYU_scaffold_2008915_Polypodium_plectolens[&!color=#cc6600]
	gnl_onekp_ZRIN_scaffold_2010007_Uncarina_grandidieri[&!color=#6600ff]
	gnl_onekp_ZSAB_scaffold_2018159_Hoheria_angustifolia[&!color=#6600ff]
	gnl_onekp_ZSSR_scaffold_2013027_Xanthicercis_zambesiaca[&!color=#6600ff]
	gnl_onekp_ZTHV_scaffold_2003975_Atrichum_angustatum[&!color=#cc6600]
	gnl_onekp_ZTLR_scaffold_2008672_Rhizophora_mangle[&!color=#6600ff]
	gnl_onekp_ZUHO_scaffold_2138093_Anemone_hupenhensis[&!color=#6600ff]
	gnl_onekp_ZVFS_scaffold_2057917_Lindenbergia_philippensis[&!color=#6600ff]
	gnl_onekp_ZXJO_scaffold_2007433_Hemionitis_arifolia[&!color=#cc6600]
	gnl_onekp_ZYAX_scaffold_2012721_Taxus_cuspidata[&!color=#cc6600]
	gnl_onekp_ZYCD_scaffold_2004762_Selaginella_acanthonota[&!color=#33cc00]
	gnl_onekp_ZZEI_scaffold_2000536_Phylloglossum_drummondii[&!color=#cc6600]
;
end;
begin trees;
	tree tree_1 = [&R] (AT1G12260:0.086062,AT1G62700:0.147024,(AT5G62380:0.624806,(gnl_onekp_KJYC_scaffold_2008201_Selaginella_willdenowii:0.602085,((((AT2G18060:0.16393,AT4G36160:0.180728)[&label="98.7/100"]:0.267467,AT5G66300:0.345002)[&label="86.4/100"]:0.162259,AT1G71930:1.145389)[&label="85.5/90"]:0.1523,(((((((((((((((((((((((AT1G32510:1.623772,AT4G17980:0.152048)[&label="57.2/93"]:0.107967,AT5…
end;
begin figtree;
	set appearance.backgroundColorAttribute="Default";
	set appearance.backgroundColour=#ffffff;
	set appearance.branchColorAttribute="User selection";
	set appearance.branchColorGradient=false;
	set appearance.branchLineWidth=1.0;
	set appearance.branchMinLineWidth=0.0;
	set appearance.branchWidthAttribute="Fixed";
	set appearance.foregroundColour=#000000;
	set appearance.hilightingGradient=false;
	set appearance.selectionColour=#2d3680;
	set branchLabels.colorAttribute="User selection";
	set branchLabels.displayAttribute="Branch times";
	set branchLabels.fontName="sansserif";
	set branchLabels.fontSize=8;
	set branchLabels.fontStyle=0;
	set branchLabels.isShown=false;
	set branchLabels.significantDigits=4;
	set layout.expansion=447;
	set layout.layoutType="RADIAL";
	set layout.zoom=0;
	set legend.attribute="label";
	set legend.fontSize=10.0;
	set legend.isShown=false;
	set legend.significantDigits=4;
	set nodeBars.barWidth=4.0;
	set nodeBars.displayAttribute=null;
	set nodeBars.isShown=false;
	set nodeLabels.colorAttribute="User selection";
	set nodeLabels.displayAttribute="Node ages";
	set nodeLabels.fontName="sansserif";
	set nodeLabels.fontSize=8;
	set nodeLabels.fontStyle=0;
	set nodeLabels.isShown=false;
	set nodeLabels.significantDigits=4;
	set nodeShapeExternal.colourAttribute="User selection";
	set nodeShapeExternal.isShown=false;
	set nodeShapeExternal.minSize=10.0;
	set nodeShapeExternal.scaleType=Width;
	set nodeShapeExternal.shapeType=Circle;
	set nodeShapeExternal.size=4.0;
	set nodeShapeExternal.sizeAttribute="Fixed";
	set nodeShapeInternal.colourAttribute="User selection";
	set nodeShapeInternal.isShown=false;
	set nodeShapeInternal.minSize=10.0;
	set nodeShapeInternal.scaleType=Width;
	set nodeShapeInternal.shapeType=Circle;
	set nodeShapeInternal.size=4.0;
	set nodeShapeInternal.sizeAttribute="Fixed";
	set polarLayout.alignTipLabels=false;
	set polarLayout.angularRange=0;
	set polarLayout.rootAngle=0;
	set polarLayout.rootLength=100;
	set polarLayout.showRoot=true;
	set radialLayout.spread=0.0;
	set rectilinearLayout.alignTipLabels=false;
	set rectilinearLayout.curvature=0;
	set rectilinearLayout.rootLength=100;
	set scale.offsetAge=0.0;
	set scale.rootAge=1.0;
	set scale.scaleFactor=1.0;
	set scale.scaleRoot=false;
	set scaleAxis.automaticScale=true;
	set scaleAxis.fontSize=8.0;
	set scaleAxis.isShown=false;
	set scaleAxis.lineWidth=1.0;
	set scaleAxis.majorTicks=1.0;
	set scaleAxis.minorTicks=0.5;
	set scaleAxis.origin=0.0;
	set scaleAxis.reverseAxis=false;
	set scaleAxis.showGrid=true;
	set scaleBar.automaticScale=true;
	set scaleBar.fontSize=10.0;
	set scaleBar.isShown=true;
	set scaleBar.lineWidth=1.0;
	set scaleBar.scaleRange=0.0;
	set tipLabels.colorAttribute="User selection";
	set tipLabels.displayAttribute="Names";
	set tipLabels.fontName="sansserif";
	set tipLabels.fontSize=6;
	set tipLabels.fontStyle=0;
	set tipLabels.isShown=false;
	set tipLabels.significantDigits=4;
	set trees.order=false;
	set trees.orderType="increasing";
	set trees.rooting=false;
	set trees.rootingType="User Selection";
	set trees.transform=false;
	set trees.transformType="cladogram";
end;
