# Supplementary material for: The colonization of land was a likely driving force for the evolution of mitochondrial retrograde signalling in plants
Source: J Exp Bot. 2022 Sep 3;73(21):7182–97. doi: 10.1093/jxb/erac351 (PMC9675596; doi:10.1093/jxb/erac351)
Supplement: erac351_suppl_supplementary_dataset_S1 [file erac351_suppl_supplementary_dataset_s1.zip › NAC data/ANAC017_ONEKP_MAFTT alligned.fasta]

>AT1G12260
------------------------------------------------------------
-----------------MN-----------------------------------------
---------SFSH-------------V-PPGFR---FHPTDE----------------EL
V-----D-YYLRKK-------------------VAS-KRI-E-I--D-FIKDI-DLYKIE
PWD-LQ---------------------------------------------------ELC
KI--G-HEEQSD-----WYFFSHKDKKYP---------TGTRTNRAT----KAGFWKATG
RDKA-----IY------------LR-HS--------------------------------
----L----I------GMRKTL------VFYK------------GR-AP---NG------
---QKSDWIMHE-YRLE-T----------D------------------------------
-----EN---GTPQ-------------------------------------------E-E
----GWVVCRV-----FKK-------------------------RL--------------
------------------------------------------------------------
------------------------------------------------------------
------------------------------------------------------------
------------------------------------------------------------
-------------AA-V-------------------------------------------
--------------------RRMGDY----------------------------------
DSSPS-HW----------------------------------------------------
----YD--------DQ----------------LSFMA-SEL-------------------
----------------------------ET------------------------------
--------------------------------------NGQ-------------------
------------------------------------------------------------
--------------------------------------------------------RR--
--------I---------------------------------------------------
------------------------------------------------------------
----------------------------------------LP-N---------H-----H
QQ--QQ----------------------------HE----------HQ------------
-------------QHMPYGLNAS------------------AYALNN---------PN--
-----------------LQ-----------------------------------------
------------------------------------------------------------
-----------------------------------------CK-----------------
---------Q------EL------------------------------------------
------------------------------------------------------------
----E-----LHYNHLV---QRNHLL---------------------------DESH---
----------L-S-F-L-QLP--------------Q-L----------------------
----E---------------S-------P-K-IQQ-------------------------
-----------------------------------------------------DNSNCN-
S---L--------------------------P--YGT-----------------SNID--
----N---------------------------------------------------NSSH
NANL--QQ--SN------------------------------------------------
------------------------------IAH----------------------E----
---------------------------E-------Q-----------------LNQG---
------------------------------------------------------------
-------------------------------------------------NQNFSSLY-M-
-----------------------------------------------------------N
S-------------------------------------GNE-----------------QV
MD-----------------------------------QVTD-------------------
----------------------W-R--------------V-LD-------K---------
------------------------------------------------------FV----
-----AS-----QL----------------------------------------------
---SNEE------A----------A-TA--------------------------------
----SA---------SIQNN--------AK-----------------------------D
TS-------NAE--Y-Q-V--DE-------------------------------------
------------------------------------------------------------
---------------E----KD-----------PK-R------------AS-DM------
------------------------GEEYT-------------------------------
--ASTSSSC-----QIDL------------------------------------------
------------------------------------W---K-------------------
------------------
>AT1G62700
------------------------------------------------------------
-----------------MN-----------------------------------------
---------SFSQ-------------V-PPGFR---FHPTDE----------------EL
V-----D-YYLRKK-------------------VAS-KRI-E-I--D-IIKDV-DLYKIE
PCD-LQ---------------------------------------------------ELC
KI--G-NEEQSE-----WYFFSHKDKKYP---------TGTRTNRAT----KAGFWKATG
RDKA-----IY------------IR-HS--------------------------------
----L----I------GMRKTL------VFYK------------GR-AP---NG------
---QKSDWIMHE-YRLE-T----------S------------------------------
-----EN---GTPQ-------------------------------------------E-E
----GWVVCRV-----FKK-------------------------KL--------------
------------------------------------------------------------
------------------------------------------------------------
------------------------------------------------------------
------------------------------------------------------------
-------------AATV-------------------------------------------
--------------------RKMGDY----------------------------------
HSSPSQHW----------------------------------------------------
----YD--------DQ----------------LSFMA-SEI-------------------
----------------------------IS------------------------------
--------------------------------------SSP-------------------
------------------------------------------------------------
--------------------------------------------------------RQ--
--------F---------------------------------------------------
------------------------------------------------------------
----------------------------------------LP-N---------H-----H
YN--RH----------------------------H-----------HQ------------
-------------QTLPCGLN--------------------AFNNNN---------PN--
-----------------LQ-----------------------------------------
------------------------------------------------------------
-----------------------------------------CK-----------------
---------Q------EL------------------------------------------
------------------------------------------------------------
----E-----LHYNQMVQHQQQNHHL---------------------------RES----
------------M-F-L-QLP--------------Q-L----------------------
----E---------------S-------P-------------------------------
------------------------------------------------------TSNCN-
------------------------------------------------------SDNN--
----N---------------------------------------------------NTRN
ISNL--QK-SSN------------------------------------------------
------------------------------ISH----------------------E----
---------------------------E-------Q-----------------LQQG---
------------------------------------------------------------
-------------------------------------------------NQSFSSLY-Y-
-----------------------------------------------------------D
Q-------------------------------------GVE-----------------QM
--------------------------------------TTD-------------------
----------------------W-R--------------V-LD-------K---------
------------------------------------------------------FV----
-----AS-----QL----------------------------------------------
---SNDE------E----------A-AAV-------------------------------
--VSSS---------SHQNN--------VK---------I-------------------D
TR-------NTG--Y-H-V-IDE------------------------------------G
I----------------N----L-----------------------P-------------
---------------E----ND-----------SE-R------------VV-EM------
------------------------GEEYSN-------------------AH---------
-AASTSSSC-----QIDL------------------------------------------
------------------------------------------------------------
------------------
>AT5G62380
------------------------------------------------------------
-----------------ME-----------------------------------------
---------SLAH-------------I-PPGYR---FHPTDE----------------EL
V-----D-YYLKNK-------------------VAF-PGM-Q-V--D-VIKDV-DLYKIE
PWD-IQ---------------------------------------------------ELC
GR--G-TGEERE-----WYFFSHKDKKYP---------TGTRTNRAT----GSGFWKATG
RDKA-----IY------------SK-QE--------------------------------
----L----V------GMRKTL------VFYK------------GR-AP---NG------
---QKSDWIMHE-YRLE-T----------D------------------------------
-----EN---GPPH-------------------------------------------E-E
----GWVVCRA-----FKK-------------------------KL--------------
------------------------------------------------------------
------------------------------------------------------------
------------------------------------------------------------
------------------------------------------------------------
-------------TT---------------------------------------------
------------------------------------------------------------
------------------------------------------------------------
----------------------------------------M-------------------
----------------------------NY------------------------------
--------------------------------------NNP-------------------
------------------------------------------------------------
--------------------------------------------------------RT--
--------M---------------------------------------------------
------------------------------------------------------------
----------------------------------------MG-S---------S-----S
GQ--ES----------------------------NW----------FT------------
-------------QQMDVGNG---------------------------------------
------------------------------------------------------------
------------------------------------------------------------
------------------------------------------------------------
------------------------------------------------------------
------------------------------------------------------------
------------------------------------------------------------
------------N-Y-Y-HLP--------------D-L----------------------
----E---------------S-------P-R-MFQ-------------------------
------------------------------------------------------GSSSS-
----------------------------------SLS-----------------SLHQ--
----N-------DQDPYGVVLST--------------------------------INATP
TTIM--QR--DDG-----------------------------------------------
----------------------------HVITN----------------------D----
---------------------------DDH-MIMMN-----------------TSTG---
------------------------------------------------------------
-------------------------------------------------DHHQSGLL-V-
-----------------------------------------------------------N
D-------------------------------------DHN-------------------
-D-----------------------------------QVMD-------------------
----------------------W-Q--------------T-LD-------K---------
------------------------------------------------------FV----
-----AS-----QLI------------------M--------------------------
---SQEE-----------------------------------------------------
----EE---------VNKDP--------SD-----------------------------N
SS-------NET--F-H-H-----------------------------------------
----------------------L-----------------------S-------------
---------------E----EQ-----------AA-T------------MV-SM------
--------------------------------------------------N---------
-ASSSSSPC-----SFYS------------------------------------------
------------------------------------W---A---------Q-NT------
-------HT---------
>gnl|onekp|KJYC_scaffold_2008201_Selaginella_willdenowii
------------------------------------------------------------
-----------------MQ-----------------------------------------
---------GHSH-------------V-PPGFR---FHPTDE----------------EL
V-----G-YYLYKK-------------------VCS-EPI-D-L--D-IIREI-DLYKME
PWD-LQ---------------------------------------------------ENC
-T--S-SADQTE-----WYFFSHKDKKYP---------TGTRTNRAT----TAGFWKATG
RDKA-----IH------------TK-YK--------------------------------
----L----I------GMRKTL------VFYK------------GR-AP---NG------
---QKTDWIMHE-YRLE-D----------E------------------------------
-----QN---GS---------------------------------------------E-E
----GWVVCRM-----FKK-------------------------R---------------
------------------------------------------------------------
------------------------------------------------------------
------------------------------------------------------------
------------------------------------------------------------
------------------------------------------------------------
------------------------------------------------------------
------------------------------------------------------------
------------------------------------------------------------
------------------------------------------------------------
------------------------------------------------------------
------------------------------------------------------------
------------------------------------------------------------
------------------------------------------------------------
------------------------------------------------------------
------------------------------------------------------------
------------------------------------------------------------
------------------------------------------------------------
------------------------------------------------------------
------------------------------------------------------------
------------------------------------------------------------
------------------------------------------------------------
------------------------------------------------------------
------------------------------------------------------------
------------------------------------------------------------
--------------------P-------P-Q-RSQ-------------------------
------------------------------------------------------SSGSS-
----------------------------------YAY-----------------EEHQ--
----G---------------------------------------------------TASS
SSCM--QP--DNV-----------------------------------------------
----------------------------NMFTY----------------------K----
------------------------------------------------------------
------------------------------------------------------------
---------------------------------------------------HEASLN-P-
-----------------------------------------------------------N
D-----------------------------------------------------------
------------------------------------------------------------
------------------------------------------------------------
------------------------------------------------------------
------------------------------------------------------------
----QDE-----------------------------------------------------
----RR---------YHENP----------------------------------------
--------------Y-S-R-----------------------------------------
----------------------L-----------------------P-------------
---------------Q----LE-----------SY-E------------V----------
------------------------------------------------------------
------------------------------------------------------------
------------------------------------------------------------
------------------
>AT2G18060
------------------------------------------------------------
-----------------ME-----------------------------------------
---------PM-E--SC--------SV-PPGFR---FHPTDE----------------EL
V-----G-YYLRKK-------------------IAS-QKI-D-L--D-VIRDI-DLYRIE
PWD-LQ---------------------------------------------------EQC
RI--G-YEEQNE-----WYFFSHKDKKYP---------TGTRTNRAT----MAGFWKATG
RDKA-----VY------------DK-TK--------------------------------
----L----I------GMRKTL------VFYK------------GR-AP---NG------
---KKSDWIMHE-YRLE-S----------D------------------------------
-----EN---APPQ-------------------------------------------E-E
----GWVVCRA-----FKK-------------------------RA--------------
------------------------------------------------------------
------------------------------------------------------------
------------------------------------------------------------
------------------------------------------------------------
-------------TGQA-------------------------------------------
--------------------KNTETW----------------------------------
SSS---YF----------------------------------------------------
----YD--------EVA-PNG-----------VNSVM-DPI-------------------
----------------------------DY------------------------------
------------------------------------------------------------
------------------------------------------------------------
------------------------------------------------------------
------------------------------------------------------------
------------------------------------------------------------
-----------------------------------------------------I-----S
KQ--QH----------------------------NI----------FG------------
-------------KGLMC------------------------------------------
------------------------------------------------------------
------------------------------------------------------------
------------------------------------------K-----------------
---------Q------EL------------------------------------------
------------------------------------------------------------
----EGMVDGINYIQS---------------------------------------N----
------------Q-F-I-QLP--------------Q-L----------------------
----Q---------------S-------P-S-LPL-------------------------
-----------------------------------------------------MKRPSS-
S---M-----------------------------SIT-----------------SMDN--
----N--------YN-YKLPLAD--------------------------------EE-SF
ESFI---R-GED------------------------------------------------
------------------------------RRK----------------------K----
---------------------------KKQ-VMM--------------------------
------------------------------------------------------------
------------------------------------------------------------
------------------------------------------------------------
------------------------------------------------------------
--------------------------------------TGN-------------------
----------------------W-R--------------E-LD-------K---------
------------------------------------------------------FV----
-----AS-----Q-L------------------M--------------------------
---SQED------N----------G-TSS-------------------------------
--FAGH------------------------------HIVN-------------------E
DK-------NNN----D-V-----------------------------------------
------------------------------------------------------------
---------------E----MD-----------SS-M------------FL-SE------
------------------------REEENR-------------------FV---------
-SEFLSTNS-----DYDI------------------------------------------
------------------------------------GICVF---------D-N-------
------------------
>AT4G36160
------------------------------------------------------------
-----------------ME-----------------------------------------
---------SVDQ--SC--------SV-PPGFR---FHPTDE----------------EL
V-----G-YYLRKK-------------------VAS-QKI-D-L--D-VIRDI-DLYRIE
PWD-LQ---------------------------------------------------ESC
RI--G-YEERNE-----WYFFSHKDKKYP---------TGTRTNRAT----MAGFWKATG
RDKA-----VY------------DK-SK--------------------------------
----L----I------GMRKTL------VFYK------------GR-AP---NG------
---QKTDWIMHE-YRLE-S----------D------------------------------
-----EN---APPQ-------------------------------------------E-E
----GWVVCRA-----FKK-------------------------KP--------------
------------------------------------------------------------
------------------------------------------------------------
------------------------------------------------------------
------------------------------------------------------------
------------MTGQA-------------------------------------------
--------------------KNTETW----------------------------------
SSS---YF----------------------------------------------------
----YD--------EL--PSG-----------VRSVT-EPL-------------------
----------------------------NY------------------------------
------------------------------------------------------------
------------------------------------------------------------
------------------------------------------------------------
------------------------------------------------------------
------------------------------------------------------------
-----------------------------------------------------V-----S
KQ--KQ----------------------------NV----------FA------------
-------------QDLMF------------------------------------------
------------------------------------------------------------
------------------------------------------------------------
------------------------------------------K-----------------
---------Q------EL------------------------------------------
------------------------------------------------------------
----EGSDIGLNFIHC---------------------------------------D----
------------Q-F-I-QLP--------------Q-L----------------------
----E---------------S-------P-S-LPL-------------------------
-----------------------------------------------------TKRPVS-
L---T-----------------------------SIT-----------------SLEK--
----N--------KNIYKRHLIE--------------------------------EDVSF
NALI--SS-GNK------------------------------------------------
------------------------------DKK----------------------K----
---------------------------KKT-SVM--------------------------
------------------------------------------------------------
------------------------------------------------------------
------------------------------------------------------------
------------------------------------------------------------
--------------------------------------TTD-------------------
----------------------W-R--------------A-LD-------K---------
------------------------------------------------------FV----
-----AS-----Q-L------------------M--------------------------
---SQED-----------------G-VSG-------------------------------
--FGGH---------HEEDN--------NKI----GHYNN-------------------E
ES-------NNK--G-S-V-----------------------------------------
------------------------------------------------------------
---------------E----TA-----------SS-T------------LL-SD------
------------------------REEENR-------------------FI---------
-SGLLCSNL-----DYDL------------------------------------------
----------------------------------------Y---------R-DL------
-------HV---------
>AT5G66300
------------------------------------------------------------
-----------------MM-----------------------------------------
---------KVDQDYSC--------SI-PPGFR---FHPTDE----------------EL
V-----G-YYLKKK-------------------IAS-QRI-D-L--D-VIREI-DLYKIE
PWD-LQ---------------------------------------------------ERC
RI--G-YEEQTE-----WYFFSHRDKKYP---------TGTRTNRAT----VAGFWKATG
RDKA-----VY------------LN-SK--------------------------------
----L----I------GMRKTL------VFYR------------GR-AP---NG------
---QKSDWIIHEYYSLE-S----------H------------------------------
-----QN---SPPQ-------------------------------------------E-E
----GWVVCRA-----FKK-------------------------RT--------------
------------------------------------------------------------
------------------------------------------------------------
------------------------------------------------------------
------------------------------------------------------------
-------------TIPT-------------------------------------------
--------------------KRRQLW----------------------------------
DPNC--LF----------------------------------------------------
----YD--------DA------------------TLL-EPL-------------------
----------------------------D-------------------------------
------------------------------------------------------------
------------------------------------------------------------
------------------------------------------------------------
------------------------------------------------------------
------------------------------------------------------------
-----------------------------------------------------------K
RA--RH----------------------------NP----------DF------------
-------------TATPF------------------------------------------
------------------------------------------------------------
------------------------------------------------------------
------------------------------------------K-----------------
---------Q------ELL-----------------------------------------
-----------------------SE---------------A-----S-------------
--HVQDGDFGSMYLQCI------------------------------------DDD----
------------Q-F-S-QLP--------------Q-L----------------------
----E---------------S-------P-S-LPS-------------------------
-----------------------------------------------------EITPHS-
------------------------------------T-----------------TFSE--
----N--------SS---------------------------------------------
-------R-KDD------------------------------------------------
------------------------------MSS----------------------E----
---------------------------KR-------------------------------
------------------------------------------------------------
------------------------------------------------------------
------------------------------------------------------------
------------------------------------------------------------
--------------------------------------ITD-------------------
----------------------W-R--------------Y-LD-------K---------
------------------------------------------------------FV----
-----AS-----QFL------------------M--------------------------
---SGED-----------------------------------------------------
------------------------------------------------------------
------------------------------------------------------------
------------------------------------------------------------
------------------------------------------------------------
------------------------------------------------------------
------------------------------------------------------------
------------------------------------------------------------
------------------
>AT1G32510
------------------------------------------------------------
-----------------MVGSF--------------------------------------
--------------------------L-PPGFR---FYPTDE----------------EL
V-----G-YYLHRR-------------------NEG-LEI-E-L--E-IIPLM-DLYKFD
PWE-LP---------------------------------------------------EKS
FL--P-NRD-ME-----WFFFCHRDRKYQ---------NGSRINRAT----KSGYWKATG
KDRK-----IVC----HSSSS-SSS-SS--------------------------------
----I----T------GCRKTL------VFYM------------GR-AP---FG------
---GRTEWVMHE-YRLF-D----------N--------DTSQGS----------------
-----------LNF-------------------------------------------K-G
----DFALCRV-----IKR-------------------------NE--------------
------------------------------------------------------------
------------------------------------------------------------
------------------------------------------------------------
------------------------------------------------------------
--------------HTL-------------------------------------------
--------------------KKCEII----------------------------------
S-----------------------------------------------------------
------------------------------------------------------------
------------------------------------------------------------
------------------------------------------------------------
------------------------------------------------------------
------------------------------------------------------------
------------------------------------------------------------
------------------------------------------------------------
------------------------------------------------------------
------------------------------------------------------------
------------------------------------------------------------
------------------------------------------------------------
------------------------------------------------------------
------------------------------------------------------------
------------------------------------------------------------
------------------------------------------------------------
------------------------------------------------------------
--------------------P--------------E-V----------------------
----S---------------D-------E-S-LS--------------------------
------------------------------------------------------------
-------------------------------N--NVN-----------------NFCQ--
------------------------------------------------------------
------AS-DLEKGSC--------------------------------------------
------------------------------------------------------------
------------------------------------------------------------
------------------------------------------------------------
---------------------------------------------------DASNTR-L-
-----------------------------------------------------------S
------------------------------------------------------------
------------------------------------------------------------
------------------------------------------------------------
------------------------------------------------------------
------S-----PDF------------------I--------------------------
---LES------------------------------------------------------
---------------SFQ------------------------------------------
---------GNS--H-S-K-TEE------------------------------DS-GFQV
F----------------T----L-----------------------P-------------
---------------E----FE-----------YP-L------------EV-FA------
------------------------DLNFD-------------------------------
------------------------------------------------------------
--------------------LEMED-----P-----FMFDY---------H-PEPHM-NN
-E-VMSHHIRG-------
>gnl|onekp|NRWZ_scaffold_2007963_Metzgeria_crassipilis
------------------------------------------------------------
------------------------------------------------------------
----------------------------PPGFR---FCPTDE----------------EL
V-----N-YYLKRR-------------------VLG-KAI-Q-L--D-VIKPIDDLYKHE
PWD-LP---------------------------------------------------DKA
GF--K-GKD-LD-----WYFYTPRDKKYP---------NGSRTNRGT----EAGYWKATG
RDRI-----V----------K-TSK-DK--------------------------------
----K----I------GWKKTL------VFYK------------GR-AP---KG------
---ERQDWVMHE-YRLD-E----------D--------HFANIN----------------
-----------VAQ-------------------------------------------E-L
-----YVLCRV-----FKK-------------------------NG--------------
------------------------------------------------------------
------------------------------------------------------------
------------------------------------------------------------
------------------------------------------------------------
------------------------------------------------------------
-------------------------L----------------------------------
G-----------------------------------------------------------
------------------------------------------------------------
------------------------------------------------------------
------------------------------------------------------------
------------------------------------------------------------
------------------------------------------------------------
------------------------------------------------------------
------------------------------------------------------------
------------------------------------------------------------
------------------------------------------------------------
------------------------------------------------------------
------------------------------------------------------------
------------------------------------------------------------
------------------------------------------------------------
------------------------------------------------------------
------------------------------------------------------------
------------------------------------------------------------
--------------------P--------------R-S----------------------
----G---------------D---------------------------------------
------------------------------------------------------------
------------------------------------------------------------
------------------------------------------------------------
------------------------------------------------------------
------------------------------------------------------------
------------------------------------------------------------
------------------------------------------------------------
------------------------------------------------------------
------------------------------------------------------------
------------------------------------------------------------
------------------------------------------------------------
------------------------------------------------------------
------------------------------------------------------------
------------------------------------------------------------
------------------------------------------------------------
------------------------------------------------------------
-----------------------------------------------------DR-GLQT
Y----------------D----D-----------------------D-------------
---------------E-------------------------------------D------
------------------------DVEET-------------------------------
------------------------------------------------------------
--------------------LE--------------------------------------
------------------
>gnl|onekp|QPDY_scaffold_2001317_Coleochaete_irregularis
------------------------------------------------------------
------------------------------------------------------------
-----------------------------PGFR---FSPKDD----------------EL
I-----G-YWLRSK-------------------CEG-ILI---Y--D-VISAV-NLYAYE
PWE-LP---------------------------------------------------DLC
KL--G-GGD-VE-----WYFFTYR---------------GAVTNRGT----KAGYWKATG
RDRE-----I----------E-VS--GK--------------------------------
----R----M------GMKKTL------VFYK------------GR-AP---NG------
---VRTDWVMHE-YRMD-E-----------------------VA----------------
-----------VGR-------------------------------------------D-S
----GWVVCRV-----TDK-----------------------------------------
------------------------------------------------------------
------------------------------------------------------------
------------------------------------------------------------
------------------------------------------------------------
------------------------------------------------------------
------------------------------------------------------------
------------------------------------------------------------
------------------------------------------------------------
------------------------------------------------------------
------------------------------------------------------------
------------------------------------------------------------
------------------------------------------------------------
------------------------------------------------------------
------------------------------------------------------------
------------------------------------------------------------
------------------------------------------------------------
------------------------------------------------------------
------------------------------------------------------------
------------------------------------------------------------
------------------------------------------------------------
------------------------------------------------------------
------------------------------------------------------------
------------------------------------------------------------
------------------------------------------------------------
------------------------------------------------------------
------------------------------------------------------------
------------------------------------------------------------
------------------------------------------------------------
------------------------------------------------------------
------------------------------------------------------------
------------------------------------------------------------
------------------------------------------------------------
------------------------------------------------------------
------------------------------------------------------------
------------------------------------------------------------
------------------------------------------------------------
------------------------------------------------------------
------------------------------------------------------------
------------------------------------------------------------
------------------------------------------------------------
------------------------------------------------------------
------------------------------------------------------------
------------------------------------------------------------
------------------------------------------------------------
------------------------------------------------------------
------------------------------------------------------------
------------------------------------------------------------
------------------
>AT1G76420
------------------------------------------------------------
-----------------M--------------ML--------AVEDVLSE----------
--------LAGEERNER--------GL-PPGFR---FHPTDE----------------EL
I-----T-FYLASK-------------------IFH-GGL-S-G--I-HISEV-DLNRCE
PWE-LP---------------------------------------------------EMA
KM--G-ER---E-----WYFYSLRDRKYP---------TGLRTNRAT----TAGYWKATG
KDKE-----VF---------S-GGG-GQ--------------------------------
----L----V------GMKKTL------VFYK------------GR-AP---RG------
---LKTKWVMHE-YRLE-N----------D--------HSHR------------------
-----------HTC-------------------------------------------K-E
----EWVICRV-----FNK-------------------------T---------------
------------------------------------------------------------
------------------------------------------------------------
------------------------------------------------------------
------------------------------------------------------------
---------------GD-------------------------------------------
--------------------RKNVGL----------------------------------
I-----------------------------------------------------------
------------------------------------------------------------
------------------------------------------------------------
--------------------------------------HNQ-------------------
------------------------------------------------------------
--------------------------------------------------------IS--
--------Y---------------------------------------------------
------------------------------------------------------------
----------------------------------------LH-N---------H-----S
LS--TT------------------------------------------------------
------------------------------------------------------------
------------------------------------------------------------
------------------------------------------------------------
------------------------------------------------------------
----------------HHH-----------------------------------------
------------------------------------------------------------
------------------------------------------------------------
------------H-H-E-ALP--------------L-L----------------------
----I---------------E-------P-S-N---------------------------
------------------------------------------------------------
-------------------------------K--TLT-----------------NFPS--
------------------------------------------------------------
------------------------------------------------------------
----------------------------LLYDD----------------------P----
---------------------------HQN-YNNN-------------NFLH--------
------------------------------------------------------------
---------------------------------------------------GSSGHN-I-
-----------------------------------------------------------D
E-------------------------------------LKA-----------------LI
------------------------------------------------------------
------------------------------------------------------------
------------------------------------------------------------
------N-----PVV------------------S--------------------------
---QLN------------------------------------------------------
-----------------------------------GIIFP-------------------S
G--------NNN--N-D-E-DDF------------------------------------D
F----------------N----L-----------------------G-------------
---------------V----KT-----------EQ-S------------SN-GN------
------------------------EIDVRDYLENP-------LFQEASYGL---------
-LGFSSSPG-----PLHM------------------------------------------
-------------------LLDSPC-----P-----LGFQL-------------------
------------------
>AT2G24430
------------------------------------------------------------
-----------------M-------------------------EQGDHQQ----------
-----------HKKEEE--------AL-PPGFR---FHPTDE----------------EL
I-----S-YYLVNK-------------------IAD-QNF-T-G--K-AIADV-DLNKSE
PWE-LP---------------------------------------------------EKA
KM--G-GK---E-----WYFFSLRDRKYP---------TGVRTNRAT----NTGYWKTTG
KDKE-----IF---------N-STT-SE--------------------------------
----L----V------GMKKTL------VFYR------------GR-AP---RG------
---EKTCWVMHE-YRLH-S----------K--------SSYR------------------
-----------TSK-------------------------------------------Q-D
----EWVVCRV-----FKK-------------------------TE--------------
------------------------------------------------------------
------------------------------------------------------------
------------------------------------------------------------
------------------------------------------------------------
---------------AT-------------------------------------------
--------------------KKYIST----------------------------------
SSSS--------------------------------------------------------
---------------------------------------TS-------------------
----------------------------HH------------------------------
--------------------------------------HNN-------------------
------------------------------------------------------------
--------------------------------------------------------HT--
--------R---------------------------------------------------
------------------------------------------------------------
----------------------------------------AS-I---------L-----S
TN--NN----------------------------NP----------NY------------
-------------SSD--------------------------------------------
------------------------------------------------------------
------------------------------------------------------------
------------------------------------------------------------
-----------------LL-----------------------------------------
------------------------------------------------------------
------------------------------------------------------------
------------------QLP--------------P-H----------------------
----L---------------Q-------P-H-PSL-------------------------
-------------------------------------------------------NINQ-
S---LMA-NAV-----------------------HLA-----------------ELSR--
------------------------------------------------------------
------------------------------------------------------------
-----------------------------VFRA----------------------S----
---------------------------TST-TMDS-------------SHQQLMNYT---
------------------------------------------------------------
-------------------------------------------------HMPVSGLN-L-
-----------------------------------------------------------N
L-----------------------------------------------------------
------------------------------------------------------------
----------------------------------------------------GGALVQ--
----P----------------------------------------------P--------
------------PVV------------------S--------------------------
---LE-------------------------------------------------------
-------------------D--------VAAVS---------------------------
------------------------------------------------------------
----------------------------------------------A-------------
---------------S----YN-----------GE-N------------GF-G-------
--------------------------NV-------------------EMSQ---------
-CMD--------------------------------------------------------
--------------------LDGY------------WPSY--------------------
------------------
>AT3G18400
------------------------------------------------------------
-----------------M------------------------------------------
---------------EE--------NL-PPGFR---FHPTDE----------------EL
I-----T-HYLCRK-------------------VSD-IGF-T-G--K-AVVDV-DLNKCE
PWD-LP---------------------------------------------------AKA
SM--G-EK---E-----WYFFSQRDRKYP---------TGLRTNRAT----EAGYWKTTG
KDKE-----IY---------R---S-GV--------------------------------
----L----V------GMKKTL------VFYK------------GR-AP---KG------
---EKSNWVMHE-YRLE-S----------K--------QPFN------------------
-----------PTN-------------------------------------------K-E
----EWVVCRV-----FEK-------------------------ST--------------
------------------------------------------------------------
------------------------------------------------------------
------------------------------------------------------------
------------------------------------------------------------
---------------AA-------------------------------------------
--------------------KKA-------------------------------------
------------------------------------------------------------
------------------------------------------------------------
------------------------------------------------------------
------------------------------------------------------------
------------------------------------------------------------
------------------------------------------------------------
------------------------------------------------------------
------------------------------------------------------------
-----------------------------------------Q-E---------Q-----Q
PQ--SS----------------------------QP----------SF------------
-------------GS---------------------------------------------
------------------------------------------------------------
------------------------------------------------------------
------------------------------------------------------------
------------------------------------------------------------
------------------------------------------------------------
------------------------------------------------------------
--------------------P--------------C-D----------------------
----A---------------N-------S-S-MANE-----------FED----------
-------ID--------------------ELPN--------------------LNSNSS-
T---IDY-N----------------------N--HIH-----------------QYSQ--
------------------------------------------------------------
------R-----------------------------------------------------
----------------------------NVYSE----------------------D----
---------------------------NTT-S----------------------------
------------------------------------------------------------
----------------------------------------------------TAGLN-M-
-----------------------------------------------------------N
M-------------------------------------NMA-----------------ST
N-----------------------------------------------------------
-----------------------------------------LQ-------SWTTSLLG--
----P----------------------------------------------PL-------
------S-----PIN------------------S--------------------------
---LL-------------------------------------------------------
----------------------------LKAFQI--------------------------
---------RNS--Y-S-F-P--------------------------------KE-MIPS
F----------------N----H-----------------------S-------------
---------------S----LQ--------------Q------------GV-S-------
--------------------------NMIQNA--------------SSSSQ---------
-VQPQPQEE-----AFN-------------------------------------------
--------------------MDSI------------W-----------------------
------------------
>AT5G53950
------------------------------------------------------------
-------------------------MD-IPYYHY--------DHGGD-------------
---------------SQ--------YL-PPGFR---FHPTDE----------------EL
I-----T-HYLLRK-------------------VLD-GCF-S-S--R-AIAEV-DLNKCE
PWQ-LP---------------------------------------------------GRA
KM--G-EK---E-----WYFFSLRDRKYP---------TGLRTNRAT----EAGYWKATG
KDRE-----IF---------S-SKT-CA--------------------------------
----L----V------GMKKTL------VFYK------------GR-AP---KG------
---EKSNWVMHE-YRLE-G----------K-------FSYHFIS----------------
-----------RSS-------------------------------------------K-D
----EWVISRV-----FQK-------------------------TTL-------------
-----------ASTGAV-----S-------------------------------------
------------------------------------------------------------
------------------------------------------------------------
------------------------------------------------------------
---E--------GGGGG-------------------------------------------
--------------------GATVSV----------------------------------
SSGTG-------------------------------------------------------
--------------------------------------PSK-------------------
----------------------------KT------------------------------
--------------------------------------KVP-------------------
------------------------------------------------------------
--------------------------------------------------------ST--
--------I---------------------------------------------------
------------------------------------------------------------
----------------------------------------SR-N---------Y-----Q
EQ--PS----------------------------SP----------SS------------
-------------VS---------------------------------------------
------------------------------------------------------------
------------------------------------------------------------
------------------------------------------------------------
------------------------------------------------------------
------------------------------------------------------------
------------------------------------------------------------
-------------------LP--------------P-L----------------------
----L---------------D-------P-T-TTLG-----------YTD----------
-------SS--------------------CSYD--------------------SRSTNT-
T---VTA-SAIT-------------------E--HVS-----------------CFS---
------------------------------------------------------------
------------------------------------------------------------
-------------------------------TV----------------------P----
---------------------------TTT-T----------------------------
------------------------------------------------------------
----------------------------------------------------ALGLD-V-
-----------------------------------------------------------N
------------------------------------------------------------
------------------------------------------------------------
----------------------------------------------------SFSRLP--
----P----------------------------------------------PLGFD----
-----FD-----PFP------------------R--------------------------
---FVSR-----------------------------------------------------
----NV---------STQSN--------FRSFQ---------------------------
---------ENF--N-Q-F-PYFGSS-------------------------SAST-MTSA
V----------------N----L-----------------------P-------------
---------------S----FQ-----------GG-G------------GV-S-------
--------------------------GM---------------------NY---------
-WLPATAEE-----NESK-------------VGVLHA-----------------------
-------------------GLDCI------------WNY---------------------
------------------
>gnl|onekp|TWUW_scaffold_2052337_Anthoceros_agrestis_A
------------------------------------------------------------
------------------------------------------------------------
--------------------------L-PPGFR---FHPTDE----------------EL
V-----T-YYLVNK-------------------VAT-STF-K-P--H-AIAEV-DLNRCE
PWD-LP---------------------------------------------------GKA
QM--G-EK---E-----WYFFSLRDRKYP---------TGMRTNRAT----DKGYWKATG
KDRD-----VM---------K---A-GS--------------------------------
----L----V------GMKKTL------VFYR------------GR-AP---RG------
---EKTNWIMHE-YRLE-R----------DGLGIVAAMRPHK------------------
-----------ASP-------------------------------------------K-D
----EWVVCRI-----FQK-------------------------NS--------------
------------------------------------------------------------
------------------------------------------------------------
------------------------------------------------------------
------------------------------------------------------------
---------------GG-------------------------------------------
--------------------KKS-------------------------------------
------------------------------------------------------------
------------------------------------------------------------
------------------------------------------------------------
------------------------------------------------------------
------------------------------------------------------------
------------------------------------------------------------
------------------------------------------------------------
------------------------------------------------------------
------------------------------------------------------------
------------------------------------------------------------
------------------------------------------------------------
------------------------------------------------------------
------------------------------------------------------------
------------------------------------------------------------
------------------------------------------------------------
------------------------------------------------------------
------------------------------------------------------------
------------------------------------------------------------
------------------------------------------------------------
------------------------------------------------------------
------------------------------------------------------------
------------------------------------------------------------
------------------------------------------------------------
------------------------------------------------------------
------------------------------------------------------------
------------------------------------------------------------
------------------------------------------------------------
------------------------------------------------------------
------------------------------------------------------------
------------------------------------------------------------
------------------------------------------------------------
------------------------------------------------------------
------------------------------------------------------------
------------------------------------------------------------
------------------------------------------------------------
------------------------------------------------------------
------------------------------------------------------------
------------------------------------------------------------
------------------------------------------------------------
------------------------------------------------------------
------------------------------------------------------------
------------------
>gnl|onekp|NGTD_scaffold_2006664_Dicranum_scoparium
------------------------------------------------------------
-----------------MAASC--LQA-GP-------------HGGKDVS----------
-----------GQQGEP--------FL-PPGFR---FHPTDE----------------EL
V-----S-YYLTKK-------------------VLD-SSF-T-V--H-AIAEV-DLNKCE
PWD-LP---------------------------------------------------EKA
KM--G-EK---E-----WYFFSLRDRKYP---------TGMRTNRAT----DAGYWKATG
KDRD-----VV---------THRPQ-AH--------------------------------
----L----V------GMKKTL------VFYR------------GR-AP---KG------
---EKTNWIMHE-YRLE-T----------DPTNHFAAQQPHR------------------
------------SK-------------------------------------------H-D
----EWVVCRV-----FQK-------------------------MA--------------
------------------------------------------------------------
------------------------------------------------------------
------------------------------------------------------------
------------------------------------------------------------
---------------GN-------------------------------------------
--------------------KKLFMY----------------------------------
AD----------------------------------------------------------
------------------------------------------------------------
------------------------------------------------------------
---------------------------------------LP-------------------
------------------------------------------------------------
--------------------------------------------------------YQ--
--------V---------------------------------------------------
------------------------------------------------------------
----------------------------------------TD-S---------H-----S
AL--PG----------------------------PP----------HR------------
-------------DS---------------------------------------------
------------------------------------------------------------
------------------------------------------------------------
------------------------------------------------------------
------------------------------------------------------------
------------------------------------------------------------
------------------------------------------------------------
-------------------SP---------------------------------------
--------------------N-------P-T-VT--------------DD----------
-------GD--------------------C--D--------------------TCTGN--
------------------------------------------------------------
------------------------------------------------------------
------------------------------------------------------------
------------------------------------------------------------
------------------------------------------------------------
------------------------------------------------------------
------------------------------------------------------------
------------------------------------------------------------
------------------------------------------------------------
------------------------------------------------------------
------------------------------------------------------------
------------------------------------------------------------
------------------------------------------------------------
------------------------------------------------------------
------------------------------------------------------------
------------------------------------------------------------
-----------------N----E-----------------------P-------------
---------------C----Y---------------------------------------
------------------------------------------------------------
------------------------------------------------------------
---------------------NC-------------------------------------
------------------
>gnl|onekp|ZYCD_scaffold_2004762_Selaginella_acanthonota
------------------------------------------------------------
------------------------------------------------------------
--------------------------L-PPGFR---FHPTDE----------------EL
I-----V-CYLMKK-------------------VDN-NNY-T-V--R-AIGDV-DLNKSE
PWE-LP---------------------------------------------------DKA
KM--G-EK---E-----WYFFTLRDRKYP---------TGMRTNRAT----EAGYWKATG
KDRD-----IT---------R-SGT-NQ--------------------------------
----L----V------GAKKTL------VFYR------------GR-AP---KG------
---LKTNWIMHE-YRLE-G----------E-----AALLHHNSSSS------------SR
-----IG---MASK-------------------------------------------D-S
----EWVVCRI-----FQK-------------------------SH--------------
------------------------------------------------------------
------------------------------------------------------------
------------------------------------------------------------
------------------------------------------------------------
---------------GG-------------------------------------------
--------------------GK--------------------------------------
------------------------------------------------------------
------------------------------------------------------------
------------------------------------------------------------
------------------------------------------------------------
------------------------------------------------------------
------------------------------------------------------------
------------------------------------------------------------
------------------------------------------------------------
------------------------------------------------------------
------------------------------------------------------------
------------------------------------------------------------
------------------------------------------------------------
------------------------------------------------------------
------------------------------------------------------------
------------------------------------------------------------
------------------------------------------------------------
------------------------------------------------------------
------------------------------------------------------------
------------------------------------------------------------
------------------------------------------------------------
------------------------------------------------------------
------------------------------------------------------------
------------------------------------------------------------
------------------------------------------------------------
------------------------------------------------------------
------------------------------------------------------------
------------------------------------------------------------
------------------------------------------------------------
------------------------------------------------------------
------------------------------------------------------------
------------------------------------------------------------
------------------------------------------------------------
------------------------------------------------------------
------------------------------------------------------------
------------------------------------------------------------
------------------------------------------------------------
------------------------------------------------------------
------------------------------------------------------------
------------------------------------------------------------
------------------------------------------------------------
------------------------------------------------------------
------------------
>AT5G07680
------------------------------------------------------------
-----------------M------------------------ETFGVFHK----------
-----------EDDEQM--------DL-PPGFR---FHPTDE----------------EL
I-----T-HYLHKK-------------------VLD-LGF-S-A--K-AIGEV-DLNKAE
PWE-LP---------------------------------------------------YKA
KI--G-EK---E-----WYFFCVRDRKYP---------TGLRTNRAT----QAGYWKATG
KDKE-----IF---------R---G-KS--------------------------------
----L----V------GMKKTL------VFYR------------GR-AP---KG------
---QKTNWVMHE-YRLD-G----------K-------LSAHNLP----------------
-----------KTA-------------------------------------------K-N
----EWVICRV-----FHK-------------------------TA--------------
------------------------------------------------------------
------------------------------------------------------------
------------------------------------------------------------
------------------------------------------------------------
---------------GG-------------------------------------------
--------------------KKI-------------------------------------
------------------------------------------------------------
------------------------------------------------------------
------------------------------------------------------------
---------------------------------------PI-------------------
------------------------------------------------------------
--------------------------------------------------------ST--
--------L---------------------------------------------------
------------------------------------------------------------
----------------------------------------IR-I---------G-----S
YG--TG----------------------------------------SS------------
------------------------------------------------------------
------------------------------------------------------------
------------------------------------------------------------
------------------------------------------------------------
------------------------------------------------------------
------------------------------------------------------------
------------------------------------------------------------
-------------------LP--------------P-L----------------------
----T---------------D-------S-S-P---------------------------
-------------------------------YN--------------------DKTKTE-
P---V-----------------------------YVP-----------------CFSN--
------------------------------------------------------------
------QA--ETRGTI----------------------------------------L---
----------------------------NCFSN----------------------P----
---------------------------SLS-SIQP-------------DFLQMIPLY---
------------------------------------------------------------
-------------------------------------------------Q--PQSLN-I-
-----------------------------------------------------------S
E-------------------------------------S-S-------------------
------------------------------------------------------------
------------------------------------------------------------
------------------------------------------------------------
------N-----PVL------------------T--------------------------
---QE-------------------------------------------------------
-----------------QSV--------LQAMME--------------------------
---------NNR--R-Q------------------------------------------N
F----------------K----T-----------------------L-------------
---------------S----IS-----------QE-T------------GV-S-------
--------------------------NTDNSSVFE-------FGRKRFDHQ---------
-EVPSPSSG-----PVD-------------------------------------------
--------------------LEPF------------WNY---------------------
------------------
>AT5G61430
------------------------------------------------------------
-----------------M------------------------ETFCGFQK----------
-----------E-EEQM--------DL-PPGFR---FHPTDE----------------EL
I-----T-HYLHKK-------------------VLD-TSF-S-A--K-AIGEV-DLNKSE
PWE-LP---------------------------------------------------WMA
KM--G-EK---E-----WYFFCVRDRKYP---------TGLRTNRAT----EAGYWKATG
KDKE-----IY---------R---G-KS--------------------------------
----L----V------GMKKTL------VFYR------------GR-AP---KG------
---QKTNWVMHE-YRLE-G----------K-------FSAHNLP----------------
-----------KTA-------------------------------------------K-N
----EWVICRV-----FQK-------------------------SA--------------
------------------------------------------------------------
------------------------------------------------------------
------------------------------------------------------------
------------------------------------------------------------
---------------GG-------------------------------------------
--------------------KKI-------------------------------------
------------------------------------------------------------
------------------------------------------------------------
------------------------------------------------------------
---------------------------------------PI-------------------
------------------------------------------------------------
--------------------------------------------------------SS--
--------L---------------------------------------------------
------------------------------------------------------------
----------------------------------------IR-I---------G-----S
LG--TD---------------------------FNP----------SL------------
------------------------------------------------------------
------------------------------------------------------------
------------------------------------------------------------
------------------------------------------------------------
------------------------------------------------------------
------------------------------------------------------------
------------------------------------------------------------
-------------------LP--------------S-L----------------------
----T---------------D-------S-S-P---------------------------
-------------------------------YN--------------------DKTKTE-
P---V-----------------------------YVP-----------------CFSN--
------------------------------------------------------------
------QT-DQNQGTT----------------------------------------L---
----------------------------NCFSS----------------------P----
---------------------------VLN-SIQA-------------DIFHRIPLY---
------------------------------------------------------------
-------------------------------------------------Q--TQSLQ-V-
-----------------------------------------------------------S
M-------------------------------------NLQ-------------------
------------------------------------------------------------
------------------------------------------------------------
------------------------------------------------------------
------S-----PVL------------------T--------------------------
---QE-------------------------------------------------------
-----------------HSV--------LHAMIE--------------------------
---------NNR--R-Q------------------------------------------S
L----------------K----T-----------------------M-------------
---------------S----VS-----------QE-T------------GV-ST------
------------------------DMNTDISSDFE-------FGKRRFDSQ---------
-EDPSSSTG-----PVD-------------------------------------------
--------------------LEPF------------WNY---------------------
------------------
>AT3G29035
------------------------------------------------------------
-----------------MD------------YKV--------SRSGEIVE----------
--------GEVEDSEKI--------DL-PPGFR---FHPTDE----------------EL
I-----T-HYLRPK-------------------VVN-SFF-S-A--I-AIGEV-DLNKVE
PWD-LP---------------------------------------------------WKA
KL--G-EK---E-----WYFFCVRDRKYP---------TGLRTNRAT----KAGYWKATG
KDKE-----IF---------K---G-KS--------------------------------
----L----V------GMKKTL------VFYK------------GR-AP---KG------
---VKTNWVMHE-YRLE-G----------K-------FAIDNLS----------------
-----------KTA-------------------------------------------K-N
----ECVISRV-----FHT-------------------------RT--------------
------------------------------------------------------------
------------------------------------------------------------
------------------------------------------------------------
------------------------------------------------------------
--------------DGT-------------------------------------------
--------------------KEHMSV----------------------------------
------------------------------------------------------------
------------------------------------------------------------
------------------------------------------------------------
------------------------------------------------------------
------------------------------------------------------------
------------------------------------------------------------
------------------------------------------------------------
------------------------------------------------------------
------------------------------------------------------------
------------------------------------------------------------
------------------------------------------------------------
------------------------------------------------------------
------------------------------------------------------------
------------------------------------------------------------
------------------------------------------------------------
------------------------------------------------------------
------------------------------------------------------------
------------------GLP--------------P-L----------------------
----M---------------D-------S-S-PYL-------------------------
-----------------------------------------------------KSRGQD-
S---LAG-TTLG----------------GLLS--HVT-----------------YFSD--
------------------------------------------------------------
------QT-TDDK-----------------------------------------------
----------------------------SLVAD----------------------F----
---------------------------KTT-MFG--------------------------
------------------------------------------------------------
----------------------------------------------------SGSTN-F-
-----------------------------------------------------------L
P-------------------------------------NIG-----------------SL
------------------------------------------------------------
------------------------------------------------------------
------------------------------------------------------LD----
-----FD-----PLF------------------L--------------------------
---QN-------------------------------------------------------
----------------NSSV--------LKMLLD--------------------------
---------NEE--T-Q-F-KK-NLH-------------------------NSGS-SESE
L----------------T----A-----------------------S-------------
---------------S----WQ-----------GH-N------------SY-G-------
------------------------------------------------------------
------STG-----PVN-------------------------------------------
--------------------LDCV------------WKF---------------------
------------------
>AT5G39610
------------------------------------------------------------
-----------------MD------------YEA--------SR---IVE----------
---------MVEDEEHI--------DL-PPGFR---FHPTDE----------------EL
I-----T-HYLKPK-------------------VFN-TFF-S-A--T-AIGEV-DLNKIE
PWD-LP---------------------------------------------------WKA
KM--G-EK---E-----WYFFCVRDRKYP---------TGLRTNRAT----EAGYWKATG
KDKE-----IF---------K---G-KS--------------------------------
----L----V------GMKKTL------VFYK------------GR-AP---KG------
---VKTNWVMHE-YRLE-G----------K-------YCIENLP----------------
-----------QTA-------------------------------------------K-N
----EWVICRV-----FQK-------------------------RA--------------
------------------------------------------------------------
------------------------------------------------------------
------------------------------------------------------------
------------------------------------------------------------
--------------DGT-------------------------------------------
--------------------KVPMSM----------------------------------
L-----------------------------------------------------------
------------------------------------------------------------
------------------------------------------------------------
------------------------------------------------------------
------------------------------------------------------------
------------------------------------------------------------
------------------------------------------------------------
------------------------------------------------------------
------------------------------------------------------------
----------------------------------DP----------HI------------
-------------NR---------------------------------------------
------------------------------------------------------------
------------------------------------------------------------
------------------------------------------------------------
------------------M-----------------------------------------
------------------------------------------------------------
------------------------------------------------------------
------------E-P-A-GLP--------------S-L----------------------
----M---------------D-------C-S-Q---------------------------
---------------------------------------------------------RD-
S---FTG-SS---------------------S--HVT-----------------CFSD--
------------------------------------------------------------
------QE-TEDK-----------------------------------------------
----------------------------RLVHE----------------------S----
---------------------------KD-------------------------------
------------------------------------------------------------
------------------------------------------------------------
------------------------------------------------------------
--------------------------------------GFG-----------------SL
------------------------------------------------------------
------------------------------------------------------------
------------------------------------------------------FY----
-----SD-----PLF------------------L--------------------------
---QD-------------------------------------------------------
----------------NYSL--------MKLLLD--------------------------
---------GQE--T-Q-F-----------------------------------------
-----------------S----G-----------------------K-------------
---------------P----FD-----------GR-D------------SS-G-------
------------------------------------------------------------
------TE--------E-------------------------------------------
--------------------LDCV------------WNF---------------------
------------------
>AT3G15170
------------------------------------------------------------
-----------------MDVDVFNGWG-RP------------------------------
-----------RFEDES--------LM-PPGFR---FHPTDE----------------EL
I-----T-YYLLKK-------------------VLD-SNF-S-C--A-AISQV-DLNKSE
PWE-LP---------------------------------------------------EKA
KM--G-EK---E-----WYFFTLRDRKYP---------TGLRTNRAT----EAGYWKATG
KDRE-----IK---------S-SKT-KS--------------------------------
----L----L------GMKKTL------VFYK------------GR-AP---KG------
---EKSCWVMHE-YRLD-G----------K-------FSYHYIS----------------
-----------SSA-------------------------------------------K-D
----EWVLCKV-----CLK-------------------------SGV-------------
------------------------------------------------------------
------------------------------------------------------------
------------------------------------------------------------
------------------------------------------------------------
---------------VS-------------------------------------------
--------------------RETNLI----------------------------------
SSSSS-------------------------------------------------------
------------------------------------------------------------
------------------------------------------------------------
------------------------------------------------------------
------------------------------------------------------------
------------------------------------------------------------
------------------------------------------------------------
------------------------------------------------------------
-----------------------------------------------------------S
AV--TG---------------------------EFS----------SA------------
-------------GS---------------------------------------------
------------------------------------------------------------
------------------------------------------------------------
------------------------------------------------------------
------------------------------------------------------------
------------------------------------------------------------
------------------------------------------------------------
------------------AIA--------------P-I----------------------
----I---------------N-------T-F-AT--------------------------
------------------------------------------------------------
-------------------------------E--HVS-----------------CFSN--
------------------------------------------------------------
------NS-AAHTDAS----------------------------------------F---
----------------------------HTFLP----------------------A----
---------------------------PPP-SLPPRQPRHVGD---GVAFGQFLDLG---
------------------------------------------------------------
-------------------------------------------------S--SGQID-F-
-----------------------------------------------------------D
A-------------------------------------AAA-----------------AF
FP----------------------------------------------------------
---------------------------------------N-LP-------SLPPTVLP--
----P----------------------------------------------P--------
------------------------------------------------------------
------------------------------------------------------------
------------------------------------------------------------
------------------------------------------------------------
----------------------------------------------P-------------
---------------S----FA-----------MY-G------------GG-SP------
------------------------------------------------------------
------------------------------------------------------------
--------------------AVSV------------WPFTL-------------------
------------------
>AT3G04060
------------------------------------------------------------
--------------------------------MV--------EEGGVVVN----------
---------QGGDQEVV--------DL-PPGFR---FHPTDE----------------EI
I-----T-HYLKEK-------------------VFN-IRF-T-A--A-AIGQA-DLNKNE
PWD-LP---------------------------------------------------KIA
KM--G-EK---E-----FYFFCQRDRKYP---------TGMRTNRAT----VSGYWKATG
KDKE-----IF---------R--GK-GC--------------------------------
----L----V------GMKKTL------VFYT------------GR-AP---KG------
---EKTNWVMHE-YRLD-G----------K-------YSYHNLP----------------
-----------KTA-------------------------------------------R-D
----EWVVCRV-----FHK-------------------------NA--------------
------------------------------------------------------------
------------------------------------------------------------
------------------------------------------------------------
------------------------------------------------------------
------------------------------------------------------------
------------------------------------------------------------
------------------------------------------------------------
------------------------------------------------------------
------------------------------------------------------------
---------------------------------------PS-------------------
------------------------------------------------------------
--------------------------------------------------------TT--
--------I---------------------------------------------------
------------------------------------------------------------
----------------------------------------TT-T---------K-----Q
L----------------------------------S----------RI------------
-------------DSLDN------------------------------------------
------------------------------------------------------------
------------------------------------------------------------
------------------------------------------I-----------------
---------D------HLL-----------------------------------------
------------------------------------------------------------
------------------------------------------------------------
------------D-F-S-SLP--------------P-L----------------------
----I---------------D-------P-G-FLG-------------------------
------------------------------------------------------------
-------------------------------Q--PGP-----------------SFSG--
----A-------------------------------------------------------
---R--QQ-HDLK-----------------------------------------------
----------------------------PVLHH----------------------P----
---------------------------TTA-PVDN---------------------T---
------------------------------------------------------------
-------------------------------------------------YLPTQALN-F-
------------------------------------------------------------
------------------------------------------------------------
------------------------------------------------------------
------------------------------------------------------------
------------------------------------------------------------
------------------------------------------------------------
------------------------------------------------------------
---------------PYHSV--------HNSGSDFGYGAG-------------------S
G--------NNN--K-G-M-IKL------------------------------------E
H----------------S----L-----------------------V-------------
---------------S----VS-----------QE-T------------GL-SS------
------------------------DVNT----------------------T---------
-ATPEISSY-----PMMMNP------------AMMDGSKS-------------AC-----
---------------D---GLDDLI-----F-----WEDLY---------T-S-------
------------------
>AT5G18270
------------------------------------------------------------
-----------------M-------------AVV--------VEEGVVLN----------
---------HGG-EELV--------DL-PPGFR---FHPTDE----------------EI
I-----T-CYLKEK-------------------VLN-SRF-T-A--V-AMGEA-DLNKCE
PWD-LP---------------------------------------------------KRA
KM--G-EK---E-----FYFFCQRDRKYP---------TGMRTNRAT----ESGYWKATG
KDKE-----IF---------K--GK-GC--------------------------------
----L----V------GMKKTL------VFYR------------GR-AP---KG------
---EKTNWVMHE-YRLE-G----------K-------YSYYNLP----------------
-----------KSA-------------------------------------------R-D
----EWVVCRV-----FHK-------------------------NN--------------
------------------------------------------------------------
------------------------------------------------------------
------------------------------------------------------------
------------------------------------------------------------
------------------------------------------------------------
------------------------------------------------------------
------------------------------------------------------------
------------------------------------------------------------
------------------------------------------------------------
---------------------------------------PS-------------------
------------------------------------------------------------
--------------------------------------------------------TT--
--------T---------------------------------------------------
------------------------------------------------------------
----------------------------------------QP-M---------T-----R
IP--VE---------------------------DFT----------RM------------
-------------DSLEN------------------------------------------
------------------------------------------------------------
------------------------------------------------------------
------------------------------------------I-----------------
---------D------HLL-----------------------------------------
------------------------------------------------------------
------------------------------------------------------------
------------D-F-S-SLP--------------P-L----------------------
----I---------------D-------P-S-FMS-------------------------
------------------------------------------------------------
-------------------------------Q--T-------------------------
------------------------------------------------------------
------EQ-PNFK-----------------------------------------------
----------------------------PI--N----------------------P----
---------------------------PTY-DISS-------------------------
------------------------------------------------------------
---------------------------------------------------PIQPHH-F-
-----------------------------------------------------------N
------------------------------------------------------------
------------------------------------------------------------
------------------------------------------------------------
------------------------------------------------------------
------------------------------------------------------------
------------------------------------------------------------
---------------SYQSI--------FNH-QVFGSASG-------------------S
TY-------NNN--N-E-M-IKM------------------------------------E
Q----------------S----L-----------------------V-------------
---------------S----VS-----------QE-T------------CL-SS------
------------------------DVNAN--------------------MT---------
-TTTEVSSG-----PVMKQEMG--------MMGMVNGSKS----------YEDLC-----
---------------D---LRGDL------------WDF---------------------
------------------
>gnl|onekp|KMNX_scaffold_2037930_Nucleotaenium_eifelense
------------------------------------------------------------
------------------------------------------------------------
--------------------------L-PPGYR---FHPNDD----------------EL
V-----S-YYLARK-------------------VSG-KPI-R-G--D-CIQEL-KLYECE
PWE-LP---------------------------------------------------DQC
LL--N-DN---E-----WYFFSCRDKKYT---------NGSRTNRAT----RGGYWKATG
KDRP-----VK---------K--HS-GS--------------------------------
----V----I------GMKKTL------VFYE------------GR-AP---SG------
---KRTDWVMHE-YRMS-D----------N------------------------------
------D---KTAN-------------------------------------------K-D
----DYVLCRV-----YNK-------------------------KV--------------
------------------------------------------------------------
------------------------------------------------------------
------------------------------------------------------------
------------------------------------------------------------
------------------------------------------------------------
------------------------------------------------------------
------------------------------------------------------------
------------------------------------------------------------
------------------------------------------------------------
------------------------------------------------------------
------------------------------------------------------------
------------------------------------------------------------
------------------------------------------------------------
------------------------------------------------------------
------------------------------------------------------------
------------------------------------------------------------
------------------------------------------------------------
------------------------------------------------------------
------------------------------------------------------------
------------------------------------------------------------
------------------------------------------------------------
------------------------------------------------------------
------------------------------------------------------------
----------------Q-KLP--------------K-L----------------------
------------------------------------------------------------
------------------------------------------------------------
-------------------------------D--ESG-----------------SVSD--
------------------------------------------------------------
------------------------------------------------------------
------------------------------------------------------------
------------------------------------------------------------
------------------------------------------------------------
------------------------------------------------------------
------------------------------------------------------------
------------------------------------------------------------
------------------------------------------------------------
------------------------------------------------------------
------------------------------------------------------------
------E-----E-----------------------------------------------
------------------------------------------------------------
------------------------------------------------------------
------------------------------------------------------------
------------------------------------------------------------
------------------------------------------------------------
------------------------------------------------------------
------------------------------------------------------------
------------------------------------------------------------
------------------
>gnl|onekp|KEYW_scaffold_2005971_Gonatozygon_kinahanii
------------------------------------------------------------
-----------------MA-----------------------------------------
---------------QL--------DL-PPGFR---FHPNDS----------------EL
V-----G-YYLKRK-------------------LEG-GEI-P-G--N-VIREI-NLLEYE
PWD-LP---------------------------------------------------DFS
LL--E-EG---E-----WYFFCPRDRKYP---------HGQRTNRAT----EKGYWKATG
KDKA-----IR---------A--KK-RQ--------------------------------
---------I------GMKKTL------VFYN------------GR-AP---HG------
---VRSNWVMHE-YRLE-E-----------------------------------------
------E---GHPS-------------------------------------------Q-D
----SFVLCRV-----YNK-------------------------SI--------------
------------------------------------------------------------
------------------------------------------------------------
------------------------------------------------------------
------------------------------------------------------------
------------------------------------------------------------
------------------------------------------------------------
------------------------------------------------------------
------------------------------------------------------------
------------------------------------------------------------
------------------------------------------------------------
------------------------------------------------------------
------------------------------------------------------------
------------------------------------------------------------
------------------------------------------------------------
------------------------------------------------------------
------------------------------------------------------------
------------------------------------------------------------
------------------------------------------------------------
------------------------------------------------------------
------------------------------------------------------------
------------------------------------------------------------
------------------------------------------------------------
------------------------------------------------------------
----------------P-ADA--------------A-E----------------------
------------------------------------------------------------
------------------------------------------------------------
-------------------------------D--HDT-----------------AVSH--
------------------------------------------------------------
------------------------------------------------------------
------------------------------------------------------------
------------------------------------------------------------
------------------------------------------------------------
------------------------------------------------------------
------------------------------------------------------------
------------------------------------------------------------
------------------------------------------------------------
------------------------------------------------------------
------------------------------------------------------------
------I-----PVP------------------Q--------------------------
------------------------------------------------------------
------------------------------------------------------------
------------------------------------------------------------
------------------------------------------------------------
------------------------------------------------------------
------------------------------------------------------------
------------------------------------------------------------
------------------------------------------------------------
------------------
>gnl|onekp|ZPKK_scaffold_2004391_Aruncus_dioicus
------------------------------------------------------------
------------------------------------------------------------
-------------------------SL-APGFR---FHPTDE----------------EL
V-----W-YYLKRK-------------------VSG-MNF-K-V--D-PISVV-DIYKTE
PWD-LP---------------------------------------------------GKS
KL--K-SRD-SE-----WYFFSFLDKKYG---------NSARTNRAT----EKGYWKTTG
KDRQ-----VQ---------H---N-SR--------------------------------
----V----V------GMKKTL------VFHS------------GR-AP---KG------
---ARTNWVMHE-YRLL-E----------R------------------------------
------S---GLEQ-------------------------------------------K-D
----PYVLCRI-----FQK-------------------------SG--------------
------------------------------------------------------------
------------------------------------------------------------
------------------------------------------------------------
------------------------------------------------------------
--------------TGP-------------------------------------------
--------------------KN--------------------------------------
------------------------------------------------------------
------------------------------------------------------------
------------------------------------------------------------
------------------------------------------------------------
------------------------------------------------------------
------------------------------------------------------------
------------------------------------------------------------
------------------------------------------------------------
------------------------------------------------------------
----------------------------------GE----------HH------------
-------------GAELI------------------------------------------
------------------------------------------------------------
------------------------------------------------------------
------------------------------------------E-----------------
---------E------EWD-----------------------------------------
------------------------------------------------------------
------------------------------------------------------------
------------D-D-D-EVP--------------S-V----------------------
----P---------------G-------G-E-AVA-------------------------
------------------------------------------------------------
-------------------------------N--EVV-----------------TVNQ--
----G------------------------------------------------------P
RVEA--ND-VDDDGSY--------------------------------------------
------------------------------------------------------------
------------------------------------------------------------
------------------------------------------------------------
----------------------------------------------------IESFD-L-
-----------------------------------------------------------D
Q-------------------------------------SLD-----------------TG
------------------------------------------------------------
----------------------------------------------------NPTGIP--
----T----------------------------------------------AIPYE----
-----SA-----PPL------------------N--------------------------
---FYY------------------------------------------------------
------------------------------------------------------------
---------GET--S-N-Y-IEN------------------------------------S
G----------------D----L-----------------------V-------------
---------------E----DD-----------AE-A------------AI-GT------
------------------------GQNSE-------------------------------
------------------------------------------------------------
-------------------YYDGQK-----F-----FEL---------------------
------------------
>AT1G56010
------------------------------------------------------------
-----------------METE----------EEM--------KESSISMV----------
---------------EA--------KL-PPGFR---FHPKDD----------------EL
V-----C-DYLMRR-------------------SLH-NNH-RPP--L-VLIQV-DLNKCE
PWD-IP---------------------------------------------------KMA
CV--G-GK---D-----WYFYSQRDRKYA---------TGLRTNRAT----ATGYWKATG
KDRT-----IL------------RK-GK--------------------------------
----L----V------GMRKTL------VFYQ------------GR-AP---RG------
---RKTDWVMHE-FRLQ-G----------S----------HHPPN---------------
-----HS---LSSP-------------------------------------------K-E
----DWVLCRV-----FHK-------------------------NT--------------
-------------EGVI-------------------------------------------
------------------------------------------------------------
------------------------------------------------------------
------------------------------------------------------------
------------CRDNM-------------------------------------------
--------------------GSCFDE----------------------------------
TASAS-------------------------------------------------------
------------------------------------------------------------
------------------------------------------------------------
------------------------------------------------------------
------------------------------------------------------------
------------------------------------------------------------
------------------------------------------------------------
------------------------------------------------------------
------------------------------------------------------------
------------------------------------------------------------
------------------------------------------------------------
------------------------------------------------------------
------------------------------------------------------------
------------------------------------------------------------
------------------------------------------------------------
------------------------------------------------------------
------------------------------------------------------------
-------------------LP--------------P-L----------------------
----M---------------D-------P-Y-INF-------------------------
-----------------------------------------------------DQEPSS-
Y---LSD-DHHY----------------IINE--HVP-----------------CFS---
----N-------LSQ---------------------------------------------
------NQ-TLNS-----------------------------------------------
----------------------------NLTNS----------------------V----
---------------------------SEL-KIPCKNP----------------------
------------------------------------------------------------
------------------------------------------------------------
------------------------------------------------------------
------------------------------------------------------------
------------------------------------------------------------
------------------------------------------------------------
------------------------------------------------------------
------N-----PLF------------------T--------------------------
---GGSA------S----------A-TLTG------------------------------
LDSFCS---------SDQMV--------LRALLS--------------------------
----------------Q-L-TKIDG----------------------------------S
L----------------G----P-----------------------K-------------
---------------E----SQ-----------SY-G------------EG-SS------
------------------------ESLLTD------------------------------
-------------------------------IGIPSTV----------------------
------------------------------------WNC---------------------
------------------
>AT3G12977
------------------------------------------------------------
-----------------ME-E----------TEK--------NKGSISMV----------
---------------EA--------NL-PPGFR---FHPRDD----------------EL
V-----C-DYLMRR-------------------TVR-SLY-Q-P--V-VLIDV-DLNKCE
PWD-IP---------------------------------------------------QTA
RV--G-GK---E-----WYFYSQKDRKYA---------TGYRTNRAT----ATGYWKATG
KDRA-----IQ------------RN-GG--------------------------------
----L----V------GMRKTL------VFYR------------GR-SP---KG------
---RKTDWVMHE-FRLQ-G----------K--------LLHHSPN---------------
------------SL-------------------------------------------E-E
----EWVLCRV-----FHK-------------------------NS--------------
-------------NGAD-------------------------------------------
------------------------------------------------------------
------------------------------------------------------------
------------------------------------------------------------
------------IDDIT-------------------------------------------
--------------------RSCSDA----------------------------------
TASA--------------------------------------------------------
------------------------------------------------------------
------------------------------------------------------------
------------------------------------------------------------
------------------------------------------------------------
------------------------------------------------------------
------------------------------------------------------------
------------------------------------------------------------
------------------------------------------------------------
------------------------------------------------------------
------------------------------------------------------------
------------------------------------------------------------
------------------------------------------------------------
------------------------------------------------------------
------------------------------------------------------------
------------------------------------------------------------
------------------------------------------------------------
-------------------------------------F----------------------
----M---------------D-------S-Y-INF-------------------------
------------------------------------------------------------
--------DHHH----------------IINQ--HVP-----------------CFSN--
----N-------LSH---------------------------------------------
------NQ-TNQS-----------------------------------------------
----------------------------GLIS----------------------------
-----------------------------------KNS----------------------
------------------------------------------------------------
------------------------------------------------------------
------------------------------------------------------------
------------------------------------------------------------
------------------------------------------------------------
------------------------------------------------------------
------------------------------------------------------------
------S-----PLF------------------N--------------------------
---A--------------------------------------------------------
-----S---------PDQMI--------LRTLLS--------------------------
----------------Q-L-TK--------------------------------------
-----------------K----V-----------------------E-------------
---------------E----SQ-----------SR-G------------DG-SS------
------------------------ESQLTD------------------------------
-------------------------------IGIPSHA----------------------
------------------------------------WNY---------------------
------------------
>AT1G33280
------------------------------------------------------------
------------------MSSS--------------------------------------
---------------NG--------GV-PPGFR---FHPTDE----------------EL
L-----H-YYLKKK-------------------ISY-EKF-E-M--E-VIKEV-DLNKIE
PWD-LQ---------------------------------------------------DRC
KI--G-STPQNE-----WYFFSHKDRKYP---------TGSRTNRAT----HSGFWKATG
RDKC-----IR------------NS-YK--------------------------------
----K----I------GMRKTL------VFYK------------GR-AP---HG------
---QKTDWIMHE-YRIE-D----------T------------------------------
-----ED----DPC-------------------------------------------E-D
----GWVVCRV-----FKK-------------------------KNL-------------
-----------F----------K-------------------------------------
------------------------------------------------------------
------------------------------------------------------------
------------------------------------------------------------
---V--------GNDVG-------------------------------------------
--------------------SNI-------------------------------------
------------------------------------------------------------
------------------------------------------------------------
------------------------------------------------------------
----------------------------------------S-------------------
------------------------------------------------------------
--------------------------------------------------------NN--
--------R---------------------------------------------------
------------------------------------------------------------
----------------------------------------LE-A---------R-----S
FI--RR---------------------------ESP----------YQ------------
-------------GISMFELNK--------------------------------------
------------------------------------------------------------
------------------------------------------------------------
------------------------------------------P-----------------
---------E------EIS-----------------------------------------
------------------------------------------------------------
------------------------------------------------------------
----------V-H-Q-Y-PQP--------------P-M----------------------
----F---------------Q-------P-------------------------------
--------------------------------H--------------------HKPLSI-
G---YDY-SLAL----------------LPRE--SE------------------------
------------------------------------------------------------
---Y--QQ-ACQP-----------------------------------------------
------------------------------------------------------------
------------------------------------------------------------
------------------------------------------------------------
-----------------------------------------------------SGVE-V-
-----------------------------------------------------------G
T-------------------------------------CKA-----------------VS
----------------------------------------E-------------------
----------------------W-G-----------------------------------
------------------------------------------------------IV----
-----NC-----NMV------------------S--------------------------
---HEDS------S----------R-----------------------------------
-----------------------------------AMRFE-------------------D
DG-------NNT--S-S-T-VQ------------------------------------PP
S----------------N----L-----------------------L-------------
---------------S----LR-----------GE-N------------GF---------
------------------------------------------------------------
------------------------------------------------------------
------------------------------------LGLF--------------------
------------------
>AT4G10350
------------------------------------------------------------
-----------------MGSSS--------------------------------------
---------------NG--------GV-PPGFR---FHPTDE----------------EL
L-----H-YYLKKK-------------------ISY-QKF-E-M--E-VIREV-DLNKLE
PWD-LQ---------------------------------------------------ERC
KI--G-STPQNE-----WYFFSHKDRKYP---------TGSRTNRAT----HAGFWKATG
RDKC-----IR------------NS-YK--------------------------------
----K----I------GMRKTL------VFYK------------GR-AP---HG------
---QKTDWIMHE-YRLE-D----------A------------------------------
-----DDP-QANPS-------------------------------------------E-D
----GWVVCRV-----FMK-------------------------KNL-------------
-----------F----------K-------------------------------------
------------------------------------------------------------
------------------------------------------------------------
------------------------------------------------------------
---V--------VNEGS-------------------------------------------
--------------------SSINSL----------------------------------
DQHNH-------------------------------------------------------
------------------------------------------------------------
----------------------------DA------------------------------
--------------------------------------SNN-------------------
------------------------------------------------------------
--------------------------------------------------------NH--
--------A---------------------------------------------------
------------------------------------------------------------
----------------------------------------LQ-A---------R-----S
FM--HR---------------------------DSP----------YQ-LVRN-------
------------HGAMTFELNK--------------------------------------
------------------------------------------------------------
------------------------------------------------------------
------------------------------------------P-----------------
----------------DLA-----------------------------------------
------------------------------------------------------------
------------------------------------------------------------
----------L-H-Q-Y---P--------------P-I----------------------
----F-------------------------------------------------------
-----------------------------------------------------HKPPSL-
G---FDY-SSG-----------------LARD--SES-----------------AASE--
----G-------------------------------------------------------
-LQY--QQ-ACEP-----------------------------------------------
------------------------------------------------------------
------------------------------------------------------------
------------------------------------------------------------
------------------------------------------------------GLD-V-
-----------------------------------------------------------G
T-------------------------------------CET-----------------VA
SHNHQ-------------------------------QGLGE-------------------
----------------------W-A--------------M-MD-------R---------
------------------------------------------------------LV----
-----TC-----HM-------------------G--------------------------
---NEDS------S----------R-----------------------------------
-----------------------------------GITYE-------------------D
GN-------NNS--S-S-V-VQP----------------------------------VPA
T----------------N----Q-----------------------L-------------
---------------T----LR-----------SE-M------------DF---------
------------------------------------------------------------
------------------------------------------------------------
------------------------------------WGYSK-------------------
------------------
>AT1G33060
--------------------------------------------MNQIKNK---TLPEM-
---------TTEQALLSME-----------------------------------------
-------------------------AL-PLGFR---FRPTDE----------------EL
I-----N-HYLRLK-------------------ING-RDL-E-V--R-VIPEI-DVCKWE
PWD-LP---------------------------------------------------GLS
VI--K-TDD-QE-----WFFFCPRDRKYP---------SGHRSNRAT----DIGYWKATG
KDRT-----IK------------SK-KM--------------------------------
----I----I------GMKKTL------VFYR------------GR-AP---RG------
---ERTNWIMHE-YRAT-D----------K----------------------------EL
-----DG---TGPG-------------------------------------------Q-N
----PYVLCRL-----FHK-------------------------PSD-------------
-----------SCDPAH-----CE---------------E--------------------
------------------------------------------------------------
--------------------------I-EKV-----------------------------
--N---------FT-----PT-------------------------------------TT
TRCS--------PDDTS-------------------------------------------
--------------------SEMVQE----------------------------------
TATSGVHA----------------------------------------------------
----LD--------RSDDTER-----------CLSDK-GNN-------------------
----------------------------DV------------------------------
--------------------------------------KPD-------------------
------------------------------------------------------------
--------------------------------------------------------VS--
--------V---------------------------------------------------
------------------------------------------------------------
----------------------------------------IN-N---------T-----S
VN--HA---------------------------ETS----------RA-KDRN-------
-----------LGKTLV---EE------------------------N---------PL--
-----------------LR-D---------------------------VPTLHGPILSEK
SY-Y------------PGQ-----------------SSIG-FATS---------------
-----------------------------------------HM-----------------
---------D------SMY-----------------------------------------
----------------------------------------S-----S-------------
--DFGNCDYGLHFQDGASE-----------------------------------------
------------Q-D-A-SLT--------------D-V----------------------
----L---------------D-------E-V-FHN------------HN-----------
-------------------------------ES--------------------SNDRKD-
F---VLP-NMMHWPGNTRLLSTEYP----FLK--DSV-----------------AFVD--
----G---------------------------------------------------SAEV
SGSQ--QF-VPDILAS-RW--------VS--------------------------EQ---
----------------------------NVDSK----------------------E----
---------------------------AVE-ILSSTGSSRTLTPLHNNVFGQYASSS---
------------------------------------------------------------
-------------------------------------------------YAAIDPFN-Y-
-----------------------------------------------------------N
V-------------------------------------NQP-----------------EQ
SSFEQSHVDRNIS--------------PSNIFEFKARSREN-------------------
----------------------Q-R--------------D-LD-------SVVDQGTA--
----PRRIRL---------------------------------Q----IEQPL-------
------T-----PVT------------------N--------------------------
---KKER------D----------A-DNY-------------------------------
--EEED---------EVQSA--------MSKVVEEEPANL-------------------S
AQ-------GTA--Q-R-R-IRLQTRLRKP--------------LITLNNTKRNS-NGRE
G----------------E----A-----------------------S-------------
---------------H----RK-----------CE-M------------QE-KE------
------------------------DISSSS--------------SWQKQKK---------
-SLVQFSSV-----VIIVAVI----------V-VLVEI----------------------
------------------------------------WKESR---------D-AK-----C
-S-FLFHQLDSFKGMFT-
>gnl|onekp|MROH_scaffold_2003301_Thelypteris_acuminata
------------------------------------------------------------
------------------------------------------------------------
--------------------------L-PPGFR---FHPTDQ----------------EL
V-----L-YYLKRK-------------------ICR-LKM-E-L--D-IIAEI-DLYEFE
PWD-LH---------------------------------------------------EVS
CL--Q-TKD-LL-----WYFFCPKMRKYP---------KGTRENRAT----PIGRWKPSG
KDRP-----VF------------SG-SR--------------------------------
----L----V------GTRKCL------IYYD------------RR-AK---KE------
---ERTDWVMHE-FRLS-D----------D----------------------------EV
-----QR---LKPK-------------------------------------------Q-N
----DFVLSRV-----FKK-----------------------------------------
------------------------------------------------------------
------------------------------------------------------------
------------------------------------------------------------
------------------------------------------------------------
------------------------------------------------------------
------------------------------------------------------------
------------------------------------------------------------
------------------------------------------------------------
------------------------------------------------------------
------------------------------------------------------------
------------------------------------------------------------
------------------------------------------------------------
------------------------------------------------------------
------------------------------------------------------------
------------------------------------------------------------
------------------------------------------------------------
------------------------------------------------------------
------------------------------------------------------------
------------------------------------------------------------
------------------------------------------------------------
------------------------------------------------------------
------------------------------------------------------------
------------------------------------------------------------
------------------------------------------------------------
------------------------------------------------------------
------------------------------------------------------------
------------------------------------------------------------
------------------------------------------------------------
------------------------------------------------------------
------------------------------------------------------------
---------------------------------SGRGSKR----------GQL-------
------------------------------------------------------------
----------------------------------------------------------Y-
-----------------------------------------------------------G
V-----------------------------------------------------------
------------------------------------------------------------
------------------------------------------------------------
------------------------------------------------------------
------------------------------------------------------------
----------------------------L-------------------------------
--MEDE---------EVES-----------------------------------------
------------------------------------------------------------
------------------------------------------------------------
------------------------------------------------------------
------------------------------------------------------------
------------------------------------------------------------
------------------------------------------------------------
------------------
>AT4G35580
------------------------------------------------------------
------------MGAVSME-----------------------------------------
-------------------------SL-PLGFR---FRPTDE----------------EL
V-----N-HYLRLK-------------------ING-RHS-D-V--R-VIPDI-DVCKWE
PWD-LP---------------------------------------------------ALS
VI--K-TDD-PE-----WFFFCPRDRKYP---------NGHRSNRAT----DSGYWKATG
KDRS-----IK------------SK-KT--------------------------------
----L----I------GMKKTL------VFYR------------GR-AP---KG------
---ERTNWIMHE-YRPT-L----------K----------------------------DL
-----DG---TSPG-------------------------------------------Q-S
----PYVLCRL-----FHK-------------------------PDD-------------
-----------RVNGVK-----SD---------------E--------------------
------------------------------------------------------------
--------------------------A---------------------------------
-------------A-----FT-------------------------------------AS
NKYS--------PDDTS-------------------------------------------
--------------------SDLVQE----------------------------------
TPSSDAAV----------------------------------------------------
----EK--------PSDYSGG-----------C---------------------------
------------------------------------------------------------
------------------------------------------------------------
------------------------------------------------------------
------------------------------------------------------------
------------------------------------------------------------
------------------------------------------------------------
------------------------------------------------------------
-G--YA---------------------------HSN----------ST-AD---------
-------------GTMIEAPEE------------------------N---------LW--
-----------------LSCD---------------------------LEDQKAPLPC--
------------------------------------------------------------
------------------------------------------M-----------------
---------D------SIY-----------------------------------------
----------------------------------------A-----G-------------
--DFSYDEIGFQFQDGTSE-----------------------------------------
------------P-D-V-SLT--------------E-L----------------------
----L---------------E-------E-V-FNN------------PDD----------
-------FS--------------------CEES--------------------ISRENP-
A---VSP-NGIF--SSAKMLQSAAPE-DAFFN--DFM-----------------AFTD--
----T---------------------------------------------------DAEM
A-QL--QY-GSEGGAS-GW--------PS--------------------------DT---
----------------------------NSYYS----------------------D----
---------------------------LVQ-Q------------------EQM-------
------------------------------------------------------------
-------------------------------------------------------IN-H-
-----------------------------------------------------------N
T-----------------------------------------------------------
--------ENNLT--------------EGRGIKIRARQPQN-------------------
------------------------R--------------Q-ST-------GLINQGIA--
----PRRIRL---------------------------------Q----LQ----------
--------------S------------------N--------------------------
---SE-----------------------V-------------------------------
--KERE---------EVNEG--------HTVIPEAKEAAA-------------------K
YS-------EKS--G-S-L-VKPQIKLRA------------------------------R
G----------------T----I-----------------------G-------------
---------------Q----VK-----------GE-R------------FA-DD------
------------------------EVQVQS--------------RKRRGGK---------
-RWKVVATV-------MVAVM----------VGVGMGI----------------------
------------------------------------WRTLV---------S-S-------
------------------
>AT2G46770
------------------------------------------------------------
------------MMSKSMSISV-NG-----------------------------------
---------------QS--------QV-PPGFR---FHPTEE----------------EL
L-----Q-YYLRKK-------------------VNS-IEI-D-L--D-VIRDV-DLNKLE
PWD-IQ---------------------------------------------------EMC
KI--G-TTPQND-----WYFFSHKDKKYP---------TGTRTNRAT----AAGFWKATG
RDKI-----IY------------SN-GR--------------------------------
----R----I------GMRKTL------VFYK------------GR-AP---HG------
---QKSDWIMHE-YRLD-D----------N--II----SPEDVTVH------------EV
-----VSIIGEASQ-------------------------------------------D-E
----GWVVCRI-----FKK-------------------------KN--------------
------------------------------------------------------------
------------------------------------------------------------
------------------------------------------------------------
------------------------------------------------------------
---------------LH-------------------------------------------
--------------------KTLNSP----------------------------------
VGGASLSG----------------------------------------------------
----GG--------DTPK------------------------------------------
------------------------------------------------------------
------------------------------------------------------------
------------------------------------------------------------
------------------------------------------------------------
------------------------------------------------------------
------------------------------------------------------------
------------------------------------------------------------
----------------------------------TT----------SS-QIFN-------
------------EDTLDQFLEL--------------------------------------
------------------------------------------------------------
-----------------------------------------MGRS---------------
-----------------------------------------CK-----------------
---------E------ELN-----------------------------------------
------------------------------------------------------------
-------------------------L---------------------------D------
------------P-F-M-KLP--------------N-L----------------------
----E---------------S-------P-N-SQA-------------------------
------------------------------------------------------------
-------------INNCHVSS---PD-TNHNI--HVS-----------------NVVD--
----T-------------------------------------------------------
------------------------------------------------------------
------------------------------------------------------------
------------------------------------------------------------
------------------------------------------------------------
------------------------------------------------------------
------------------------------------------------------------
------------------------------------------------------------
------------------------------------SFVTS-------------------
----------------------W-A--------------A-LD-------R---------
------------------------------------------------------LV----
-----AS-----QLN------------------G--------------------------
---PTSY------S----------I-TAV-------------------------------
--NESHVGHDHLALPSVRSP--------YPSL----------------------------
---------NRS--A-S-Y---------------------------------HAG-LTQE
-----------------Y----T-----------------------P-------------
---------------E----ME--------------------------------------
------------------------------------------------------------
-----------------------------------------------------L------
------------------------------------WNTTT---------S-SLSS---S
-P-GPFCHVSNGSG----
>AT3G61910
------------------------------------------------------------
-----------------MNISV-NG-----------------------------------
---------------QS--------QV-PPGFR---FHPTEE----------------EL
L-----K-YYLRKK-------------------ISN-IKI-D-L--D-VIPDI-DLNKLE
PWD-IQ---------------------------------------------------EMC
KI--G-TTPQND-----WYFYSHKDKKYP---------TGTRTNRAT----TVGFWKATG
RDKT-----IY------------TN-GD--------------------------------
----R----I------GMRKTL------VFYK------------GR-AP---HG------
---QKSDWIMHE-YRLD-E----------S--VLISSCGDHDVNV-------------ET
-----CDVIG---S-------------------------------------------D-E
----GWVVCRV-----FKK-------------------------NN--------------
------------------------------------------------------------
------------------------------------------------------------
------------------------------------------------------------
------------------------------------------------------------
---------------LC-------------------------------------------
--------------------KNMISS----------------------------------
SPASSV------------------------------------------------------
-----------------K------------------------------------------
------------------------------------------------------------
------------------------------------------------------------
------------------------------------------------------------
------------------------------------------------------------
------------------------------------------------------------
------------------------------------------------------------
------------------------------------------------------------
----------------------------------TP----------S----FN-------
------------EETIEQLLEV--------------------------------------
------------------------------------------------------------
-----------------------------------------MGQS---------------
-----------------------------------------CK-----------------
---------G------EIV-----------------------------------------
------------------------------------------------------------
-------------------------L---------------------------D------
------------P-F-L-KLP--------------N-L----------------------
----E---------------C-------H-N-NTT-------------------------
------------------------------------------------------------
-------------ITSYQWLI---DD-QVNNC--HVS-----------------KVMD--
----P-------------------------------------------------------
------------------------------------------------------------
------------------------------------------------------------
------------------------------------------------------------
------------------------------------------------------------
------------------------------------------------------------
------------------------------------------------------------
------------------------------------------------------------
------------------------------------SFITS-------------------
----------------------W-A--------------A-LD-------R---------
------------------------------------------------------LV----
-----AS-----QLN------------------G--------------------------
---PNSY------S----------I-PAV-------------------------------
--NETS-----------QSP--------YHGL----------------------------
---------NRS--G-C-----------------------------------NTG-LTPD
Y----------------Y----I-----------------------P-------------
---------------E----ID--------------------------------------
------------------------------------------------------------
-----------------------------------------------------L------
------------------------------------WNEAD---------F-ARTT----
------CHLLNGSG----
>AT1G32770
------------------------------------------------------------
-----------------MADNKV-------------------------------------
---------NLSINGQS--------KV-PPGFR---FHPTEE----------------EL
L-----H-YYLRKK-------------------VNS-QKI-D-L--D-VIREV-DLNKLE
PWD-IQ---------------------------------------------------EEC
RI--G-STPQND-----WYFFSHKDKKYP---------TGTRTNRAT----VAGFWKATG
RDKI-----IC------------SC-VR--------------------------------
----R----I------GLRKTL------VFYK------------GR-AP---HG------
---QKSDWIMHE-YRLD-D----------TP----MSNGYADVVT---------------
-----EDP--MSYN-------------------------------------------E-E
----GWVVCRV-----FRK-------------------------KN--------------
------------------------------------------------------------
------------------------------------------------------------
--------------------------Y-QKI-----------------------------
--D---------DC-----PK-------------------------------------IT
LSSL--------PDDTE-------------------------------------------
--------------------EEKGPT----------------------------------
FHNTQ-------------------------------------------------------
-----------------NVTG-----------LDHVL-LYM-------------------
----------------------------DR------------------------------
--------------------------------------TGS-------------------
------------------------------------------------------------
--------------------------------------------------------NI--
--------C---------------------------------------------------
------------------------------------------------------------
----------------------------------------MP-E---------S-----Q
TT--TQ------------------------------------------------------
------------------------------------------------------------
------------------------------------------------------------
------------------------------------------------------------
-----------------------------------------HQ-----------------
---------D------DVL-----------------------------------------
------------------------------------------------------------
------------------------------------------------------------
--------------F-M-QLP--------------S-L----------------------
----E---------------T-------P-K-SES-------------------------
------------------------------------------------------------
------------------------P-----------------------------------
------------------------------------------------------------
------------------------------------------------------------
------------------------------------------------------------
-----------------------------------------------------VDQS---
------------------------------------------------------------
-------------------------------------------------FLTPSKLD-F-
-----------------------------------------------------------S
P-------------------------------------VQE-----------------KI
TE---------------------------------RPVCSN-------------------
----------------------W-A--------------S-LD-------R---------
------------------------------------------------------LV----
-----AW-----QLN------------------N--------------------------
---GHHN------P----------C-HRK-------------------------------
--SFDE---------EEENG--------DTMMQRWDLHW---------------------
---------NND--D-N-V-----------------------------------------
------------------------------------------------------------
------------------------------------------------------------
------------------------------------------------------------
----------------------------------------------------DL------
------------------------------------WSSFT---------E-SSSSL---
---DPLLHLSV-------
>AT1G71930
------------------------------------------------------------
-----------------MDNIM--------------------------------------
---------------QS--------SM-PPGFR---FHPTEE----------------EL
V-----G-YYLDRK-------------------INS-MKS-A-L--D-VIVEI-DLYKME
PWD-IQ---------------------------------------------------ARC
KL--G-YEEQNE-----WYFFSHKDRKYP---------TGTRTNRAT----AAGFWKATG
RDKA-----VL------------SK-NS--------------------------------
----V----I------GMRKTL------VYYK------------GR-AP---NG------
---RKSDWIMHE-YRLQ-N----------S--EL--------------------------
----------APVQ-------------------------------------------E-E
----GWVVCRA-----FRK-------------------------PI--------------
------------------------------------------------------------
------------------------------------------------------------
------------------------------------------------------------
----------------------------------------------------------PN
QRPL--------GYEPW-------------------------------------------
--------------------QNQLYH----------------------------------
VESSN-------------------------------------------------------
------------------------------------------------------------
----------------------------NY------------------------------
--------------------------------------SSS-------------------
------------------------------------------------------------
--------------------------------------------------------VT--
--------M---------------------------------------------------
------------------------------------------------------------
----------------------------------------NT-S---------H-----H
IG--AS---------------------------SSS----------HN------------
------------LNQMLMSNNH-----------------------YN---------PN--
------------------------------------------------------------
--------------------------------------------N---------------
-----------------------------------------TS-----------------
---------S------SMH-----------------------------------------
-----------------------Q------------------------------------
------------------------------------------------------------
----------Y-G-N-I-ELP--------------Q-L----------------------
----D---------------S-------P-S-LSP-------------------------
------------------------------------------------------------
------------------------SL-GTNKD--QNE-----------------SFEQ--
----E-------------------------------------------------------
------------------------------------------------------------
------------------------------------------------------------
------------------------------------------------------------
------------------------------------------------------------
------------------------------------------------------------
------------------------------------------------------------
------------------------------------------------------------
--------------------------------EEKSFNCVD-------------------
----------------------W-R--------------T-LD-------T---------
------------------------------------------------------LL----
-----ET-----QVI------------------H--------------------------
---PHNP------N----------I-LMF-------------------------------
---------------ETQSY----------------------------------------
---------NPA--P-S-F-PSMH----------------------------------QS
Y----------------N----E-----------------------V-------------
---------------E----AN-----------IH-H------------SL-GC------
------------------------FPDS--------------------------------
------------------------------------------------------------
------------------------------------------------------------
------------------
>AT1G79580
------------------------------------------------------------
-----------------MEIGSSS------------------------------------
---------TVAGGGQL--------SV-PPGFR---FHPTEE----------------EL
L-----Y-YYLKKK-------------------VSY-EPI-D-L--D-VIREV-DLNKLE
PWE-LK---------------------------------------------------EKC
RI--G-SGPQNE-----WYFFSHKDKKYP---------TGTRTNRAT----AAGFWKATG
RDKS-----IH-----------LNS-SK--------------------------------
----K----I------GLRKTL------VFYT------------GR-AP---HG------
---QKTEWIMHE-YRLD-D----------S------------------------------
-----EN----EIQ-------------------------------------------E-D
----GWVVCRV-----FKK-------------------------KNH-------------
-----------F-RGFH-----QE---------------Q--------------------
------------------------------------------------------------
--------------------------E-QDH-----------------------------
--H-------------------------------------------------------HH
HQYI--------STNND-------------------------------------------
--------------------HDHHHH----------------------------------
IDSNS-------------------------------------------------------
------------------------------------------------------------
------------------------------------------------------------
---------------------------------------NN-------------------
------------------------------------------------------------
--------------------------------------------------------HS--
--------P---------------------------------------------------
------------------------------------------------------------
----------------------------------------LI-L---------H-----P
LD--HH---------------------------HHH----------HH-I----------
------------GRQIHMPLHE--------------------------------------
------------------------------------------------------------
------------------------------------------------------------
-----------------------------------------FA-----------------
---------N------TLS-----------------------------------------
------------------------------------------------------------
------------------------------------------------------------
----------H-G-S-M-HLP--------------Q-L----------------------
----F---------------S-------P-D-SAA-------------------------
------------------------------------------------------------
------------------------AA-AAAAA--SAQ-----------------PFVS--
----P-------------------------------------------------------
------------------------------------------------------------
------------------------------------------------------------
--------------------------------------------I---------------
------------------------------------------------------------
---------------------------------------------------NTTDIE-C-
-----------------------------------------------------------S
Q-------------------------------------NLL-----------------RL
TSN--------------------------------NNYGGD-------------------
----------------------W-S--------------F-LD-------KL--------
------------------------------------------------------LT----
-----TG-----NMN------------------Q--------------------------
---QQQQ-----------------------------------------------------
---------------QVQNH--------QAKCFG-------------------------D
LS-------NND--N-N-D-QADHL-----------------------------------
------------------------------------------------------------
------------------------------------------------------------
-------------------------------------------------GN---------
-NNGGSSSS-----PVNQRFP---------------------------------------
------------------------------------FHYLG---------N-DANLL-KF
-P-K--------------
>gnl|onekp|MFIN_scaffold_2014245_Pistia_stratioides
------------------------------------------------------------
------------------------------------------------------------
---------------KS--------AW-PPGFR---FHPTDE----------------EI
V-----L-YYLKRR-------------------NCG-RRI-Q-H--E-MVAVV-DVYKCE
PWE-LP---------------------------------------------------EKS
IL--Q-TGD-KQ-----WYFFSLRDRKYP---------NGGRSNRAT----KYGYWKATG
KDRN-----I------------SQN-AR--------------------------------
----T----V------GSKKTL------VFYR------------GR-AP---KG------
---ERTDWVMHE-YIMD-E----------Q----------------------------EL
-----MK---LRNV-------------------------------------------K-D
----SFALYKV-----FHK-------------------------GG--------------
-------------PGPR-----NG---------------EQY------------------
-----------------GAPF-------------------------Q-EE-----D----
--------------------WTD---E-DPV-----------------------------
--D---------DD----------------------------------------------
---V--------SNSID-------------------------------------------
--------------------QENALT----------------------------------
LPSCERVI----------------------------------------------------
----VT--------QEN-VHV---------------------------------------
------------------------------------------------------------
------------------------------------------------------------
------------------------------------------------------------
------------------------------------------------------------
----------------------------------PEGV-----D-----E----------
-------------------------------------L-----------E----------
-----------------------------------KFLLQLE-D---------D-----T
GT--DH---------------------------MQP----------NQ-P----------
------------TGFLSNMPEV--------------------------------------
--------------------D---------------------------GDA---EFSSDI
L-----------------------------------ESAL-VEAS---------------
-----------------------------------------SE-----------------
---------N------EMD-----------------------------------------
-----------------------N----------------W-----G-------------
--------------------YHESAA---------------------------RDSA---
----------L-Q-F-P-QCA--------------P-V----------------------
----A---------------S-------S-Q-FVEA-----------TSA----------
-------ASL------------------LDQDQ--------------------DSKLDD-
F---LEI-YDLG---------GSADM-VQASD--AVN----DD----------PRFPE--
----D-------GAFYDTFEDLI--------------------------------PAMVS
PGDI--YN-HDEMTVH-PY--------QVGF------------------------GA---
----------------------------TAIQH----------------------E----
---------------------------DAH-M----------------------------
------------------------------------------------------------
-------------------------------------------------TSGLWSYD-L-
-----------------------------------------------------------D
P-------------------------------------DIS-----------------SV
LRANQHI----------------------TAPSPSGSVVVG-------------------
----------------------S-S-----------------------------------
------------------------------------------------------------
-----MN-----HML------------------Q--------------------------
---VQQQ------D----------A-NVEG------------------------------
--ISDS---------WLSSV--------STMLIN-SVPTR-------------------P
AF-------ASE--N-E-F-VGRAL--------------------------GRVS-SFRM
G----------------R----A-----------------------L-------------
---------------S----GN-----------QE-T------------VR-DE------
------------------------GTSTRRREGRD-------------------------
-------------------------------SGLLFLS---------------FL-----
---------------V---LLGAI------F-----WVFTI---------G-SLI-----
------------------
>gnl|onekp|YMES_scaffold_2018911_Typhonium_blumei
------------------------------------------------------------
------------------------------------------------------------
-----------------------------------------E----------------EL
V-----L-FYLKRK-------------------ICG-RRI-R-L--E-MVAVV-DVYKCE
PWE-LP---------------------------------------------------EKS
IL--Q-TGD-KQ-----WYFFSPRDRKYP---------NGWRSNRAT----KSGYWKATG
KDRT-----I------------SQN-DR--------------------------------
----T----V------GMKKTL------VFYQ------------GR-AP---KG------
---ERTDWVMHE-YTMD-E----------Q----------------------------EL
-----MK---LRNV-------------------------------------------K-D
----CFGLYKV-----YQK-------------------------SG--------------
-------------PGPR-----NG---------------EQY------------------
-----------------GAPF-------------------------Q-EE-----E----
--------------------WTD---D-DPV-----------------------------
--D---------DN----------------------------------------------
---V--------TSPVD-------------------------------------------
--------------------KENAPM----------------------------------
MPPHENVF----------------------------------------------------
----AT--------PQNHVQG---------------------------------------
------------------------------------------------------------
------------------------------------------------------------
------------------------------------------------------------
------------------------------------------------------------
----------------------------------PPPM-----D-----E----------
-------------------------------------L-----------E----------
-----------------------------------MFLLQFE-N---------E-----S
GT--NQ---------------------------VQP----------NQ-Q----------
------------IGSVASVLEV--------------------------------------
--------------------D---------------------------ADT---EFSRHI
L-----------------------------------ESAL-IEAS---------------
-----------------------------------------SN-----------------
---------E------GLG-----------------------------------------
-----------------------V----------------C-----H-------------
--------------------HHESVA---------------------------RDSL---
----------F-Q-F-S-QHD--------------P-G----------------------
----E---------------S-------P-Q-VIEA-----------TSE----------
-------LSY------------------FGQGQ--------------------ESKLDD-
F---LEI-CDLG---------DHG---IQASG--DVN-----------------YFPE--
----D-------NVFFDSIGDFL--------------------------------PNTDL
SGAF--DT-REQVAIH-PY--------QGGF------------------------TA---
----------------------------NAIQH----------------------E----
---------------------------EAQ-M----------------------------
------------------------------------------------------------
-------------------------------------------------TSQLWSYD-V-
-----------------------------------------------------------N
P-------------------------------------DIS-----------------AV
LQTNLNA----------------------SAPPHSGTLVMG-------------------
----------------------S-S-----------------------------------
------------------------------------------------------------
-----MN-----QGQ------------------Q--------------------------
---MQDQ------G----------V-NVEG------------------------------
--TPHS---------WLSSV--------STMLIN-AVPTG-------------------P
AF-------ASE--N-E-F-VGRAL--------------------------GRVS-SFRA
G----------------R----A-----------------------L-------------
---------------A----RN-----------QE-T------------VR-GG------
------------------------GANVRRGEGHD-------------------------
-------------------------------NGLLFLS---------------FL-----
---------------V---ALGAI------F-----WVFTI---------G-ALI-----
------------------
>gnl|onekp|ROAP_scaffold_2004655_Illicium_parviflorum
------------------------------------------------------------
------------------------------------------------------------
--------------------------L-PVGFR---FRPTDE----------------EL
V-----I-HYLKDK-------------------ITG-RVS-K-I--E-VIAEL-DVCKFE
PWD-LP---------------------------------------------------RKS
II--K-NDD-PE-----WFFFSPRDRKYP---------NGKRSNRAT----ETGYWKATG
KDRK-----IK---------SSSPG-SE--------------------------------
----Q----I------GTKKTL------VFHR------------GR-AP---KG------
---ERTIWVIHE-YQAN-E----------N----------------------------AL
-----KD---TNGS-------------------------------------------K-D
----AFVLIRL-----FKK-----------------------------------------
------------------------------------------------------------
------------------------------------------------------------
------------------------------------------------------------
------------------------------------------------------------
------------------------------------------------------------
------------------------------------------------------------
------------------------------------------------------------
------------------------------------------------------------
------------------------------------------------------------
------------------------------------------------------------
------------------------------------------------------------
------------------------------------------------------------
------------------------------------------------------------
------------------------------------------------------------
----------------------------------------LE-D---------K-----T
EN--KN---------------------------VN-------------------------
------------------------------------------------------------
------------------------------------------------------------
-----------------------------------------IETR---------------
-----------------------------------------S------------------
------------------------------------------------------------
------------------------------------------------------------
------------------------------------------------------------
-------------------CD--------------I-V----------------------
----D---------------P-------S-G-LSPT-----------TSK----------
------------------------------------------------------------
------------------------------------------------------SFPE--
----D-------NLPTDT------------------------------------------
------------------------------------------------------------
-------------------------------------------------------E----
---------------------------EPT-L----------------------------
------------------------------------------------------------
-------------------------------------------------KNG--TLD-V-
-----------------------------------------------------------D
------------------------------------------------------------
------------------------------------------------------------
------------------------------------------------------------
------------------------------------------------------------
-----MA-----EGP------------------Q--------------------------
---LLPA------V----------T-NSE-------------------------------
------------------------------------------------------------
------------------------------------------------------------
------------------------------------------------------------
------------------------------------------------------------
------------------------------------------------------------
------------------------------------------------------------
------------------------------------------------------------
------------------
>gnl|onekp|FZJL_scaffold_2018185_Austrobaileya_scandens
------------------------------------------------------------
------------------------------------------------------------
----------------------------PVGVR---FHPTDE----------------EL
V-----L--ILRRK-------------------ICR-RGL-K-D--N-MIGDT-DVYKFE
PEE-LP---------------------------------------------------GES
LL--Q-TGD-RQ-----WFFFSPRDRKYP---------KGSRSNRAT----RSGYWKATG
KDRC-----I------------SQK-NR--------------------------------
----K----V------GVKKTL------VFHK------------GR-AP---TG------
---TRTNWVMHE-YTMN-E----------E----------------------------EL
-----SR---CKNA-------------------------------------------R-D
----CYALYKL-----YMA-----------------------------------------
--------------GPK-----NG---------------EQY------------------
-----------------GAPV-------------------------R-EG-----E----
--------------------WCE---E-DPI-----------------------------
--D---------D-----------------------------------------------
------------SNPTA-------------------------------------------
--------------------EEHSVL----------------------------------
EPTLQNSV----------------------------------------------------
----FS--------ASSTLQVDSPSVGNRGWSSEPLA-ERF-------------------
----------------------------DD------------------------------
--------------------------------------PPN-------------------
------------------------------------------------------------
--------------------------------------------------------ES--
--------VKNSAPAEHSVLEPAIQYNGESVGS-PFSF-----D-----E-PLL------
-----------------PLGS----------------L-----------E----------
-----------------------------------EV---LG-D---------I-----I
GE--SE---------------------------VN-----------KQ-A----------
------------SQALANEPKP--------------------------------------
--------------------D---------------------------GEEVNLGYPAGA
A-----------------------------------VTEC-IYTK---------------
-----------------------------------------QN-----------------
---------E------ALQ-----------------------------------------
-----------------------T----------------S-----N-------------
--D-----------------AHRSFQ---------------------------METR---
----------F-Q-F-P-EVT--------------P-G----------------------
----V---------------D-------S---IEPN-----------LSG----------
-------IG------------------------------------------------ED-
F---LEI-NDIP---------GAEPV-VLSDR--NIN-----------------SFPH--
---------------YTNVSLHD--------------------------------PNTNF
SGML--F--QEGTGTN-PY--------FHGF------------------------GG---
-------------------------------------------------------D----
---------------------------TPN-LLGYCLAADCGD----ENHDAVNSIN---
------------------------------------------------------------
-------------------------------------------------TTELWTYE-Q-
-----------------------------------------------------------R
P-------------------------------------NVF-----------------GS
PEPRNVL----------------------MGQPATGNIYAS-------------------
----------------------S-S--------------A-FG-------S---------
------------------------------------------------------EI----
-----AT-----QQL------------------Q--------------------------
---GRSQ------G----------N-DASG------------------------------
-----S---------WITSM--------LLGVLE-SVPTL-------------------P
AS-------ASE--S-A-L-INRAF--------------------------ERMS-SFGA
V----------------R----I-----------------------G-------------
---------------A----GN-----------MR-V------------AA-GA------
------------------------GAAGRRQGGR--------------------------
-------------------------------CAFLLVS---------------FF-----
---------------G---AALAI------L-----WVLMN---------G-KPVKS-FQ
-R-FL-------------
>AT1G77450
------------------------------------------------------------
------------------------------------------------------------
---------MMKSGADL--------QF-PPGFR---FHPTDE----------------EL
V-----L-MYLCRK-------------------CAS-QPI-P-A--P-IITEL-DLYRYD
PWD-LP---------------------------------------------------DMA
LY--G-EK---E-----WYFFSPRDRKYP---------NGSRPNRAA----GTGYWKATG
ADKP-----I-------------GR-PK--------------------------------
----P----V------GIKKAL------VFYS------------GK-PP---NG------
---EKTNWIMHE-YRL------------------------ADVDRSVR------------
-----KK---NSLR-------------------------------------------L-D
----DWVLCRI-----YNK-------------------------KG--------------
------------------------------------------------------------
------------------------------------------------------------
------------------------------------------------------------
------------------------------------------------------------
---------------VI-------------------------------------------
--------------------EKRRSD----------------------------------
------------------------------------------------------------
------------------------------------------------------------
------------------------------------------------------------
------------------------------------------------------------
------------------------------------------------------------
------------------------------------------------------------
------------------------------------------------------------
------------------------------------------------------------
------------------------------------------------------------
----IE---------------------------DGL----------KP------------
------------VTDT--------------------------------------------
------------------------------------------------------------
---------------------------------------C-PP-----------------
------------------------------------------------------------
------------------------------------------------------------
------------------------------------------------------------
------------------------------------------------------------
----------E-S-V-----A--------------R-L----------------------
--------------------------------ISGS------------------------
------------------------------------------------------------
-------------------------------E--QAV----S--------------P---
----E-------FT----------------------------------------------
------------------------------C-----------------------------
----------------------------SNGRL----------------------S----
---------------------------NA------------------------LDFP---
------------------------------------------------------------
-------------------------------------------------FNYV-DAI-A-
-----------------------------------------------------------D
----------------------------------------------------------NE
IVSRLL---------------------------------GG-------------------
------------------------------------------------------------
------------------------------------------------------------
------N-----QMW------------------S--------------------------
---T--------------------------------------------------------
------------------TL--------DPLVVR--------------------------
------------------------------------------------------------
------------------------------------------------------------
----------------------------------Q-G-----------------------
------------------------------------------------------------
---------------------------------------------------TF-------
------------------------------------------------------------
------------------
>AT1G01720
------------------------------------------------------------
------------------------------------------------------------
------------MSELL--------QL-PPGFR---FHPTDE----------------EL
V-----M-HYLCRK-------------------CAS-QSI-A-V--P-IIAEI-DLYKYD
PWE-LP---------------------------------------------------GLA
LY--G-EK---E-----WYFFSPRDRKYP---------NGSRPNRSA----GSGYWKATG
ADKP-----I-------------GL-PK--------------------------------
----P----V------GIKKAL------VFYA------------GK-AP---KG------
---EKTNWIMHE-YRL------------------------ADVDRSVR-----------K
-----KK---NSLR-------------------------------------------L-D
----DWVLCRI-----YNK-------------------------KG--------------
------------------------------------------------------------
------------------------------------------------------------
------------------------------------------------------------
------------------------------------------------------------
---------------AT-------------------------------------------
--------------------ERRGPP----------------------------------
PPVVYGD-----------------------------------------------------
------------------------------------------------------------
------------------------------------------------------------
------------------------------------------------------------
------------------------------------------------------------
------------------------------------------------------------
------------------------------------------------------------
------------------------------------------------------------
------------------------------------------------------------
EI--ME---------------------------EKP----------KV------------
------------TEMV--------------------------------------------
------------------------------------------------------------
---------------------------------------M-PPPP---------------
-----------------------------------------QQ-----------------
---------T------SE------------------------------------------
------------------------------------------------------------
------------F-----------AY---------------------------FDTS---
----------D-S-V-----P--------------K-L----------------------
----H---------------T-------T-D-SSCS------------------------
------------------------------------------------------------
-------------------------------E--QVV----S--------------P---
----E-------FTS---------------------------------------------
--EV--QS-EPKWK----D--------WSAV-----------------------------
----------------------------SNDN-----------------------N----
---------------------------NT------------------------LDFG---
------------------------------------------------------------
-------------------------------------------------FNYI-DAT-V-
-----------------------------------------------------------D
----------------------------------------------------------NA
-----F---------------------------------GG-------------------
----------------------G-G--------------S--------------------
------------------------------------------------------------
-----SN-----QMF------------------P--------------------------
---L--------------------------------------------------------
------------------Q---------DMFMYM--------------------------
------------------------------------------------------------
------------------------------------------------------------
----------------------------------Q-K-----------------------
------------------------------------------------------------
---------------------------------------------------PY-------
------------------------------------------------------------
------------------
>gnl|onekp|XOOE_scaffold_2001545_Desmanthus_illinoensis
------------------------------------------------------------
------------------------------------------------------------
-------------SADL--------QL-PPGFR---FHPTDE----------------EL
V-----M-HYLCRK-------------------CAS-QQI-A-V--P-IIAEI-DLYKYD
PWD-LP---------------------------------------------------GLA
LY--G-KK---E-----WYFFSPRDRKYP---------NGSRPNRAAGTGYGTGYWKATG
ADKP-----I-------------GH-PK--------------------------------
----P----V------GIKKAL------VFYA------------GK-AP---KG------
---EKTNWIMHE-YRL------------------------ADVDRSAR------------
-----KK---NSL-----------------------------------------------
------------------------------------------------------------
------------------------------------------------------------
------------------------------------------------------------
------------------------------------------------------------
------------------------------------------------------------
------------------------------------------------------------
------------------------------------------------------------
------------------------------------------------------------
------------------------------------------------------------
------------------------------------------------------------
------------------------------------------------------------
------------------------------------------------------------
------------------------------------------------------------
------------------------------------------------------------
------------------------------------------------------------
------------------------------------------------------------
------------------------------------------------------------
------------------------------------------------------------
------------------------------------------------------------
------------------------------------------------------------
------------------------------------------------------------
------------------------------------------------------------
------------------------------------------------------------
------------------------------------------------------------
------------------------------------------------------------
------------------------------------------------------------
------------------------------------------------------------
------------------------------------------------------------
------------------------------------------------------------
------------------------------------------------------------
------------------------------------------------------------
------------------------------------------------------------
------------------------------------------------------------
------------------------------------------------------------
------------------------------------------------------------
------------------------------------------------------------
------------------------------------------------------------
------------------------------------------------------------
------------------------------------------------------------
------------------------------------------------------------
------------------------------------------------------------
------------------------------------------------------------
------------------------------------------------------------
------------------------------------------------------------
------------------------------------------------------------
------------------------------------------------------------
------------------------------------------------------------
------------------------------------------------------------
------------------
>AT5G08790
------------------------------------------------------------
------------------------------------------------------------
------------MKSEL--------NL-PAGFR---FHPTDE----------------EL
V-----K-FYLCRK-------------------CAS-EQI-S-A--P-VIAEI-DLYKFN
PWE-LP---------------------------------------------------EMS
LY--G-EK---E-----WYFFSPRDRKYP---------NGSRPNRAA----GTGYWKATG
ADKP-----I-------------GK-PK--------------------------------
----T----L------GIKKAL------VFYA------------GK-AP---KG------
---IKTNWIMHE-YRL------------------------ANVDRSASV----------N
-----KK---NNLR-------------------------------------------L-D
----DWVLCRI-----YNK-------------------------KG--------------
------------------------------------------------------------
------------------------------------------------------------
------------------------------------------------------------
------------------------------------------------------------
---------------TM-------------------------------------------
--------------------EKYFP-----------------------------------
------------------------------------------------------------
------------------------------------------------------------
------------------------------------------------------------
------------------------------------------------------------
------------------------------------------------------------
------------------------------------------------------------
------------------------------------------------------------
------------------------------------------------------------
------------------------------------------------------------
----AD---------------------------EKP----------RT------------
------------TTMA--------------------------------------------
------------------------------------------------------------
------------------------------------------------------------
-----------------------------------------EQ-----------------
---------S------S-------------------------------------------
------------------------------------------------------------
------------------------SP---------------------------FDTS---
----------D-S-T----YP--------------T-L----------------------
----Q---------------E-------D-D-SSSSG-----------------------
------------------------------------------------------------
-----------------------------GHG--HVV----S--------------P---
----D-------VL----------------------------------------------
--EV--QS-EPKW-----------------------------------------------
------------------------------GEL----------------------E----
---------------------------DA------------------------LE-----
------------------------------------------------------------
--------------------------------------------------------A-F-
-----------------------------------------------------------D
----------------------------------------------------------TS
----MF---------------------------------G--------------------
------------------------------------------------------------
------------------------------------------------------------
------S-----SME------------------L--------------------------
---L--------------------------------------------------------
------------------QP--------DAFVPQ--------------------------
-F-------LYQ----S-D-YFTS-F-------------------------QDP------
------------------------------------------------------------
---------------------P-----------EQ-K-----------------------
------------------------------------------------------------
---------------------------------------------------PFLN-----
------------------------------------WSFAP---------Q-G-------
------------------
>AT5G63790
------------------------------------------------------------
--------------------MDFALFSSISIFEI--------NHKDPPIRRFIK-TQNRI
LSTRKQQGTFPKMKAEL--------NL-PAGFR---FHPTDE----------------EL
V-----K-FYLCRR-------------------CAS-EPI-N-V--P-VIAEI-DLYKFN
PWE-LP---------------------------------------------------EMA
LY--G-EK---E-----WYFFSHRDRKYP---------NGSRPNRAA----GTGYWKATG
ADKP-----I-------------GK-PK--------------------------------
----T----L------GIKKAL------VFYA------------GK-AP---KG------
---IKTNWIMHE-YRL------------------------ANVDRSAST----------N
-----KK---NNLR-------------------------------------------L-D
----DWVLCRI-----YNK-------------------------KG--------------
------------------------------------------------------------
------------------------------------------------------------
------------------------------------------------------------
------------------------------------------------------------
---------------TM-------------------------------------------
--------------------EKYLPA----------------------------------
------------------------------------------------------------
------------------------------------------------------------
------------------------------------------------------------
------------------------------------------------------------
------------------------------------------------------------
------------------------------------------------------------
------------------------------------------------------------
------------------------------------------------------------
------------------------------------------------------------
----AA---------------------------EKP----------T-------------
------------------------------------------------------------
------------------------------------------------------------
------------------------------------------------------------
------------------------------------------------------------
------------------------------------------------------------
------------------------------------------------------------
------------------------------------------------------------
--------------------E--------------K-M----------------------
----S---------------T-------S-D-SRCS------------------------
------------------------------------------------------------
-------------------------------S--HVI----S--------------P---
----D-------VTCSD-------------------------------------------
NWEV--ES-EPKW-----------------------------------------------
------------------------------INL----------------------E----
---------------------------DA------------------------LE-A---
------------------------------------------------------------
-------------------------------------------------FND--------
-----------------------------------------------------------D
----------------------------------------------------------TS
----MF------------------------------------------------------
------------------------------------------------------------
------------------------------------------------------------
------S-----SIG------------------L--------------------------
---L--------------------------------------------------------
------------------QN--------DAFVPQ--------------------------
-F-------QYQ--S-S-D-FVDS-F-------------------------QDP------
------------------------------------------------------------
---------------------F-----------EQ-K-----------------------
------------------------------------------------------------
---------------------------------------------------PFLN-----
------------------------------------WNFAP---------Q-G-------
------------------
>gnl|onekp|BPSG_scaffold_2090858_Scouleria_aquatica
------------------------------------------------------------
----------------------------MVILAP--------NSGGP-------------
-------------VSQL--------QL-PPGFR---FHPTDE----------------EL
V-----L-HYLCRK-------------------AES-QVF-A-I--P-VIAEI-DLYKFD
PWD-LP---------------------------------------------------GKA
IF--G-ER---E-----WYFFSPRDRKYP---------NGARPNRAA----ASGYWKATG
TDKP-----IH-------TSVG-GI-RK--------------------------------
---------I------GVKKAL------VFYK------------GR-AP---KG------
---VKTNWIMHE-YRL-----------------------AEGVCAAVHN----------H
-----RK---GSLR-------------------------------------------L-D
----DWVLCRI-----YKK-------------------------ST--------------
------------------------------------------------------------
------------------------------------------------------------
------------------------------------------------------------
------------------------------------------------------------
---------------SA-------------------------------------------
--------------------QRTG------------------------------------
------------------------------------------------------------
------------------------------------------------------------
------------------------------------------------------------
------------------------------------------------------------
------------------------------------------------------------
------------------------------------------------------------
------------------------------------------------------------
------------------------------------------------------------
------------------------------------------------------------
------------------------------------------------------------
------------------------------------------------------------
------------------------------------------------------------
------------------------------------------------------------
------------------------------------------------------------
------------------------------------------------------------
------------------------------------------------------------
------------------------------------------------------------
-------------------------------------K----------------------
----E---------------R-------D-S-SSCV------------------------
------------------------------------------------------------
-------------------------------E--EV------------------------
------------------------------------------------------------
------------------------------------------------------------
------------------------------------------------------------
------------------------------------------------------------
------------------------------------------------------------
------------------------------------------------------------
------------------------------------------------------------
------------------------------------------------------------
------------------------------------------------------------
------------------------------------------------------------
------------------------------------------------------------
------------------------------------------------------------
------------------------------------------------------------
------------------------------------------------------------
------------------------------------------------------------
------------------------------------------------------------
------------------------------------------------------------
------------------------------------------------------------
------------------------------------------------------------
------------------------------------------------------------
------------------
>gnl|onekp|ENQF_scaffold_2001603_Lycopodium_annotinum
------------------------------------------------------------
------------------------------------------------------------
----------------L--------QL-PPGFR---FHPTDE----------------EL
V-----V-HYLSRK-------------------ATS-RPF-P-I--P-IIAEV-DLYKFD
PWD-LP---------------------------------------------------EKA
LF--G-ER---E-----WYFFSPRDRKYP---------NGARPNRAA----ASGYWKATG
TDKP-----IS-------SDAR-GY-HK--------------------------------
---------V------GVKKAL------VFYE------------GR-AP---KG------
---VKTNWIMHE-YRLI----------------------GDASSKPSNA----------R
-----RK---GSLR-------------------------------------------L-D
----DWVLCRI-----YKK-------------------------SR--------------
------------------------------------------------------------
------------------------------------------------------------
------------------------------------------------------------
------------------------------------------------------------
---------------SS-------------------------------------------
--------------------QAKM-A----------------------------------
A-----------------------------------------------------------
------------------------------------------------------------
------------------------------------------------------------
------------------------------------------------------------
------------------------------------------------------------
------------------------------------------------------------
------------------------------------------------------------
------------------------------------------------------------
------------------------------------------------------------
------------------------------------------------------------
------------------------------------------------------------
------------------------------------------------------------
------------------------------------------------------------
------------------------------------------------------------
------------------------------------------------------------
------------------------------------------------------------
------------------------------------------------------------
--------------------P--------------K-M----------------------
----E---------------A-------E-E-ESCL------------------------
------------------------------------------------------------
-------------------------------E--DVL----A------------SLP---
----D-------ID----------------------------------------------
------------------------------------------------------------
------------------------------------------------------------
------------------------------------------------------------
------------------------------------------------------------
------------------------------------------------------------
-----------------------------------------------------------D
----------------------------------------------------------SK
LCLPRI---------------------------------GS-------------------
----------------------F-------------------------------------
------------------------------------------------------------
------N-----ALV---------------------------------------------
------------------------------------------------------------
------------------------------------------------------------
------------------------------------------------------------
------------------------------------------------------------
------------------------------------------------------------
------------------------------------------------------------
------------------------------------------------------------
------------------------------------------------------------
------------------
>gnl|onekp|GKAG_scaffold_2019532_Huperzia_lucidula
------------------------------------------------------------
------------------------------------------------------------
----------------L--------QL-PPGFR---FHPTDE----------------EL
V-----E-HYLSRK-------------------ATS-HPF-P-I--P-IIAEV-DLYKFD
PWD-LP---------------------------------------------------EKA
LF--G-EK---E-----WYFFSPRDRKYP---------NGARPNRAA----ASGYWKATG
TDKP-----IS-------SDAAGGF-RK--------------------------------
---------V------GVKKAL------VFYK------------GR-AP---KG------
---VKTNWIMHE-YRLI----------------------GDNINKPPST----------R
-----RK---GSLR-------------------------------------------L-D
----DWVLCRI-----YKK-------------------------SK--------------
------------------------------------------------------------
------------------------------------------------------------
------------------------------------------------------------
------------------------------------------------------------
---I-----------ST-------------------------------------------
--------------------QTKLFA----------------------------------
A-----------------------------------------------------------
------------------------------------------------------------
------------------------------------------------------------
------------------------------------------------------------
------------------------------------------------------------
------------------------------------------------------------
------------------------------------------------------------
------------------------------------------------------------
------------------------------------------------------------
------------------------------------------------------------
------------------------------------------------------------
------------------------------------------------------------
------------------------------------------------------------
------------------------------------------------------------
------------------------------------------------------------
------------------------------------------------------------
------------------------------------------------------------
--------------------P--------------K-M----------------------
----E---------------A-------E-E-ESCL------------------------
------------------------------------------------------------
-------------------------------E--EVL----A------------SLP---
----D-------ID----------------------------------------------
------------------------------------------------------------
------------------------------------------------------------
------------------------------------------------------------
------------------------------------------------------------
------------------------------------------------------------
-----------------------------------------------------------D
----------------------------------------------------------SK
LCLPRL---------------------------------GS-------------------
----------------------F-------------------------------------
------------------------------------------------------------
------H-----SLL---------------------------------------------
------------------------------------------------------------
------------------------------------------------------------
------------------------------------------------------------
------------------------------------------------------------
------------------------------------------------------------
------------------------------------------------------------
------------------------------------------------------------
------------------------------------------------------------
------------------
>AT1G52880
------------------------------------------------------------
-----------------MESTD--------------------SSGGPP------------
-------------PPQP--------NL-PPGFR---FHPTDE----------------EL
V-----I-HYLKRK-------------------ADS-VPL-P-V--A-IIADV-DLYKFD
PWE-LP---------------------------------------------------AKA
SF--G-EQ---E-----WYFFSPRDRKYP---------NGARPNRAA----TSGYWKATG
TDKP-----VI-------STGGGGS-KK--------------------------------
---------V------GVKKAL------VFYS------------GK-PP---KG------
---VKSDWIMHE-YRL-------------------------TDNKPTHI---CDF---GN
-----KK---NSLR-------------------------------------------L-D
----DWVLCRI-----YKK-------------------------NN--------------
------------------------------------------------------------
------------------------------------------------------------
------------------------------------------------------------
------------------------------------------------------------
---S-----------TA-------------------------------------------
--------------------SRHHHH----------------------------------
LHHIH-------------------------------------------------------
------------------------------------------------------------
------------------------------------------------------------
------------------------------------------------------------
------------------------------------------------------------
------------------------------------------------------------
------------------------------------------------------------
------------------------------------------------------------
------------------------------------------------------------
----LD---------------------------NDH----------HR------------
------------HDMMI-------------------------------------------
--------------------D---------------------------DDR---------
------------------------------------FRHV-PP-----------------
------------------------------------------------------------
------------------------------------------------------------
------------------------------------------------------------
---------GLH------------------------------------------------
-------------------FP--------------A-I----------------------
----F---------------S-------D-N-NDPTAIYDGGGGG---------------
--------------------------YGGGSYS---------------------------
------------------------------MN--HCF----A------------SGS---
----K-------QE----------------------------------------------
------QL-FPPV-----------------M-----------------------------
----------------------------MMTSL----------------------N----
------------------------------------------------------------
------------------------------------------------------------
----------------------------------------------------------Q-
-----------------------------------------------------------D
S-------------------------------------GIG----------------SSS
SPSKRFN--------------------------------GG-------------------
----------------------G-V--------------G--D-------C---------
------------------------------------------------------------
-----ST-----SM----------------------------------------------
------------------------------------------------------------
-----------------------------AATPL--------------------------
-M-------QNQ--G-G-I-----------------------------------------
------------------------------------------------------------
---------------------------------YQ-L-----------------------
------------------------------------------------------------
---------------------------------------------------PGLN-----
------------------------------------WYS---------------------
------------------
>AT3G15510
------------------------------------------------------------
-----------------MESTD--------------------SSGGPP------------
-------------PPQP--------NL-PPGFR---FHPTDE----------------EL
V-----V-HYLKRK-------------------AAS-APL-P-V--A-IIAEV-DLYKFD
PWE-LP---------------------------------------------------AKA
SF--G-EQ---E-----WYFFSPRDRKYP---------NGARPNRAA----TSGYWKATG
TDKP-----VL-------AS--DGN-QK--------------------------------
---------V------GVKKAL------VFYS------------GK-PP---KG------
---VKSDWIMHE-YRL-------------------------IENKPNNRPPGCDF---GN
-----KK---NSLR-------------------------------------------L-D
----DWVLCRI-----YKK-------------------------NN--------------
------------------------------------------------------------
------------------------------------------------------------
------------------------------------------------------------
------------------------------------------------------------
----------------A-------------------------------------------
--------------------SR--------------------------------------
----H-------------------------------------------------------
------------------------------------------------------------
------------------------------------------------------------
------------------------------------------------------------
------------------------------------------------------------
------------------------------------------------------------
------------------------------------------------------------
------------------------------------------------------------
------------------------------------------------------------
----VD---------------------------NDK----------D-------------
------------HDMI--------------------------------------------
------------------------------------------------DYI---------
------------------------------------FRKI-PPSL---------------
-----------------------------------------SM-----------------
---------A------AAS-----------------------------------------
-----------------------T------------------------------------
---------GLHQ-----------HH---------------------------HNVS---
----------R-S-M-N-FFPGKFSGGG------YG-I----------------------
----F---------------S-------D-G-GN-TSIYDGGGMI---------------
--------------------------NNIGTDS--------------------VDHDNN-
A------------------------D-VVGLN--HAS----S------------SGP---
------------------------------------------------------------
------------------------------M-----------------------------
----------------------------MMANL----------------------K----
---------------------------RT------------------------LPVP---
------------------------------------------------------------
-------------------------------------------------YWPVADEE-Q-
-----------------------------------------------------------D
-----------------------------------------------------------A
SPSKRFHG------------------------------VGG-------------------
----------------------G-G--------------G--D-------CSN-------
-------------------------------------------------------M----
-----SS-----SMM---------------------------------------------
------------------------------------------------------------
----------------------------EETPPL--------------------------
-M-------QQQ--G-G-V-LGDGLF-------------------------RTT------
------------------------------------------------------------
---------------------S-----------YQ-L-----------------------
------------------------------------------------------------
---------------------------------------------------PGLN-----
------------------------------------WYSS--------------------
------------------
>AT1G61110
------------------------------------------------------------
-----------------ME-----------------------NMGDSSIG----------
-------------PGHP--------HL-PPGFR---FHPTDE----------------EL
V-----V-HYLKKK-------------------ADS-VPL-P-V--S-IIAEI-DLYKFD
PWE-LP---------------------------------------------------SKA
SF--G-EH---E-----WYFFSPRDRKYP---------NGVRPNRAA----TSGYWKATG
TDKP-----IF-------TC---NS-HK--------------------------------
---------V------GVKKAL------VFYG------------GK-PP---KG------
---IKTDWIMHE-YRLT----------------------DGNLSTAAKPPDLTT-----T
-----RK---NSLR-------------------------------------------L-D
----DWVLCRI-----YKK-------------------------NS--------------
------------------------------------------------------------
------------------------------------------------------------
------------------------------------------------------------
------------------------------------------------------------
---S--------QRPTM-------------------------------------------
--------------------ERVL------------------------------------
------------------------------------------------------------
------------------------------------------------------------
------------------------------------------------------------
------------------------------------------------------------
------------------------------------------------------------
------------------------------------------------------------
------------------------------------------------------------
------------------------------------------------------------
------------------------------------------------------------
----LR---------------------------EDL----------M-------------
------------EGML--------------------------------------------
------------------------------------------------------------
------------------------------------------------------------
------------------------------------------------------------
------------------------------------------------------------
------------------------------------------------------------
------------------------------------------------------------
-----------------------------------S-K----------------------
----S---------------S-------A-N-SSSTSVLDNN------------------
------------------------------------------------------DNNNN-
N------------------------N-E---E--HFF----D------------------
------------------------------------------------------------
-----------------------------GM-----------------------------
----------------------------VVSSD----------------------K----
---------------------------RS------------------------LCGQ---
------------------------------------------------------------
-------------------------------------------------YRMGHEAS-G-
-----------------------------------------------------------S
S-------------------------------------SFG-----------------SF
LSSKRFHH------------------------------TGD-------------------
----------------------L-N--------------N--D-------NYN-------
------------------------------------------------------VS----
-----FV-----SML---------------------------------------------
------------------------------------------------------------
-----------------------------SEIPQ--------------------------
-----------S--S-G-F-HANGVM-------------------------DTTS-SLAD
H----------------G----V-----------------------L-------------
---------------R----QA-----------FQ-L-----------------------
------------------------------------------------------------
---------------------------------------------------PNMN-----
------------------------------------WHS---------------------
------------------
>AT3G04070
------------------------------------------------------------
-----------------MISKD--------------------------------------
--------------PRS--------SL-PPGFR---FHPTDE----------------EL
I-----L-HYLRKK-------------------VSS-SPV-P-L--S-IIADV-DIYKSD
PWD-LP---------------------------------------------------AKA
PF--G-EK---E-----WYFFSPRDRKYP---------NGARPNRAA----ASGYWKATG
TDKL-----IA-------VPNGEGF-HE--------------------------------
----N----I------GIKKAL------VFYR------------GK-PP---KG------
---VKTNWIMHE-YRLA-D----------S-----LSPKRINSSRSGGSEVNNNFGDRNS
-----KE---YSMR-------------------------------------------L-D
----DWVLCRI-----YKK-------------------------SH--------------
------------------------------------------------------------
------------------------------------------------------------
------------------------------------------------------------
------------------------------------------------------------
---A--------SLSSP-------------------------------------------
--------------------DVALVT----------------------------------
SNQEH-------------------------------------------------------
------------------------------------------------------------
------------------------------------------------------------
------------------------------------------------------------
------------------------------------------------------------
------------------------------------------------------------
------------------------------------------------------------
------------------------------------------------------------
------------------------------------------------------------
----EE---------------------------NDN----------E-------------
------------------------------------------------------------
------------------------------------------------------------
------------------------------------------PFV---------------
-----------------------------------------DR-----------------
---------G------T-------------------------------------------
------------------------------------------------------------
------------------------------------------------------------
------------------FLPNLQNDQ--------P-L----------------------
----K---------------R-------Q-K-SSCS------------------------
-------------------------------FS---------------------NLLDA-
T------------------------D-LTFLA--NFL----N------------ETP---
------------------------------------------------------------
--EN--RS-ESDF----------------SF-----------------------------
----------------------------MIGNF----------------------S----
---------------------------NPD-IYGN----------------HYLDQK---
------------------------------------------------------------
-------------------------------------------------LPQLSSPT-S-
-----------------------------------------------------------E
T---------------------------------------------------------SG
IGSKRER--------------------------------VD-------------------
----------------------F-A--------------E--E-------TIN-------
-------------------------------------------------------A----
-----SK-----KMM------------------N--------------------------
---TY------------------------S----------------YN------------
-----------------NSI--------DQMDHS--------------------------
-M-------MQQ--P-S-F-LNQELM-------------------------MSS------
------------------------------------------------------------
---------------H----LQ-----------YQ-G-----------------------
------------------------------------------------------------
------------------------------------------------------------
------------------------------------------------------------
------------------
>AT1G52890
------------------------------------------------------------
---------------MGIQETD--------------------------------------
------------PLTQL--------SL-PPGFR---FYPTDE----------------EL
M-----V-QYLCRK-------------------AAG-YDF-S-L--Q-LIAEI-DLYKFD
PWV-LP---------------------------------------------------NKA
LF--G-EK---E-----WYFFSPRDRKYP---------NGSRPNRVA----GSGYWKATG
TDKI-----IS-------TE---GQ-R---------------------------------
---------V------GIKKAL------VFYI------------GK-AP---KG------
---TKTNWIMHE-YRLI-E----------P----------------------------SR
-----RN---GSTK-------------------------------------------L-D
----DWVLCRI-----YKK-------------------------QS--------------
------------------------------------------------------------
------------------------------------------------------------
------------------------------------------------------------
------------------------------------------------------------
---------------SA-------------------------------------------
--------------------QKQVYD----------------------------------
NGIANA------------------------------------------------------
------------------------------------------------------------
------------------------------------------------------------
------------------------------------------------------------
------------------------------------------------------------
------------------------------------------------------------
------------------------------------------------------------
------------------------------------------------------------
------------------------------------------------------------
----RE---------------------------FSN----------N-------------
------------------------------------------------------------
------------------------------------------------------------
------------------------------------------------------------
------------------------------------------------------------
------------------------------------------------------------
------------------------------------------------------------
------------------------------------------------------------
-----------------------------------G-T----------------------
----S---------------S-------T-T-SSSS------------------------
------------------------------------------------------------
-----------------------------HFE--DVL----D------------SFHQ--
----E-------IDNR--------------------------------------------
-----------------------------NF-----------------------------
-------------------------------QF----------------------S----
---------------------------NPN-RISSL--------------RPDLT-----
------------------------------------------------------------
--------------------------------------------------------E-Q-
-----------------------------------------------------------K
T-------------------------------------GFH-----------------GL
ADTSNFDW-------------------------------AS-------------------
----------------------F-A--------------GNVE-------HNN-------
-------------------------------------------------------S----
-----VP-----ELG------------------M--------------------------
---SHV---------------------VPN----------------LE-YN-------CG
YLKTEE---------EVESS--------HG------------------------------
---------FNN--S-G-E-LAQKGY-------------------------G-----VDS
F----------------G----Y-------------------------------------
---------------------S-----------GQ-V-----------------------
------------------------------------------------------------
---------------------------------------------------GGFG-----
------------------------------------FM----------------------
------------------
>AT3G15500
------------------------------------------------------------
---------------MGLQELD--------------------------------------
------------PLAQL--------SL-PPGFR---FYPTDE----------------EL
M-----V-EYLCRK-------------------AAG-HDF-S-L--Q-LIAEI-DLYKFD
PWV-LP---------------------------------------------------SKA
LF--G-EK---E-----WYFFSPRDRKYP---------NGSRPNRVA----GSGYWKATG
TDKV-----IS-------TE---GR-R---------------------------------
---------V------GIKKAL------VFYI------------GK-AP---KG------
---TKTNWIMHE-YRLI-E----------P----------------------------SR
-----RN---GSTK-------------------------------------------L-D
----DWVLCRI-----YKK-------------------------QT--------------
------------------------------------------------------------
------------------------------------------------------------
------------------------------------------------------------
------------------------------------------------------------
---------------SA-------------------------------------------
--------------------QKQAYN----------------------------------
NLMTSG------------------------------------------------------
------------------------------------------------------------
------------------------------------------------------------
------------------------------------------------------------
------------------------------------------------------------
------------------------------------------------------------
------------------------------------------------------------
------------------------------------------------------------
------------------------------------------------------------
----RE---------------------------YSN----------N-------------
------------------------------------------------------------
------------------------------------------------------------
------------------------------------------------------------
------------------------------------------------------------
------------------------------------------------------------
------------------------------------------------------------
------------------------------------------------------------
-----------------------------------G-S----------------------
----S---------------T-------S-S-SSH-------------------------
------------------------------------------------------------
-----------------------------QYD--DVL----E------------SLH---
----E-------IDNR--------------------------------------------
-----------------------------SLGF---------------------AAG---
----------------------------SSNAL----------------------P----
---------------------------HSH-R-------------------PVLT-----
------------------------------------------------------------
--------------------------------------------------------N-H-
-----------------------------------------------------------K
T-------------------------------------GFQ-----------------GL
AREPSFDW-------------------------------AN-------------------
----------------------L-I--------------G-----------QN-------
-------------------------------------------------------S----
-----VP-----ELG------------------L--------------------------
---SHN---------------------VPS------------------------------
IRYGDG---------GTQQQ--------TEGIPR--------------------------
-F-------NNN--S-D-V-SANQGF-------------------------SVD--PVNG
F----------------G----Y-------------------------------------
---------------------S-----------GQ-Q------------S----------
------------------------------------------------------------
---------------------------------------------------SGFG-----
------------------------------------FI----------------------
------------------
>gnl|onekp|PRFO_scaffold_2022949_Agapanthus_africanus
------------------------------------------------------------
---------------MGVPGTD--------------------------------------
------------PLAQL--------SL-PPGFR---FYPTDE----------------EL
L-----V-QYLCRK-------------------VAG-YEF-S-L--E-IIGEI-DLYKFD
PWV-LP---------------------------------------------------SKA
MF--G-EK---E-----WYFFSPRDRKYPN------GGNGSRPNRVA----GTGYWKATG
TDKV-----IS-------TE---GR-Q---------------------------------
---------V------GIKKAL------VFYI------------GK-AP---KG------
---NKTNWIMHE-YRLL-A----------S----------------------------TR
-----KS---GSTK-------------------------------------------L-D
----EWVLCRI-----YKK-------------------------SS--------------
------------------------------------------------------------
------------------------------------------------------------
------------------------------------------------------------
------------------------------------------------------------
---------------GG-------------------------------------------
--------------------QKPSTS----------------------------------
---TSS------------------------------------------------------
------------------------------------------------------------
------------------------------------------------------------
------------------------------------------------------------
------------------------------------------------------------
------------------------------------------------------------
------------------------------------------------------------
------------------------------------------------------------
------------------------------------------------------------
----SK---------------------------EQS----------H-------------
------------------------------------------------------------
------------------------------------------------------------
------------------------------------------------------------
------------------------------------------------------------
------------------------------------------------------------
------------------------------------------------------------
------------------------------------------------------------
-----------------------------------G-S----------------------
----H---------------S-------P-S-SS--------------------------
------------------------------------------------------------
------------------------------LD--NML----E------------TLP---
----E-------INDQ--------------------------------------------
-----------------------------RF-----------------------------
-------------------------------AL----------------------P----
---------------------------HAN------------------------------
------------------------------------------------------------
------------------------------------------------------------
------------------------------------------------------------
------------------------------------------------------------
------------------------------------------------------------
------------------------------------------------------------
------------------------------------------------------------
------------------------------------------------------------
-----------------------------S------------------------------
LRIAQH---------QQQQQ--------RH------------------------------
------------------------------------------------------------
------------------------------------------------------------
------------------------------------------------------------
------------------------------------------------------------
------------------------------------------------------------
------------------------------------------------------------
------------------
>AT4G27410
------------------------------------------------------------
---------------MGVREKD--------------------------------------
------------PLAQL--------SL-PPGFR---FYPTDE----------------EL
L-----V-QYLCRK-------------------VAG-YHF-S-L--Q-VIGDI-DLYKFD
PWD-LP---------------------------------------------------SKA
LF--G-EK---E-----WYFFSPRDRKYP---------NGSRPNRVA----GSGYWKATG
TDKI-----IT-------AD---GR-R---------------------------------
---------V------GIKKAL------VFYA------------GK-AP---KG------
---TKTNWIMHE-YRLI-E----------H----------------------------SR
-----SH---GSSK-------------------------------------------L-D
----DWVLCRI-----YKK-------------------------TS--------------
------------------------------------------------------------
------------------------------------------------------------
------------------------------------------------------------
------------------------------------------------------------
---------------GS-------------------------------------------
--------------------QRQAVT----------------------------------
PVQACR------------------------------------------------------
------------------------------------------------------------
------------------------------------------------------------
------------------------------------------------------------
------------------------------------------------------------
------------------------------------------------------------
------------------------------------------------------------
------------------------------------------------------------
------------------------------------------------------------
----EE---------------------------HST----------N-------------
------------------------------------------------------------
------------------------------------------------------------
------------------------------------------------------------
------------------------------------------------------------
------------------------------------------------------------
------------------------------------------------------------
------------------------------------------------------------
-----------------------------------G-S----------------------
----S---------------S-------S-S-SS--------------------------
------------------------------------------------------------
-----------------------------QLD--DVL----D------------SFP---
----E-------IKDQ--------------------------------------------
-----------------------------SF-----------------------------
-------------------------------NL----------------------P----
---------------------------RMN------------------------------
------------------------------------------------------------
--------------------------------------------------------S-L-
-----------------------------------------------------------R
T-------------------------------------ILN-----------------G-
----NFDW-------------------------------AS-------------------
----------------------L-A--------------G-----------LN-------
-------------------------------------------------------P----
-----IP-----ELA------------------P--------------------------
---TNG---------------------LPS----------------YG-GY-------DA
FRAAEG---------EAESG--------H--VNR--------------------------
-Q-------QNS--S-G-L-TQSFGY-------------------------S-----SSG
F----------------G----V-------------------------------------
---------------------S-----------GQ-T-----------------------
------------------------------------------------------------
-----------------------------------------------------FE-----
------------------------------------FRQ---------------------
------------------
>AT1G69490
------------------------------------------------------------
-----------------ME-----------------------------------------
------------VTSQS--------TL-PPGFR---FHPTDE----------------EL
I-----V-YYLRNQ-------------------TMS-KPC-P-V--S-IIPEV-DIYKFD
PWQ-LP---------------------------------------------------EKT
EF--G-EN---E-----WYFFSPRERKYP---------NGVRPNRAA----VSGYWKATG
TDKA-----IH-------S----GS-SN--------------------------------
---------V------GVKKAL------VFYK------------GR-PP---KG------
---IKTDWIMHE-YRLH-D----------S-----RKA-------------------STK
-----RN---GSMR-------------------------------------------L-D
----EWVLCRI-----YKK-------------------------RG--------------
------------------------------------------------------------
------------------------------------------------------------
------------------------------------------------------------
------------------------------------------------------------
---A--------------------------------------------------------
------------------------------------------------------------
------------------------------------------------------------
------------------------------------------------------------
------------------------------------------------------------
------------------------------------------------------------
------------------------------------------------------------
------------------------------------------------------------
------------------------------------------------------------
------------------------------------------------------------
------------------------------------------------------------
------------------------------------------------------------
------------------------------------------------------------
------------------------------------------------------------
------------------------------------------------------------
------------------------------------------------------------
------------------------------------------------------------
------------------------------------------------------------
------------------------------------------------------------
------------------------------------------------------------
-----------------------------------SKLLNEQEG----------------
------------------------------------------------------------
-----------------------------FMD--EVL----M------------EDET--
----K-------VVVNE-------------------------------------------
A-ER--RT-EEEIM----M--------MTSM-----------------------------
-------------------------------KL----------------------P----
---------------------------RTC-SLAHL-----------------LE-----
------------------------------------------------------------
------------------------------------------------------------
------------------------------------------------------------
------------------------------------------------------------
---------------------------------------MD-------------------
----------------------Y-M--------------G--------------------
-------------------------------------------------------P----
-----VS-----HID------------------N--------------------------
---F--------------------------------------------------------
------------------SQ--------FDHLHQ--------------------------
-P-------DSE--S-S-W-FGDLQFN------------------------QDE------
------------------------------------------------------------
---------------I----LN-----------HH-R------------Q----------
------------------------------------------------------------
---------------------------------------------------AMFK-----
------------------------------------F-----------------------
------------------
>gnl|onekp|JLOV_scaffold_2001977_Pereskia_aculeata
------------------------------------------------------------
------------------------------------------------------------
-------------RSSD--------NL-PPGFR---FHPTDE----------------EL
I-----I-YYLKNQ-------------------AMS-KPC-P-V--S-IIPEV-DIYKFD
PWQ-LP---------------------------------------------------EKA
EF--G-EN---E-----WYFFTPRDRKYP---------NGIRPNRAT----VSGYWKATG
TDKA-----IY-------S----GA-KY--------------------------------
---------V------GIKKAL------VFYK------------GR-PP---KG------
---IKTDWIMHE-YRLT-E----------S-----RHR-------------------PVK
-----PH---GSMR-------------------------------------------L-D
----DWVLCRI-----YKK-------------------------RH--------------
------------------------------------------------------------
------------------------------------------------------------
------------------------------------------------------------
------------------------------------------------------------
---V--------T-----------------------------------------------
------------------------------------------------------------
------------------------------------------------------------
------------------------------------------------------------
------------------------------------------------------------
------------------------------------------------------------
------------------------------------------------------------
------------------------------------------------------------
------------------------------------------------------------
------------------------------------------------------------
------------------------------------------------------------
----RT---------------------------EEI----------K-------------
------------------------------------------------------------
------------------------------------------------------------
------------------------------------------------------------
------------------------------------------------------------
------------------------------------------------------------
------------------------------------------------------------
------------------------------------------------------------
-----------------------------------S-E----------------------
----E---------------S-------P-S-PQQSQLLTIGTG----------------
------------------------------------------------------------
-----------------------------VND--QMT----S------------HDHH--
----H-------------------------------------------------------
------------------Q--------QQAM-----------------------------
-------------------------------KF----------------------P----
---------------------------RTH-SLSYL-----------------LD-----
------------------------------------------------------------
------------------------------------------------------------
------------------------------------------------------------
------------------------------------------------------------
---------------------------------------LD-------------------
----------------------Y-L--------------G--------------------
-------------------------------------------------------P----
-----IA-----HLL------------------N--------------------------
------------------------------------------------------------
------------------------------------------------------------
---------DNA--S-G-Y-DATMQF-------------------------QTN------
------------------------------------------------------------
---------------M----GN-----------H--------------------------
------------------------------------------------------------
---------------------------------------------------AGFD-----
------------------------------------P-----------------------
------------------
>gnl|onekp|YNFJ_scaffold_2010297_Microtea_debilis
------------------------------------------------------------
------------------------------------------------------------
--------------------------W-PPGFR---FHPTDE----------------EL
I-----L-YYLKRR-------------------ICR-RKL-K-L--D-IIAEV-DVYKCH
PEE-LP---------------------------------------------------RLS
MLKNG-DR---Q-----WFFFTPRDRKYM---------NGSRSNRAT----MHGYWKATG
KDRA-----IT-------S----NS-RN--------------------------------
---------V------GIKKTL------VFYV------------GR-AP---SG------
---ERTDWVMHE-YVLD-E----------D-----------ELNRCQNAQ----------
-----------------------------------------------------------E
----YFVICKV-----FKK-------------------------SG--------------
------------------------------------------------------------
------------------------------------------------------------
------------------------------------------------------------
------------------------------------------------------------
---P--------GPKNG-------------------------------------------
--------------------EQYGAP----------------------------------
------------------------------------------------------------
------------------------------------------------------------
------------------------------------------------------------
------------------------------------------------------------
------------------------------------------------------------
------------------------------------------------------------
------------------------------------------------------------
------------------------------------------------------------
------------------------------------------------------------
-F--RE---------------------------EDW----------V-------------
------------------------------------------------------------
--------------------D---------------------------D-----------
------------------------------------------------------------
-----------------------------------------ER-----------------
---------A------EV------------------------------------------
------------------------------------------------------------
-------------------------------------------------------TS---
----------I-N-N-Q-LIPAK------------P-V----------------------
----R---------------S-------V-S-VSDTICCTNTQANPPLSN----------
-------IEEL-LNGMVDDPVTGPIAGSVDPAS--------------------IDEFER-
A---L----------------CEFVG-IDATQ--DAT----N------------TVPK--
----E-------ATYAAP----------------------------------------SA
AYGL--SS-EQNG-----L--------ESGFYLE----------------QAASSGS---
----------------------------QVWDM----------------------P----
---------------------------EVT-SAANI---------------NELQ-----
------------------------------------------------------------
------------------------------------------------------------
------------------------------------------------------------
----------------------------------------------------------NH
VAEDDFLE-------------------------------MD-------------------
----------------------D-L--------------G-PE-------PVQ-------
-------------------------------------------------------G----
-----VS-----AIM------------------P--------------------------
---PHLT------T----------G-TLPENYLLTEQDGLSEFDLYFD-AN-------SI
LRDFES---------DDQAV--------LPDLSQ--------------------------
-K-------SLD--G-G-F-VNQAGF----------------------------------
------------------------------------------------------------
----------------------------------Q-M------------Q----------
------------------------------------------------------------
---------------------------------------------------PY-------
------------------------------------------------------------
------------------
>gnl|onekp|CCID_scaffold_2016441_Akebia_trifoliata
------------------------------------------------------------
------------------------------------------------------------
-------------------------SW-PPGFR---FHPTDE----------------EL
V-----L-YYLKRK-------------------ICH-RRL-K-L--N-VIGEV-DVYKWH
PEE-LP---------------------------------------------------GQS
LLKSG-DR---Q-----WYFFTPKDRKYP---------NGARSNRAT----RHGYWKTTG
KDRN-----IT------------RN-SR--------------------------------
----T----V------GLKKTL------VFYQ------------GR-AP---SG------
---ERTDWVMHE-YTLC-E----------E----------------------------EL
-----KR---CKAP-------------------------------------------Q-D
S---SYALYKL-----YKK-------------------------SG--------------
-------------AGPK-----NG---------------EQY------------------
-----------------GAHF-------------------------I-EE-----E----
--------------------WIE---D-DDP-----------------------------
--D---------DVN---APN-------------------------------------PD
NQ-V--------RQING-------------------------------------------
--------------------RASLYN----------------------------------
VSA---------------------------------------------------------
----------------------------------YDQ-YQS-------------------
----------------------------PI------------------------------
--------------------------------------FDP-------------------
------------------------------------------------------------
--------------------------------------------------------GE--
--------I-----------------------V-KHIA-----D-----E-PVI------
-----------------NQHP----------------S-----------D----------
-----------------------------------LFDYLLP-Q---------V-----G
FE--EE---------------------------AHS----------YM-VEPS-------
-----------PKEVISSELGV----------------------VLH---------PC--
-----------------EQ-----------------------------------PFDSQA
SFDV------------TES-----------------ATSF-FLSC---------------
-----------------------------------------KA-----------------
---------S------EIF-----------------------------------------
-----------------------P----------------A-----S-------------
--NIS---------------EQYPNG---------------------------N-EG---
----------D-N-F-L-EID--------------D-L----------------------
----I---------------G-------P-E-PSF-------------------------
------------------------------------------------------SNTMT-
N---V-I-QEIDTLDG---PDLYFDA-AMFLR--DMG----PINHETTSQPYFSSLGG--
----E-------MASQF---------------------------------------NFQP
TSDF--GD-ED----Q-LW--------THEQ------------------------NC---
----------------------------NVFAS----------------------I----
---------------------------ESN-QAVT-------------------------
------------------------------------------------------------
------------------------------------------------------------
------------------------------------------------------------
------------------------------------------------------------
-----------------------------------DPQTSG-------------------
----------------------A-R--------------H--------------------
---------------------------------------------------AD-NS----
-----MP-----PLL------------------S--------------------------
---EEKQ------N----------Q-D--------------------G-GN-------EG
VE-QES---------WFTSA--------LWAFLD-SVPTT-------------------P
AA-------ASE--N-S-M-INRAF--------------------------ERMS-SFGR
V----------------Q----M-----------------------G-------------
---------------S----RN-----------TD-V------------VA-NT------
------------------------GVGATVGRRRR-------------------------
---SLGGNG-----TFFFLSI----------LGVLSAI----------------------
------------------------------L-----WMLMI---------G-TVV-----
------------------
>gnl|onekp|GRRW_scaffold_2005690_Grevillea_robusta
------------------------------------------------------------
------------------------------------------------------------
--------------------------W-PPGFR---FHPNDD----------------EL
V-----L-YYLKRK-------------------ICR-RRL-R-N--N-VIGEL-DVYKWD
PEE-LP---------------------------------------------------GQS
VLKTG-DR---Q-----WFFFSHRDRRYP---------NGGRVNRAT----RHGYWKATG
KDRN-----VT------------SN-NH--------------------------------
----T----V------GVKKTL------VFYR------------GR-AP---NG------
---ERTDWVMHE-YTLT-E----------E----------------------------EL
-----TR---CPTP-------------------------------------------Q-D
----PYVLYKV-----FKK-------------------------SG--------------
-------------PGPK-----NG---------------EQY------------------
-----------------GATF-------------------------R-EE-----E----
--------------------WAD---E-DDP-----------------------------
--V---------DV----------------------------------------------
------------------------------------------------------------
---------------------QPITA----------------------------------
IPSAN-------------------------------------------------------
------------------------------ICIDSNQ-VQL-------------------
----------------------------PM------------------------------
--------------------------------------SDM-------------------
------------------------------------------------------------
--------------------------------------------------------ED--
--------I-----------------------F-GQIL-----D-----N-LIV------
-----------------DQPQ----------------I-----------N----------
-----------------------------------EFAHDFH-E---------V-----G
GE--EE---------------------------TPS----------TM-VDTS-------
-----------LGGAISIEPRI----------------------VLH---------PG--
-----------------GQ-----------------------------------HSFAQA
SFEV------------TPS-----------------ATSN-MYSG---------------
-----------------------------------------DA-----------------
---------S------EVT-----------------------------------------
-----------------------S----------------A-----P-------------
--TIS---------------EQDPYA---------------------------ALVG---
----------E-D-F-L-EIN--------------D-L----------------------
----L---------------D-------P-E-PSVP------------------------
--------------------------------E--------------------TGNTSE-
N---LQL-QEMIRWDE---ADVYFDA-AMFLK--DLG----H-----------DTLQG--
----D-------MASQF---------------------------------------NYQL
LSHT--DD-ANNVSSE-LW--------THEQ------------------------RS---
----------------------------NIFAS----------------------P----
---------------------------ESD-QVVV-------------------------
------------------------------------------------------------
------------------------------------------------------------
------------------------------------------------------------
------------------------------------------------------------
-----------------------------------APPTSG-------------------
----------------------F-L--------------Y--------------------
---------------------------------------------------AC-SS----
-----AN-----T-L------------------V--------------------------
---EARQ------N----------Q------------------------GN-------HG
EEVEAS---------WISSK--------LWGILE-SIPTT-------------------P
AS-------ASE--N-A-L-INRAL--------------------------DRMS-SFGR
V----------------R----I-----------------------N-------------
------------------------------------------------------------
------------------------------------------------------------
------------------------------------------------------------
------------------------------------------------------------
------------------
>gnl|onekp|SIIK_scaffold_2018716_Hakea_drupaceae
------------------------------------------------------------
--------------------SK--------------------------------------
--------PSHGGFGRP--------KW-PPGFR---FHPTDE----------------EL
I-----L-YYLKKK-------------------ICR-RRV-T-P--D-VIKEL-DVYKWE
PEE-LE---------------------------------------------------GQS
SLQTG-DR---Q-----WFFFSPRDRRYP---------NGSRVNRAT----RYGHWKSTG
KDRN-----IT------------CN-NR--------------------------------
----T----V------GVKKTL------VFYQ------------GR-AP---SG------
---DRTDWVMHE-YTMD-E----------E----------------------------EL
-----KR---CPAV-------------------------------------------Q-D
----SYALYKV-----FKK-------------------------SG--------------
-------------AGPK-----NG---------------EQY------------------
-----------------GATF-------------------------R-EE-----E----
--------------------WAD---D-DDP-----------------------------
--V---------DV----------------------------------------------
------------------------------------------------------------
---------------------QPITA----------------------------------
IPSAN-------------------------------------------------------
------------------------------ICIDPNQ-GQL-------------------
----------------------------PV------------------------------
--------------------------------------SDT-------------------
------------------------------------------------------------
--------------------------------------------------------VD--
--------I-----------------------F-GQIV-----D-----D-LIV------
-----------------NQQQ----------------L-----------I----------
-----------------------------------EFAHDLY-K---------V-----G
GE--EE---------------------------TPS----------TM-VDTS-------
-----------LGGAISIEPRI----------------------VLH---------PG--
-----------------SQ-----------------------------------HSFAQA
SFEV------------TPS-----------------ATSN-MYSG---------------
-----------------------------------------DV-----------------
---------S------EVT-----------------------------------------
-----------------------S----------------A-----P-------------
--TIS---------------EQDPYA---------------------------AVVG---
----------G-N-F-L-EIN--------------D-L----------------------
----L---------------D-------P-E-PSVP------------------------
--------------------------------E--------------------TGNTSE-
N---LQL-QEMIRWDE---ADDYFDV-VMFLN--DLG----N-----------DTLRG--
----D-------MASQF---------------------------------------NYQL
SSHT--DD-ANNVSSE-LW--------THEQ------------------------RS---
----------------------------SIFAS----------------------S----
---------------------------ESD-QVVV-------------------------
------------------------------------------------------------
------------------------------------------------------------
------------------------------------------------------------
------------------------------------------------------------
-----------------------------------APPTSG-------------------
----------------------F-V--------------Y--------------------
---------------------------------------------------AG-SS----
-----AN-----S-L------------------V--------------------------
---EARQ------N----------Q------------------------GN-------QG
EQVQDS---------WISSK--------LWGILE-SIPTT-------------------P
AS-------ASE--N-A-L-INRAL--------------------------DRMS-SFGR
V----------------R----I-----------------------N-------------
---------------T----SS-----------MD-A-----------------------
------------------------------------------------------------
------------------------------------------------------------
------------------------------------------------------------
------------------
>gnl|onekp|REOF_scaffold_2020975_Hakea_prostrata
------------------------------------------------------------
--------------------SK--------------------------------------
--------PSHGGFGRT--------KW-PPGFR---FHPTDE----------------EL
I-----L-YYLKKK-------------------ICR-RRV-T-P--D-VIKEL-DVYKWE
PEE-LE---------------------------------------------------GQS
SLQTG-DR---Q-----WFFFSPRDRRYP---------NGSRVNRAT----RYGHWKSTG
KDRN-----IT------------CN-NR--------------------------------
----T----V------GVKKTL------VFYQ------------GR-AP---SG------
---DRTDWVMHE-YTMD-E----------E----------------------------EL
-----KR---CPAV-------------------------------------------Q-D
----SYALYKV-----FKK-------------------------SG--------------
-------------AGPK-----NG---------------EQY------------------
-----------------GAPF-------------------------R-EE-----E----
--------------------WAD---D-DDP-----------------------------
--D---------EV----------------------------------------------
------------------------------------------------------------
---------------------VELFN----------------------------------
VTP---------------------------------------------------------
----------------------------------PDK-EHL-------------------
----------------------------AE------------------------------
--------------------------------------TGR-------------------
------------------------------------------------------------
--------------------------------------------------------EE--
--------V-----------------------F-GQVV-----D-----E-DKV------
-----------------GRSQ----------------I-----------D----------
-----------------------------------EFTHLLS-Q---------V-----G
GE--EE---------------------------TLG----------TM-LDRS-------
-----------LGEAISVEPRI---------------------VVVH---------PG--
-----------------GQ-----------------------------------QSVAHA
SLEA------------TQS-----------------AASN-MYSC---------------
-----------------------------------------EA-----------------
---------P------EVS-----------------------------------------
-----------------------S----------------A-----L-------------
--SIP---------------QQDQHA-----------------------------VE---
----------D-D-F-I-EMN--------------D-L----------------------
----W---------------G-------P-E-PAFP------------------------
--------------------------------E--------------------IGNACD-
N---LQL-QETNGLD-----NIYFEV-DMFLQ--ELG----PIDQRIETPSYFDTLQD--
----N-------MASQL---------------------------------------NYQM
SSQS--DD-ANNISSE-LL--------THGQ------------------------RS---
----------------------------SIFAP----------------------P----
---------------------------GSN-QVGVDQGMTQQSSF-EELHADMASEF---
------------------------------------------------------------
-------------------------------------------------NFQLPQSD-Y-
-----------------------------------------------------------T
D-------------------------------------NIN-----------------SE
MWTQEHTSSIYSS--------------SGLGEGLFSSPTSG-------------------
----------------------L-V--------------H--------------------
---------------------------------------------------AG-VS----
-----SN-------L------------------G--------------------------
---EARQ------N-----------------------------------GV-------AN
EESQDS---------WI----------------------T-------------------P
AS-------ASE--S-A-L-INRAF--------------------------ERMS-SFSR
V----------------R----I-----------------------N-------------
---------------A----NN-----------VD-V------------AA-RE------
------------------------G---TPNARRG-------------------------
-----GGSR-----GIGLRSF----------VGMMRAV----------------------
------------------------------L-----WVLML-------------------
------------------
>AT1G65910
------------------------------------------------------------
-----------------MAPV---------------------------------------
-------------------------SM-PPGFR---FHPTDE----------------EL
V-----I-YYLKRK-------------------ING-RTI-E-L--E-IIPEI-DLYKCE
PWD-LP---------------------------------------------------GKS
LLPSK-DL---E-----WFFFSPRDRKYP---------NGSRTNRAT----KAGYWKATG
KDRK-----VTS------------H-SR--------------------------------
----M----V------GTKKTL------VYYR------------GR-AP---HG------
---SRTDWVMHE-YRLE-E----------Q----------------------------EC
-----DS---K--S---------------------------G-I-------------Q-D
----AYALCRV-----FKK-------------------------SAL-------------
--------------ANK-----IE---------------EQHHGTKKN--KGTTNSEQST
SSTCLYSDGMYENLENSGYPVS---PETGGLTQLGNNSS-------S-DM-----E----
---------------TIENKW-------S-------------------------------
--Q---------F-----------------------------------------------
------------MSHDTSF------------NFPP-------------------------
------------------------------------------------------------
------------------------------------------------------------
--------------------------------------Q---------------------
----------------------------S-------------------------------
----------------------------------------Q-Y-----------------
------------------------------------------------------------
--------------------------------------------------------G---
------------------------------------------------------------
------------------------------------------------------------
------------------------------------------------------------
------------------------------------------------------------
------------------------------------------------------------
------------------------------------------------------------
------------------------------------------------------------
--------------------------------------TISYP-----------------
---------P------SKV-----------------------------------------
-----------------------D----------------I-----A-------------
------------------------------------------------------------
----------------L-ECA--------------R-LQNRMLPPV--------------
---------PPLYVEGLTH----------NE-YF--GNNVA---NDTDEM----------
-------LS---------------------------------------------KII---
------------------------------------------------------ALAQ--
---AS-------------------------------------------------------
------------------H--------EPR-NS---------------------------
------------------------------------------------------------
-------------L---------------D-SW---------------DGGSASGNF---
H--------------------------------------------G------------DF
NY-------------------------------------------------SGEKVS-C-
LEANVEAV----------------------------------------------------
------------------------------------------------------------
-DMQEHHVNFK---EERLVENLRWVGVSSKEL---EKSF---------------------
------------------------V--------------E--E-------HST-VIPI--
-----EDIWRYHNDNQEQEHHDQDGMDVNNNN-GD--VDD--------AFTL---E----
-----FS-----ENE----HN--------ENL-------------------L--------
-----DK------N----------D-----------------------------------
-------------------------------HET-TSSSC-------------------F
EV-------VKK--V-E-V-SHGLFVTTRQ-VTNTFFQQIVP------S--QTVI-VYI-
----NPTDGNECCHSMTSKEE-VHVR-----------------------KKINP---RIN
GVSSTVLGQWRKFAHV----IG---FI-------P-M-----L-L----L----------
MRC-VHRGNSNKNR----------GSEGYSRQ-----PTRGDCNNRG-------------
--TILMMEN------A-V------------V--------------------------RRK
IWKKKKEKNMVDEQGF---RFQDS------F-----V-LKKL--------G-LSLA----
----IILAVSTISLI---
>gnl|onekp|XZUY_scaffold_2013599_Cycas_micholitzii
------------------------------------------------------------
------------------------------------------------------------
-------------------------SL-PPGFR---FHPTDE----------------EL
V-----V-YYLKRR-------------------VCR-KPL-Q-L--D-VISEV-DLYKCE
PWD-LP---------------------------------------------------DKS
CLQSR-DL---E-----WYFFSPKDRKYP---------NGSRTNRAT----EAGYWKATG
KDRS-----ISS------------N-SR--------------------------------
----T----V------GMKKTL------VFYT------------GR-AP---RG------
---ERTNWVMHE-YRLE-D----------K----------------------------EL
-----KN---L--N---------------------------V-I-------------Q-D
----SYVLCKV-----FQK-------------------------SGA-------------
--------------GPK-----NG---------------EQH------------------
-----------------GAPF-------------------------R-EE-----D----
--------------------W-------S-------------------------------
--E---------D-----------------------------------------------
------------ANDD--------------------------------------------
------------------------------------------------------------
------------------------------------------------------------
------------------------------------------------------------
------------------------------------------------------------
------------------------------------------------------------
------------------------------------------------------------
------------------------------------------------------------
------------------------------------------------------------
------------------------------------------------------------
------------------------------------------------------------
------------------------------------------------------------
------------------------------------------------------------
------------------------------------------------------------
------------------------------------------------------------
------------------------------------------------------------
------------------------------------------------------------
------------------------------------------------------------
------------------------------------------------------------
------------------------------------------------------------
---------------GLNL-----------------------------------------
------------------------------------------------------------
------------------------------------------------------------
------------------------------------------------------------
------------------------------------------------------------
------------------------------------------------------------
------------------------------------------------------------
------------------------------------------------------------
-------------------------------------------------------LT-G-
V-----------------------------------------------------------
------------------------------------------------------------
-D----------------------------------------------------------
------------------------------------------------------------
-------------------------------------------------HI---------
------------------------------------------------------------
------------------------------------------------------------
------------------------------------------------------------
------------------------------------------------------------
------------------------------------------------------------
------------------------------------------------------------
------------------------------------------------------------
------------------------------------------------------------
------------------------------------------------------------
------------------
>gnl|onekp|KAWQ_scaffold_2011817_Stangeria_eriopus
------------------------------------------------------------
------------------------------------------------------------
-------------------------SL-PPGFR---FHPTDE----------------EL
V-----I-YYLKRR-------------------VCG-RPL-Q-L--D-VISEV-DLYKCE
PWD-LP---------------------------------------------------DKS
RLQSR-DL---E-----WYFFSPKDRKYP---------NGSRTNRAT----EAGYWKATG
KDRS-----ISS------------S-SR--------------------------------
----K----V------GMKKTL------VFYT------------GR-AP---RG------
---ERTNWVMHE-YRLE-D----------K----------------------------EL
-----MN---S--N---------------------------V-I-------------Q-D
----SYALCRV-----FQK-------------------------SGP-------------
--------------GPK-----NG---------------EQY------------------
-----------------GAPF-------------------------K-EE-----D----
--------------------W-------S-------------------------------
--E---------D-----------------------------------------------
------------------------------------------------------------
------------------------------------------------------------
------------------------------------------------------------
------------------------------------------------------------
------------------------------------------------------------
------------------------------------------------------------
------------------------------------------------------------
------------------------------------------------------------
------------------------------------------------------------
------------------------------------------------------------
------------------------------------------------------------
------------------------------------------------------------
------------------------------------------------------------
------------------------------------------------------------
------------------------------------------------------------
------------------------------------------------------------
------------------------------------------------------------
------------------------------------------------------------
------------------------------------------------------------
------------------------------------------------------------
------------------------------------------------------------
------------------------------------------------------------
------------------------------------------------------------
------------------------------------------------------------
------------------------------------------------------------
------------------------------------------------------------
------------------------------------------------------------
------------------------------------------------------------
------------------------------------------------------------
------------------------------------------------------------
------------------------------------------------------------
------------------------------------------------------------
------------------------------------------------------------
------------------------------------------------------------
------------------------------------------------------------
------------------------------------------------------------
------------------------------------------------------------
------------------------------------------------------------
------------------------------------------------------------
------------------------------------------------------------
------------------------------------------------------------
------------------------------------------------------------
------------------------------------------------------------
------------------
>gnl|onekp|GNQG_scaffold_2013825_Encephalartos_barteri
------------------------------------------------------------
------------------------------------------------------------
-------------------------SL-PPGFR---FHPTDE----------------EL
V-----I-YYLKRR-------------------VCG-RPL-Q-L--D-VIAEV-DLYKCE
PWD-LP---------------------------------------------------DKS
RLQSR-DL---E-----WYFFSPKDRKYP---------NGSRTNRAT----EAGYWKATG
KDRS-----ISS------------S-SR--------------------------------
----R----V------GMKKTL------VFYI------------GR-AP---RG------
---QRTNWVMHE-YRLE-D----------K----------------------------EL
-----MN---S--N---------------------------V-I-------------Q-D
----SFALCRV-----FQK-------------------------SGP-------------
--------------GPK-----NG---------------EQY------------------
-----------------GAPF-------------------------R-EE-----D----
--------------------W-------N-------------------------------
--E---------D-----------------------------------------------
------------INDD--------------------------------------------
------------------------------------------------------------
------------------------------------------------------------
------------------------------------------------------------
------------------------------------------------------------
------------------------------------------------------------
------------------------------------------------------------
------------------------------------------------------------
------------------------------------------------------------
------------------------------------------------------------
------------------------------------------------------------
------------------------------------------------------------
------------------------------------------------------------
------------------------------------------------------------
------------------------------------------------------------
------------------------------------------------------------
------------------------------------------------------------
------------------------------------------------------------
------------------------------------------------------------
------------------------------------------------------------
---------------GLDL-----------------------------------------
------------------------------------------------------------
------------------------------------------------------------
------------------------------------------------------------
------------------------------------------------------------
------------------------------------------------------------
------------------------------------------------------------
------------------------------------------------------------
-------------------------------------------------------LA-G-
------------------------------------------------------------
------------------------------------------------------------
------------------------------------------------------------
------------------------------------------------------------
------------------------------------------------------------
------------------------------------------------------------
------------------------------------------------------------
------------------------------------------------------------
------------------------------------------------------------
------------------------------------------------------------
------------------------------------------------------------
------------------------------------------------------------
------------------------------------------------------------
------------------------------------------------------------
------------------
>gnl|onekp|AREG_scaffold_2068864_Nothotsuga_longibracteata
------------------------------------------------------------
------------------------------------------------------------
-------------------------SL-PPGFR---FHPTDE----------------EL
I-----V-YYLKRR-------------------VCG-RPL-R-L--D-AIAEV-DIYKCE
PWD-LP---------------------------------------------------DKS
LLQSR-DL---E-----WYFFSPKDRKYP---------NGSRTNRAT----EIGYWKATG
KDRT-----ITS------------N-SR--------------------------------
----T----V------GMKKTL------VFYT------------GR-AP---RG------
---ERTNWVIHE-YRLE-D----------N----------------------------QL
-----RH---S--N---------------------------I-V-------------Q-D
----SYVLCRL-----FEK-------------------------SGP-------------
--------------GPK-----NG---------------EQY------------------
-----------------GAPF-------------------------R-EE-----D----
--------------------W-------N-------------------------------
--E---------N-----------------------------------------------
------------TNDD--------------------------------------------
------------------------------------------------------------
------------------------------------------------------------
------------------------------------------------------------
------------------------------------------------------------
------------------------------------------------------------
------------------------------------------------------------
------------------------------------------------------------
------------------------------------------------------------
------------------------------------------------------------
------------------------------------------------------------
------------------------------------------------------------
------------------------------------------------------------
------------------------------------------------------------
------------------------------------------------------------
------------------------------------------------------------
------------------------------------------------------------
------------------------------------------------------------
------------------------------------------------------------
------------------------------------------------------------
---------------AMTL-----------------------------------------
------------------------------------------------------------
------------------------------------------------------------
------------------------------------------------------------
------------------------------------------------------------
------------------------------------------------------------
------------------------------------------------------------
------------------------------------------------------------
-------------------------------------------------------IT-V-
T-----------------------------------------------------------
------------------------------------------------------------
-D----------------------------------------------------------
------------------------------------------------------------
-------------------------------------------------ASP---H----
-----AI-----QLS----DD--------NLD-------------------A--------
-----DN------E----------D-----------------------------------
-------------------------------TSS-KK-----------------------
--------------D-P-V-VEDSFVPD--------------------------Q-V---
--------------PF--------------------------------------------
-------------------------FP-------D-------------------------
------------------------------------------------------------
------------------------------------------------------------
------------------------------------------------------------
------------------
>gnl|onekp|GAMH_scaffold_2057881_Tsuga_heterophylla
------------------------------------------------------------
------------------------------------------------------------
-------------------------SL-PPGFR---FHPTDE----------------EL
I-----V-YYLKRR-------------------VSG-RPL-R-L--D-AIAEV-DIYKCE
PWD-LP---------------------------------------------------DKS
LLQSR-DL---E-----WYFFSPKDRKYP---------NGSRTNRAT----EIGYWKATG
KDRT-----ITS------------N-SR--------------------------------
----T----V------GMKKTL------VFYT------------GR-AP---RG------
---ERTNWVMHE-YRLE-D----------N----------------------------QL
-----RH---S--N---------------------------I-V-------------Q-D
----SYVLCRL-----FEK-------------------------SGP-------------
--------------GPK-----NG---------------EQY------------------
-----------------GAPF-------------------------R-EE-----D----
--------------------W-------N-------------------------------
--E---------N-----------------------------------------------
------------------------------------------------------------
------------------------------------------------------------
------------------------------------------------------------
------------------------------------------------------------
------------------------------------------------------------
------------------------------------------------------------
------------------------------------------------------------
------------------------------------------------------------
------------------------------------------------------------
------------------------------------------------------------
------------------------------------------------------------
------------------------------------------------------------
------------------------------------------------------------
------------------------------------------------------------
------------------------------------------------------------
------------------------------------------------------------
------------------------------------------------------------
------------------------------------------------------------
------------------------------------------------------------
------------------------------------------------------------
------------------------------------------------------------
------------------------------------------------------------
------------------------------------------------------------
------------------------------------------------------------
------------------------------------------------------------
------------------------------------------------------------
------------------------------------------------------------
------------------------------------------------------------
------------------------------------------------------------
------------------------------------------------------------
------------------------------------------------------------
------------------------------------------------------------
------------------------------------------------------------
------------------------------------------------------------
------------------------------------------------------------
------------------------------------------------------------
------------------------------------------------------------
------------------------------------------------------------
------------------------------------------------------------
------------------------------------------------------------
------------------------------------------------------------
------------------------------------------------------------
------------------------------------------------------------
------------------
>gnl|onekp|AQFM_scaffold_2010075_Pseudolarix_amabilis
------------------------------------------------------------
------------------------------------------------------------
-------------------------SL-PPGFR---FHPTDE----------------EL
I-----V-YYLKRR-------------------VCG-RPL-K-L--D-AIAEV-DIYKCE
PWD-LP---------------------------------------------------DKS
LLQSR-DL---E-----WYFFSPKDRKYP---------NGSRTNRAT----EIGYWKATG
KDRT-----ITS------------N-SR--------------------------------
----T----V------GMKKTL------VFYT------------GR-AP---RG------
---ARTNWVMHE-YRLE-D----------N----------------------------AL
-----RQ---S--D---------------------------I-V-------------Q-D
----SYVLCRL-----FEK-------------------------SGP-------------
--------------GPK-----NG---------------EQY------------------
-----------------GAPF-------------------------R-EE-----D----
--------------------W-------S-------------------------------
--E---------Q-----------------------------------------------
------------TNDD--------------------------------------------
------------------------------------------------------------
------------------------------------------------------------
------------------------------------------------------------
------------------------------------------------------------
------------------------------------------------------------
------------------------------------------------------------
------------------------------------------------------------
------------------------------------------------------------
------------------------------------------------------------
------------------------------------------------------------
------------------------------------------------------------
------------------------------------------------------------
------------------------------------------------------------
------------------------------------------------------------
------------------------------------------------------------
------------------------------------------------------------
------------------------------------------------------------
------------------------------------------------------------
------------------------------------------------------------
---------------GFKL-----------------------------------------
------------------------------------------------------------
------------------------------------------------------------
------------------------------------------------------------
------------------------------------------------------------
------------------------------------------------------------
------------------------------------------------------------
------------------------------------------------------------
-------------------------------------------------------LT-V-
T-----------------------------------------------------------
------------------------------------------------------------
-D----------------------------------------------------------
------------------------------------------------------------
-------------------------------------------------ASP---L----
-----AM-----QLL----SD--------KLD-------------------A--------
-----DN------E----------D-----------------------------------
-------------------------------T-S-KK-----------------------
--------------D-P-V-VEDS------------------------------------
------------------------------------------------------------
------------------------------------------------------------
------------------------------------------------------------
------------------------------------------------------------
------------------------------------------------------------
------------------
>gnl|onekp|TFDQ_scaffold_2114767_Monoclea_gottschei
------------------------------------------------------------
--------------------V---------------------------------------
-------------------------SL-PPGFR---FHPTDE----------------EL
I-----V-YYLKRR-------------------VCG-RPL-K-L--D-AIAEV-DIYKCE
PWD-LP---------------------------------------------------DKS
LLQSR-DL---E-----WYFFSPKDRKYP---------NGSRTNRAT----EIGYWKATG
KDRT-----ITS------------N-SR--------------------------------
----T----V------GMKKTL------VFYT------------GR-AP---RG------
---ARTNWVMHE-YRLE-D----------N----------------------------AL
-----RQ---S--D---------------------------I-V-------------Q-D
----SYVLCRL-----FEK-------------------------S---------------
------------------------------------------------------------
------------------------------------------------------------
------------------------------------------------------------
------------------------------------------------------------
------------------------------------------------------------
------------------------------------------------------------
------------------------------------------------------------
------------------------------------------------------------
------------------------------------------------------------
------------------------------------------------------------
------------------------------------------------------------
------------------------------------------------------------
------------------------------------------------------------
------------------------------------------------------------
------------------------------------------------------------
------------------------------------------------------------
------------------------------------------------------------
------------------------------------------------------------
------------------------------------------------------------
------------------------------------------------------------
------------------------------------------------------------
------------------------------------------------------------
------------------------------------------------------------
------------------------------------------------------------
------------------------------------------------------------
------------------------------------------------------------
------------------------------------------------------------
------------------------------------------------------------
------------------------------------------------------------
------------------------------------------------------------
------------------------------------------------------------
------------------------------------------------------------
------------------------------------------------------------
------------------------------------------------------------
------------------------------------------------------------
------------------------------------------------------------
------------------------------------------------------------
------------------------------------------------------------
------------------------------------------------------------
------------------------------------------------------------
------------------------------------------------------------
------------------------------------------------------------
------------------------------------------------------------
------------------------------------------------------------
------------------------------------------------------------
------------------------------------------------------------
------------------------------------------------------------
------------------
>gnl|onekp|VSRH_scaffold_2009490_Abies_lasiocarpa
------------------------------------------------------------
------------------------------------------------------------
-------------------------SL-PPGFR---FHPTDE----------------EL
I-----V-YYLKRR-------------------VCG-RPL-K-L--D-AIAQV-DIYKCE
PWD-LP---------------------------------------------------DKS
LLQSR-DL---E-----WYYFSPKDRKYP---------NGSRTNRAT----GIGYWKATG
KDRT-----ITS------------N-SR--------------------------------
----T----V------GMKKTL------VFYT------------GR-AP---RG------
---VRTNWVMHE-YRLE-D----------N----------------------------QL
-----KH---S--N---------------------------I-V-------------Q-D
----SYVLCKL-----FEK-------------------------SGP-------------
--------------GPK-----NG---------------EQY------------------
-----------------GAPF-------------------------R-EE-----D----
--------------------W-------S-------------------------------
--E---------Q-----------------------------------------------
------------TNDD--------------------------------------------
------------------------------------------------------------
------------------------------------------------------------
------------------------------------------------------------
------------------------------------------------------------
------------------------------------------------------------
------------------------------------------------------------
------------------------------------------------------------
------------------------------------------------------------
------------------------------------------------------------
------------------------------------------------------------
------------------------------------------------------------
------------------------------------------------------------
------------------------------------------------------------
------------------------------------------------------------
------------------------------------------------------------
------------------------------------------------------------
------------------------------------------------------------
------------------------------------------------------------
------------------------------------------------------------
---------------DLTL-----------------------------------------
------------------------------------------------------------
------------------------------------------------------------
------------------------------------------------------------
------------------------------------------------------------
------------------------------------------------------------
------------------------------------------------------------
------------------------------------------------------------
-------------------------------------------------------LT-V-
T-----------------------------------------------------------
------------------------------------------------------------
-D----------------------------------------------------------
------------------------------------------------------------
-------------------------------------------------ASP---P----
-----AI-----QLS----GD--------NFD-------------------A--------
-----DN------E----------D-----------------------------------
------------------------------------------------------------
------------------------------------------------------------
------------------------------------------------------------
------------------------------------------------------------
------------------------------------------------------------
------------------------------------------------------------
------------------------------------------------------------
------------------
>gnl|onekp|GGEA_scaffold_2015741_Cedrus_libani
------------------------------------------------------------
------------------------------------------------------------
-------------------------SL-PPGFR---FHPTDE----------------EL
V-----V-YYLKRR-------------------VCG-RPL-K-L--D-AIAEV-DIYKCE
PWD-LP---------------------------------------------------DKS
VLQSR-DL---E-----WYYFSPKDRKYP---------NGSRTNRAT----GIGYWKATG
KDRT-----ITS------------N-SR--------------------------------
----T----V------GMKKTL------VFYT------------GR-AP---RG------
---GRTNWVMHE-YRLE-D----------N----------------------------EL
-----RH---S--D---------------------------I-V-------------Q-D
----SYVLCRL-----FEK-------------------------SGP-------------
--------------GPK-----NG---------------EQY------------------
-----------------GAPF-------------------------R-EE-----D----
--------------------W-------S-------------------------------
--E---------H-----------------------------------------------
------------TNDD--------------------------------------------
------------------------------------------------------------
------------------------------------------------------------
------------------------------------------------------------
------------------------------------------------------------
------------------------------------------------------------
------------------------------------------------------------
------------------------------------------------------------
------------------------------------------------------------
------------------------------------------------------------
------------------------------------------------------------
------------------------------------------------------------
------------------------------------------------------------
------------------------------------------------------------
------------------------------------------------------------
------------------------------------------------------------
------------------------------------------------------------
------------------------------------------------------------
------------------------------------------------------------
------------------------------------------------------------
---------------GLTL-----------------------------------------
------------------------------------------------------------
------------------------------------------------------------
------------------------------------------------------------
------------------------------------------------------------
------------------------------------------------------------
------------------------------------------------------------
------------------------------------------------------------
-------------------------------------------------------PT-V-
T-----------------------------------------------------------
------------------------------------------------------------
-D----------------------------------------------------------
------------------------------------------------------------
-------------------------------------------------ASP---R----
-----TI-----QFT----GD--------NFD-------------------G--------
-----DN------E----------D-----------------------------------
-------------------------------ISS-RK-----------------------
--------------D-P-V-V---------------------------------------
------------------------------------------------------------
------------------------------------------------------------
------------------------------------------------------------
------------------------------------------------------------
------------------------------------------------------------
------------------
>gnl|onekp|MFTM_scaffold_2017440_Pinus_jeffreyi
--------------------------------------------MVRT------------
----------------KKDRV---------------------------------------
-------------------------SL-PPGFR---FHPTDE----------------EL
I-----L-YYLKRK-------------------VCN-RPL-K-L--D-AIAEV-DVYKCE
PWD-LP---------------------------------------------------EKS
RLQSR-DL---E-----WYFFSAKDRKYP---------NGSRTNRAT----RVGYWKATG
RDRA-----IES------------G-KR--------------------------------
----T----V------GMKKTL------IFYT------------GR-AP---SG------
---IRTNWVMHE-YRLE-D----------K----------------------------QL
-----RH---C--D---------------------------V-V-------------Q-D
----SYVILKV-----FEK-------------------------SGA-------------
--------------GPK-----NG---------------EQH------------------
-----------------GAPF-------------------------R-EE-----D----
--------------------W-------S-------------------------------
--E---------N-----------------------------------------------
------------TNED--------------------------------------------
------------------------------------------------------------
------------------------------------------------------------
------------------------------------------------------------
------------------------------------------------------------
------------------------------------------------------------
------------------------------------------------------------
------------------------------------------------------------
------------------------------------------------------------
------------------------------------------------------------
------------------------------------------------------------
------------------------------------------------------------
------------------------------------------------------------
------------------------------------------------------------
------------------------------------------------------------
------------------------------------------------------------
------------------------------------------------------------
------------------------------------------------------------
------------------------------------------------------------
------------------------------------------------------------
---------------VLTL-----------------------------------------
------------------------------------------------------------
------------------------------------------------------------
------------------------------------------------------------
------------------------------------------------------------
------------------------------------------------------------
------------------------------------------------------------
------------------------------------------------------------
-------------------------------------------------------PT-E-
T-----------------------------------------------------------
------------------------------------------------------------
-D----------------------------------------------------------
------------------------------------------------------------
-------------------------------------------------ASS---L----
-----AI-----QLS----GG--------NLG-------------------E--------
-----NN------E----------------------------------------------
------------------------------------------------------------
------------------------------------------------------------
------------------------------------------------------------
------------------------------------------------------------
------------------------------------------------------------
------------------------------------------------------------
------------------------------------------------------------
------------------
>gnl|onekp|JBND_scaffold_2073351_Pinus_ponderosa
--------------------------------------------MVRT------------
----------------KKERV---------------------------------------
-------------------------SL-PPGFR---FHPTDE----------------EL
I-----L-YYLKRK-------------------VCN-RPL-K-L--D-AIAEV-DVYKCE
PWD-LP---------------------------------------------------EKS
RLQSR-DL---E-----WYFFSAKDRKYP---------NGSRTNRAT----RVGYWKATG
RDRA-----IES------------G-ER--------------------------------
----T----V------GMKKTL------IFYT------------GR-AP---SG------
---IRTNWVMHE-YRLE-D----------K----------------------------QL
-----RH---S--D---------------------------V-V-------------Q-D
----SYVILKV-----FEK-------------------------SGA-------------
--------------GPK-----NG---------------EQH------------------
-----------------GAPF-------------------------R-EE-----D----
--------------------W-------S-------------------------------
--E---------N-----------------------------------------------
------------TNED--------------------------------------------
------------------------------------------------------------
------------------------------------------------------------
------------------------------------------------------------
------------------------------------------------------------
------------------------------------------------------------
------------------------------------------------------------
------------------------------------------------------------
------------------------------------------------------------
------------------------------------------------------------
------------------------------------------------------------
------------------------------------------------------------
------------------------------------------------------------
------------------------------------------------------------
------------------------------------------------------------
------------------------------------------------------------
------------------------------------------------------------
------------------------------------------------------------
------------------------------------------------------------
------------------------------------------------------------
---------------VLTL-----------------------------------------
------------------------------------------------------------
------------------------------------------------------------
------------------------------------------------------------
------------------------------------------------------------
------------------------------------------------------------
------------------------------------------------------------
------------------------------------------------------------
-------------------------------------------------------PT-E-
T-----------------------------------------------------------
------------------------------------------------------------
-D----------------------------------------------------------
------------------------------------------------------------
-------------------------------------------------ASS---L----
-----AI-----QLS----GG--------NLG-------------------E--------
-----NN------E----------------------------------------------
------------------------------------------------------------
------------------------------------------------------------
------------------------------------------------------------
------------------------------------------------------------
------------------------------------------------------------
------------------------------------------------------------
------------------------------------------------------------
------------------
>gnl|onekp|DZQM_scaffold_2055969_Pinus_radiata
------------------------------------------------------------
------------------------------------------------------------
-------------------------SL-PPGFR---FHPTDE----------------EL
I-----L-YYLKRK-------------------VCN-RPL-K-L--D-AIAEV-DVYKCE
PWD-LP---------------------------------------------------EKS
RLESR-DL---E-----WYFFSAKDRKYP---------NGSRTNRAT----RVGYWKATG
RDRA-----IES------------G-VR--------------------------------
----T----V------GMKKTL------IFYT------------GR-AP---SG------
---IRTNWVMHE-YRLE-D----------K----------------------------QL
-----RH---S--D---------------------------V-V-------------Q-D
----SYVILKL-----FEK-------------------------SGA-------------
--------------GPK-----NG---------------EQH------------------
-----------------GAPF-------------------------R-EE-----D----
--------------------W-------S-------------------------------
--E---------N-----------------------------------------------
------------------------------------------------------------
------------------------------------------------------------
------------------------------------------------------------
------------------------------------------------------------
------------------------------------------------------------
------------------------------------------------------------
------------------------------------------------------------
------------------------------------------------------------
------------------------------------------------------------
------------------------------------------------------------
------------------------------------------------------------
------------------------------------------------------------
------------------------------------------------------------
------------------------------------------------------------
------------------------------------------------------------
------------------------------------------------------------
------------------------------------------------------------
------------------------------------------------------------
------------------------------------------------------------
------------------------------------------------------------
------------------------------------------------------------
------------------------------------------------------------
------------------------------------------------------------
------------------------------------------------------------
------------------------------------------------------------
------------------------------------------------------------
------------------------------------------------------------
------------------------------------------------------------
------------------------------------------------------------
------------------------------------------------------------
------------------------------------------------------------
------------------------------------------------------------
------------------------------------------------------------
------------------------------------------------------------
------------------------------------------------------------
------------------------------------------------------------
------------------------------------------------------------
------------------------------------------------------------
------------------------------------------------------------
------------------------------------------------------------
------------------------------------------------------------
------------------------------------------------------------
------------------------------------------------------------
------------------
>gnl|onekp|IIOL_scaffold_2079860_Pinus_parviflora
------------------------------------------------------------
------------------------------------------------------------
-------------------------SL-PPGFR---FHPTDE----------------EL
I-----L-YYLKRR-------------------VCK-RPL-K-L--D-AIAEV-DIYKCE
PWD-LP---------------------------------------------------EKS
RLQSR-DL---E-----WYFFSPKDRKYP---------NGSRTNRAT----GIGYWKATG
KDRT-----IKS------------N-LR--------------------------------
----T----V------GMKKTL------VFYT------------GR-AP---SG------
---VRTNWVMHE-YRLE-D----------K----------------------------EL
-----RH---S--D---------------------------V-V-------------Q-D
----SYVLCKL-----FEK-------------------------SGP-------------
--------------GPK-----NG---------------EQH------------------
-----------------GAPF-------------------------R-EE-----D----
--------------------W-------S-------------------------------
--E---------N-----------------------------------------------
------------------------------------------------------------
------------------------------------------------------------
------------------------------------------------------------
------------------------------------------------------------
------------------------------------------------------------
------------------------------------------------------------
------------------------------------------------------------
------------------------------------------------------------
------------------------------------------------------------
------------------------------------------------------------
------------------------------------------------------------
------------------------------------------------------------
------------------------------------------------------------
------------------------------------------------------------
------------------------------------------------------------
------------------------------------------------------------
------------------------------------------------------------
------------------------------------------------------------
------------------------------------------------------------
------------------------------------------------------------
------------------------------------------------------------
------------------------------------------------------------
------------------------------------------------------------
------------------------------------------------------------
------------------------------------------------------------
------------------------------------------------------------
------------------------------------------------------------
------------------------------------------------------------
------------------------------------------------------------
------------------------------------------------------------
------------------------------------------------------------
------------------------------------------------------------
------------------------------------------------------------
------------------------------------------------------------
------------------------------------------------------------
------------------------------------------------------------
------------------------------------------------------------
------------------------------------------------------------
------------------------------------------------------------
------------------------------------------------------------
------------------------------------------------------------
------------------------------------------------------------
------------------------------------------------------------
------------------
>gnl|onekp|AWQB_scaffold_2012002_Picea_engelmanii
------------------------------------------------------------
------------------------------------------------------------
-------------------------SL-PPGFR---FHPTDE----------------EL
I-----V-YYLKRR-------------------VCG-RSL-K-L--D-AIAEV-DIYKCE
PWD-LP---------------------------------------------------EKS
HLQSR-DL---E-----WYFFSPKDRKYP---------NGSRTNRAT----GIGYWKATG
KDRT-----ITS------------N-SR--------------------------------
----T----V------GMKKTL------VFYT------------GR-AP---SG------
---VRTNWVIHE-YRLE-D----------N----------------------------EL
-----RH---S--D---------------------------V-V-------------Q-D
----SYVLCRL-----FEK-------------------------SGP-------------
--------------GPK-----NG---------------EQY------------------
-----------------GAPF-------------------------R-EE-----D----
--------------------W-------N-------------------------------
--E---------H-----------------------------------------------
------------TNED--------------------------------------------
------------------------------------------------------------
------------------------------------------------------------
------------------------------------------------------------
------------------------------------------------------------
------------------------------------------------------------
------------------------------------------------------------
------------------------------------------------------------
------------------------------------------------------------
------------------------------------------------------------
------------------------------------------------------------
------------------------------------------------------------
------------------------------------------------------------
------------------------------------------------------------
------------------------------------------------------------
------------------------------------------------------------
------------------------------------------------------------
------------------------------------------------------------
------------------------------------------------------------
------------------------------------------------------------
---------------GFTL-----------------------------------------
------------------------------------------------------------
------------------------------------------------------------
------------------------------------------------------------
------------------------------------------------------------
------------------------------------------------------------
------------------------------------------------------------
------------------------------------------------------------
-------------------------------------------------------PT-V-
T-----------------------------------------------------------
------------------------------------------------------------
-D----------------------------------------------------------
------------------------------------------------------------
-------------------------------------------------ASP---P----
-----AI-----QLP----GG--------NFD-------------------E--------
-----DN------E----------D-----------------------------------
-------------------------------ISS-KQ-----------------------
--------------D-P-V-VEDSFVP---------------------------------
------------------------------------------------------------
------------------------------------------------------------
------------------------------------------------------------
------------------------------------------------------------
------------------------------------------------------------
------------------
>gnl|onekp|IOVS_scaffold_2057589_Pseudotsuga_menziesii
--------------------------------------------MIKT------------
----------------SKKRV---------------------------------------
-------------------------SL-PPGFR---FHPTDE----------------EL
T-----V-YYLKRR-------------------VCG-RPL-K-L--D-AIAEV-DIYKCE
PWD-LP---------------------------------------------------EKS
LLQSR-DL---E-----WYFFSPKDRKYP---------NGSRTNRAT----GKGYWKATG
KDRS-----ITS------------N-TR--------------------------------
----T----V------GMKKTL------VFYT------------GR-AP---RG------
---ERTNWVMHE-YRLE-D----------N----------------------------EL
-----RH---S--D---------------------------V-V-------------Q-D
----SYVLCRL-----FEK-------------------------SGP-------------
--------------GPK-----NG---------------EQY------------------
-----------------GAPF-------------------------R-EE-----D----
--------------------W-------S-------------------------------
--E---------H-----------------------------------------------
------------TNED--------------------------------------------
------------------------------------------------------------
------------------------------------------------------------
------------------------------------------------------------
------------------------------------------------------------
------------------------------------------------------------
------------------------------------------------------------
------------------------------------------------------------
------------------------------------------------------------
------------------------------------------------------------
------------------------------------------------------------
------------------------------------------------------------
------------------------------------------------------------
------------------------------------------------------------
------------------------------------------------------------
------------------------------------------------------------
------------------------------------------------------------
------------------------------------------------------------
------------------------------------------------------------
------------------------------------------------------------
---------------GSTL-----------------------------------------
------------------------------------------------------------
------------------------------------------------------------
------------------------------------------------------------
------------------------------------------------------------
------------------------------------------------------------
------------------------------------------------------------
------------------------------------------------------------
-------------------------------------------------------L----
------------------------------------------------------------
------------------------------------------------------------
------------------------------------------------------------
------------------------------------------------------------
------------------------------------------------------------
------------------------------------------------------------
------------------------------------------------------------
------------------------------------------------------------
------------------------------------------------------------
------------------------------------------------------------
------------------------------------------------------------
------------------------------------------------------------
------------------------------------------------------------
------------------------------------------------------------
------------------
>gnl|onekp|WVWN_scaffold_2008773_Larix_speciosa
--------------------------------------------MIKT------------
----------------SKKRV---------------------------------------
-------------------------SL-PPGFR---FHPTDE----------------EL
T-----V-YYLKRR-------------------VCG-RPL-K-L--D-AIAEV-DIYKCE
PWD-LP---------------------------------------------------EKS
LLQSR-DL---E-----WYFFSPKDRKYP---------NGSRTNRAT----GKGYWKATG
KDRP-----ITS------------N-TR--------------------------------
----T----V------GMKKTL------VFYT------------GR-AP---HG------
---GRTNWVMHE-YRLE-D----------N----------------------------AL
-----RH---S--D---------------------------V-F-------------Q-D
----SYVLCRL-----FEK-------------------------SGP-------------
--------------GPK-----NG---------------EQY------------------
-----------------GAPF-------------------------R-EE-----D----
--------------------W-------S-------------------------------
--E---------H-----------------------------------------------
------------TNED--------------------------------------------
------------------------------------------------------------
------------------------------------------------------------
------------------------------------------------------------
------------------------------------------------------------
------------------------------------------------------------
------------------------------------------------------------
------------------------------------------------------------
------------------------------------------------------------
------------------------------------------------------------
------------------------------------------------------------
------------------------------------------------------------
------------------------------------------------------------
------------------------------------------------------------
------------------------------------------------------------
------------------------------------------------------------
------------------------------------------------------------
------------------------------------------------------------
------------------------------------------------------------
------------------------------------------------------------
---------------GLTV-----------------------------------------
------------------------------------------------------------
------------------------------------------------------------
------------------------------------------------------------
------------------------------------------------------------
------------------------------------------------------------
------------------------------------------------------------
------------------------------------------------------------
-------------------------------------------------------L----
------------------------------------------------------------
------------------------------------------------------------
------------------------------------------------------------
------------------------------------------------------------
------------------------------------------------------------
------------------------------------------------------------
------------------------------------------------------------
------------------------------------------------------------
------------------------------------------------------------
------------------------------------------------------------
------------------------------------------------------------
------------------------------------------------------------
------------------------------------------------------------
------------------------------------------------------------
------------------
>gnl|onekp|QSNJ_scaffold_2069277_Taiwania_cryptomerioides
------------------------------------------------------------
------------------------------------------------------------
-------------------------SL-LPGFR---FHPTDE----------------EL
V-----V-YYLKRR-------------------ICG-RSL-K-L--D-VIAEV-DIYKCE
PWD-LP---------------------------------------------------GKS
HLQSR-DL---E-----WYFFSPKDRKYP---------NGARTNRAT----TIGYWKATG
KDRT-----ISS------------N-SR--------------------------------
----T----V------GMKKTL------VFYT------------GR-AP---HG------
---ERTNWVMHE-YRLE-D----------K----------------------------EL
-----KD---S--N---------------------------A-I-------------Q-D
----SFALCRV-----FHK-------------------------SGP-------------
--------------GPK-----NG---------------EQY------------------
-----------------GAPF-------------------------R-EE-----E----
--------------------W---------------------------------------
--D---------D-----------------------------------------------
------------ANDD--------------------------------------------
------------------------------------------------------------
------------------------------------------------------------
------------------------------------------------------------
------------------------------------------------------------
------------------------------------------------------------
------------------------------------------------------------
------------------------------------------------------------
------------------------------------------------------------
------------------------------------------------------------
------------------------------------------------------------
------------------------------------------------------------
------------------------------------------------------------
------------------------------------------------------------
------------------------------------------------------------
------------------------------------------------------------
------------------------------------------------------------
------------------------------------------------------------
------------------------------------------------------------
------------------------------------------------------------
---------------GLLF-----------------------------------------
------------------------------------------------------------
------------------------------------------------------------
------------------------------------------------------------
------------------------------------------------------------
------------------------------------------------------------
------------------------------------------------------------
------------------------------------------------------------
-------------------------------------------------------PT-G-
A-----------------------------------------------------------
------------------------------------------------------------
-D----------------------------------------------------------
------------------------------------------------------------
-------------------------------------------------HTS---P----
-----VK-----QSP----NS--------DRE-------------------A--------
-----DK------E----------D-----------------------------------
-------------------------------ILS-EQ-----------------------
--------------A-P-E-EEGSLVLTD-----------------------EVS-V---
--------------PTSEVED---------------------------------------
---------------S----LK---FP-------E-------------------------
------------------------------------------------------------
------------------------------------------------------------
------------------------------------------------------------
------------------
>gnl|onekp|OUOI_scaffold_2008513_Cunninghamia_lanceolata
------------------------------------------------------------
------------------------------------------------------------
-------------------------SL-LPGFR---FHPTDE----------------EL
V-----A-YYLKRR-------------------ICG-RSL-K-L--D-VIAEV-DIYKCE
PWD-LP---------------------------------------------------GKS
HLQSR-DL---E-----WYFFSPKDRKYP---------NGSRTNRAT----IKGYWKATG
KDRT-----ICS------------N-SR--------------------------------
----T----V------GMKKTL------VFYT------------GR-AP---RG------
---ERTNWVMHE-YRLE-D----------K----------------------------EL
----------S--N---------------------------V-I-------------Q-D
----SFALCRV-----FQK-------------------------SGP-------------
--------------GPK-----NG---------------EQY------------------
-----------------GAPF-------------------------R-EE-----E----
--------------------W---------------------------------------
--D---------D-----------------------------------------------
------------ANDD--------------------------------------------
------------------------------------------------------------
------------------------------------------------------------
------------------------------------------------------------
------------------------------------------------------------
------------------------------------------------------------
------------------------------------------------------------
------------------------------------------------------------
------------------------------------------------------------
------------------------------------------------------------
------------------------------------------------------------
------------------------------------------------------------
------------------------------------------------------------
------------------------------------------------------------
------------------------------------------------------------
------------------------------------------------------------
------------------------------------------------------------
------------------------------------------------------------
------------------------------------------------------------
------------------------------------------------------------
---------------GMLF-----------------------------------------
------------------------------------------------------------
------------------------------------------------------------
------------------------------------------------------------
------------------------------------------------------------
------------------------------------------------------------
------------------------------------------------------------
------------------------------------------------------------
-------------------------------------------------------QT-G-
V-----------------------------------------------------------
------------------------------------------------------------
-D----------------------------------------------------------
------------------------------------------------------------
-------------------------------------------------HTS---P----
-----VR-----QSS----NS--------DRE-------------------T--------
-----DK------E----------D-----------------------------------
-------------------------------ILS-EQ-----------------------
--------------A-P-E-EESSLVLTD-----------------------EVS-V---
--------------PTRGVED---------------------------------------
---------------S----LK---FP-------E-------------------------
------------------------------------------------------------
------------------------------------------------------------
------------------------------------------------------------
------------------
>gnl|onekp|XQSG_scaffold_2011293_Microbiota_decussata
------------------------------------------------------------
------------------------------------------------------------
-------------------------SL-LPGFR---FHPTDE----------------EL
V-----V-YYLKRR-------------------ICG-RSL-K-L--D-VIAEV-DIYKCE
PWD-LP---------------------------------------------------GKS
HLRSR-DL---E-----WYFFSPKDRKYP---------NGSRTNRAT----IKGYWKATG
KDRT-----ISS------------N-SR--------------------------------
----A----V------GMKKTL------VFYT------------GR-AP---RG------
---ERTNWVMHE-YRLE-D----------K----------------------------DL
-----QD---S--S---------------------------V-I-------------Q-D
----SFALCRV-----FQK-------------------------SGP-------------
--------------GPK-----NG---------------EQY------------------
-----------------GAPF-------------------------R-EE-----E----
--------------------W---------------------------------------
--D---------D-----------------------------------------------
------------ANDDG-------------------------------------------
------------------------------------------------------------
------------------------------------------------------------
------------------------------------------------------------
------------------------------------------------------------
------------------------------------------------------------
------------------------------------------------------------
------------------------------------------------------------
------------------------------------------------------------
------------------------------------------------------------
------------------------------------------------------------
------------------------------------------------------------
------------------------------------------------------------
------------------------------------------------------------
------------------------------------------------------------
------------------------------------------------------------
------------------------------------------------------------
------------------------------------------------------------
------------------------------------------------------------
------------------------------------------------------------
-------------N-GVIF-----------------------------------------
------------------------------------------------------------
------------------------------------------------------------
------------------------------------------------------------
------------------------------------------------------------
------------------------------------------------------------
------------------------------------------------------------
------------------------------------------------------------
-------------------------------------------------------LE-G-
E-----------------------------------------------------------
------------------------------------------------------------
------------------------------------------------------------
------------------------------------------------------------
------------------------------------------------------------
------------------------------------------------------------
------------------------------------------------------------
------------------------------------------------------------
------------------------------------------------------------
------------------------------------------------------------
------------------------------------------------------------
------------------------------------------------------------
------------------------------------------------------------
------------------------------------------------------------
------------------
>gnl|onekp|AIGO_scaffold_2010964_Chamaecyparis_lawsoniana
------------------------------------------------------------
------------------------------------------------------------
-------------------------SL-LPGFR---FHPTDE----------------EL
V-----V-YYLKRR-------------------ICS-RPL-K-L--D-VIAEV-DIYKCE
PWD-LP---------------------------------------------------GKS
HLRSR-DM---E-----WYFFSPKDRKYP---------NGSRTNRAT----IKGYWKATG
KDRT-----ISS------------N-SR--------------------------------
----A----V------GMKKTL------VFYT------------GR-AP---RG------
---ERTNWVMHE-YRLE-D----------K----------------------------DL
-----QD---S--N---------------------------V-I-------------Q-D
----SFALCRV-----FQK-------------------------SGP-------------
--------------GPK-----NG---------------EQY------------------
-----------------GAPF-------------------------R-EE-----E----
--------------------W---------------------------------------
--D---------D-----------------------------------------------
------------AND---------------------------------------------
------------------------------------------------------------
------------------------------------------------------------
------------------------------------------------------------
------------------------------------------------------------
------------------------------------------------------------
------------------------------------------------------------
------------------------------------------------------------
------------------------------------------------------------
------------------------------------------------------------
------------------------------------------------------------
------------------------------------------------------------
------------------------------------------------------------
------------------------------------------------------------
------------------------------------------------------------
------------------------------------------------------------
------------------------------------------------------------
------------------------------------------------------------
------------------------------------------------------------
------------------------------------------------------------
------------------------------------------------------------
------------------------------------------------------------
------------------------------------------------------------
------------------------------------------------------------
------------------------------------------------------------
------------------------------------------------------------
------------------------------------------------------------
------------------------------------------------------------
------------------------------------------------------------
------------------------------------------------------------
------------------------------------------------------------
------------------------------------------------------------
------------------------------------------------------------
------------------------------------------------------------
------------------------------------------------------------
------------------------------------------------------------
------------------------------------------------------------
------------------------------------------------------------
------------------------------------------------------------
------------------------------------------------------------
------------------------------------------------------------
------------------------------------------------------------
------------------------------------------------------------
------------------
>gnl|onekp|BUWV_scaffold_2055131_Platycladus_orientalis
------------------------------------------------------------
------------------------------------------------------------
-------------------------SL-LPGFR---FHPTDE----------------EL
V-----V-YYLKRR-------------------ICG-RSL-K-L--D-VIAEV-DIYKCE
PWD-LP---------------------------------------------------GKS
HLRSR-DL---E-----WYFFSPKDRKYP---------NGSRTNRAT----IKGYWKATG
KDRT-----ISS------------N-SR--------------------------------
----A----V------GMKKTL------VFYT------------GR-AP---RG------
---ERTNWVMHE-YRLE-D----------K----------------------------DL
-----QD---S--N---------------------------V-I-------------Q-D
----SFALCRV-----FQK-------------------------SGP-------------
--------------GPK-----NG---------------EQY------------------
-----------------GAPF-------------------------R-EE-----E----
--------------------W---------------------------------------
--D---------D-----------------------------------------------
------------AND---------------------------------------------
------------------------------------------------------------
------------------------------------------------------------
------------------------------------------------------------
------------------------------------------------------------
------------------------------------------------------------
------------------------------------------------------------
------------------------------------------------------------
------------------------------------------------------------
------------------------------------------------------------
------------------------------------------------------------
------------------------------------------------------------
------------------------------------------------------------
------------------------------------------------------------
------------------------------------------------------------
------------------------------------------------------------
------------------------------------------------------------
------------------------------------------------------------
------------------------------------------------------------
------------------------------------------------------------
------------------------------------------------------------
------------------------------------------------------------
------------------------------------------------------------
------------------------------------------------------------
------------------------------------------------------------
------------------------------------------------------------
------------------------------------------------------------
------------------------------------------------------------
------------------------------------------------------------
------------------------------------------------------------
------------------------------------------------------------
------------------------------------------------------------
------------------------------------------------------------
------------------------------------------------------------
------------------------------------------------------------
------------------------------------------------------------
------------------------------------------------------------
------------------------------------------------------------
------------------------------------------------------------
------------------------------------------------------------
------------------------------------------------------------
------------------------------------------------------------
------------------------------------------------------------
------------------
>gnl|onekp|FRPM_scaffold_2062322_Calocedrus_decurrens
------------------------------------------------------------
------------------------------------------------------------
-------------------------SL-LPGFR---FHPTDE----------------EL
V-----V-YYLKRR-------------------ICG-RSL-K-L--D-VIAEV-DIYKCE
PWD-LP---------------------------------------------------GQS
HLRSR-DL---E-----WYFFSPKDRKYP---------NGSRTNRAT----IKGYWKATG
KDRT-----ISS------------N-SR--------------------------------
----T----V------GMKKTL------VFYT------------GR-AP---RG------
---ERTNWVMHE-YRLE-D----------K----------------------------DL
-----QD---S--N---------------------------V-I-------------Q-D
----SFALCRV-----FQK-------------------------SGP-------------
--------------GPK-----NG---------------EQY------------------
-----------------GAPF-------------------------R-EE-----E----
--------------------W---------------------------------------
--D---------E-----------------------------------------------
------------ANDDG-------------------------------------------
------------------------------------------------------------
------------------------------------------------------------
------------------------------------------------------------
------------------------------------------------------------
------------------------------------------------------------
------------------------------------------------------------
------------------------------------------------------------
------------------------------------------------------------
------------------------------------------------------------
------------------------------------------------------------
------------------------------------------------------------
------------------------------------------------------------
------------------------------------------------------------
------------------------------------------------------------
------------------------------------------------------------
------------------------------------------------------------
------------------------------------------------------------
------------------------------------------------------------
------------------------------------------------------------
-------------NDGVIF-----------------------------------------
------------------------------------------------------------
------------------------------------------------------------
------------------------------------------------------------
------------------------------------------------------------
------------------------------------------------------------
------------------------------------------------------------
------------------------------------------------------------
-------------------------------------------------------LE-G-
E-----------------------------------------------------------
------------------------------------------------------------
-E----------------------------------------------------------
------------------------------------------------------------
-------------------------------------------------PKS---A----
-----VR-----QSS----NS--------DRE-------------------V--------
-----DN------E----------E-----------------------------------
------------------------------------------------------------
------------------------------------------------------------
------------------------------------------------------------
------------------------------------------------------------
------------------------------------------------------------
------------------------------------------------------------
------------------------------------------------------------
------------------
>gnl|onekp|XMGP_scaffold_2012496_Juniperus_scopulorum
------------------------------------------------------------
------------------------------------------------------------
-------------------------SL-LPGFR---FHPTDE----------------EL
V-----V-YYLKRR-------------------ICS-RPL-K-L--D-VIAEV-DIYKCE
PWD-LP---------------------------------------------------GKS
HLRSR-DL---E-----WYFFSPKDRKYP---------NGSRTNRAT----IKGYWKATG
KDRT-----ISS------------N-SR--------------------------------
----T----V------GMKKTL------VFYT------------GR-AP---RG------
---ERTNWVMHE-YRLE-D----------R----------------------------DI
-----KD---S--N---------------------------V-I-------------Q-D
----SFALCRV-----FQK-------------------------SGP-------------
--------------GPK-----NG---------------EQY------------------
-----------------GAPF-------------------------R-EE-----E----
--------------------W---------------------------------------
--D---------D-----------------------------------------------
------------TNDDG-------------------------------------------
------------------------------------------------------------
------------------------------------------------------------
------------------------------------------------------------
------------------------------------------------------------
------------------------------------------------------------
------------------------------------------------------------
------------------------------------------------------------
------------------------------------------------------------
------------------------------------------------------------
------------------------------------------------------------
------------------------------------------------------------
------------------------------------------------------------
------------------------------------------------------------
------------------------------------------------------------
------------------------------------------------------------
------------------------------------------------------------
------------------------------------------------------------
------------------------------------------------------------
------------------------------------------------------------
-------------NDGVIF-----------------------------------------
------------------------------------------------------------
------------------------------------------------------------
------------------------------------------------------------
------------------------------------------------------------
------------------------------------------------------------
------------------------------------------------------------
------------------------------------------------------------
-------------------------------------------------------LE-G-
E-----------------------------------------------------------
------------------------------------------------------------
-D----------------------------------------------------------
------------------------------------------------------------
-------------------------------------------------PTS---A----
-----VR-----QSS----NS--------DRE-------------------V--------
-----DN------E----------D-----------------------------------
-------------------------------ILS-EQ-----------------------
--------------A-L-E-EDGSLVLTG-----------------------ELA-S---
--------------PTKEVED---------------------------------------
---------------S----LQ---HT-------E-Q-----E-----------------
------------------------------------------------------------
------------------------------------------------------------
------------------------------------------------------------
------------------
>gnl|onekp|QNGJ_scaffold_2004525_Cupressus_dupreziana
------------------------------------------------------------
------------------------------------------------------------
-------------------------SL-LPGFR---FHPTDE----------------EL
V-----V-YYLKRR-------------------ICS-RPL-K-L--D-VIAEV-DIYKCE
PWD-LP---------------------------------------------------GKS
HLRSR-DL---E-----WYFFSPKDRKYP---------NGSRTNRAT----IKGYWKATG
KDRT-----ISS------------N-SR--------------------------------
----T----V------GMKKTL------VFYT------------GR-AP---RG------
---ERTNWVMHE-YRLE-D----------R----------------------------DI
-----KD---S--N---------------------------V-I-------------Q-D
----SFALCRV-----FQK-------------------------SGP-------------
--------------GPK-----NG---------------EQY------------------
-----------------GAPF-------------------------R-EE-----E----
--------------------W---------------------------------------
--D---------D-----------------------------------------------
------------TNDDG-------------------------------------------
------------------------------------------------------------
------------------------------------------------------------
------------------------------------------------------------
------------------------------------------------------------
------------------------------------------------------------
------------------------------------------------------------
------------------------------------------------------------
------------------------------------------------------------
------------------------------------------------------------
------------------------------------------------------------
------------------------------------------------------------
------------------------------------------------------------
------------------------------------------------------------
------------------------------------------------------------
------------------------------------------------------------
------------------------------------------------------------
------------------------------------------------------------
------------------------------------------------------------
------------------------------------------------------------
-------------NDGVIF-----------------------------------------
------------------------------------------------------------
------------------------------------------------------------
------------------------------------------------------------
------------------------------------------------------------
------------------------------------------------------------
------------------------------------------------------------
------------------------------------------------------------
-------------------------------------------------------LE-G-
E-----------------------------------------------------------
------------------------------------------------------------
------------------------------------------------------------
------------------------------------------------------------
------------------------------------------------------------
------------------------------------------------------------
------------------------------------------------------------
------------------------------------------------------------
------------------------------------------------------------
------------------------------------------------------------
------------------------------------------------------------
------------------------------------------------------------
------------------------------------------------------------
------------------------------------------------------------
------------------
>gnl|onekp|ETCJ_scaffold_2005635_Pilgerodendron_uviferum
------------------------------------------------------------
------------------------------------------------------------
-------------------------SL-LPGFR---FHPTDE----------------EL
V-----V-YYLKRR-------------------ICG-RPL-K-L--D-VIAEV-DIYKCE
PWD-LP---------------------------------------------------GKS
HLRSR-DL---E-----WYFFSPKDRKYP---------NGSRTNRAT----IKGYWKATG
KDRT-----ISS------------N-SR--------------------------------
----T----V------GMKKTL------VFYT------------GR-AP---RG------
---ERTNWVMHE-YRLE-D----------K----------------------------DL
-----QE---S--N---------------------------V-I-------------Q-D
----SFALSRL-----FQK-------------------------SGP-------------
--------------GPK-----NG---------------EQY------------------
-----------------GAPF-------------------------R-EE-----E----
--------------------W---------------------------------------
--D---------D-----------------------------------------------
------------ANDD--------------------------------------------
------------------------------------------------------------
------------------------------------------------------------
------------------------------------------------------------
------------------------------------------------------------
------------------------------------------------------------
------------------------------------------------------------
------------------------------------------------------------
------------------------------------------------------------
------------------------------------------------------------
------------------------------------------------------------
------------------------------------------------------------
------------------------------------------------------------
------------------------------------------------------------
------------------------------------------------------------
------------------------------------------------------------
------------------------------------------------------------
------------------------------------------------------------
------------------------------------------------------------
------------------------------------------------------------
---------------GVCF-----------------------------------------
------------------------------------------------------------
------------------------------------------------------------
------------------------------------------------------------
------------------------------------------------------------
------------------------------------------------------------
------------------------------------------------------------
------------------------------------------------------------
-------------------------------------------------------LE-G-
E-----------------------------------------------------------
------------------------------------------------------------
------------------------------------------------------------
------------------------------------------------------------
------------------------------------------------------------
------------------------------------------------------------
------------------------------------------------------------
------------------------------------------------------------
------------------------------------------------------------
------------------------------------------------------------
------------------------------------------------------------
------------------------------------------------------------
------------------------------------------------------------
------------------------------------------------------------
------------------
>gnl|onekp|OVIJ_scaffold_2013497_Papuacedrus_papuana
------------------------------------------------------------
------------------------------------------------------------
-------------------------SL-LPGFR---FHPTDE----------------EL
V-----V-YYLKRR-------------------ICG-RTL-K-L--D-VIAEV-DIYKCE
PWD-LP---------------------------------------------------GKS
HLQSR-DL---E-----WYFFSPKDRKYP---------NGSRTNRAT----IKGYWKATG
KDRT-----ISS------------N-SR--------------------------------
----T----V------GMKKTL------VFYT------------GR-AP---RG------
---ERTNWVMHE-YRLE-D----------K----------------------------DL
-----QD---S--N---------------------------V-I-------------Q-D
----SFALGRV-----FQK-------------------------SGP-------------
--------------GPK-----NG---------------EQY------------------
-----------------GAPF-------------------------R-EE-----E----
--------------------W---------------------------------------
--D---------D-----------------------------------------------
------------ANDD--------------------------------------------
------------------------------------------------------------
------------------------------------------------------------
------------------------------------------------------------
------------------------------------------------------------
------------------------------------------------------------
------------------------------------------------------------
------------------------------------------------------------
------------------------------------------------------------
------------------------------------------------------------
------------------------------------------------------------
------------------------------------------------------------
------------------------------------------------------------
------------------------------------------------------------
------------------------------------------------------------
------------------------------------------------------------
------------------------------------------------------------
------------------------------------------------------------
------------------------------------------------------------
------------------------------------------------------------
---------------GLCF-----------------------------------------
------------------------------------------------------------
------------------------------------------------------------
------------------------------------------------------------
------------------------------------------------------------
------------------------------------------------------------
------------------------------------------------------------
------------------------------------------------------------
-------------------------------------------------------LE-G-
E-----------------------------------------------------------
------------------------------------------------------------
------------------------------------------------------------
------------------------------------------------------------
------------------------------------------------------------
------------------------------------------------------------
------------------------------------------------------------
------------------------------------------------------------
------------------------------------------------------------
------------------------------------------------------------
------------------------------------------------------------
------------------------------------------------------------
------------------------------------------------------------
------------------------------------------------------------
------------------
>gnl|onekp|YYPE_scaffold_2007024_Austrocedrus_chilensis
------------------------------------------------------------
------------------------------------------------------------
-------------------------SL-LPGFR---FHPTDE----------------EL
V-----V-YYLKRR-------------------ICG-RPL-K-L--D-VIAEV-DIYKCE
PWD-LP---------------------------------------------------GKS
HLQSR-DL---E-----WYFFSPKDRKYP---------NGSRTNRAT----IKGYWKATG
KDRT-----ISS------------N-LR--------------------------------
----T----V------GMKKTL------VFYT------------GR-AP---RG------
---ERTNWVMHE-YRLE-D----------K----------------------------DL
-----QD---S--N---------------------------V-I-------------Q-D
----SFALCRV-----FQK-------------------------SGP-------------
--------------GPK-----NG---------------EQY------------------
-----------------GAPF-------------------------R-EE-----E----
--------------------W---------------------------------------
--D---------D-----------------------------------------------
------------ANDD--------------------------------------------
------------------------------------------------------------
------------------------------------------------------------
------------------------------------------------------------
------------------------------------------------------------
------------------------------------------------------------
------------------------------------------------------------
------------------------------------------------------------
------------------------------------------------------------
------------------------------------------------------------
------------------------------------------------------------
------------------------------------------------------------
------------------------------------------------------------
------------------------------------------------------------
------------------------------------------------------------
------------------------------------------------------------
------------------------------------------------------------
------------------------------------------------------------
------------------------------------------------------------
------------------------------------------------------------
---------------GVCF-----------------------------------------
------------------------------------------------------------
------------------------------------------------------------
------------------------------------------------------------
------------------------------------------------------------
------------------------------------------------------------
------------------------------------------------------------
------------------------------------------------------------
-------------------------------------------------------LK-G-
E-----------------------------------------------------------
------------------------------------------------------------
------------------------------------------------------------
------------------------------------------------------------
------------------------------------------------------------
------------------------------------------------------------
------------------------------------------------------------
------------------------------------------------------------
------------------------------------------------------------
------------------------------------------------------------
------------------------------------------------------------
------------------------------------------------------------
------------------------------------------------------------
------------------------------------------------------------
------------------
>gnl|onekp|GKCZ_scaffold_2013972_Diselma_archeri
------------------------------------------------------------
------------------------------------------------------------
-------------------------SL-LPGFR---FHPTDE----------------EL
V-----L-YYLKRR-------------------ICG-RPL-K-L--D-VIAEV-DIYKCE
PWD-LP---------------------------------------------------GKS
HLQSR-DL---E-----WYFFSPKDRKYP---------KGSRTNRAT----IKGYWKATG
KDRT-----ISS------------N-LR--------------------------------
----T----V------GMKKTL------VFYT------------GR-AP---RG------
---ERTNWVMHE-YRLE-D----------K----------------------------DL
-----QD---P--N---------------------------V-I-------------Q-D
----SFALCRL-----FKK-------------------------SGP-------------
--------------GPK-----NG---------------EQY------------------
-----------------GAPF-------------------------L-EE-----E----
--------------------W---------------------------------------
--D---------D-----------------------------------------------
------------ANDD--------------------------------------------
------------------------------------------------------------
------------------------------------------------------------
------------------------------------------------------------
------------------------------------------------------------
------------------------------------------------------------
------------------------------------------------------------
------------------------------------------------------------
------------------------------------------------------------
------------------------------------------------------------
------------------------------------------------------------
------------------------------------------------------------
------------------------------------------------------------
------------------------------------------------------------
------------------------------------------------------------
------------------------------------------------------------
------------------------------------------------------------
------------------------------------------------------------
------------------------------------------------------------
------------------------------------------------------------
---------------GVCF-----------------------------------------
------------------------------------------------------------
------------------------------------------------------------
------------------------------------------------------------
------------------------------------------------------------
------------------------------------------------------------
------------------------------------------------------------
------------------------------------------------------------
-------------------------------------------------------LE-G-
E-----------------------------------------------------------
------------------------------------------------------------
-D----------------------------------------------------------
------------------------------------------------------------
-------------------------------------------------PAS---S----
-----VR-----QSS----NS--------DRE-------------------V--------
-----DK------E----------D-----------------------------------
-------------------------------IL---------------------------
------------------------------------------------------------
------------------------------------------------------------
------------------------------------------------------------
------------------------------------------------------------
------------------------------------------------------------
------------------------------------------------------------
------------------
>gnl|onekp|AUDE_scaffold_2009193_Widdringtonia_cedarbergensis
------------------------------------------------------------
------------------------------------------------------------
-------------------------SL-LPGFR---FHPTDE----------------EL
V-----L-YYLKRR-------------------ICG-RPL-K-L--D-VIAEV-DIYKCE
PWD-LP---------------------------------------------------GKS
HLRSR-DL---E-----WYFFSPKDRKYP---------KGSRTNRAT----IKGYWKATG
KDRT-----ISS------------N-LR--------------------------------
----T----V------GMKKTL------VFYT------------GR-AP---RG------
---ERTNWVMHE-YRLE-D----------K----------------------------DL
-----QD---P--N---------------------------V-I-------------Q-D
----SFALCRL-----FQK-------------------------SGP-------------
--------------GPK-----NG---------------EQY------------------
-----------------GAPF-------------------------L-EE-----E----
--------------------W---------------------------------------
--D---------D-----------------------------------------------
------------ANDE--------------------------------------------
------------------------------------------------------------
------------------------------------------------------------
------------------------------------------------------------
------------------------------------------------------------
------------------------------------------------------------
------------------------------------------------------------
------------------------------------------------------------
------------------------------------------------------------
------------------------------------------------------------
------------------------------------------------------------
------------------------------------------------------------
------------------------------------------------------------
------------------------------------------------------------
------------------------------------------------------------
------------------------------------------------------------
------------------------------------------------------------
------------------------------------------------------------
------------------------------------------------------------
------------------------------------------------------------
---------------GVCF-----------------------------------------
------------------------------------------------------------
------------------------------------------------------------
------------------------------------------------------------
------------------------------------------------------------
------------------------------------------------------------
------------------------------------------------------------
------------------------------------------------------------
-------------------------------------------------------LE-G-
E-----------------------------------------------------------
------------------------------------------------------------
------------------------------------------------------------
------------------------------------------------------------
------------------------------------------------------------
------------------------------------------------------------
------------------------------------------------------------
------------------------------------------------------------
------------------------------------------------------------
------------------------------------------------------------
------------------------------------------------------------
------------------------------------------------------------
------------------------------------------------------------
------------------------------------------------------------
------------------
>gnl|onekp|UEVI_scaffold_2010931_Fokienia_hodginsii
------------------------------------------------------------
------------------------------------------------------------
-------------------------SL-LPGFR---FHPTDE----------------EL
V-----V-YYLKRR-------------------ICG-RPL-K-L--N-VIAEV-DIYKCE
PWD-LP---------------------------------------------------GKS
YIRSR-DL---E-----WYFFSPKDRKYP---------NGSRTNRAT----IKGYWKATG
KDRI-----ISS------------N-SR--------------------------------
----T----V------GMKKTL------VFYT------------GR-AP---HG------
---ERTNWVMHE-YRLE-D----------K----------------------------DL
-----QD---S--N---------------------------V-I-------------Q-D
----SFALCRV-----FQK-------------------------SGP-------------
--------------GPK-----NG---------------EQY------------------
-----------------GAPF-------------------------R-EE-----E----
--------------------W---------------------------------------
--D---------D-----------------------------------------------
------------ANDDG-------------------------------------------
------------------------------------------------------------
------------------------------------------------------------
------------------------------------------------------------
------------------------------------------------------------
------------------------------------------------------------
------------------------------------------------------------
------------------------------------------------------------
------------------------------------------------------------
------------------------------------------------------------
------------------------------------------------------------
------------------------------------------------------------
------------------------------------------------------------
------------------------------------------------------------
------------------------------------------------------------
------------------------------------------------------------
------------------------------------------------------------
------------------------------------------------------------
------------------------------------------------------------
------------------------------------------------------------
-------------NGGVIF-----------------------------------------
------------------------------------------------------------
------------------------------------------------------------
------------------------------------------------------------
------------------------------------------------------------
------------------------------------------------------------
------------------------------------------------------------
------------------------------------------------------------
-------------------------------------------------------LG-G-
E-----------------------------------------------------------
------------------------------------------------------------
------------------------------------------------------------
------------------------------------------------------------
------------------------------------------------------------
------------------------------------------------------------
------------------------------------------------------------
------------------------------------------------------------
------------------------------------------------------------
------------------------------------------------------------
------------------------------------------------------------
------------------------------------------------------------
------------------------------------------------------------
------------------------------------------------------------
------------------
>gnl|onekp|VFYZ_scaffold_2007730_Thuja_plicata
------------------------------------------------------------
------------------------------------------------------------
-------------------------SL-LPGFR---FHPTDE----------------EL
V-----V-YYLKRR-------------------ICG-RPL-K-L--D-VIAEV-DIYKCE
PWD-LP---------------------------------------------------GKS
HLRSR-DL---E-----WYFFSPKDRKYP---------NGSRTNRAT----IQGYWKATG
KDRI-----ISS------------N-SR--------------------------------
----K----V------GMKKTL------VFYT------------GR-AP---HG------
---ERTNWVMHE-YRLE-D----------K----------------------------DL
-----PD---S--N---------------------------V-I-------------Q-D
----SFALSRV-----FQK-------------------------SGP-------------
--------------GPK-----NG---------------EQY------------------
-----------------GAPF-------------------------R-EE-----E----
--------------------W---------------------------------------
--D---------D-----------------------------------------------
------------ANDDG-------------------------------------------
------------------------------------------------------------
------------------------------------------------------------
------------------------------------------------------------
------------------------------------------------------------
------------------------------------------------------------
------------------------------------------------------------
------------------------------------------------------------
------------------------------------------------------------
------------------------------------------------------------
------------------------------------------------------------
------------------------------------------------------------
------------------------------------------------------------
------------------------------------------------------------
------------------------------------------------------------
------------------------------------------------------------
------------------------------------------------------------
------------------------------------------------------------
------------------------------------------------------------
------------------------------------------------------------
-------------NDGVIF-----------------------------------------
------------------------------------------------------------
------------------------------------------------------------
------------------------------------------------------------
------------------------------------------------------------
------------------------------------------------------------
------------------------------------------------------------
------------------------------------------------------------
-------------------------------------------------------LE-G-
E-----------------------------------------------------------
------------------------------------------------------------
------------------------------------------------------------
------------------------------------------------------------
------------------------------------------------------------
------------------------------------------------------------
------------------------------------------------------------
------------------------------------------------------------
------------------------------------------------------------
------------------------------------------------------------
------------------------------------------------------------
------------------------------------------------------------
------------------------------------------------------------
------------------------------------------------------------
------------------
>gnl|onekp|NKIN_scaffold_2014316_Thujopsis_dolabrata
------------------------------------------------------------
------------------------------------------------------------
-------------------------SL-LPGFR---FHPTDE----------------EL
V-----V-YYLKRR-------------------ICG-RPL-K-L--D-VIAEV-DIYKCE
PWD-L-----------------------------------------------------KS
HLRSR-DL---E-----WYFFSPKDRKYP---------NGSRTNRAT----IQGYWKATG
KDRT-----ISS------------N-SR--------------------------------
----K----V------GMKKTL------VFYT------------GR-AP---HG------
---ERTNWVMHE-YRLE-D----------K----------------------------DL
-----PD---S--N---------------------------V-I-------------Q-D
----SFALSRV-----FQK-------------------------SGP-------------
--------------GPK-----NG---------------EQY------------------
-----------------GAPF-------------------------R-EE-----E----
--------------------W---------------------------------------
--D---------D-----------------------------------------------
------------------------------------------------------------
------------------------------------------------------------
------------------------------------------------------------
------------------------------------------------------------
------------------------------------------------------------
------------------------------------------------------------
------------------------------------------------------------
------------------------------------------------------------
------------------------------------------------------------
------------------------------------------------------------
------------------------------------------------------------
------------------------------------------------------------
------------------------------------------------------------
------------------------------------------------------------
------------------------------------------------------------
------------------------------------------------------------
------------------------------------------------------------
------------------------------------------------------------
------------------------------------------------------------
------------------------------------------------------------
------------------------------------------------------------
------------------------------------------------------------
------------------------------------------------------------
------------------------------------------------------------
------------------------------------------------------------
------------------------------------------------------------
------------------------------------------------------------
------------------------------------------------------------
------------------------------------------------------------
------------------------------------------------------------
------------------------------------------------------------
------------------------------------------------------------
------------------------------------------------------------
------------------------------------------------------------
------------------------------------------------------------
------------------------------------------------------------
------------------------------------------------------------
------------------------------------------------------------
------------------------------------------------------------
------------------------------------------------------------
------------------------------------------------------------
------------------------------------------------------------
------------------------------------------------------------
------------------
>gnl|onekp|JDQB_scaffold_2072508_Neocallitropsis_pancheri
------------------------------------------------------------
------------------------------------------------------------
-------------------------SL-LPGFR---FHPTDE----------------EL
V-----L-YYLKRR-------------------ICG-RPL-K-L--D-VIAEV-DIYKCE
PWD-LP---------------------------------------------------GKS
RLQSR-DL---E-----WYFFSPKDRKYP---------NGSRTNRAT----IKGYWKATG
KDRT-----ISS------------N-SR--------------------------------
----T----V------GMKKTL------VFYT------------GR-AP---RG------
---ERTNWVMHE-YRLE-D----------K----------------------------DL
-----QD---P--N---------------------------V-I-------------Q-D
----SFALCRV-----FQK-------------------------SGA-------------
--------------GPK-----NG---------------EQY------------------
-----------------GAPF-------------------------R-EE-----E----
--------------------W---------------------------------------
--D---------E-----------------------------------------------
------------ANDD--------------------------------------------
------------------------------------------------------------
------------------------------------------------------------
------------------------------------------------------------
------------------------------------------------------------
------------------------------------------------------------
------------------------------------------------------------
------------------------------------------------------------
------------------------------------------------------------
------------------------------------------------------------
------------------------------------------------------------
------------------------------------------------------------
------------------------------------------------------------
------------------------------------------------------------
------------------------------------------------------------
------------------------------------------------------------
------------------------------------------------------------
------------------------------------------------------------
------------------------------------------------------------
------------------------------------------------------------
---------------GVCY-----------------------------------------
------------------------------------------------------------
------------------------------------------------------------
------------------------------------------------------------
------------------------------------------------------------
------------------------------------------------------------
------------------------------------------------------------
------------------------------------------------------------
-------------------------------------------------------LE-G-
E-----------------------------------------------------------
------------------------------------------------------------
-N----------------------------------------------------------
------------------------------------------------------------
-------------------------------------------------PAS---S----
-----VK-----PSS----SS--------DRE-------------------V--------
-----DK------E----------D-----------------------------------
-------------------------------IL---------------------------
------------------------------------------------------------
------------------------------------------------------------
------------------------------------------------------------
------------------------------------------------------------
------------------------------------------------------------
------------------------------------------------------------
------------------
>gnl|onekp|IFLI_scaffold_2007532_Callitris_gracilis
------------------------------------------------------------
------------------------------------------------------------
-------------------------SL-LPGFR---FHPTDE----------------EL
V-----L-YHLKRR-------------------IRG-RPP-K-L--D-VIAEV-DIYKCE
PWD-LP---------------------------------------------------GKS
HLQSR-DL---E-----WYFFSPKDRKYP---------KGSRTNRAT----TKGYWKATG
KDRT-----ISS------------N-SR--------------------------------
----T----V------GMKKTL------VFYT------------GR-AP---RG------
---ERTNWVMHE-YRLE-D----------K----------------------------DL
-----QD---P--N---------------------------V-I-------------Q-D
----SFALCRV-----FHK-------------------------SGA-------------
--------------GPK-----NG---------------EQY------------------
-----------------GAPF-------------------------R-EE-----E----
--------------------W---------------------------------------
--D---------D-----------------------------------------------
------------ANDD--------------------------------------------
------------------------------------------------------------
------------------------------------------------------------
------------------------------------------------------------
------------------------------------------------------------
------------------------------------------------------------
------------------------------------------------------------
------------------------------------------------------------
------------------------------------------------------------
------------------------------------------------------------
------------------------------------------------------------
------------------------------------------------------------
------------------------------------------------------------
------------------------------------------------------------
------------------------------------------------------------
------------------------------------------------------------
------------------------------------------------------------
------------------------------------------------------------
------------------------------------------------------------
------------------------------------------------------------
---------------GVCY-----------------------------------------
------------------------------------------------------------
------------------------------------------------------------
------------------------------------------------------------
------------------------------------------------------------
------------------------------------------------------------
------------------------------------------------------------
------------------------------------------------------------
-------------------------------------------------------LE-G-
E-----------------------------------------------------------
------------------------------------------------------------
-N----------------------------------------------------------
------------------------------------------------------------
-------------------------------------------------PAS---S----
-----V------------------------------------------------------
------------------------------------------------------------
------------------------------------------------------------
------------------------------------------------------------
------------------------------------------------------------
------------------------------------------------------------
------------------------------------------------------------
------------------------------------------------------------
------------------------------------------------------------
------------------
>gnl|onekp|RMMV_scaffold_2059710_Callitris_macleayana
------------------------------------------------------------
------------------------------------------------------------
-------------------------SL-LPGFR---FHPTDE----------------EL
V-----L-YYLKRR-------------------IRG-RPP-K-H--D-VIAEV-DIYKCE
PWD-LP---------------------------------------------------GKS
HLQSR-DM---E-----WYFFSPKDRKYP---------NGSRTNRAT----IKGYWKATG
KDRT-----ISS------------N-SR--------------------------------
----T----V------GMKKTL------VFYT------------GR-AP---RG------
---ERTNWVMHE-YRLE-D----------K----------------------------YL
-----QD---P--N---------------------------V-I-------------Q-D
----SFALCRV-----FQK-------------------------SGA-------------
--------------GPK-----NG---------------EQY------------------
-----------------GAPF-------------------------R-EE-----E----
--------------------W---------------------------------------
--D---------D-----------------------------------------------
------------------------------------------------------------
------------------------------------------------------------
------------------------------------------------------------
------------------------------------------------------------
------------------------------------------------------------
------------------------------------------------------------
------------------------------------------------------------
------------------------------------------------------------
------------------------------------------------------------
------------------------------------------------------------
------------------------------------------------------------
------------------------------------------------------------
------------------------------------------------------------
------------------------------------------------------------
------------------------------------------------------------
------------------------------------------------------------
------------------------------------------------------------
------------------------------------------------------------
------------------------------------------------------------
------------------------------------------------------------
------------------------------------------------------------
------------------------------------------------------------
------------------------------------------------------------
------------------------------------------------------------
------------------------------------------------------------
------------------------------------------------------------
------------------------------------------------------------
------------------------------------------------------------
------------------------------------------------------------
------------------------------------------------------------
------------------------------------------------------------
------------------------------------------------------------
------------------------------------------------------------
------------------------------------------------------------
------------------------------------------------------------
------------------------------------------------------------
------------------------------------------------------------
------------------------------------------------------------
------------------------------------------------------------
------------------------------------------------------------
------------------------------------------------------------
------------------------------------------------------------
------------------------------------------------------------
------------------
>gnl|onekp|NRXL_scaffold_2002621_Metasequoia_glyptostroboides
------------------------------------------------------------
------------------------------------------------------------
-------------------------SL-LPGFR---FHPTDE----------------EL
V-----V-YYLKRR-------------------ICG-KSL-K-L--D-VIAEV-DIYKCE
PWD-LP---------------------------------------------------GKS
HLQSR-DL---E-----WYFFSPKDRKYP---------NGSRTNRAT----IKGYWKATG
KDRT-----ISS------------N-SR--------------------------------
----I----V------GMKKTL------VFYT------------GR-AP---RG------
---LRTNWVMHE-YRLE-D----------K----------------------------EL
-----QD---SHSN---------------------------V-I-------------Q-D
----SFALCRV-----FQK-------------------------SGP-------------
--------------GPK-----NG---------------EQY------------------
-----------------GAPF-------------------------R-EE-----E----
--------------------W---------------------------------------
--D---------D-----------------------------------------------
------------ANDD--------------------------------------------
------------------------------------------------------------
------------------------------------------------------------
------------------------------------------------------------
------------------------------------------------------------
------------------------------------------------------------
------------------------------------------------------------
------------------------------------------------------------
------------------------------------------------------------
------------------------------------------------------------
------------------------------------------------------------
------------------------------------------------------------
------------------------------------------------------------
------------------------------------------------------------
------------------------------------------------------------
------------------------------------------------------------
------------------------------------------------------------
------------------------------------------------------------
------------------------------------------------------------
------------------------------------------------------------
---------------ELLF-----------------------------------------
------------------------------------------------------------
------------------------------------------------------------
------------------------------------------------------------
------------------------------------------------------------
------------------------------------------------------------
------------------------------------------------------------
------------------------------------------------------------
-------------------------------------------------------LA-G-
E-----------------------------------------------------------
------------------------------------------------------------
------------------------------------------------------------
------------------------------------------------------------
------------------------------------------------------------
------------------------------------------------------------
------------------------------------------------------------
------------------------------------------------------------
------------------------------------------------------------
------------------------------------------------------------
------------------------------------------------------------
------------------------------------------------------------
------------------------------------------------------------
------------------------------------------------------------
------------------
>gnl|onekp|HBGV_scaffold_2001619_Sequoia_sempervirens
------------------------------------------------------------
------------------------------------------------------------
-------------------------SL-LPGFR---FHPTDE----------------EL
V-----CWYYLKRR-------------------ICG-ISL-Q-L--D-VIAEV-DIYKCE
PWD-LP---------------------------------------------------GKS
HLQSR-DL---E-----WYFFSPKDRKYP---------NGSRTNRAT----IKGYWKATG
KDRT-----ISS------------N-SR--------------------------------
----I----V------GMKKTL------VFYT------------GR-AP---RG------
---ERTNWVMHE-YRLE-D----------K----------------------------VL
-----QD---SHSN---------------------------V-I-------------Q-D
----SYALCRV-----FQK-------------------------SGP-------------
--------------GPK-----NG---------------EQY------------------
-----------------GAPF-------------------------R-EE-----E----
--------------------W---------------------------------------
--D---------D-----------------------------------------------
------------ANDD--------------------------------------------
------------------------------------------------------------
------------------------------------------------------------
------------------------------------------------------------
------------------------------------------------------------
------------------------------------------------------------
------------------------------------------------------------
------------------------------------------------------------
------------------------------------------------------------
------------------------------------------------------------
------------------------------------------------------------
------------------------------------------------------------
------------------------------------------------------------
------------------------------------------------------------
------------------------------------------------------------
------------------------------------------------------------
------------------------------------------------------------
------------------------------------------------------------
------------------------------------------------------------
------------------------------------------------------------
---------------GLLF-----------------------------------------
------------------------------------------------------------
------------------------------------------------------------
------------------------------------------------------------
------------------------------------------------------------
------------------------------------------------------------
------------------------------------------------------------
------------------------------------------------------------
-------------------------------------------------------LT-G-
E-----------------------------------------------------------
------------------------------------------------------------
------------------------------------------------------------
------------------------------------------------------------
------------------------------------------------------------
------------------------------------------------------------
------------------------------------------------------------
------------------------------------------------------------
------------------------------------------------------------
------------------------------------------------------------
------------------------------------------------------------
------------------------------------------------------------
------------------------------------------------------------
------------------------------------------------------------
------------------
>gnl|onekp|QFAE_scaffold_2005794_Sequoiadendron_giganteum
------------------------------------------------------------
-----------------MGRV---------------------------------------
-------------------------SL-LPGFR---FHPTDE----------------EL
V-----V-YYLKRR-------------------ICG-KSL-K-L--D-VIAEV-DIYKCE
PWD-LP---------------------------------------------------GKS
HLQSR-DL---E-----WYFFSPKDRKYP---------NGSRTNRAT----IKGYWKATG
KDRT-----ISS------------N-SR--------------------------------
----I----V------GMKKTL------VFYT------------GR-AP---RG------
---IRTNWVMHE-YRLE-D----------K----------------------------EL
-----QD---SHSN---------------------------V-I-------------Q-D
----SFALSRV-----FKK-----------------------------------------
------------------------------------------------------------
------------------------------------------------------------
------------------------------------------------------------
------------------------------------------------------------
------------------------------------------------------------
------------------------------------------------------------
------------------------------------------------------------
------------------------------------------------------------
------------------------------------------------------------
------------------------------------------------------------
------------------------------------------------------------
------------------------------------------------------------
------------------------------------------------------------
------------------------------------------------------------
------------------------------------------------------------
------------------------------------------------------------
------------------------------------------------------------
------------------------------------------------------------
------------------------------------------------------------
------------------------------------------------------------
------------------------------------------------------------
------------------------------------------------------------
------------------------------------------------------------
------------------------------------------------------------
------------------------------------------------------------
------------------------------------------------------------
------------------------------------------------------------
------------------------------------------------------------
------------------------------------------------------------
------------------------------------------------------------
------------------------------------------------------------
------------------------------------------------------------
------------------------------------------------------------
------------------------------------------------------------
------------------------------------------------------------
------------------------------------------------------------
------------------------------------------------------------
------------------------------------------------------------
------------------------------------------------------------
------------------------------------------------------------
------------------------------------------------------------
------------------------------------------------------------
------------------------------------------------------------
------------------------------------------------------------
------------------------------------------------------------
------------------------------------------------------------
------------------------------------------------------------
------------------
>gnl|onekp|EFMS_scaffold_2012239_Torreya_taxifolia
------------------------------------------------------------
------------------------------------------------------------
-------------------------SL-LPGFR---FHPTDE----------------EL
A-----A-YYLKRR-------------------VCG-RPL-K-L--D-VIAEV-DIYKCE
PWD-LP---------------------------------------------------GKS
HLQSR-DL---E-----WYFFSPKDRKYP---------NGSRTNRAT----VKGYWKATG
KDRT-----ITS------------N-SR--------------------------------
----T----V------GMKKTL------VFYT------------GR-AP---RG------
---ERTNWVMHE-YRLE-D----------K----------------------------EL
-----KD---S--N---------------------------V-I-------------Q-D
----SYALCRL-----FQK-------------------------SGP-------------
--------------GPK-----NG---------------EQY------------------
-----------------GAPF-------------------------R-EE-----D----
--------------------W---------------------------------------
--D---------E-----------------------------------------------
-------------NDTN-------------------------------------------
------------------------------------------------------------
------------------------------------------------------------
------------------------------------------------------------
------------------------------------------------------------
------------------------------------------------------------
------------------------------------------------------------
------------------------------------------------------------
------------------------------------------------------------
------------------------------------------------------------
------------------------------------------------------------
------------------------------------------------------------
------------------------------------------------------------
------------------------------------------------------------
------------------------------------------------------------
------------------------------------------------------------
------------------------------------------------------------
------------------------------------------------------------
------------------------------------------------------------
------------------------------------------------------------
-------------DDGVLF-----------------------------------------
------------------------------------------------------------
------------------------------------------------------------
------------------------------------------------------------
------------------------------------------------------------
------------------------------------------------------------
------------------------------------------------------------
------------------------------------------------------------
-------------------------------------------------------LT-G-
V-----------------------------------------------------------
------------------------------------------------------------
-D----------------------------------------------------------
------------------------------------------------------------
-------------------------------------------------HVS---P----
------------------------------------------------------------
------------------------------------------------------------
------------------------------------------------------------
------------------------------------------------------------
------------------------------------------------------------
------------------------------------------------------------
------------------------------------------------------------
------------------------------------------------------------
------------------------------------------------------------
------------------
>gnl|onekp|HQOM_scaffold_2018108_Torreya_nucifera
------------------------------------------------------------
------------------------------------------------------------
-------------------------SL-LPGFR---FHPTDE----------------EL
A-----A-YYLKRR-------------------VCG-RPL-K-L--D-VIAEV-DIYKCE
PWD-LP---------------------------------------------------GKS
HLQSR-DL---E-----WYFFSPKDRKYP---------NGSRTNRAT----VKGYWKATG
KDRT-----ITS------------N-SR--------------------------------
----T----V------GMKKTL------VFYT------------GR-AP---RG------
---ERTNWVMHE-YRLE-D----------K----------------------------EL
-----KD---S--N---------------------------V-I-------------Q-D
----SYALCRL-----FQK-------------------------SGP-------------
--------------GPK-----NG---------------EQY------------------
-----------------GAPF-------------------------R-EE-----D----
--------------------W---------------------------------------
--D---------E-----------------------------------------------
-------------NDTN-------------------------------------------
------------------------------------------------------------
------------------------------------------------------------
------------------------------------------------------------
------------------------------------------------------------
------------------------------------------------------------
------------------------------------------------------------
------------------------------------------------------------
------------------------------------------------------------
------------------------------------------------------------
------------------------------------------------------------
------------------------------------------------------------
------------------------------------------------------------
------------------------------------------------------------
------------------------------------------------------------
------------------------------------------------------------
------------------------------------------------------------
------------------------------------------------------------
------------------------------------------------------------
------------------------------------------------------------
-------------DDGVLF-----------------------------------------
------------------------------------------------------------
------------------------------------------------------------
------------------------------------------------------------
------------------------------------------------------------
------------------------------------------------------------
------------------------------------------------------------
------------------------------------------------------------
-------------------------------------------------------LT-G-
------------------------------------------------------------
------------------------------------------------------------
------------------------------------------------------------
------------------------------------------------------------
------------------------------------------------------------
------------------------------------------------------------
------------------------------------------------------------
------------------------------------------------------------
------------------------------------------------------------
------------------------------------------------------------
------------------------------------------------------------
------------------------------------------------------------
------------------------------------------------------------
------------------------------------------------------------
------------------
>gnl|onekp|WYAJ_scaffold_2008308_Cephalotaxus_harringtonia
------------------------------------------------------------
------------------------------------------------------------
-------------------------SL-LPGFR---FHPTDE----------------EL
A-----A-YYLKRR-------------------VCG-RPL-K-L--D-VIAEV-DIYKCE
PWD-LP---------------------------------------------------GKS
HLQSR-DL---E-----WYFFSPKDRKYP---------NGSRTNRAT----IKGYWKATG
KDRT-----ITS------------N-SR--------------------------------
----T----V------GMKKTL------VFYT------------GR-AP---RG------
---ERTNWVMHE-YRLE-D----------K----------------------------EL
-----KD---S--N---------------------------V-I-------------Q-D
----SYALCRV-----FQK-------------------------SGP-------------
--------------GPK-----NG---------------EQY------------------
-----------------GAPF-------------------------R-EE-----D----
--------------------W---------------------------------------
--D---------E-----------------------------------------------
-------------NDTN-------------------------------------------
------------------------------------------------------------
------------------------------------------------------------
------------------------------------------------------------
------------------------------------------------------------
------------------------------------------------------------
------------------------------------------------------------
------------------------------------------------------------
------------------------------------------------------------
------------------------------------------------------------
------------------------------------------------------------
------------------------------------------------------------
------------------------------------------------------------
------------------------------------------------------------
------------------------------------------------------------
------------------------------------------------------------
------------------------------------------------------------
------------------------------------------------------------
------------------------------------------------------------
------------------------------------------------------------
--------------DGVSF-----------------------------------------
------------------------------------------------------------
------------------------------------------------------------
------------------------------------------------------------
------------------------------------------------------------
------------------------------------------------------------
------------------------------------------------------------
------------------------------------------------------------
-------------------------------------------------------LT-G-
------------------------------------------------------------
------------------------------------------------------------
------------------------------------------------------------
------------------------------------------------------------
------------------------------------------------------------
------------------------------------------------------------
------------------------------------------------------------
------------------------------------------------------------
------------------------------------------------------------
------------------------------------------------------------
------------------------------------------------------------
------------------------------------------------------------
------------------------------------------------------------
------------------------------------------------------------
------------------
>gnl|onekp|IAJW_scaffold_2151595_Amentotaxus_argotaenia
------------------------------------------------------------
------------------------------------------------------------
-------------------------SL-LPGFR---FHPTDE----------------EL
A-----A-YYLKRR-------------------VCG-RPL-K-L--D-VIAEV-DIYKCE
PWD-LP---------------------------------------------------GKS
HLQSR-DL---E-----WYFFSPKDRKYP---------NGSRTNRAT----IKGYWKATG
KDRT-----ITS------------N-SR--------------------------------
----T----V------GMKKTL------VFYT------------GR-AP---RG------
---ERTNWVMHE-YRLE-D----------K----------------------------EL
-----KD---S--N---------------------------V-I-------------Q-D
----SYALCRV-----FQK-------------------------SGP-------------
--------------GPK-----NG---------------EQY------------------
-----------------GAPF-------------------------R-EE-----D----
--------------------W---------------------------------------
--D---------E-----------------------------------------------
-------------ND---------------------------------------------
------------------------------------------------------------
------------------------------------------------------------
------------------------------------------------------------
------------------------------------------------------------
------------------------------------------------------------
------------------------------------------------------------
------------------------------------------------------------
------------------------------------------------------------
------------------------------------------------------------
------------------------------------------------------------
------------------------------------------------------------
------------------------------------------------------------
------------------------------------------------------------
------------------------------------------------------------
------------------------------------------------------------
------------------------------------------------------------
------------------------------------------------------------
------------------------------------------------------------
------------------------------------------------------------
------------------------------------------------------------
------------------------------------------------------------
------------------------------------------------------------
------------------------------------------------------------
------------------------------------------------------------
------------------------------------------------------------
------------------------------------------------------------
------------------------------------------------------------
------------------------------------------------------------
------------------------------------------------------------
------------------------------------------------------------
------------------------------------------------------------
------------------------------------------------------------
------------------------------------------------------------
------------------------------------------------------------
------------------------------------------------------------
------------------------------------------------------------
------------------------------------------------------------
------------------------------------------------------------
------------------------------------------------------------
------------------------------------------------------------
------------------------------------------------------------
------------------------------------------------------------
------------------
>gnl|onekp|ZYAX_scaffold_2012721_Taxus_cuspidata
------------------------------------------------------------
------------------------------------------------------------
-------------------------SL-LPGFR---FHPTDE----------------EL
V-----A-YYLKRR-------------------VCS-RPL-K-L--D-VIAEV-DIYKCE
PWD-LP---------------------------------------------------GKS
YLQSR-DL---E-----WYFFSPKDRKYP---------NGSRTNRAT----KKGYWKATG
KDRT-----ITS------------S-SR--------------------------------
----T----V------GMKKTL------VFYT------------GR-AP---RG------
---ERTNWVMHE-YRLE-D----------K----------------------------EL
-----KD---S--S---------------------------V-I-------------Q-D
----SYALCRV-----FQK-------------------------SGP-------------
--------------GPK-----NG---------------EQY------------------
-----------------GAPF-------------------------R-EE-----D----
--------------------W---------------------------------------
--D---------E-----------------------------------------------
-------------ND---------------------------------------------
------------------------------------------------------------
------------------------------------------------------------
------------------------------------------------------------
------------------------------------------------------------
------------------------------------------------------------
------------------------------------------------------------
------------------------------------------------------------
------------------------------------------------------------
------------------------------------------------------------
------------------------------------------------------------
------------------------------------------------------------
------------------------------------------------------------
------------------------------------------------------------
------------------------------------------------------------
------------------------------------------------------------
------------------------------------------------------------
------------------------------------------------------------
------------------------------------------------------------
------------------------------------------------------------
------------------------------------------------------------
------------------------------------------------------------
------------------------------------------------------------
------------------------------------------------------------
------------------------------------------------------------
------------------------------------------------------------
------------------------------------------------------------
------------------------------------------------------------
------------------------------------------------------------
------------------------------------------------------------
------------------------------------------------------------
------------------------------------------------------------
------------------------------------------------------------
------------------------------------------------------------
------------------------------------------------------------
------------------------------------------------------------
------------------------------------------------------------
------------------------------------------------------------
------------------------------------------------------------
------------------------------------------------------------
------------------------------------------------------------
------------------------------------------------------------
------------------------------------------------------------
------------------
>gnl|onekp|WWSS_scaffold_2011076_Taxus_baccata
------------------------------------------------------------
------------------------------------------------------------
-------------------------SL-LPGFR---FHPTDE----------------EL
V-----A-YYLKRR-------------------VCS-RPL-K-L--D-VIAEV-DIYKCE
PWD-LP---------------------------------------------------GKS
YLQSR-DL---E-----WYFFSPKDRKYP---------NGSRTNRAT----IKGYWKATG
KDRT-----ITS------------S-SR--------------------------------
----T----V------GMKKTL------VFYT------------GR-AP---RG------
---ERTNWVMHE-YRLE-D----------K----------------------------EL
-----KD---S--S---------------------------V-I-------------Q-D
----SYALCRV-----FQK-------------------------SGP-------------
--------------GPK-----NG---------------EQY------------------
-----------------GAPF-------------------------R-EE-----D----
--------------------W---------------------------------------
--D---------E-----------------------------------------------
-------------ND---------------------------------------------
------------------------------------------------------------
------------------------------------------------------------
------------------------------------------------------------
------------------------------------------------------------
------------------------------------------------------------
------------------------------------------------------------
------------------------------------------------------------
------------------------------------------------------------
------------------------------------------------------------
------------------------------------------------------------
------------------------------------------------------------
------------------------------------------------------------
------------------------------------------------------------
------------------------------------------------------------
------------------------------------------------------------
------------------------------------------------------------
------------------------------------------------------------
------------------------------------------------------------
------------------------------------------------------------
------------------------------------------------------------
------------------------------------------------------------
------------------------------------------------------------
------------------------------------------------------------
------------------------------------------------------------
------------------------------------------------------------
------------------------------------------------------------
------------------------------------------------------------
------------------------------------------------------------
------------------------------------------------------------
------------------------------------------------------------
------------------------------------------------------------
------------------------------------------------------------
------------------------------------------------------------
------------------------------------------------------------
------------------------------------------------------------
------------------------------------------------------------
------------------------------------------------------------
------------------------------------------------------------
------------------------------------------------------------
------------------------------------------------------------
------------------------------------------------------------
------------------------------------------------------------
------------------
>gnl|onekp|YLPM_scaffold_2006266_Pseudotaxus_chienii
------------------------------------------------------------
------------------------------------------------------------
-------------------------SL-LPGFR---FHPTDE----------------EL
V-----A-YYLKRR-------------------VCC-RPL-K-L--D-VIAEV-DIYKCE
PWD-LP---------------------------------------------------GKS
YLQSR-DL---E-----WYFFSPKDRKYP---------NGSRTNRAT----LKGYWKATG
KDRT-----ITS------------S-SR--------------------------------
----T----V------GMKKTL------VFYT------------GR-AP---RG------
---ERTNWVMHE-YRLE-D----------K----------------------------EL
-----KD---S--S---------------------------V-I-------------Q-D
----AYALCRV-----FQK-------------------------SGP-------------
--------------GPK-----NG---------------EQY------------------
-----------------GAPF-------------------------R-EE-----D----
--------------------W---------------------------------------
--D---------E-----------------------------------------------
-------------ND---------------------------------------------
[truncated: 3,111,870 more chars]
