# Supplementary material for: The colonization of land was a likely driving force for the evolution of mitochondrial retrograde signalling in plants
Source: J Exp Bot. 2022 Sep 3;73(21):7182–97. doi: 10.1093/jxb/erac351 (PMC9675596; doi:10.1093/jxb/erac351)
Supplement: erac351_suppl_supplementary_dataset_S1 [file erac351_suppl_supplementary_dataset_s1.zip › NAC data/MAFFT_PLAZA_NAC_Selection_AA_edited.fas]

>Pp3c20_18130
--MST---------HS-RSP-GWRFHPTDAEIMGLYLKK-QI-R-G---E-SIQDPIVVV
DLYSVEPWDLPEP----GGSDQE-RYFYIARHKKSPKGCRTNRATERGYWKSTGKDRFVQ
SQY----SR--GMKKTLVYYIGRAPNGQRTDWVMHEYR-M-DEVYENLRG------EQYV
LVRVFKKNG-PGPQDSAKPSSGVLE-EAQFEEPGELPGECPDVRIQSIFHEMPDVFGTEQ
SVREEVINSDVMIDNNV---------MASEF-DDIDLGLISPHVGSVGDESIVPES--SQ
IQ--PRSTSTTV-QLNPQGIRLARRQASYSQ----SVDLSD--APSAPELPSRSFHRSSS
SSAFAEFFAEDAT-----ILDQHGPSQELFI---GLVDYGALPDPVEDYWSNA-------
-AGVQLSNADQLQS---IAQGAQSQS---DEPPTIDSRAASPQAEYSLERL----SWRSY
LLPSGI---TTPMRIRPASAR---STSEPIIGAL----KFAAMDCV----EGKLHQGVLS
GIMKPCIDGNEQQG--WVQCSKR---HP------QRQVVKGSRSGFVFA--------GVV
SSLIWFFLMQGSWRIVKLVFSVIL*-
>PAB00032797
--MKA---------DV-VGA-GLNVIEARAG-----MNV-EV-G-N---E-TFDDEKSLV
-------------------GEKE-WYFFSPRDRKYPNGFRPNRSAGIGYWKATGTDKPIC
SEL----GPRIGIRKALVFYIGKAPRGTKTNWIMHEYR-L-DDTSDSSSS----------
--RVSKRKA-SG---SLRAAAAA----AAAENPHEESGSC--------------------
--LEELRATHPEIDHNK---------FNS---------------------TASPIA--SL
KQ----------------------RDPQKAN----GMELGD--SPMADKLS-----RCGA
GQA-----SIDCT-----RNNNQ---------------ISVIPGPLMEF-----------
---AQKQHSNGVRT---EVGSSRYPF---DRPPK-----SAPIIVEQLQCS----GFREH
LPYNG-----------PCGA--------PLIPGM----AL-VHDST----EEEVQSS---
--FRLC---HQSEN--FGQCSQHLAFNY------SSQAIQGTFS-------------EPI
TSLLNESFLSGAEYFQRFQ*------
>Pp3c24_8270
--MAR----------R-LPP-GYRFHPTDEELVGIYLKC-KI-N-NKK---EDN-PIAEV
DLYKCEPWDLPDMSGV--RGDQE-WYFYSARDKKYPNGFRANRATSRGYWKSTGKDRTVK
CTIS------TGMKKTLVYYIGRAPRGERTDWVMHEYR-M-DKVYENLRG-----QEPFV
LARVFKKSG-SGPKNGEQYGAPFIE-EPDSPLAGEEDE------VAPVEHPQPPALTPQV
E--YSESEIKPAVGDMG---------LSDLF-TNDDN---------NPDTPRSAEDITFI
DE-SEADNVDDS-MLSDDIDFDISSIPQHGMD--INDMLA---GPAEFVFTDGGDLENFS
SN--ISAGEHEGL-----SEIQLRPRRSSPRRM-DPQGDTARRMLLMRHSESQ------Q
NDLDRTSSSRNLHT---SASSRNLSEFAQRQSEEGCPVDRQDATFPSHEGTYSELDIASS
ITDSASHYWQTPDCLPSSSPPV-PPILPASAAELP---SFSNTYVTASVTALTITCSCSE
NGAKTVQAVMMNIAVHQEMMSGTWKPCTEDCKQQCSQRRKSQVAKGSK-GFVFVFLLGVV
STVIWFLLLRSSWRMARF--------
>Pp3c8_6080
--MAQ----------R-LPP-GYRFHPTDEELVAYYLKY-KI-N-GKQ---EMN-PIAVV
DLYKCEPWDLPVKSGV--GGDQE-WYFYSARDKKYPNGARTNRATQRGYWKSTGKDRVVK
CAIS------TGMKKTLVYYTGRAPRGERTDWVMHEYR-M-DRVYENLRG-----QEPYV
LARVFKKSG-SGPKNGEQYGAPFIE-EPSSPLSGNGGETSEPYEQPAVEYPLPPGLSPQL
E-NYGNECESPYFNNMC---------SES-F-TDVPR---------NGDSPTSVQDFRLL
PE-PQATTEDDTELLSGNDDGSLGMGTTQHVVHD--DLLS---GP-GDYSGDGDDIDVSG
SN--ISVGEYEGF-----SAIQLRPPRIVQWPM-DPQGETSRRMLLACRPGSQ------P
EQFSSTLSAPRILHT--SASSRNLSD-------------ADRAISSTGLHTSAEEGWSND
GD------------LVTLARE----YVPDADFGS----NVEGCYDELR--WREITPRDDV
WNME--------------TLHRRLQTTK-LCPLQPKKSISKAISEGV*------------
--------------------------
>Pp3c26_4660
--MAT-M-CVG---ME-LPP-GFRFHPTDEELVSYYLTR-KI-R-NP--D-SVR-AIGEV
DLNKCEPWDLPVKATF---GEKE-WYFFSLRDRKYPTGLRTNRATEKGYWKATGKDKDVL
RSGD---HSLVGMKKTLVFYRGRAPKGEKTSWIMHEYR-V-ESDSSNQTNQELPRKDEWV
VCRVFYKN--GGGRHKYVLHSGLDS----------LPNNSDS--------AIPGHLESSP
NP---VNEDGDCDTRVK----AERE-VTW-M------------GGPKLGVSITPTRLKSI
AA----SPDTNI-LYNQ--------NPN----------FL---DF---------------
---------------------GISPHGAM-----------SNMTSLKS------------
---FNRNGNRMR-----LKDEPYY------ACEGEDG--TNQGLGLDYSWC-GGVI-YQD
--------------MSLE-G------PIAPFLSL----T-AEIDCI-----TESFSE---
-EQQ-AR-PPSRIR----SLSGVPE---------IHGPMDT-------------------
---LQEIITSTC*-------------
>Pp3c12_18020
--MAT-A-CLQ---PF-LPP-GFRFHPTDEELVSYYLTN-KV-L-DS--S-AVH-AIAEV
DLNKCEPWDLPEKAKM---GEKE-WYFFSLRDRKYPTGIRTNRATDAGYWKATGKDRDVF
AHGR---PPLVGMKKTLVFYRGRAPKGEKTSWIMHEYR-L-EGDGGHSLSPR-VNKDEWV
VCRIFQKN--SGGKGSFLFSDSCMRS-HAVMYQ-IEDTRS----------SLPPVMNNNS
PN-----TDGGTCTDCE----CYNC-VDD-F--DHGK------NSVMSWINAQSTGMDIL
QQ----GDLNNL--FTP--------QVL----------LQ---PA-NMTTPT------RV
TS----LRP------------KTEPS------------------SFSE------------
----GEDEAQSI-----PEGYGYD------GWQAEDAE-NNDGTADDS---------SSP
--------------LQSS----------TGGTEL----S-CLSGS-------FCSGDHMN
-NFK-YR-LQDITA----LADSGLG-----------TEILG-------------------
----WCC*------------------
>Pp3c4_11490
--MAD-T-SVQ---PF-LPP-GFRFHPTDEELVSYYLTK-KV-L-DS--R-TVH-AIAEV
DLNKCEPWDLPVKAKM---GEKE-WYFFSLRDRKYPTGMRTNRATDAGYWKATGKDRDVF
AHGR---SHLVGMKKTLVFYRGRAPKGEKTNWIMHEYR-L-EGDGGHSLPPR-VNKDEWV
VCRIFQKS--SGAKRSFLFSDSRMR--QAIVYQ-LEDVRS----------SLPPDMDNNS
PN-----TDGGTCTDCE----CYNC-VHD-F--DHDK------NGVMSWINTQPAGMDIL
QQ----GGLNNL--FTP--------QVL----------MQ---PA-NMTTPT------RV
AS----LRP------------KTEPS------------------SFSE------------
----GEDEAQSI-----PEGYEYG------AWQTEKAE-NNDGTGDDS---------SSP
--------------LQSS----------TGGTEL----S-CLTGS-------LCSGENG-
-SYK-YR-LPDITA----PVDAGFG-----------HEILT-------------------
----WAY*------------------
>Pp3c3_25610
--MAA-P-WHQ---SF-LPP-GFRFHPTDEELVSYYLTK-KV-L-DS--R-AVR-AIAEV
DLNKCEPWDLPEKAKM---GEKE-WYFFSLRDRKYPTGMRTNRATDAGYWKATGKDRDVL
AHGR---PRLIGMKKTLVFYMGRAPKGEKTNWIMHEYR-L-ENDGGHPLSPR-ANKDEWV
VCRIFEKS--SGGKRGFSMSESHMR--QGMAYQ-LEDARS----------SLPPLMDNES
PN-----IDERTATNCE----CYNR-VQD-F--DHKK------NCVMSWINVQPAGMDMV
PQ----GGLSSL--FNQ--------QAL----------MQ---SA-NMTTTT------RV
TS----LRP------------KTEPL------------------SFSE------------
----GEDEAQST-----QKGCDYV------NWPADLAG-QNDGTEGDS---------SSP
--------------LQSS----------TGGTDL----S-CLTGS-------LCSGENMS
FDFK-YR-LQDITA----PVDSGHG-----------PEIIG-------------------
----WA*-------------------
>Sm_gene1923
--MDL-L-SL----PY-LPP-GFRFHPTDEELV-YYLTR-KV-L-FS--S-RIS-AIAEV
DLNKCEPWDLPTKASM---GEKE-WYFYTLRDRKYPTGMRTNRATEAGYWKATGKDRNIN
SSRT---SCLVGMKKTLVFYRGRAPKGLKSNWIMHEYR-L-EGE-----ASQ-FN-----
------------------------------------------------------------
-------------------------------------------NARLPKVS---------
------------------------------------------------------------
---------------------------------------------LS-------------
------------------------------------------------------------
------------------------------------------------------------
------------------------------------------------------------
----WKK*------------------
>Sm_gene12130
--MDL-L-SL----PY-LPP-GFRFHPTDEELV-YYLTR-KV-L-FS--S-RIS-AIAEV
DLNKCEPWDLPSKASM---GEKE-WYFYTLRDRKYPTGMRTNRATEAGYWKATGKDRNIN
SSRT---SCLVGMKKTLVFYRGRAPKGLKSNWIMHEYR-L-EGE-----LLF-FNDSEWV
ICRVFQKF--PGSKKALRESSNLARD-PHYVIG-AQQVHT----------SLPPLRD-DS
PH-----TEEAVADSSE----SFSD-T-S-F--LKEQ------NAWQPRVQVAAAD----
---------TNP--LGS--------LPA----------LE---SY-TFTTTG--------
SK----PRPDF-------HHLQNQPSQPLVPDI-SLKALDQFSRSLSG------------
----PYSVAKAG-----IRACKVE------PKSAPPMH-NTAGWLNESHPH-YLALCTTT
--------------LQQN---------FPSGASF----S--LTDS-------AGTDEVPP
-NL--YR------A----VAPSSSS-----------AEMDT-------------------
---LWSY*------------------
>Mapoly0035s0046
--MTV-C-HIP---PW-LPP-GFRFHPTDEELVTYYLDG-KV-R-AG--N-NVHCAITEV
DLNKCEPWDLPAKAKM---GEKE-WYFFSLRDRKYPTGMRTNRATEAGYWKATGKDREVM
SSRN---GRLVGMKKTLVFYRGRAPKGEKTNWIMHEYR-I-EGE----------------
-----------------------------------------------------------Q
PN----------------------------------Q------SPKLSKVNITP------
------------------------------------------------------------
--------P---------------------------------------------------
------------------------------------------------------------
----------------------------------------CTAHS---------------
------------------------------------------------------------
--------------------------
>PAB00018302
--MEL-V-NV----EL-LPP-GFRFHPMDEELVTYYLTQ-KV-L-DS--S-SCR-AITEV
DLNKCEPWDLPDKAKM---GEKE-WYFFSLRDRKYPTGTRTNRATEAGYWKATGKDREIY
RGRS---NILVGMKKTLVFYKGRAPKGEKTSWVMHEYR-L-EGKFSYYDLPK-TAKDEWV
VARIFQKS--SGAKKG---PLGLGR---SSSYL-NDVDSP----------TLPPLLESPC
IPLSFEGESAGSAMDQQ----YTNN-NQG-F-GFLPD------QQNPGSISSDTVEFAFL
QN----LMGMNA-NLPS--------YSM----------GP---NS-SFPTFS-----LNP
GG----IHPNS----YIYKQCKMEPPSPLFKSS-TL-------KNLTV------------
----QPSSSQWI-----STSSGYQ------HRNQDNL-----GVAQQQMQ-------NQP
--------------MVSH----------SQETGL----S-TEMNA-------EIS-----
---------SVVSS----QRNQPYH--------EDAQDMDS-------------------
---IWNSFS*----------------
>PAB00026484
--MEG-L-NFT------LPP-GFRFHPTDEELITHYLVR-KV-V-DS--T-TGR-AIAEV
DLNKCEPWDLPEKAKM---GEKE-WYFFSLRDRKYPTGLRTNRATEAGYWKATGKDREIF
NARS---SSLVGMKKTLVFYKGRAPKGEKSNWVMHEYR-L-EGKFSYNQLPK-TSKDEWV
VCRIFQKS--IGAKKS---SSGFNR-----SSY-LDVGSP----------SLPPLSAVND
ES-----ESEGSAREHV----NNNN-NSG-F---RTP------HPQQQRTSADSAELSEI
AS----MRSTAP--FSQ--------LAA----------FQ---PN-SIPTNV-MENQAQL
HS----LLPGLPQ-NALLKHCKLEP-------------------SFGP------------
----QLDKSGKV-----EQASQWV------ETQPRPE--ENNGLPQQMQ--------SQP
--------------ALSL---------PQADTCL----G-IEMNS-------EMVCNRLN
RSFQ-VG--PSSTS----PVD-----------------LDG-------------------
---FWGY*------------------
>ATR0605G015
--MEG-V-CLC---QG-LPP-GFRFHPTDEELIMFYLAT-KV-F-NP--S-STPVSIAEV
DLNRCEPWELPEIAKM---GEKE-WYFFSLRDRKYPTGHRTNRATDAGYWKATGKDREIH
SATN---GVLVGMKKTLVFYRGRAPKGQKTNWVMHEYR-L-QGDFSYHL-----------
------------------------------------------------------------
----------ACKLD---------------------------------------------
------------------------------------------------------------
------------------------------------------------------------
-----------------------------------------ASTVGVAA--------ASP
--------------VGHG------------------------------------------
------W-IL*-------------------------------------------------
--------------------------
>AT5G53950
--IPY-Y-HYD---QY-LPP-GFRFHPTDEELITHYLLR-KV-L-DG--C-SSR-AIAEV
DLNKCEPWQLPGRAKM---GEKE-WYFFSLRDRKYPTGLRTNRATEAGYWKATGKDREIF
SSKT---CALVGMKKTLVFYKGRAPKGEKSNWVMHEYR-L-EGKFSYHFISR-SSKDEWV
ISRVFQKTG-TGPSKKTKVPSTISR-----NYQ-EQPSSPSS-------VSLPPLLD---
PT----YTDSSCSYDSR-----------------AIT------VSCFSTVPTTTTALGL-
-------DVNSF-DFDP--------FPR----------FV---SR-NVSTQS--------
-------------------------------------------RSFQE------------
----NFNQFP-----------------------------SSASTMTSAV--------NLP
--------------SFQG----------GGGVS---------------------------
-GMN-YW-LPATAE----ENESKVG--------VLHAGLDC-------------------
---IWNY*------------------
>LOC_Os06g23650
--MER-C-SVL---GE-LPP-GFRFHPTDEELITYYLLR-KV-V-DG--S-NGR-AIAEI
DLNKCEPWELPEKAKM---GEKE-WYFYSLRDRKYPTGLRTNRATGAGYWKATGKDREIR
SART---GALVGMKKTLVFYRGRAPKGQKTQWVMHEYR-L-DGTYAYHFLSS-STRDEWV
IARIFTKP--GGGGDTSCFSDSTSAS-VGGGGG-TSASSA----------LRAPLAEASL
FA----AVDGADSSNYG----TANL-VTG-L------------VPCFSTTAHMDASFGTG
Q-------------YNP--------APL----------AV---EP-PPPPPA--------
--------PSL--------------------------------RSLQE------------
----NLQ--------------------------------LSGGMQAGVS--------SQP
--------------L-------------SGGGAF----H-WQSGM---------------
-DVK-VE-GAVGRA----PPQMAVG----------PGQLDG-A-----------------
--FAWGF*------------------
>LOC_Os08g40030
--MGD-A-LWE---HG-LPP-GFRFHPTDEELVTFYLAA-KV-F-NG--A-CGGVDIAEV
DLNRCEPWELPEAARM---GEKE-WYFFSLRDRKYPTGLRTNRATGAGYWKATGKDREVV
AAAAA-GGALIGMKKTLVFYKGRAPRGEKTKWVLHEYR-L-DGDFAA--ARR-STKEEWV
ICRIFHKV--GDQYSKLMMMKSPASY-YLPVSH-HHPSSIFH--------DLPPV---PF
PN---FHHDLPTSFHPP----SSSN-NGG-F--VFPN------NTTNSSDNHISCNGAMA
AA------------AAA--------FPS----------FS---CA-STVTGK--------
--------P---------------PA------------------QLG-------------
---------------------------------------VNAGQQEPPPPT-WM---DAY
--------------LQHS------------------------------------------
-GFI-YE-MGPPAV----PRGA*-------------------------------------
--------------------------
>PAB00020627
--MNN-A-H-----SQ-LPP-GFRFHPTDEELVTYYLTK-KI-L-DS--T-SAL-AIAEA
DLNKCEPWDFPAKAKI---GEKE-WYFFSLRDRKYPRGLRTNRATEAGYWKTTGKDREVF
SSRS---SALSGMKKTLVFYKGRAPKGEKTNWVMHEYR-L-EGKFSCHPLPQ-NCKDEWV
VCRIFEKS--AVGKRS---SIGFMS---RKAYI-DLQGAP----------SFPSLLESPG
NT----QETRSSESESGPME-PNAN-LTG-H--HLHQ------CGSSSNYPDSSDQLSEM
AR----MKQSSY--GLQ--------GLI----------LR---NP-HIPMPS-FSTDAYF
ST----LHSSN----AVS--CPMEPF------------------SSSC------------
----VQHK--TF-----SNIGNMG------ANNCVNS--TNDGLSQKLL--------AQP
--------------IQEA----------DGATCL----S-PYING-------EMTS----
-AAC-NR-LDRPLD----ELDSSAA---------PHVDFHS-------------------
---LWNIREDLF*-------------
>PAB00057842
--MSN-A-H-----SQ-MPP-GFRFHPTDEELVTYYLTK-KV-L-DI--T-SAC-AIAEA
DLNKCEPWDLPAKAKA---GEKE-WYFFGLRDRKYPRGLRTNRATKAGYWKTTGKDREVF
SSQS---SALVGMKKTLVFYKGRAPRGQKTTWVMHEYR-L-EGTSSCHPLPQ-NCK--W-
------------------------------------------------------------
------------------------------------------------------------
------------------------------------------------------------
------------------------------------------------------------
---------------------------------------TNDGLSPKIL--------AQP
--------------IQEV----------DGSKCS----R-RYVND-------EMTS----
-VVC-NR-LDRPLD----QLDFSAA---------PPVDFHS-------------------
---LWNIREHLF*-------------
>PAB00037780
--MNN-A-HEA---SQ-LPP-GFRFHPTDEELVTYYLTK-KI-L-DG--T-SGR-AIAEA
DLNKCEPWDLPA--------------------------LET-------------------
---------ASTLQKTLVFYKGRAPKGEKTNWVMHEYR-L-EGKFSYHRLPK-NCKDEWV
VCRIFQKS--AGGKKT---SIGLLS---RNAYI-DLPGSP----------SLPSLLESPY
NT----QETGSIESESGAMDYPRAN-FAG-H--HLHQ------RGNSSNYPDSSDQLSEM
AR----MKQSSY--VLP--------PPM----------LY---NP-HMPLPS-FPTDVNM
SA----LHS--------S---SMEPS------------------SSSG------------
----VHHK--TL-----SNDNTMG------ANNSVAS--TNDSLSQKML--------AQP
--------------IQEV----------DGAQCL----S-TDMND-------EMTS----
-VVC-NR-LDRPLD----QLDSSAA---------PPVDFDS-------------------
---LWNIREHLF*-------------
>PAB00040751
H-MND-S-H-----SQ-LPP-GFRFHPTDEELVTYYLTK-KN-L-DS--S-SGR-AIADA
DVNKCEPWDLPEKTKI---GEKE-WYFFGLRERKYPRGIRTNRATEAGYWKTTGKDREVE
PQR---------------LDTGKQPG-----------R-I-E-RFS----------EEWV
ICRIFEKS--AGGKRS---SIGPIS---RNAYL-DLPGSE----------SLPSLLKSPC
NK----QETRSSESESVPME-PKGN-LTG-H--HLHQ------YGSSSNYPDSSDQLSGM
AS----TKQSSY--GLP--------PSI----------LC---NS-DMPLPS-FSTDAYF
SA----LHNSN----AVS---PIEPF------------------SSSC------------
----LRHK--TI-----SNNNTMG------ANNCVTS--ANDSLSQKIL--------AQP
--------------IEEA----------DGATYF----S-TYIND-------EMTS----
-VVC-NR-LDLPLD----QLNSSAS---------HPVDFDS-------------------
---LWNIGERLF*-------------
>PAB00055883
--MNS-A-HEA---SH-LPP-GFRFHPTDEELVTYYLTK-KI-L-DS--T-SAC-AIAEA
DLNKCEPWDLPGKAKM---GEKE-WYFFNLRDRKYPTGLRTNRATEAGYWKTTGKDREVS
NSMS---SALVGMKKTLVFYKGRAPKGAKTDWIMHEYR-L-EGQYSYHRLPK-NCNDDWV
VCRIFQKG--ANGKRS---SIGLID---GNAYF-DQPSSP----------SLPSLSESPY
NA----QETGSIESDSGPMG-PMAN-F--------HK------RSNRSNYPDSSDQLSEM
SR----MKHFSY--GLP--------PPI----------AS---NP-HMPLPS-FPAYAYS
SA----LHSSN----AVP---SMEPS------------------SSSG------------
----VHHK--AL-----TNENTMG------ANNSVNC--ANDGLSQKIM--------AQP
--------------NREG----------NGAPCL----S-TDMND-------E-------
-------------------LDSSAA---------PPVDFDS-------------------
---LWNIREHLF*-------------
>PAB00029565
G-MNI-A-H-----SE-LPP-GFRFHPTDEELVTHYLTK-KI-L-DS--T-SGR-AIGEA
DLNKCEPWDLLEKAKM---GEKE-WYFFGLRDRKFTRGLRINRTTEAGYWKTTGKDREVL
SSVS---SALIGMKKTLVFLKGRAPKGEKTNWVMHEYR-L-EGKFSDHHLPK-NCKDDWV
VCRIFEKS--AGG-RS---STGLMR---RNAYL-DLPGSP----------SLPTLLKSPF
NK----QETRSSESDSGLME-PVAN-MTG-H--HLHQ------CGSSSSYADTSDQLSEV
GR----MKHSSY--GLP--------SSI----------IY---NP-HMLLPS-FTTDAYF
SA----LHPSD----AVS---ETEPS------------------FISC------------
----VHHSVGVS-----NNNNSMG------LNNSVHN--GED------------------
---------------------------------F----S-GDMND-------EMTY----
-ALC-SR-LD*-------------------------------------------------
--------------------------
>ATR0730G026
--MD----------GQ-LPP-GFRFHPTDEELITYYLRK-KV-L-DG--G-TAR-AIAEV
DLNKCEPWELPEKAKM---GEKE-WYFFSLRDRKYPTGLRTNRATEAGYWKATGKDREIY
CSRT---CSLVGMKKTLVFYKGRAPKGEKSNWVMHEYR-L-DGKLSYHYLSR-STKDEWV
VSRVFQKS--NGGKKG-------------RGSY-TEAGSP----------SLPALLE---
------ERESCCSYESE----SRDH-VSC-F-STPVS------NPIHQNQGQSQMHFSEV
AA----YLHHSI----A--------PPL----------LA---EP-PRFNRG--------
-A----AFPSL--------------------------------RSLQE------------
----NLH--------------------------------ESSGGNDAGL--------SS-
----------------------------GSGGAM----Q-WGVAE-------Q-------
---------KVVVA----EAGQQHG-----------GELDC-------------------
---MWTYRYD*---------------
>AT3G15170
--MDV-D-VF----SL-MPP-GFRFHPTDEELITYYLLK-KV-L-DS--N-SCA-AISQV
DLNKSEPWELPEKAKM---GEKE-WYFFTLRDRKYPTGLRTNRATEAGYWKATGKDREIK
SSKT---KSLLGMKKTLVFYKGRAPKGEKSCWVMHEYR-L-DGKFSYHYISS-SAKDEWV
LCKVCLKSG-VVSRETNLISSSSSS--AVTGEF-SSAGS-----------AIAPIINT--
----FATEHVSCFSNNS----AHTD-ASF-H-TFLPA------PSLPPRQPRHVGDGVAF
GQ----LDLGSS--FDA--------AAA----------AF---FP-NLP-----------
-S----LPPTV-----------LPPP-----------------PSFA-------------
------------------------------------------------------------
----------------------------GGSPAV----S---------------------
------------------------------------------------------------
---VWPFTL*----------------
>AT1G76420
--MML-A-VED---RG-LPP-GFRFHPTDEELITFYLAS-KI-F-HG--G-SGI-HISEV
DLNRCEPWELPEMAKM---GERE-WYFYSLRDRKYPTGLRTNRATTAGYWKATGKDKEVF
SGGG---GQLVGMKKTLVFYKGRAPRGLKTKWVMHEYR-L-ENDHSHRH----TCKEEWV
ICRVFNKT--GDRKNVGLIHNQISY-LHNHSLS-TTHHHHHE--------ALPLLIEPSN
KT-SLLYDDPHQNYNNN------------------------FLHGSSGH-----------
-------------NIDE--------LKA----------LI---NP-VVSQLN--------
----------------------IFPS--------------GNNNNDED------------
----DFDFNLGV-----KTEQ------------------SSNGNEIDVRDY-L----ENP
--------------LFQE--------ASYGLLGF----S---------------------
---------------------SSPG--------PLHMLLDS-PC----------------
---PLGFQL*----------------
>AT3G18400
--ME----------EN-LPP-GFRFHPTDEELITHYLCR-KV-S-DI--G-TGK-AVVDV
DLNKCEPWDLPAKASM---GEKE-WYFFSQRDRKYPTGLRTNRATEAGYWKTTGKDKEIY
RS-----GVLVGMKKTLVFYKGRAPKGEKSNWVMHEYR-L-ESKQPFNP----TNKEEWV
VCRVFEKS--TAAKKA-------------------QEQQPQS--------SQPSFGSPCD
AN---EFEDIDELPNLN----NSST-IDY-N-NHIHQ-----QRNVYSEDNTTSTAGLNM
NM----MASTNL-QSWT--------TSL----------LG---PP-LSPINS--AFQIRN
SY----SFPKE-----------MIPS--------------FNHSSLQQ------------
---GVSNMI------------------------------QNASSSSQVQ--------PQP
--------------QEEA------------------------------------------
------------------------------------FNMDS-------------------
---IW*--------------------
>ATR0068G014
--MGA-I-IEQ---MD-LPP-GFRFHPTDEELITSYLIE-KV-M-NG--S-TAR-AIGEA
DLNKCEPWDLPWKAKM---GEKE-WYVFCLRDRKYPTGLRTNRATEAGYWKATGKDKEIY
KGRK----TLVGMKKTLVFYKGRAPKGEKTNWVMHEYR-L-EGKYSYNNLSRTTTKDEWV
VSRIFHKS--SAGKRA--PFSGLLR---INSFG-DELRSP----------SLPPLMDSSV
T----NASSSLMDDGIR----R-VD-MPS-F-STSLE------NDQLMSFGLNRYGGLGP
GG----NP--GA--TSH--------NPA----------YH---PHYPYQTPS-------N
TM----NHPRN----------NQAPL--------------YLHSSLDT------------
---SDRAMLRTV-----ADGHGAK------RFKVEQE--GSSLLQEPPRCV-VS---NQ-
--------------SMVS---------ISQDTGM----S-TDVNT-------EISSVVSK
HEFC-SR-PFEDLE----ALSSSAG----------PVDLDC-------------------
---LWNY*------------------
>ATR0564G508
--MEG-D-GS----ID-LPP-GFRFHPTDEELITHYLSR-KV-L-DS--G-TAK-AIGEV
DLNKCEPWDLPWRAKM---GEKE-WYFFCVRDRKYPTGLRTNRATEAGYWKATGKDKEIY
RGKN-SSATLVGMKKTLVFYKGRAPKGEKSNWVMHEYR-L-EGKFSLYNLPK-VSKDEWV
ICRVFQKS--SGGKKI--VVTGFMR---VNSFG-DELN-S----------PLPPLTD-SP
Y------KTKPCSDQV-------QH-VTC-F-SNRA--NTHPEEGSVMNFPSSLFTNNSV
DT----NPTSSL--YTR--------TPF----------QS---PF---------------
YA----PGAQG----------FHGP-------------------RLDS------------
---CDQAILRAL-----LDSHGS---------DLKPL--LNQGLQKPDYGA-SS---HQP
--------------AMVS---------ISQETGL----S-SEINA-------EISSVVSN
HEMG-SR-PFHDPE----DHPSSNG----------PVDLDC-------------------
---LWNY*------------------
>AT5G07680
--MET-F-G-----MD-LPP-GFRFHPTDEELITHYLHK-KV-L-DL--G-SAK-AIGEV
DLNKAEPWELPYKAKI---GEKE-WYFFCVRDRKYPTGLRTNRATQAGYWKATGKDKEIF
RGK-----SLVGMKKTLVFYRGRAPKGQKTNWVMHEYR-L-DGKLSAHNLPK-TAKNEWV
ICRVFHKT--AGGKKI--PISTLIR---IGSYG-TG---S----------SLPPLTDSSP
Y------NDKTKTEPV--------Y-VPC-F-SNQA-------RGTILN----CFSNPSL
SS----QP--DF--LQM--------IPL----------YQ---PQ---------------
SL----NISES-----------SNP-------------------VLTQ------------
----EQSVLQAM-----MENN------------------RRQNFK---------------
---------------TLS---------ISQETGV----S----NT-------DNSSVF--
-EFG-RK-RFDHQE----VPSPSSG----------PVDLEP-------------------
---FWNY*------------------
>AT5G61430
--MET-F-C-----MD-LPP-GFRFHPTDEELITHYLHK-KV-L-DT--S-SAK-AIGEV
DLNKSEPWELPWMAKM---GEKE-WYFFCVRDRKYPTGLRTNRATEAGYWKATGKDKEIY
RGK-----SLVGMKKTLVFYRGRAPKGQKTNWVMHEYR-L-EGKFSAHNLPK-TAKNEWV
ICRVFQKS--AGGKKI--PISSLIR---IGSLG-TDFNPS----------LLPSLTDSSP
Y------NDKTKTEPV--------Y-VPC-F-SNQTD------QGTTLN----CFSSPVL
NS----QA--DI--FHR--------IPL----------YQ---TQ---------------
SL----QVSMN----------LQSP-------------------VLTQ------------
----EHSVLHAM-----IENN------------------RRQSLK---------------
---------------TMS---------VSQETGV----S-TDMNT-------DISSDF--
-EFG-KR-RFDSQE----DPSSSTG----------PVDLEP-------------------
---FWNY*------------------
>AT3G29035
--MDY-K-VSRSG-ID-LPP-GFRFHPTDEELITHYLRP-KV-V-NS--F-SAI-AIGEV
DLNKVEPWDLPWKAKL---GEKE-WYFFCVRDRKYPTGLRTNRATKAGYWKATGKDKEIF
KGK-----SLVGMKKTLVFYKGRAPKGVKTNWVMHEYR-L-EGKFAIDNLSK-TAKNECV
ISRVFHTR--TDGTKE--HMSV----------------------------GLPPLMDSSP
YL---RGQDSLAGTTLG----LLSH-VTY-F-SDQTT------KSLVADFKTTMFGSGST
NF----PNIGSL--LDF--------DPL----------F---------------------
---------------------------------------------LQN------------
----NSSVLKML-----LDNE---------------------------------------
------------------------------ETQF----K-KNLHN-------SGSSES--
-ELT-AS-SWQG-H----NSYGSTG----------PVNLDC-------------------
---VWKF*------------------
>AT5G39610
--MDY-E-ASR---ID-LPP-GFRFHPTDEELITHYLKP-KV-F-NT--F-SAT-AIGEV
DLNKIEPWDLPWKAKM---GEKE-WYFFCVRDRKYPTGLRTNRATEAGYWKATGKDKEIF
KGK-----SLVGMKKTLVFYKGRAPKGVKTNWVMHEYR-L-EGKYCIENLPQ-TAKNEWV
ICRVFQKR--ADGTKV--PMSML------DPHI-NRMEPA----------GLPSLMDCSQ
-------RDSFTGSS--------SH-VTC-F-SDQET------KRLVHESKD--------
-------GFGSL--FYS--------DPL----------F---------------------
---------------------------------------------LQD------------
----NYSLMKLL-----LDGQ---------------------------------------
------------------------------ETQF--------------------------
---S-GK-PFDG-R----DSSGTE-------------ELDC-------------------
---VWNF*------------------
>ATR1125G010
--ME----------GS-LPP-GFRFHPTDEELITFYLAR-KV-S-DR--S-RAR-AIADV
DLNKSEPWDLPGKATM---GEKE-WYFFSLRDRKYPTGLRTNRATDAGYWKTTGKDKEIF
NS-----GVLVGMKKTLVFYKGRAPKGEKTNWVMHEYR-L-QTKF----VSR-PSKDEWV
VSRVFQKS--SGGKKQHATNSAPCD---NTAII-TEPGDM---------GSLDS------
---DCFSQPNENISELN----LVSS-SQS-F-SNTN-------NNSHININSTSGNNPIG
AQ----NPNMSM--FKR--------DNP----------VQ---PP-NFPTSN--------
-------------------------------------------RALQL------------
---NMMNSYQQ----------------------------NNGGVIAPGL--------ATP
--------------EPTF-------------------------NA-------NPSA----
-----------------------------------PMDIES-------------------
---LWNGL*-----------------
>Sm_gene345
--MEG-G-GV----PL-LPP-GFRFHPTDEELIDCYLIK-KV-E-NN--K-SVR-AIQDV
DLNKNEPWELPDKAKM---GEKE-WYFFTLRDRKYPTGMRTNRATEAGYWKATGKDRDIT
RTSA-SSNTLVGAKKTLVFYRGRAPKGVKTNWIMHEYR-L-EGEAAFLHNSR-TSKSEWV
VCRIFQKS--PGGKKG-LISYKESRI---TTAT-TSTTSKSNLGHSDEHSSLPPLLESP-
------HLDSSCMPALD----ADSS-TQA-F-----------------------------
-------------QVLG--------KSM----------VD---FA-RFPLPS--------
-D----HHTGF---GFFD---KMEPL------T-SLL------GLEQQ------------
----NHHQHQQL-----EQQNHRH------HYNSIAS--HDEHTSSSNP--------SST
--------------LRRENS------WMNDATAP----Y-SFDHS-------TVATPN--
-ASL-YR-AAAAAA----AAAAGSS----------AVDLES-------------------
---LWTY*------------------
>Sm_gene8231
--MEG-G-GV----PL-LPP-GFRFHPTDEELIDCYLIK-KV-E-NN--K-SVR-AIQDV
DLNKNEPWELPDKAKM---GEKE-WYFFTLRDRKYPTGMRTNRATEAGYWKATGKDRDIT
RTSA-SSNTLVGAKKTLVFYRGRAPKGVKTNWIMHEYR-L-EGEAAFLHNSR-TSKSEWV
VCRIFQKS--PGGKKG-LISYKESRITTATTAT-TSTTSKSNLGHSDEHSSLPPLLESP-
------HLDSSCMPALD----ADSS-TQA-F-----------------------------
-------------QVLG--------KSM----------VD---FA-RFPLPS--------
-D----HHTGF---GFFD---KMEPL------T-SLL------GLEQQ------------
----NHHQHQQL-----EQQNHRH------HYNSIAS--HDEHTSSSNP--------SST
--------------LRRENS------WMNDATAP----Y-SFDHS-------TVATPN--
-ASL-YR-AAAAAA----AAAAGSS----------AVDLES-------------------
---LWTY*------------------
>Sm_gene17876
--MVV-Q-QQQ---IW-LPP-GFRFHPTDNELITFYLVK-KV-V-NT--K-AAH-AIAEV
DLNKFEPWDLPEKANM---GEKE-WYFFSLRDRKYPTGMRTNRATEAGYWKATGKDRDVR
GGGGSPGTSLVGMKKTLVFYRGRAPRGEKTNWVMHEYR-L-EGKTAYLYGSR-AAKEEWV
VCRIFQKK--ALSEDNAAITTGAAH---DSDDH-EVPCSPGAA------TAKPELDDHLS
CI---QQQQHQCSKNFPPE--------------FLPP------SSQVSPYATNASSCYSN
KG----SLTKSC-KSEP--------YAA----------AI---PP-PLADIS--------
--------------------------------------------SAAA------------
----AYNAFAGF-----VGDHTAL------NF-SSSS--SSHSTSQQ----------QQP
--------------FFQQ---------HSAATAD----Q-GFINE-------FLFS----
---------RFLAD----PSSSSSS------------DLDQ-------------------
---LYAF*------------------
>Sm_gene29782
--MVV-Q-QQQ---IW-LPP-GFRFHPTDNELITFYLVK-KV-V-NT--K-VAH-AIAEV
DLNKFEPWDLPEKANM---GEKE-WYFFSLRDRKYPTGMRTNRATEAGYWKATGKDRDVR
GGGGSSGTSLVGMKKTLVFYRGRAPRGEKTNWVMHEYR-L-EGKTAYLYGSR-AAKEEWV
VCRIFQKK--ALSEDNAATTTGAAH---DSDDH-EVPCSPSAA------TAKPELDDHLS
CI---QQQQHQCSKNFPPE--------------FLPP------SSQVSPYATNASSCYSN
KG----SLTKSC-KSEP--------YAA----------AI---PP-PLADIS--------
--------------------------------------------SAAA------------
----AYNAFAGF-----VGDHAAL------NFSSSSS--SSHSTSQQ----------QQP
--------------FFQQ---------HSAATAD----Q-GFINE-------FLFS----
---------RFLAD----PSSSSSS------------DLDQ-------------------
---LYAF*------------------
>AT2G24430
--ME----------EA-LPP-GFRFHPTDEELISYYLVN-KI-A-DQ--N-TGK-AIADV
DLNKSEPWELPEKAKM---GGKE-WYFFSLRDRKYPTGVRTNRATNTGYWKTTGKDKEIF
NSTT---SELVGMKKTLVFYRGRAPRGEKTCWVMHEYR-L-HSKSSYR-----TSKDEWV
VCRVFKKT--EATKKYISTSSSSTSHTRASILS-TNNNNPNYS---SDLLQLPPHLQPHP
S----LNINQSLMANAV----LAEL-SRV-F------------RASTSTTMDSSHQQLMN
YT----MPVSGL--NLG--------GAL----------VQ---PP---------------
------------------------PV-----------------VSLED------------
---------------------------------------------------------VAA
--------------VSAS---------YNGENGF----G----NV-------EMSQ----
-----------------------------------CMDLDG-------------------
---YWPSY*-----------------
>LOC_Os03g42630
--ME----------EG-LPP-GFRFHPTDEELVTYYLAR-KV-S-DF--G-ATR-AIADV
DLNKCEPWDLPSKASM---GEKE-WYFFSMRDRKYPTGIRTNRATDSGYWKTTGKDKEIF
HG-----GALAGMKKTLVFYRGRAPKGAKTSWVMHEYR-L-QSKFPYK-----PAKDEWV
VCRVFKKL-----------QCHLAK-------------------------PRPPHDDVDG
DG----MVDASSLGELG-LDVSSIL-LGG-F-APPSG------HGGGGGDGFGAHRLHVG
AY----SWLQAA-AAAN--------QGM----------FQ---WP--AATQA----GTVF
AA----AHKAA----------GTMPF--------------GGGCSQQQ------------
----ARDV-------------------------------ANVGGGDALFG-------GAP
--------------LAKV-------------------------DM-------ECGEQA--
----------------------------------PQLDMDD-S-----------------
---TWRAF*-----------------
>LOC_Os09g32260
--MAM-G-ME----ES-LPP-GFRFHPTDEELITYYLRQ-KI-A-DG--G-TAR-AIAEV
DLNKCEPWDLPEKAKM---GEKE-WYFFSLRDRKYPTGVRTNRATNAGYWKTTGKDKEIF
TGQP-ATPELVGMKKTLVFYKGRAPRGEKTNWVMHEYR-L-HSK----SIPK-SNKDEWV
VCRIFAKT--AGVKKY-PSNNAHSR--SHHPYT-LDMVPP----------LLPALLQQDP
FG----YMNPVDMAELS----FARG-TPG-L-HPHIQ------PGYINPAPFTLSGLNL-
-------------NLGS--------SPA----------MP---PP-PPPPPQ------LQ
AM----SMPMN------------QPR--------------STTNQVMV------------
----TEQMIPGL-----ANGV------------------TDGGFTTDVV-----------
----------------------------VGGTGI----R-YQ------------------
-----------------------------------NLDVEQ-LVE---------------
--RYWPGSYQM*--------------
>Pp3c27_7560
--MCN-V-SKIV--ME-LPP-GFRFHPTDEELVTFYLAN-KV-R-DP--R-EVR-TICVV
DFNECEPWDLPGKAKV---GEKE-WYFYSLRDRKYPTGTRTNRATKTGYWKATGKDRDVM
NSGT---HSLVGMKKTLVFYMGRAPRGVKTNWIMHEYR-L-ERDSTSRFHGQ-QSKDEWV
ICRVFQKF--IGNKKSGVTHGDSP-YQLIDSHS-AL---QRDS------SPNPAVTDSGE
CDSCYNCQDSYPQD----VSLALGD-VAT-A-LPVQW--TMPNSKVPGSISMVPSAMDTD
------LMKETY-NAIN--------SGM----------LN---HA---SIPQ--------
-F----AHPSTPM-RCFD---KQEAS--------------Y-TSNEGE------------
---DEAQSSGKL-----NLDC------------------PSDNVLYDQEIP-C----DSP
--------------LSPL----------QTVTEE----S-GQ-LS-------CLTDGTFG
DDHQ-SR-ML-RYR----WYSSLPE---------VAGCIDG-LQP---------------
---EWAY*------------------
>Pp3c16_19830
--MCN-G-TKTI--MD-LPP-GFRFHPTDEELVVYYLAR-KI-R-EP--G-EVK-TICEV
DLNKCEPWDLPEKAKL---GEKE-WYFFSLRDRKYPTGMRTNRATEKGYWKATGKDRDVM
NSGT---HALVGMKKTLVFYRGRAPRGVKTHWIMHEYR-L-TSDFPGHFNGQ-QPMDEWV
VCRVFQKI--AGNKKPGFMCGDMP-YQLTDSYS-VL---HRES------SPNPTVTNSGE
CDSCYNCQDNFAGG----VPLAQGD-VTS-V-PAPEW---VSDSKAPNS-----AAADIS
------SMKESQ-NAIS--------LNM----------LN---YP---TVPQ--------
-V----KHSLTSM-KSWD---KPEPF--------------Y-ATNEGE------------
---DEAQSIGRL-----NVNH------------------PSDNVPFGQEFP-Y----DSP
--------------LTPL----------STVTGD----S-GQ-SF-------CLANGRLG
NDHQ-FR-AFNRLL----AYSGFPA---------MSGSIDG-LQS---------------
---EWAY*------------------
>Pp3c6_27690
--MCN-G-KNTI--LE-LPP-GFRFHPTDDELVSFYLVR-KI-S-NP--Q-VVK-TIPNV
DLNKCEPWDLPDKAKV---GEKE-WYFFSLRDRKYPTGQRTNRATDKGYWKATGKDRDVM
NSGT---HCLVGMKKTLVFYMGRAPKGLKTNWIMHEYR-L-GSDSSNHFNGQ-QSKNEWV
VCRVFQKT--GGSKTLGLSSTDKASYQPAAHLHYALPGNHRDS------SPNPTVTDSDD
GDSCHNSQDSYLDAGVYAQMLTQGD-VTS-V-GAPQW-------AAPGSVPMATPVMDIQ
PH----TMKESY-NGAN--------MSM----------LF---SP---P-PQ--------
-V----SYPLIP---------KQEPF--------------YPTTCAGE------------
---DEAESSQKL-----NKLD------------------TGD-VLNPEYYP-C----DSP
--------------LTPL----------QSIVGE----S-GQTSS-------CLTDGNAL
HNRA-FR-GS---------FSGFQE---------MAGPIEL-TTQ---------------
---EWAY*------------------
>Pp3c5_570
--MCN-G-KNTM--IE-LPP-GFRFHPTDDELVSFYLTR-KV-K-NP--H-AVK-SIPNV
SLNKCEPWDLPEKAKV---GEKE-WYFFSLRDRKYPTGIRTNRATEKGYWKATGKDRDVM
NYST---HLLVGMKKTLVFYLGRAPKGAKTNWIMHEYR-L-ENDLSNHLSNH-ESKHEWV
VCRVFQKT--VGNKKPSFMYAGMPSYQLADPLD-ALPGNHRDN------SPNPTVTDSDD
CDSFYKCQDSLRGGGDHAQEFRQDH-AAS-V-MAHQL-------PAPGSIPIATPAMDLY
QY----MMKEPY-NGAD--------IVK----------LF---SP---P-PQ--------
-I----SHPLTT---------KLEPS--------------HNPYSEGE------------
---DEVESSQRL-----NNLD------------------PDD-ALNAEYFP-C----DGS
--------------LLPL----------QSVAED----S-SQTST-------CFTDGSGL
YNRS-LR-GS---------FSGLSE---------VAGPAMD-VLQ---------------
---EWSY*------------------
>AT3G04060
----M-V-EEGG--VD-LPP-GFRFHPTDEEIITHYLKE-KV-F-NI--R-TAA-AIGQA
DLNKNEPWDLPKIAKM---GEKE-FYFFCQRDRKYPTGMRTNRATVSGYWKATGKDKEIF
RGK----GCLVGMKKTLVFYTGRAPKGEKTNWVMHEYR-L-DGKYSYHNLPK-TARDEWV
VCRVFHKN--APSTTITTTKQL--------SRI-DSLDNIDHL---LDFSSLPPLIDPG-
----FLGQPGPSFSGAR-------------------------------------------
-------------QHDL--------KPV----------LH---HPTTAPVDN--------
---------------------PTQAL----------------------------------
----NF-PYHSV-----HNSGSD----------------GAGSG-NNNKGM-IKL--EHS
--------------LVSV----------SQETGL----S-SDVNT-------TATPEISS
YPMM-MN-P----A----MMDGSKS----------ACDGLD-DLI---------------
---FWEDLYTS*--------------
>AT5G18270
--MAV-V-VEEG--VD-LPP-GFRFHPTDEEIITCYLKE-KV-L-NS--R-TAV-AMGEA
DLNKCEPWDLPKRAKM---GEKE-FYFFCQRDRKYPTGMRTNRATESGYWKATGKDKEIF
KGK----GCLVGMKKTLVFYRGRAPKGEKTNWVMHEYR-L-EGKYSYYNLPK-SARDEWV
VCRVFHKN--NPSTTTQPMTRIPVE---DFTRM-DSLENIDHL---LDFSSLPPLIDPS-
----FMSQT---------------------------------------------------
-------------QPNF--------KPI---------------NPPTYDISS--------
---------------------PIQPH----------------------------------
----HFNSYQSI-----FNH-QV----------------ASGSTYNNNNEM-IKM--EQS
--------------LVSV----------SQETCL----S-SDVNAN-----MTTTTEVSS
GPVM-KQ-EMGMMG----MVNGSKSY-------EDLCDLRG-DL----------------
----WDF*------------------
>LOC_Os03g21030
--MSE-V-SVMA--LD-LPP-GFRFHPTDEEIVSHYLTP-KA-L-NHR---SSG-VIGDV
DLNKCEPWHLPAMAKM---GEKE-WYFFCHKDRKYPTGTRTNRATESGYWKATGKDKEIF
RGR----GILVGMKKTLVFYLGRAPRGEKTGWVMHEFR-L-EGKLPSQL-PR-SAKDQWA
VCKVFNKE--AAAKNGPMAVTEATAD--------ERVGSFSFLSDFIDPAELPPLMDPSF
V------ADIDGVDDAK---------VSA-----------------STSQAAIAAGFHVA
SQ----MSYQQV-KMEEP-------LPL--------PYLHQ--QP---------------
------------------------------------------PRMLHS------------
---GQYFSLPAV-----HPGDLTPSA-------------RRYCKAEQVSGQ---------
--------------TSALSA--------SRDTGL----S-TDPNAAG---CAEISSAP--
------------------TSQPFPEFDD------GILGLDD-------------------
---FWN*-------------------
>LOC_Os07g48550
--MSE-S-EVS---LE-LPP-GFRFHPTDEEVVTHYLTR-KA-Q-DR--S-SCV-VIADV
NLNNCEPWDLPSKAKM---GEKE-WFFFCHKDRKYPTGMRTNRATASGYWKATGKDKEIF
RGR----GLLVGMKKTLVFYMGRAPRGEKTPWVMHEYR-L-DGKLPPN-LPR-SAKEEWA
VCRVFNKD--LAAKIAQMPPPPFPRN----SFD-LDLDDFLHLD-----ADLPPLIDDPF
--------------------------------------------------ASTS------
--------------------------TL----------KT---EP---PPPA--------
---------------------HN-----------------------HY------------
---G-YFSLPAS-----ATN-------------------SSGAMADQAIRR-F----CKA
--------------EAST----------ACFSGA----D-ADVD----------------
----------PVVD----ELLSFPD---------SITDYSY-------------------
---IWKA*------------------
>LOC_Os02g36880
--MRL-A-RQQQQVMD-LPP-GFRFHPTDEELITHYLLR-KA-A-DPA-G-AAR-AVGEA
DLNKCEPWDLPSRATM---GEKE-WYFFCVKDRKYPTGLRTNRATESGYWKATGKDREIF
RGKA-----LVGMKKTLVFYTGRAPRGGKTGWVMHEYR-I-HGK-HAAA-NS-KQDQEWV
LCRVFKKS--AVGRRGAGAGTDV---PSSMPMA-DDVVGLAPC-------ALPPLMDVSG
GG---TSLSATAGAAAA----PPAH-VTC-F------------SNALEG-----------
-------------QFLD--------TPY----------LL---PA-ADPADH--------
---------------------SASPF----------------LEALQM------------
----QY--VQDA-----AAAGGAG------M--------LMGGGWY----C-NKG-ERER
--------------LSGA----------SQDTGL----TSSEVNP------GEISSSS--
----------------------------------RQQRMDH-HDA---------------
--SLWAY*------------------
>LOC_Os04g38720
--MEQ---------MD-LPP-GFRFHPTDEELITHYLAK-KV-A-DAR---AAL-AVAEA
DLNKCEPWDLPSLAKM---GEKE-WYFFCLKDRKYPTGLRTNRATESGYWKATGKDKDIF
-----RRKALVGMKKTLVFYTGRAPKGEKSGWVMHEYR-L-HGKLHAAALPA-SSKNEWV
LCRVFKKSGAAGGKKAAVVTMEMARG--------STSSSVADE-IAMSSVVLPPLMDMSG
A--GAGAVDPATTA------------VTC-F---------------SNA-------LE--
------------------------------------GQFF---NP-TAVHGHG-------
---------------------DSSPF----------------MASFTQ------------
--YGQLSLVQLL-----ESCNGYGG--------------AASGSQLQPAAC---GGERER
--------------LSA-----------SQDTGL----T-SDVNP---------------
------------------EISSSSG---------QKFDHEA-------------------
--ALWGY*------------------
>Mapoly0015s0058
--MPD-D-IANYNFSR-LPP-GFRFHPTDFELVDYYLTI-KV-K-NN--Q-HFE-AIDEV
NLNKCEPWDLPAKAKV---GENT-WYFFSLRDRKYPTGMRTNRATDAGYWKATGKDREVM
TPNN---DRLVGMKKTLVFYTGRAPKGEKTNWIMHEYR-I-EGESS-------PV-TEWV
VCRVFKKN--AACRKSAMECHPGGS---NYQLELDEPEGNFDH---QAGTYLPALLDSPG
HH-------------------PSSH-KPG-Y------------GGFSGTPSSAEYHQGGG
AT----HAHHEF------------------------------------------------
-------------------------------------------EQQQQ------------
----QHDLGQKL-----QKSKS-----------------ADFSTFTNWA-------VRRD
--------------MQVA----------DTLENL----V-GNWDA---------------
----------AGPE----SSNNSEEW----------------------------------
---IWDPPAG*---------------
>LOC_Os01g29840
--MGE---------PD-LPP-GFRFHPTDEEIITFYLAP-KV-V-DSR-G-CVA-AIGEV
DLNKCEPWDLPGKAKM--NGEKE-WYFYCQKDRKYPTGMRTNRATEAGYWKATGKDKEIF
RNH----HMLIGMKKTLVFYKGRAPKGDKTNWVMHEYR-L----ADASPPPPPSSRDDWA
VCRIFHKS--SGIKKPVQVPMQMPMQ-----------------------MQMPPAANY--
-------QQQMAMASAS-------------I----------IQVPMQMQMPSMSDQLQML
DD----------GSLMAP-------PPP---------------PPSYSTLPGF----QIN
GG----------------QQFVGNPS-----------------MYYQQ------------
---QQQQQQQQM---------------------------AAGGFV-----------VSEP
--------------SSLV---------VSPQDAA------DQNNA------ADISS----
----------------------------------VACNMDA-------------------
--TIWKY*------------------
>LOC_Os01g01470
--MGE---------PD-LPP-GFRFHPTDEEIITFYLAP-KV-V-DSR-G-CVA-AIGEV
DLNKCEPWDLPGKAKM--NGEKE-WYFYCQKDRKYPTGMRTNRATEAGYWKATGKDKEIF
RDH----HMLIGMKKTLVFYKGRAPKGDKTNWVMHEYR-L----ADASPPPPPSSRDDWA
VCRIFHKS--SGIKKPVPVAP----------------------------HQVPAAANY--
-----QQQQQMAMASAG-------------I----------IQVPMQMQMPSMSDQLQML
DD----STTASL-SLMA--------------------------PPSYSTLPA-----QIN
SG----AHPQQ---------FVGNPS-----------------MYYHQ------------
---QQQ---------------------------------AGGGFV-----------VSEP
--------------SSLV---------VSPQDAA----D-QNNNA------ADISS----
----------------------------------MACNMDA-------------------
--AIWKY*------------------
>ATR0561G175
--MSH-N-DEITELLQ-APPLAFGLNPNNTS------RQ----------A-----ALPPV
----------PVV-----------W------NHQQPIAMDTVSSLLAG---------EIL
----------VG--------TGLEPTGN---SRFHQVRTL------------------YV
------E-----------------------------------------------------
------------------------------L-----------------------------
-------------------------------------------EP---------------
------------------------------------------------------------
------------------------------------------------------------
------------------------------------------------------------
------------------------------------------------------------
---YWAIVMGG*--------------
>ATR0626G215
--MGD-S-KE----EP-LPP-GFRFHPTDDELLSYYLTQ-KI-S-DS--S-VGR-AIADV
DLNKCEPWDLPGKAKM---GEKE-WYFFSLRDRKYPTGLRTNRATDSGYWKTTGKDKEVF
RATT---SELAGTKKTLVFYKGRAPKGEKTSWVMHEYR-L-IPEITFK-----TG-DEWV
VCRIFQKN--TSGKKYTMSRQHLNPYLDMGPTT-QLNPDPFH-------AGMGRTFHANG
HT--FNMSHKDEMTELT--------------------------------MLQAPPQLAFQ
GG----YQ-PSL-NNTS--------QQA----------GL---PP--MPVVW--------
----------------------QQPM----------------------------------
----AMDTVSSL-----LAGGE--------------------------------------
---------------------------ILIGTGP----E-STSNSR----FHQVNPRT--
----------------------------------PCVELEP-------------------
---YWATFMGG*--------------
>Pp3c26_13950
--NSN-S-------AP-IPV-GFRFHPTDEELVGYYLHG-KV-G-RA--Q-D-Q-FIQEL
DLYKIEPWDLHEVCRIAPENQSD-WYFFSHKDKKYPTGNRANRATTAGFWKATGRDKPIH
TQ-----RHVIGMRKTLVFYRGRAPHGQKTDWIMHEFR-L-DE--GPGVVNY-E-SDGWV
VCRVFRKT--KNFKTKSQDTS--------CSFEEDQQV---------GCDTLPELVSSPS
HE-KYVDSGGGAMNNIL-----LHH-HYN-F-A------------CKQEISVDDYNAH--
-------V-HD--PFVENL----HHLQELH------RSLE-PLAP-CSSSTF--------
SR----MNSRD----------H-ENYSVAPA-------FHHGESSLRE------------
---FDETRPNVT-----QDGSL-------CSLNFPATY-EDFWTLES----------ARA
-------------SLRR-----------DQTLAD-------RGTTD----HLSAS-HHEN
LVH---------------------------------------------------------
---LWNVK*-----------------
>Pp3c13_6470
---MN-N-------AP-IPV-GFRFHPTDEELVGYYLHG-KV-G-RF--Q-D-Q-LIQEL
DLYKIEPWDLHEVCRIAPEHQSD-WYFFSHKDKKYPTGNRANRATTAGFWKATGRDKPIH
TQ-----RQVIGMRKTLVFYKGRAPNGQKTDWIMHEFR-L-DD--CPGASNY-E-SDGWV
VCRVFRKM--KNFKTKSQETS--------CSLEEDQVL-------------LPELMSHSE
GG-GGPSSQGGEVQYNP-----L-H-HFS-F-T------------CKQELSVEDYRTP--
-------ISSD--PFMENL-----HLHELH------RSIEPYLPP-SVSSTF-T------
SG----RSSRD----------Y-AEYSLVP--------FPLESTSLRD------------
---FDDARSSVT-----QDGS---------SLTALAHH-AEYWMLDGGI--------SKA
-------------GARR-----------DQTLAA------SRQSSD----NSSASTNHEG
FGH---------------------------------------------------------
---LWNV*------------------
>Pp3c3_2470
--MNN-N-------AP-VPV-GFRFHPTDEELVGYYLHG-KV-G-RS--Q-D-Q-LIQEL
DLYKIEPWDLQEVCRIPPENQND-WYFFSHKDKKYPSGNRANRATTAGFWKATGRDKPIH
TQ-----RHVTGMRKTLVFYKGRAPHGQKTDWIMHEFR-L-DE--GPGVTNF-E-SDGWV
VCRVFRKV--KNL--KSQETS--------CSFEEDQHL-------------LPELMSPAN
GS-GGSNGRGGEEHYNP-----LHH-HFN-F-T------------CKQEISVDDYRSP--
-------I-------IENL----HHLQELQ------RSIEDSVGP-SSSSTF-S------
NG----RFSRD----------H-AEYSVTP--------FHVESASLID------------
---FDDAKSSVS-----HESS---------SFPALTHH-ADNWMLECGA--------SKG
-------------GPRR-----------DQTLAD------TRQSSD----HLSTSTNHEN
FVH---------------------------------------------------------
---FWNV*------------------
>Pp3c13_20650
--MNQ-L-------AK-VPV-GFRFHPTDEELVGYYLPM-RV-T-AR--K-ELD-LIRDL
DLYKLEPWDLQDLCKISNEKQTD-YYFFSRKDKKYPTGNRANRATTQGFWKATGRDKPIH
TKL----QTLIGMRKTLVFYQGRAPHGVKTDWIMHEFR-L-DD--GPGQ-PA-HVNDGWV
VCRVFKKN--KNQKPKVE-ERAVSH---------EEH----------MGTLPSEHMGSPD
IL--------SGGGRFA-----YSD-QSQ-Y-GS-----------IKQEISLDEYKSR--
--------HSD--MYLNQF-SGQMALLS---------NAET--SR-SMPSS--RSHTCLT
LS----PRRPD----------CYQNF------------NSYLETPAYP------------
ENSTEYTDPQSS-----GSGSDGET-----HEDSILGN-LDWSALLQEP--------SSG
KD------------SRC-----------PPTASA------EDVTA-----LIQIKRQNSD
----------------------------------IFSSLD--------------------
---LWNYSHVAQQTL*----------
>Pp3c3_12890
--MTQ-P-------TK-VPV-GFRFHPTDEELVGYYLPK-KV-T-AR--K-DLD-LIRDL
DLYKLEPWDLQELCKISNEKQTD-YYFFSRKDKKYPTGNRANRATTKGFWKATGRDKPIH
TKL----QTLIGMRKTLVFYQGRAPHGVKTDWIMHEFR-L-DD--GPGR-PA-HEDGGWV
VCRVFKKN--KNLKLKLQ-EKAVSY---------EEQ----------LG-LPSEHMGSPD
IL--------SGGARFAPEQTRYAD-QPQ-Y-GS-----------IKQEINLDEYQSR--
--------HSD--MYVNQF-SAQMEMPT---------KVEN--SH-SMPSS--RSYLCRV
LS----FRRPD----------DYLNL------------NPYPETPANP------------
ENSTEYTEPQTS-----GSGSDGDT----HEEESILGN-VDWSALLQEP--------TSG
KD------------LRC-----------PTPVST------DDMTA-----LIQLRRQNSD
----------------------------------IFSSLD--------------------
---LWNYAHVAQQTL*----------
>Pp3c12_15190
--MSR-L-------PK-VPV-GFRFHPTEEELVGYYLPK-KV-S-DR--R-DLD-LIREL
DLYKFEPWDLHQLCMTSNEKQID-YYFFSRKGKKYPTGTRANRATTMGFWKATGRDKPIH
TKLN---QTLIGMRKTLVFYQGRAPHGIKTDWIMHEFR-L-DD--GSER-PT-H-DGGWV
VCRVFKKN--KNLMMEMQQERAISY---------EGQ----------MGALPPEAAGTPN
VL--------PGDDQLT-----FLE-KS--S-G------------VKREISLDDYQLR--
--------QSN--QYLNQ---RELGYPS---------S----------------------
------LNRPD----------D-VNY------------FMNSYQETSN------------
SGLCEFNDPQTS-----SGSDDTEL----NHEETISGS-VDWSALLQDP--------VRP
APV-------LKASLRC-----------PSM--T------DDVTGV----LPQLKRQNSD
----------------------------------IVSSLD--------------------
---LWNYAQIAQPM*-----------
>Pp3c4_20430
--MNQ-L-------AR-VPV-GFRFHPMDEELVGYYLPK-KV-G-DR--K-DLD-LIQDV
DLYKLEPWDLHEFCKIPNEKQTD-YYFFSRKDKKYPTGNRSNRATLKGFWKATGRDKPIY
TKLG---QTLIGMRKTLVFYQGRAPHGIKTDWIMHEFR-L-DN--GPDQ-PA-H-DGGWV
ICRVFKKN--KNQKMKIQHEGAISH---------EEH----------IGAILPEPVPRSD
IP--------AGGG--------LLE-RSH-H-G------------VKQEVNLDDYQPQ--
--------S-------NQ---REFGLSF---------NKDD--IH-------------RA
IK----LMKPD----------A-ANI------------NRFSSNNDSN------------
TGLWQIRHPQTS-----SSSDATEP----NDYETIGGT-IDWSAWLQDP--------VQP
GQG-------PEVLLRC-----------PST--T------DDVTSP----LLQLKRQNSD
----------------------------------NFSSLC--------------------
---FWNDTKDFQQM*-----------
>Pp3c2_32530
--VVD-R-------RN-FEL-GPVWAPREQETPPPPLPL-PR-C-SR--R-----LPTHV
QLLK-----------------ST-TISFSRKGKKYPTGTRANRATTMGFWNATGRDKPIH
TKLN---QTLIGMRKTLVFYQGRAPHGIKTDWIMHEFR-L-YD--GSER-PT-H-DGGWV
VCRLFKKN--KNLKMEMQQERAISY---------EEH----------MGALSPEAAGSPN
VL--------PGDDQLT-----FLE-KSS-R--------------VKFLVTARSWTTK--
----------------NQ--SRDPSTTT---------YFEN--SL-SLPLG--DTAL-RV
IK----EQADD----------V------------------CFEDEMLR------------
LGLYGIDHDRDC-----GGESF---------NDNIAG-----------------------
--------------QECF---------NPKLQST------*-------------------
------------------------------------------------------------
--------------------------
>PAB00023053
--TSL-S-VNGS--SS-VPP-GFRFHPTEEELLHYYLKK-KV-S-YE--K-DLD-VIRDV
DLNKLEPWDLHERCKIGSAPQNE-WYFFSHKDKKYPTGSRTNRATAAGFWKATGRDKAIR
NS-----YKRIGMRKTLVFYKGRAPHGQKTDWIMHEYR-L-ED--NDNSL-G-H-EDGWV
VCRVFKKK--NYLK---GHDDNSDP--GSSNLD-QEN----------SAVL----SEPKD
CR----GHGEVQYSQIQ-----HHH-QQ-----------------QLLKHEL----AAAG
MQ---SILESHH-KLMN--------TAA----------CN---PP-SPVSSGIKRIHYNH
DL----PTGNGN------------------------------GSSH--------------
---VEITTQEQG-----HLNEIREGQV------------NDWSALDRLV--------ASH
--------------LNQ-----------VEESSK----E-----IR----YVDAMPSGD-
------------HI----SLPLR-------------SEID--------------------
---LWNFGK*----------------
>PAB00062028
---MA-A-ANGQ--SY-GPP-GFRFHPTNEEILHYYLRK-KV-S-YE--M-DLN-VIWDV
DLNKLKPWDIHETCKIGSAPQDE-WYLFIHKYKKYPMGTRTNRATATGF*----------
------------------------------------------------------------
------------------------------------------------------------
------------------------------------------------------------
------------------------------------------------------------
------------------------------------------------------------
------------------------------------------------------------
------------------------------------------------------------
------------------------------------------------------------
--------------------------
>ATR0078G016
H-MSL-S-VNGQ--YR-VPP-GFRFHPTEEELLHYYLRK-KV-A-YE--K-DLD-VIRDV
DLNKLEPWDIQEKCRIGTTPQND-WYFFSHKDKKYPTGTRTNRATAAGFWKATGRDKVIY
AS-----FKRIGMRKTLVFYKGRAPHGQKSDWIMHEYR-L-DEQPDSNNSSS-Q-EEGWV
VCRVFKKK--NLHKTHDPPSLNNS-----GDFS--------------------NLNPSND
PA----------LDQIL-----YMG-RSR-T--------------CKQETDATTSSQY--
--------NNT--CFSL--------IPQKL------MNFE---TP-PLPPL---SNDFRP
PN----IKRNSSS--------C--------------------YAPI--------------
---EDQQDSDEP-----TSGSCYSSQ-------------SDWATLDRLV--------ASH
--------------LNG-----------QEDESKQL--VSDHDLSS----LTPLRPDTNN
GD-------GTQHN----HIQSNHGRLF-NGGQDFNSDVD--------------------
---LWSFARPSDSSHSRG----HASL
>LOC_Os08g02300
--MSI-S-VNGQ--SC-VPP-GFRFHPTEEELLNYYLRK-KV-A-SE--Q-DLD-VIRDV
DLNKLEPWDIQERCKIGSGPQND-WYFFSHKDKKYPTGTRTNRATAAGFWKATGRDKAIY
NA-----VHRIGMRKTLVFYKGRAPHGQKSDWIMHEYR-L-DDPATDTAA-G-Q-EDGWV
VCRVFKKK--HHHKE-AGGGGGKHG--GDGSAG-AKA----------AHAY----SSSDD
A-----------LDQIL-----YMG-RS-----------------CKQEHELPSPQASGG
GG---GAGSRPA-GFMK--------LPP----------LE---SP-SAATA-------LS
ST----PSTGGD------------------------------AASS--------------
---AAAAAADHL-----LLHHHHR---------------TDWAMMDRLV--------ASH
--------------LNG-----------ANSDAP----DD---GLA----YYSAAATRL-
------------LG----GANAG-------------TDDD--------------------
---LWSFARSAAPPPPP-----PPPS
>LOC_Os06g04090
--MSI-S-VNGQ--SV-VPP-GFRFHPTEEELLTYYLKK-KV-A-SE--R-DLD-VIRDV
DLNKLEPWDIQERCRIGSGPQND-WYFFSHKDKKYPTGTRTNRATAAGFWKATGRDKAIY
SS-----SNRIGMRKTLVFYKGRAPHGQKSDWIMHEYR-L-DDPSSASAS-A-Q-EEGWV
ICRVFKKK--NLVH----HGGGAAA--ASHHAA-AKL----------AAAAMEHSSASDD
A-----------LDHIL-----YMG-RSG----------------CKQETKPAAMSASSA
AA---AALEQHL-KFMK--------LPP----------LE---HV-AGGVG-------LL
AA----AGGGGE------------------------------YCSA--------------
---ADASG-------------------------------ADWDTLDRLA--------ASY
-------------ELNG-----------ALSDVA----SG---MAG----FFDVVDQPA-
------------GA----AAFSS-------------GDGD--------------------
---LWSLARSVS-----------SSL
>ATR0568G053
--MNT-F-------SH-VPP-GFRFHPTDEELVDYYLRK-KI-A-SK--R-DLD-VIRDI
DLYKIEPWDLQEKCRIGNEEQNE-WYFFSHKDKKYPTGTRTNRATAAGFWKATGRDKAIY
SK-----HNLIGMRKTLVFYKGRAPNGQKSDWIMHEYR-L-ET--NENG-PP-Q-EEGWV
VCRVFKKR--ITT-IRKASDHESP-----CWYD-DQV------------SFIPELDSPKR
--------LPTQGDLPF-----HHH-HHA-F-S------------CKQELELLHYHHH--
--------QHD--PFLQ--------LPQ----------LE---SP-K-------------
------------------------------------------SYAI--------------
-------APQ----------QDNP----------V----TDWRVLDKFV--------ASQ
--------------LSH-----------EEATPK----DQPEHVSL----IIRQPSKDA-
----------TEYI----ASASGC-------------PID--------------------
---LWK*-------------------
>Sm_gene22604
--MTP-F-AAGNS-SR-VPP-GFRFHPTDEELVGYYLQK-KV-A-SK--K-DLD-VIHEI
DLYKLEPWDLHEKCKIGSAEQTE-WYFFSHKDKKYPTGTRTNRATAAGFWKATGRDKAIH
AK-----YKLIGMRKTLVFYRGRAPNGQKTDWIMHEYR-L-EE--DISS-NN-N-DDGWV
VCRVFKKR--NNS-I-KVLDRDIS-----CGYDIDQI------------ALLPELELPN-
----------KFVTDFA-----NNS-HLM-L-N------------CKQEFETDFAAAL--
--------PHD--PFSQT-------LPQ----------LE---SP-RMSSL--FSLPAA-
AQ----FESSFD---------H---------------------YRLFQ------------
--SLQHHQPQQQ-----RQNESQP-------QQQP----TDWRMVDKFA--------AAQ
--------------LSH-----------ERDDQH----SSSEDVAL----LLRLSKQHDY
----------TNNK----SANDG----------------DL-------------------
---LWSFHGR*---------------
>Sm_gene18573
--MTP-F-AAGNS-SR-VPP-GFRFHPTDEELVGYYLQK-KV-A-SK--K-DLD-VIHEI
DLYKLEPWDLHEKCKIGSAEQTE-WYFFSHKDKKYPTGTRTNRATAAGFWKATGRDKAIH
AK-----YKLIGMRKTLVFYRGRAPNGQKTDWIMHEYR-L-EE--DISS-NN-N-DDGWV
VCRVFKKR--NNS-I-KVLDRDIS-----CGYDIDQI------------ALLPELELPN-
----------KFVTDFA-----NNS-HLM-L-N------------CKQEFETDFAAAL--
--------PHD--PFSQT-------LPQ----------LE---SP-RMGSL--FSLPAA-
AQ----FESSFD---------H---------------------YRLFQ------------
--SLQHHQPQQQ-----RQNESQP-------QQQP----TDWRMVDKFA--------AAQ
--------------LSH-----------ERDDQH----SSSEDVAL----LLRLSKQHDY
----------TNNK----SANDG----------------DL-------------------
---LWSFHGR*---------------
>Sm_gene15853
--MSP-F-MHGH--SH-VPP-GFRFHPTDEELVGYYLYK-KV-S-SE--A-DLD-IIRDI
DLYKMEPWDLQEDC-ASSADQSE-WYFFSHKDKKYPTGSRTNRATTAGFWKATGRDKAIH
TK-----FKLIGMRKTLVFYKGRAPNGQKTDWIMHEYR-L-ED--EQSG----S-EEGWV
VCRMFKKR--PP--Q-RCQSTGSC-----SYLY-DE------------------------
----------HQQQQQL-----QHQ-QQQ-------------------------------
-----------------------------------------------------MAASSS-
SC----MQM---------------------------------------------------
--------------------QQQP--------------------VDLFS--------YKH
--------------ETL-----------NPSIES----S-QDPFSH----LPQLESYE*-
------------------------------------------------------------
--------------------------
>Sm_gene33633
--MSP-F-MHGH--SH-VPP-GFRFHPTDEELVGYYLYK-KV-S-SE--A-DLD-IIRDI
DLYKMEPWDLQEDC-ASSADQSE-WYFFSHKDKKYPTGSRTNRATTAGFWKATGRDKAIH
TK-----FKLIGMRKTLVFYKGRAPNGQKTDWIMHEYR-L-ED--EQSG----S-VS*--
------------------------------------------------------------
------------------------------------------------------------
------------------------------------------------------------
------------------------------------------------------------
------------------------------------------------------------
------------------------------------------------------------
------------------------------------------------------------
--------------------------
>Sm_gene11470
--MSQ-M-MHKH--SR-VPP-GFRFHPTDEELVGYYLHK-KV-S-CR--R-DLD-VIREI
DLYKMEPWDLQEKCRIGSAEQTE-WYFFSHKDKKYPTGTRTNRATTAGFWKATGRDKTIH
TK-----YNFVGMRKTLVFYKGRAPNGQKTDWIMHEYR-L-ED--EQSSIPQ-D-QDGWV
VCRVFKKK--VN--L-KGQKSDSS-----PGYE-DQS------------TLLQEMSLPPH
GF-----GMIRENQHQK-----QHQ-QQQ-F-S------------CKQEFERMDEFPS--
--------YND--PFSR--------LPQ----------LE---SP-STFS---FTADSS-
NN----IIMRNN---------YP-----------------PPAFSL-E------------
--AIEFDSTAKL-----HEAEEQPSIL---IQAEQ----TDWRTVDKLA--------AAQ
--------------LSQ-----------DQGVKE----T-SGEVAL----LLRLSKQDI-
------------DR----SSSDG----------------E--------------------
---LWSFRDTNSL*------------
>Sm_gene9005
--MSQ-M-MHKH--SR-VPP-GFRFHPTDEELVGYYLHK-KV-S-CR--R-DLD-VIREI
DLYKMEPWDLQEKCRIGSAEQTE-WYFFSHKDKKYPTGTRTNRATTAGFWKATGRDKTIH
TK-----YNFVGMRKTLVFYKGRAPNGQKTDWIMHEYR-L-ED--EQSSIP--D-QDGWV
VCRVFKKK--VN--L-KGQKSDSS-----PGYE-DQS------------TLLQEMSLPPH
GF-----GMIRENQHQK-----QHQ-QQQ-F-S------------CKQEFERIDEFPS--
--------YND--PFSR--------LPQ----------LE---SP-STFS---FTADSS-
NN----IIMRNN---------YP-----------------PPAFSL-E------------
--AIEFDSTAKL-----HEAEEQPSIL---IQAEQ----TDWRTVDKLA--------AAQ
--------------LSQ-----------DQGVKE----T-SGEVAL----LLRLSKQDI-
------------DR----SSSDG----------------E--------------------
---LWSFRDTNSL*------------
>LOC_Os02g42970
--MDT-F-------SH-VPP-GFRFHPTDEELVDYYLRK-KV-A-SK--K-DLD-VIKDV
DLYKIEPWDLQEKCKIGMEEQND-WYFFSHKDKKYPTGTRTNRATGAGFWKATGRDKPIY
AR-----SCLVGMRKTLVFYKGRAPNGQKSDWIMHEYR-L-ET--NENG-TT-P-EEGWV
VCRVFKKR--VAT-V-RRMADGSP-----CWFD-DHGA---------VGAFMPDLSSPRQ
LL----HHHPGSSAALY-----GHH-HQQ-L-QQMYG-------HCKPELE--YHHLL--
--------PQE--AFLQH-------LPQ----------LE---SP-KPPP---AAAYIG-
GH----LGSSS-------------------------------STAL--------------
---TTHDDEASG-----SAAQQQPPSLEGIGVDAS----TDWRLLDKFV--------ASQ
--------------LLS-----------KESMSS------PAQVFQ----AADGGKHEEA
----------LDYA----STSAGSG----------GGEAD--------------------
---LWK*-------------------
>AT1G12260
--MNS-F-------SH-VPP-GFRFHPTDEELVDYYLRK-KV-A-SK--R-EID-FIKDI
DLYKIEPWDLQELCKIGHEEQSD-WYFFSHKDKKYPTGTRTNRATKAGFWKATGRDKAIY
LR-----HSLIGMRKTLVFYKGRAPNGQKSDWIMHEYR-L-ET--DENG-TP-Q-EEGWV
VCRVFKKR--LAA-VRRMGDYDSSP--S-HWYD-DQL------------SFMAETNGQRR
ILHEHQQHMPYGLNASA-----ALN-NPN-L-Q------------CKQELELHYNHLV--
--------QRNHLSFLQ--------LPQ----------LE---SP-KIQQ---NSLPYGT
SN----IDNNSS---------H--------------------NANLQQ------------
---SNIAHEEQL-----NQGNQNFSSL---GNEQVMD--TDWRVLDKFV--------ASQ
--------------LSN-----------EEAATA----SAEKDPKR----ASDMGEEYT-
-------------A----STSSSC-------------QID--------------------
---LWK*-------------------
>AT1G62700
--MNS-F-------SQ-VPP-GFRFHPTDEELVDYYLRK-KV-A-SK--R-EID-IIKDV
DLYKIEPCDLQELCKIGNEEQSE-WYFFSHKDKKYPTGTRTNRATKAGFWKATGRDKAIY
IR-----HSLIGMRKTLVFYKGRAPNGQKSDWIMHEYR-L-ET--SENG-TP-Q-EEGWV
VCRVFKKK--LAATVRKMGDYHSSP--SQHWYD-DQL------------SFMAISSSPRQ
FLH-HQQTLPCGLN--A-----NNN-NPN-L-Q------------CKQELELHYNQMVQ-
------HQQQNH-MFLQ--------LPQ----------LE---SP--------N------
SD----NNNNTR---------N--------------------ISNLQK------------
--SSNISHEEQL-----QQGNQSFSSL---GVEQM----TDWRVLDKFV--------ASQ
--------------LSN-----------DEEAAAVV-SSSENDSER----VVEMGEEYSN
----------AHAA----STSSSC-------------QID--------------------
---L*---------------------
>AT2G18060
--MEP-M-----E-CS-VPP-GFRFHPTDEELVGYYLRK-KI-A-SQ--K-DLD-VIRDI
DLYRIEPWDLQEQCRIGYEEQNE-WYFFSHKDKKYPTGTRTNRATMAGFWKATGRDKAVY
DK-----TKLIGMRKTLVFYKGRAPNGKKSDWIMHEYR-L-ES--DENA-PP-Q-EEGWV
VCRAFKKR--A-TGQAKNTETWSS-----SYFY-DEV----------APNGVNSVMDPID
YI-----------SKQQ-----NIF-GKG-L-M------------CKQELEGMVDGIN--
------YIQSN--QFIQ--------LPQ----------LQ---SP-SLPL---SSSMSI-
TS----MDNNYN---------Y--------------------KLPLAD------------
---EE-SFESFI------RGEDRRKKK---KQVMM----GNWRELDKFV--------ASQ
--------------LMS-----------QEDNGT----SSEMDSSM----FLSEREEENR
----------FVSE----FLSTNS-------------DYD--------------------
---I--GICVFDN*------------
>AT4G36160
--MES-V----DQ-CS-VPP-GFRFHPTDEELVGYYLRK-KV-A-SQ--K-DLD-VIRDI
DLYRIEPWDLQESCRIGYEERNE-WYFFSHKDKKYPTGTRTNRATMAGFWKATGRDKAVY
DK-----SKLIGMRKTLVFYKGRAPNGQKTDWIMHEYR-L-ES--DENA-PP-Q-EEGWV
VCRAFKKK--PMTGQAKNTETWSS-----SYFY-DEL-----------PSGVRSVTEPLN
YV-----------SKQK-----NVF-AQD-L-M------------FKQELEGSDIGLN--
------FIHCD--QFIQ--------LPQ----------LE---SP-SLPL---VSLTSI-
TS----LEKNKNI--------Y--------------------KRHLIE------------
---EDVSFNALI-----SSGNKDKKKK---KTSVM----TDWRALDKFV--------ASQ
--------------LMS-----------QED-GV----SGETASST----LLSDREEENR
----------FISG----LLCSNL-------------DYD--------------------
---LYRDLHV*---------------
>AT2G46770
--MSI-S-VNGQ--SQ-VPP-GFRFHPTEEELLQYYLRK-KV-N-SI--E-DLD-VIRDV
DLNKLEPWDIQEMCKIGTTPQND-WYFFSHKDKKYPTGTRTNRATAAGFWKATGRDKIIY
SN-----GRRIGMRKTLVFYKGRAPHGQKSDWIMHEYR-L-DD-------AS-Q-DEGWV
VCRIFKKK--NLHKTLNSPVGGASL--SGGGDT-PKT----------TSSQ----IFNED
T-----------LDQFL-----LMG-RS-----------------CKEELNL--------
-------------PFMK--------LPN----------LE---SP-NSQAI--NNCHVSS
PD----TNHNIH------------------------------VSNV--------------
---VDTSF-------------------------------TSWAALDRLV--------ASQ
--------------LNG-----------PTSYSI----TAPSVRSP----YPSLNRSAS-
-----------YHA----GLTQE-Y----------TPEME--------------------
---LWNTTTSSL-----------SSS
>AT3G61910
--MNI-S-VNGQ--SQ-VPP-GFRFHPTEEELLKYYLRK-KI-S-NI--K-DLD-VIPDI
DLNKLEPWDIQEMCKIGTTPQND-WYFYSHKDKKYPTGTRTNRATTVGFWKATGRDKTIY
TN-----GDRIGMRKTLVFYKGRAPHGQKSDWIMHEYR-L-DE----------S-DEGWV
VCRVFKKN--NLCKNMISSSPASSV----------KT----------PS-------FNEE
T-----------IEQLL-----VMG-QS-----------------CKGEIVL--------
-------------PFLK--------LPN----------LE---CH-NNTTI--TSYQWLI
DD----QVNNCH------------------------------VSKV--------------
---MDPSF-------------------------------TSWAALDRLV--------ASQ
--------------LNG-----------PNSYSI----PA---QSP----YHGLNRSGC-
------------NT----GLTPDYY----------IPEID--------------------
---LWNEADFAR-----------TT-
>AT1G32770
--VNL-S-INGQ--SK-VPP-GFRFHPTEEELLHYYLRK-KV-N-SQ--K-DLD-VIREV
DLNKLEPWDIQEECRIGSTPQND-WYFFSHKDKKYPTGTRTNRATVAGFWKATGRDKIIC
SC-----VRRIGLRKTLVFYKGRAPHGQKSDWIMHEYR-L-DDTPMSNGYSY-N-EEGWV
VCRVFRKK--NYQKIDDCPKITLS-----SLPD-DTE----------------TFHNTQN
VT---------GLDHVL-----YMD-RTG-S-NI-----------CMPESQTTTQH----
--------QDDV-LFMQ--------LPS----------LE---TP-KSESP---------
-----------------------------------------VDQSFLT------------
--PSKLDFSPVQ-----EKITERP---------------SNWASLDRLV--------AWQ
--------------LNN-----------GHHNPCHR--KSENGDTM----MQRWDLHWNN
-----------------------------------DDNVD--------------------
---LWSSFTESSSSLDP---------
>AT5G66300
--MMK-V--DQDY-CS-IPP-GFRFHPTDEELVGYYLKK-KI-A-SQ--R-DLD-VIREI
DLYKIEPWDLQERCRIGYEEQTE-WYFFSHRDKKYPTGTRTNRATVAGFWKATGRDKAVY
LN-----SKLIGMRKTLVFYRGRAPNGQKSDWIIHEYS-L-ES--HQNS-PP-Q-EEGWV
VCRAFKKR--TTIPTKRRQLWDPN-----CLFY-DDA----------------TLLEPLD
----------------K-----ARH-NPD-F-TATP---------FKQELLSEASHVQ--
--------DGDF-QFSQ--------LPQ----------LE---SP-SLPS----------
TT----FSENSSR--------K--------------------------------------
---DDMSSEKR----------------------------TDWRYLDKFV--------ASQ
-------------FLMS-----------GED*----------------------------
------------------------------------------------------------
--------------------------
>Sm_gene304
--MSS-S-IQLSG-SS-VPP-GFRFHPTDEELVGYYLAK-KV-A-AS--K-DLD-VIREI
DLYKLEPWDLQERCRIGSAEQHE-WYFFSHKDKKYPTGTRTNRATGAGFWKATGRDKPIF
ARV----SKLIGMRKTLVFYKGRAPNGQKSDWIMHEYR-L-ED--DINNTAT-N-EEGWV
VCRVFRKR--NVVKK-PSSDFDGA-----CCYDPEEN-----------------------
------------MDKMY-----SNS-SF-----------------VKQELESAGIYFP--
------------FAFDHS-------LPH----------LE---SP-KRASP--EDHEHHH
DL----IKASSY-----------------------------IDNEL--------------
---EELVHKTFS-----GGGTQAPAETS--SEEMV----ASWEDPERML--------SSQ
--------------VAG-----------VHEDEF----SKESRLGN----LDSLVERMNR
------------GQ----QLQQPDY----------SYDVD--------------------
---LWGFTR*----------------
>Sm_gene8274
--MSS-S-IQLSG-SS-VPP-GFRFHPTDEELVGYYLAK-KV-A-AS--K-DLD-VIREI
DLYKLEPWDLQERCRIGSAEQHE-WYFFSHKDKKYPTGTRTNRATGAGFWKATGRDKPIF
ARV----SKLIGMRKTLVFYKGRAPNGQKSDWIMHEYR-L-ED--DINNTAT-N-EEGWV
VCRVFRKR--NVVKK-PSSDFDGA-----CCYDPEEN-----------------------
------------MDKMY-----SNS-SF-----------------VKQELESAGIYFP--
------------FAFDHS-------LPH----------LE---SP-KRASP--EDHEHHH
DL----IKASSY-----------------------------IDNEL--------------
---EELVHKTFS-----GGGTQAPAETS--SDEMV----PSWEDPERML--------SSQ
--------------VAG-----------VHEDEF----SKESRLGN----LDSLVERMNR
------------GQ----QLQQPDY----------SYDVD--------------------
---LWGFTR*----------------
>LOC_Os03g03540
------M-------SC-VPP-GFRFHPTDEELVGYYLRK-KV-A-SQ--K-DLD-VIRDI
DLYRIEPWDLQEHCGIGYDEQSE-WYFFSYKDRKYPTGTRTNRATMAGFWKATGRDKAVH
DK-----SRLIGMRKTLVFYKGRAPNGQKTDWIMHEYR-L-ET--DENA-PP-Q-EEGWV
VCRAFKKR--TAYPARSMVETWD-----YSLHE-RNIM---------SAAAAAAFADPSA
AY----------AQMRR-----HRS-GR-----------------FKQEAELDG-----A
AT-----------HLAE--------LPQ----------LE---SP-SAAA----------
AP----LQPNPSQ--------L--------------------ATAG--------------
---EDDDCKGDN-----GGRRAKKARAA--GDKVAT---TDWRALDKFV--------ASQ
--------------LSP-----------GECGSM----EADMAALL----FLN-SDERDE
VDRW------TGLL----GSGAGAS----------GVDGD--------------------
---LGI-CVFDK*-------------
>LOC_Os10g38834
--MVI-M-------SC-VPP-GFRFHPTDEELVGYYLRK-KV-A-SQ--K-DLD-VIRDV
DLYRIEPWDLQEHCRIGYEEQSE-WYFFSYKDRKYPTGTRTNRATMTGFWKATGRDKAVR
ER-----SRLIGMRKTLVFYKGRAPNGHKTDWIVHEYR-L-ES--DENA-PP-Q-EEGWV
VCRAFKKR--TMQPPRSSIGAWEA---SYSYHD-PAVF---------VGGG---------
----------------------H----------------------FKQEAELDGVAAAAG
AN-----------RLAE--------LPQ----------LE---SP---------------
-P----LPSQGSQ--------A--------------------ASAV--------------
---VDGE--EDN-----ADSSRRPGGGG--GAAAAV---TDWRAFDKFV--------ASQ
--------------LSP-----------EEQHTC----RADMAALL----LLDGGGQEDD
AGRW---LGSAGLL----SAVAADA----------TTDCG--------------------
---LGTSCVPGDIN*-----------
>ATR0584G012
--MEM-D-------MI-VPP-GFRFHPTEEELVGYYLTK-KI-T-SQ--Q-DLD-IIRDI
DLYRIEPWDLHERCGNLYEEQKE-WYFFSYKDRKYPTGTRTNRATLAGFWKATGRDKTIF
SKG----NKVIGMRKTLVFYQGRAPNGRKSDWIMHEYR-L-QT--TEDA-PP-Q-EEGWV
VCRAFRKQ--SSSTKGSTEAWRSI----------NQAR---------IPLLTDDLSSQFS
DS----------LIPLN-----YQN-ASS----------------CNDGSHLDNMNTP--
-------------QFLH--------LPK----------LE---SS-NSPM----------
QQ----LQKTDFE--------P--------------------SYTL--------------
---VEDQENENS-----SRGK------------------TTWGALDWIF--------NSL
--------------LDQ-----------P*------------------------------
------------------------------------------------------------
--------------------------
>AT5G62380
--MES-L-------AH-IPP-GYRFHPTDEELVDYYLKN-KV-A-FP--G-QVD-VIKDV
DLYKIEPWDIQELCGRGTGEERE-WYFFSHKDKKYPTGTRTNRATGSGFWKATGRDKAIY
SK-----QELVGMRKTLVFYKGRAPNGQKSDWIMHEYR-L-ET--DENG-PP-H-EEGWV
VCRAFKKK--LTTMN---------------------------------------------
------------YNNPR-----MMG-SS-----------------SGQESNWFTQQMDVG
NG-----------NYYH--------LPD----------LE---SP-RMFQG---SSSSSL
SS----LHQND----------Q-DPYGVVLS------TINATPTTIMQRDDGHV-----I
TNDDDHMIMMNT-----STGD---------HHQSGLL--MDWQTLDKFV--------ASQ
-------------LIMS-----------QEEEEV------NSSNET----FHHLSEEQA-
----------ATMV----SMNASSS----------SSPCS--------------------
---FYSWAQNTHT*------------
>LOC_Os06g01480
--MSS-S-STQQ--AQ-VPP-GFRFHPTDEELVDYYLRK-KV-A-AR--R-DLN-VIKDV
DLYKIEPWDLQERCRIAAEEQNE-WYFFSHKDKKYPTGTRTNRATAAGFWKATGRDKPIY
ATKQ--HSLLVGMRKTLVYYRGRAPNGHKSDWIMHEYR-L-ET--TETA-PP-Q-EEGWV
VCRVFKKR--LPTTRRDSDHDAPC----GSWYV-DEDA---------PGAFMSSILRPHQ
HH--------AGITLQE-----HLH-TT-----------------YKHRTKIQQLQVPAA
GH-----------HLLNT-------MPH---------DLE---SS-TSSFH---------
SL----LVSPD----------H-HQ-----------------------------------
---INMHHAQAD-----PFFD---------DMHAVDQA-TDWRVLDKFV--------ASQ
--------------LSN-----------DATNKP------YTDEGD----ILQVSDKQQE
VA-------AADYA----STSTS------------SSQID--------------------
---PWK*-------------------
>ATR0737G021
------M-ITGSG-VS-VPP-GFRFHPTDEELLYYYLKK-KV-N-YE--D-DLD-VIRDV
DLNKLEPWDLKDKCRIGNGPQNE-WYFFSHKDKKYPTGTRTNRATTAGFWKATGRDKAIH
MSN----SKRIGMRKTLVFYTGRAPHGQKTDWIMHEYR-L-DD--DFS--DT-Q-EDGWV
VCRVFKKK--NQQRVLHFENPPED----------EGL----------CPNSSAYHEKPHG
PH---------SLDQKH-----FHM-HQD--------------------FPYDHQSNT--
--------HHNI-NFNN-----SMHLPQ----------LL---SP-DNGVT---------
------------------------PY-------------LAPSVSINM------------
---VDIECSQNL-----MKLT---------SNGAMQ---QDWSFLDRLL--------ASH
P------------NL-------------------------NGKTTP----PPQLFDANTS
----------I----------QKFPFHY------LGCDPD--------------------
---ALKFSK*----------------
>AT1G79580
--SSS-T-VAGGG-LS-VPP-GFRFHPTEEELLYYYLKK-KV-S-YE--P-DLD-VIREV
DLNKLEPWELKEKCRIGSGPQNE-WYFFSHKDKKYPTGTRTNRATAAGFWKATGRDKSIH
LNS----SKKIGLRKTLVFYTGRAPHGQKTEWIMHEYR-L-DD--SEN--EI-Q-EDGWV
VCRVFKKK--NHFRGFHQEQEQD-------------------------------HHHHHQ
YI---------STNNDH-----HHH-HID-S-N------------SNNHHPLDHHHH---
--------HHHI-EFANTLSHGSMHLPQ----------LF---SP-DSAAA---------
AA----AAAAS----------A-QPF-------------VSP---INT------------
---TDIECSQNL-----LRLT---------SNNNY----GDWSFLDKLL--------TTG
-------------NMNQ-----------QQQQQV----QNNDNNDQ----ADHLGNNNGG
----------SSSS----PVNQRFPFHY------LGNDAN--------------------
---LLKFPK*----------------
>LOC_Os02g15340
----M-H-PNGA--LA-VPP-GFRFHPTDEELLYYYLRK-KV-A-YE--A-DLD-VIREI
DLNKLEPWDLKDRCRIGTGAQEE-WYFFSHKDKKYPTGTRTNRATVAGFWKATGRDKAIF
LGSG--GGTRIGLRKTLVFYTGRAPHGKKTDWIMHEYR-L-DD---DNV-DV-P-EEGWV
VCRVFKKK--SIHQRGFDQPDMAA-----AADE-DEL-----------------------
------------RYQLL-----GAG-MSS-S-P------------VDQKEQLVAHGAHGG
GF-----------AFEAS-----MHLPQ----------LA---SA-DAAPCG-GGGHVAF
AS----MNPLD----------A-AGCG---------------SQNMMT------------
---MKMAATSGG-----EMLL---------MSGGGVD--ADWSILDKLL--------ASH
Q------------NLDQ-----------LFHGKV------QQQQQM----AMDAASSLQR
LP-------FHHYL----GLEAA----------------D--------------------
---LLKFSM*----------------
>AT1G71930
--MDN-I-M-----SS-MPP-GFRFHPTEEELVGYYLDR-KI-N-SM--K-ALD-VIVEI
DLYKMEPWDIQARCKLGYEEQNE-WYFFSHKDRKYPTGTRTNRATAAGFWKATGRDKAVL
SK-----NSVIGMRKTLVYYKGRAPNGRKSDWIMHEYR-L-QN--SELA-PV-Q-EEGWV
VCRAFRKP--IPNQRPLGYEPWQ-----------NQLY---------------HVESSNN
YS-------SSVTMNTS-----HIG-ASS-S-SH-----------NLNQMLMSNNHYN--
--------PNNT-QYGN------IELPQ----------LD---SP-SLSPS---------
------------------------------------------------------------
-LGTNKDQNESF-----EQEE---------EKS-----FVDWRTLDTLL--------ETQ
--------------VIH-----------PHNPNI----LMYNPAPS----FPSMHQSYNE
VE--------------------------------ANIHHS--------------------
---LGCFPDS*---------------
>ATR1089G150
---MT-S-------AG-VPP-GFRFHPTDEELLYYYLRK-KV-T-YQ--K-DLE-VIREV
DLNKMEPWDLQERCRIGATPQNE-WYFFSHKDKKYPTGSRTNRATSAGFWKATGRDKCIK
NS-----YKKIGMRKTLVFYKGRAPHGQKTDWIMHEYR-L-EE--NNE---V-N-EDGWV
VCRVFKKK--NFFKVPQEASTSL------SMEQESSNI---------MNHGVDEREGSHR
GL---------QYNHHL-----HHN-QPA-F-DL-----------YKPPLGLQFTNMNPS
HD--QAQIQSQR-DFSG--------LSA---------SSE---TI-AKPFL--EG-----
ES----FSKNL----------S--------------------YQACDN------------
--GMNMNMAQCG-----APQE---------MVEMRED--NDWSAL--LV--------GSH
--------------L-S-----------GEDSSK----AMANAASN----TINPAP----
----------------------------------LRNEID--------------------
---LWNFAK*----------------
>AT1G33280
--MSS-S-------GG-VPP-GFRFHPTDEELLHYYLKK-KI-S-YE--K-EME-VIKEV
DLNKIEPWDLQDRCKIGSTPQNE-WYFFSHKDRKYPTGSRTNRATHSGFWKATGRDKCIR
NS-----YKKIGMRKTLVFYKGRAPHGQKTDWIMHEYR-I-EDTEDDPC------EDGWV
VCRVFKKK--NLFKVGNDVGSNI------------------------SNNRLERRESP--
----------------------YQG-ISM-F-EL-----------NKPEISVHQYPQPPM
FQ------HHKP-DYSLAL------LPR---------ESE--------------------
------------------------------------------QQACQP------------
-SGVEVGTCKA----------------------------SEWGIVNCNM--------VSH
-----------------------------EDSSR----AMGNNTSS----TVQPPSNLLS
----------------------------------LRGENG--------------------
---FLGLF*-----------------
>AT4G10350
--MGS-S-S-----GG-VPP-GFRFHPTDEELLHYYLKK-KI-S-YQ--K-EME-VIREV
DLNKLEPWDLQERCKIGSTPQNE-WYFFSHKDRKYPTGSRTNRATHAGFWKATGRDKCIR
NS-----YKKIGMRKTLVFYKGRAPHGQKTDWIMHEYR-L-EDADDPQA-NP-S-EDGWV
VCRVFMKK--NLFKVVNEGSSSINS---LDQHNHDASN---------NNHALQHRDSPYQ
L---------------------NHG-AMT-F-EL-----------NKPDLALHQYP--PI
FH-----------DYSSG-------LAR---------DSE---SA-ASEGLQY-------
------------------------------------------QQACEP------------
--GLDVGTCETV-----ASHNHQQ---------------GEWAMMDRLV--------TCH
MG--------------------------NEDSSR----GINNNSSS----VVQPVPATNQ
LT--------------------------------LRSEMD--------------------
---FWGYSK*----------------
>LOC_Os08g01330
--MDR-H-EEEAG-PC-VPP-GFRFHPTEEELVGYYLAR-KV-A-SQ--K-DLD-IIQEL
DLYRIEPWDLQERCKYGGDEQTE-WYFFSYKDRKYPSGTRTNRATAAGFWKATGRDKPVL
SSPS---TRVIGMRKTLVFYKGRAPNGRKTDWIIHEYR-L-QS--NEHA-PT-Q-EEGWV
VCRAFQKP--MPNQQQHRLSYGCI-----------------------PGSYGAYAAVPDN
YS-------------LL-----HHD-NPS-F-AGRP---------LMSASALFANNNNNS
VV------HSNI-HFSDM-------MPP----------LE---SP-TIVDGE--------
GY----VSQAS----------S--------------------------------------
--CVDVDQQA-----------------------------VDWNLLTSLL--------PPP
----------------------------------------HQLFHH----LPSASSSKNS
-------------N----NISSSG----------FIDDRD*-------------------
--------------------------
>PAB00050947
--ISR-L-SEED--VS-YPPWALRAGTHALELLSYYYRK-KV-A-AK--R-DLD-VIKDI
DLYKIEPWDLQEKCKIGSEEQTE-WYFFSHKDKKYPTGTRTNRATAAGFWKATGRDKAIY
CK-----LNLIGMRKTLVFYKGRAPNGQKSDWIMHEYR-L-ET--NENA-TP-Q-EEGWV
VCRVFKKR--ITTQRKGNDDT-------VCWYE-DQVG---------------ELDSPKK
LP--------------------QGG-DMG-Y-QLPFA--------CKQELELHYHMSH--
-------------SFLQ--------LPQ----------LE---SP-KVPCN---------
AS----SSAPG----------K-RA-----------------ECSMPY------------
-NGFETGCNMEG-----HHGN---------ANPQSAAT-TDWRVLDKFV--------ASQ
--------------LSQ-----------EDVSKD----ARPDHMTV----LLRQSNKHEQ
------------QG----DYASNS-----------NCDVD--------------------
---LWSFAGK*---------------
>LOC_Os04g59470
--MEE-E-------CC-VAP-GFRFHPTEEELVGYYLAR-KV-V-GQ--Q-D-G-IIQEV
DLNSIEPWDLLQ----AQQHDQE-YYFFSYKDRKYPTGTRTNRATAAGFWKATGRDKPVL
SSSRSSSPAVIGMRKTLVFYRGRAPNGCKTDWIIHEYR-L-VA-------HQ-Q-PDGWV
VCRAFHKP--TTTTLQHQLHLHRPAPHHPGYYD-DQYL------------------YPPP
AA--------------------AAG-GGG-L-L------------CSPAMELEDEEDESK
MM-----------ILSNDN------IPL----------VV---SP-TAVHTQ--------
------------------------------------------------------------
GTGGDIINDATT-----APAA------------------ADHR---RHL--------APP
PP------------LHL-------------------------------------------
----------------------------------LANSVD*-------------------
--------------------------
>PAB00014077
V-MDN-L-------SR-VPP-GFRFHPTDEELVDYYLKK-KV-A-SK--R-DLD-VIKDV
DLYKLEPWDLEERCKI-------------------------------------GRDKAIY
AK-----LKLIGMRKTLVFYKGRAPNGQKTDWIMHEYR-L-ET--NENA-PP-Q-EEGWV
VCRAFKKR--STAQKK--------------------------------------------
---------------------------------------------ASDR-----------
-------------DFSS--------TSA---------CYE--------------------
------------------------------------------------------------
---IDQN-----------------------------------------------------
------------------------------------------------------------
------------------------------------------------------------
--------------------------
>PAB00001472
------------------------------------------------------------
---------------------ME-WYFFSPRDRKYPNGSRTNRATEAGYWKATGRDRKVY
SL-----ASTIGIKKTLVFYRGRAPQGERTDWVMHEYR-L-ENECE--------------
------------------------------------------------------------
------------------------------------------------------------
------------------------------------------------------------
------------------------------------------------------------
-------AGPCL-----QV-----------------------------------------
------------------------------FRML----FFNEMYL---------------
------------------------------------------------------------
FGYQYI*-------------------
>PAB00026230
------------------------------------------------------------
---------------------ME-WYFFSPRDRKYPNGSRTNRATEAGYWKATGRDRKVY
SL-----ASTIGIKKTLVFYRGRAPQGERTDWVMHEYR-L-ENECE--------------
------------------------------------------------------------
------------------------------------------------------------
------------------------------------------------------------
------------------------------------------------------------
-------AGPCL-----QV-----------------------------------------
------------------------------FRML----FFNEMYL---------------
------------------------------------------------------------
FGYQYI*-------------------
>PAB00029416
------------------------------------------------------------
---------------------ME-WYFFSPRDRKYPNGSRTNRATEAGYWKATGRDRKVY
SL-----ASTIGIKKTLVFYRGRAPQGERTDWVMHEYR-I-ENECE--------------
------------------------------------------------------------
------------------------------------------------------------
------------------------------------------------------------
------------------------------------------------------------
-------AGPCL-----QV-----------------------------------------
------------------------------FRML----FFNEMYL---------------
------------------------------------------------------------
FGYQYI*-------------------
>PAB00049795
------------------------------------------------------------
---------------------ME-WYFFSPRDRKYPNGSRTNRATEAGYWKATGRDRKVY
SQ-----ASTLGIKKTLVFYRGRAPQGERTDWVMHEYR-L-ENECE--------------
------------------------------------------------------------
------------------------------------------------------------
------------------------------------------------------------
------------------------------------------------------------
-------AGPCL-----QV-----------------------------------------
------------------------------FGML----FFNEKCF---------------
------------------------------------------------------------
FGYQYI*-------------------
>PAB00009886
--MGT---------FA-LPP-GFRFHPTDEELISCYLKG-KLNH-GL--KAELE-VISEV
DLYKLEPWDLPEKSFL-PSTDME-WYFFSPRDRKYPNGSRTNRATEAGYWKATGRDRKIY
SR-----ASTIGIKKTLVFYRGRAPQGERTDWVMHEYR-L-ENESE--------------
------------------------------------------------------------
------------------------------------------------------------
------------------------------------------------------------
------------------------------------------------------------
-------AGPCL-----QV-----------------------------------------
------------------------------LG--------FSGNVK-----C*-------
------------------------------------------------------------
--------------------------
>PAB00039582
--MGT---------FA-LPP-GFRFHPTDEELISCYLKG-KLNH-GL--KAELE-VISEV
DLYKLEPWDLPEKSFL-PSTDME-WYFFSPRDRKYPNGSRTNRATEAGYWKATGRDRKIY
SR-----ASTIGIKKTLVFYRGRAPQGERTDWVMHEYR-L-ENESE--------------
------------------------------------------------------------
------------------------------------------------------------
------------------------------------------------------------
------------------------------------------------------------
-------AGPCL-----Q------------------------------------------
------------------------------------------------------------
------------------------------------------------------------
--------------------------
>PAB00035365
--MGA---------FA-LPP-GFRFHPTDEELISCYLKG-KLNH-GL--KAELE-VIPEV
DLYKCEPWDLPEKSFL-PNTDME-WYFFSPRDRKYPNGSRTNRATEAGYWKATGRDRKVY
SR-----ASTTGIKKTLVFYRGRAPQGERTDWVMHEYR-L-ENECE--------------
------------------------------------------------------------
------------------------------------------------------------
------------------------------------------------------------
------------------------------------------------------------
-------AGPYL-----QN-----------------------------------------
------------------------------LPKL----MWRRANVG-----I*-------
------------------------------------------------------------
--------------------------
>PAB00030281
--MGT---------FA-LPP-GFRFHPMDEELISCYLKG-KLNH-GL--KAEIK-VISEV
DLYKLEPWDFPSK--------LN-FLFL--------------------------------
------------IDKFL-------------------------------------------
------------------------------------------------------------
------------------------------------------------------------
------------------------------------------------------------
------------------------------------------------------------
--------GSC*------------------------------------------------
------------------------------------------------------------
------------------------------------------------------------
--------------------------
>PAB00030411
--MAP---------VS-LPP-GFRFHPSDEELVGYYLKR-KV-H-GR--K-ELD-IIPEV
DLYKCEPWDLPDKSFL-PNRDLE-WYFFSPRDKKYPNGTRTNRATEAGYWKATGKDRKVS
SK-----SSVIGTKKTLVFYRGRAPQGRRTDWVMHEYR-L-ETQCEGAA----GVQDAFV
LCRVFKKNG-IEPR----------------------------------------------
-------------------------------------------------PPIQTNALPS-
-------VMTN------------------------------------SFSDK-------L
GA----VEDMSD-------------------------PQVKREEA---------------
----DIQADPTL-----QSE--------LNDR-------TDNSASLNQ--------LTSP
ANARN------DLKVSSM-----------GLADL----SFNQSTYQ-----IEPVLSHRM
DVCF-----EEEDV--ILNVAQASQDENT---HTSFFMAKLSG-------NLV------Q
FDNTYNLWGN*---------------
>ATR0807G009
--MAP---------VT-LPP-GFRFHPTDEELVAYYLKR-KI-H-GW--K-DLE-IIPEV
DLYKCEPWDLPDKSFL-PSKDLE-WYFFSPRDRKYPNGSRTNRATQAGYWKATGKDRKIN
SQ-----KRSVGMKKTLVYYRGRAPHGLRTNWVMHEYR-L-EKECVAVS----GLQDAYA
LCRIFKKSG-TIPKIGEQYGG---------GAQNQNQWVQN-----DYASGMEYRFPSDN
SS-----QVDRATRD----MCQFPN-SMN-S-SFVPS-----EVAMECAPPMEIEEFPQ-
-------VGTSN-TVEEE--NKDYKNE-----VD--EEIL---NI-ASASQE-DYTDIWL
GS----FPNLEDN-LSHNRSIEVRNTDRISSCRVNGLPQDAREDRSK-------------
--LNNIMEEPLI-----RSKQSEEYQYRENDRDTTNKSDSDRSEILNEFQHS---SLRSP
CDAYQW----IELEVVSMEP-------AVIMSRM----SFGEELTP-----ASATDGHSS
KVRYWKKRRNERHE--------TTKDSKD---QSSIISRRGLS-------NLL----YAC
WTHPYHLFF*----------------
>PAB00006362
--------------MS-LPP-GFRFHPTDEELVAYYLKR-KV-H-CW--K-ELD-IIPEV
DLYKCEPWDLPEKSFL-PGRDLE-WYFFSPRDRKYPNGSRTNRATEAGYWKATGKDR---
------------------------------------------------------------
------------------------------------------------------------
-------------------------------------------------PPMEVDSFPH-
--------IKTC-LHGQQ--YHSSVEE-----AE--EQLY---RD-AQTSQE---SQFIN
SD----VADI-------------QNN----------------EDSLQ-------------
--LDDLISGWNT-----EKDHKKTGNY-QNSNPE--------------------------
------------------------------------------------------------
------------------------------------------------------------
--RCYI*-------------------
>PAB00011463
EGMAP---------MS-LPP-GFRFHPTDEELVAYYLKR-KV-H-GW--K-ELE-IIPEV
DIYKCEPWDLPEKSFL-PGKDLE-WYFFSPRDRKYPNGSRTNRATEAGYWKATGKDRKVI
SH-----TRPIGMKKTLVFYTGRAPHGSRTDWVMHEYR-L-EKECEASA----TLQEAYA
LCRVFKKSG-PGPRIGEQYGA---------PVEN------------DFSCDM-MLLSVEE
QS-----EKPSPLSQ--ETSSEITN-HMT-L-DDRAL--RLQSVACDTAPPLDVGDFPH-
--------MRAC-LLDEQ--TLSSSQE-----EQ--EQLY---RD-AQTSQE---NQFIN
SN----VADM-------------LND----------------EDYLQ-------------
--LDDFVSGWNI-----ENDHKKANNS-QNSNPET----GNKTQPYNLPGGGCHGLLSTP
AKSFIG-LNEKPSEVLEMSV---EPYRGTSRMVQ----FLSSCKTKAV-YLASLKSYKST
LVSEITVCRDISTA-PVMPLPLTRRFSME---YSLNLSTCGLRHRALKSNNVLS---HPG
SKRLFVAFNGSSF-------------
>PAB00024425
--------------MS-LPP-GFRFHPTDEELVAYYLKG-KV-H-GW--K-ELE-IIPKL
DIYKCEPWDLPEKSLL-PGRDME-WYFFCSRNRKYPNGLRTNRATEAGYWKATGKDRKVS
SH-----MRLIGMKKTLVFYRGRSPHGSRTHWVMHEYC-L-KNECE--------------
-----------------------------------------------------FQ-----
------------------------------------------------------------
------------------------------------------------------------
------------------------------------------------------------
------------------------------------------------------------
--------------------------------------FVN*------------------
------------------------------------------------------------
--------------------------
>PAB00024597
--MAP---------MS-LPP-GFRFHPTDEELLAYYLKR-KV-H-DW--K-ELE-IIREV
DIYKCEPWDLPEKSLL-PGRDSE-WYFFSPRDRKYPNGSRTNRATKAGYWKATGKDRKVS
SR-----MNPVGMKKTLVFYRGRAPHGSRTNWVMHEYR-L-EMECE--------------
-----------------------------------------------------FQ-----
------------------------------------------------------------
------------------------------------------------------------
------------------------------------------------------------
-----------------------------------------------------------P
CFSF----------------------------SG----YANSLP*---------------
------------------------------------------------------------
--------------------------
>PAB00046518
SAMAP---------MS-LPP-GFRFHPTDEELVAYYLKK-KV-H-CW--K-ELD-IIPEV
DIYKCEPWDLHEKSFM-PGRDLE-WYFFSARDRKYPNGSRTNRATEAGYWKATGKDRKVS
SH-----MRQIGMKKTLVFYRGRAPHGCRTDWVMHEYR-L-EKECEASA----SLQEAYA
LCRVFKKSG-PGPKMGEQYGA---------PVDN------------DFSCAM-MLSSVKE
QS-----EKPSPVSQ--EISSEIIN-DMN-G-DDAMH--SLQLLRYGNAPSFEVDYFPK-
----------NC-LLGEQ--IHLSVEE-----AE--EQIY---QD-VKTSQE---SQFIN
SD----FEEL-------------QNS----------------EDYIH-------------
--LDDFVSRCNI-----EKDH*--------------------------------------
------------------------------------------------------------
------------------------------------------------------------
--------------------------
>LOC_Os03g02800
--MAP---------VS-LPP-GFRFHPTDEELIIYYLKR-KI-N-GR--Q-ELE-IIPEV
DLYKCEPWDLPEKSFL-PSKDLE-WYFFSPRDRKYPNGSRTNRATKAGYWKATGKDRKVN
SQ-----RRAVGMKKTLVYYRGRAPHGSRTDWVMHEYR-L-ERECETDT----GLQDAYA
LCRVFKKTA-PGPKIIEHYGVV------HHHVEQP-QWMTSSIDTLDVSCDG-FSFPTET
PM---GMQMSAPHED---TNPFLTN-PVS-A-NFSCL--KV-DVALECAPPLEVEDFPQD
------VSLDTK-TASQELGSTSSYPEM-WLGAS--SASY---VN-ELSSLVE--SARLQ
VE----IADMEV------RGVKLVNNDL-------GEIVVEGDESNP-------------
--TEDIIAQYPIK----EAGHRMT----A-----------KATEKFHFPVTT---LMMRP
SHSYQ---GSKETTVNELL------------APK----QINGCPTE-----QELVKKKAK
EVMKPGWGREGSNK---LWLPLSKGKGISSMFLSWTFLTSALA-----------------
--------------------------
>PAB00019978
--------------MS-LPP-GFRFHPTDEELVAYYLKG-KV-H-GW--K-ELE-IIPEL
DIYKCEPWDLPEKSLL-PGRDLE-WYFFCSRDRKYPNGLRTNRATEAGYWKATGKDRKVS
SH-----MRLIGMQKTLVFYRGLCMNTVSTRMNV-KTQ-L-SRYLE--------------
---------------------------------------ISLI----------FY-----
------------------------------------------------------------
--------LVVK--------------------------MY---VL-CLCSQI--------
LQ----ITDL--------------------------------------------------
----------------------------------------------------------EP
CHYAR--TNQKQKKVPPFT-------------------STNK------------------
-------TRGGRN--------LRRRSQI*-------------------------------
--------------------------
>PAB00020442
--MAP---------LS-LPP-GFGFHPTDEELVAYYLKR-KV-H-GH--K-ELD-IIPEV
DLYKCEPWDLPDKICI-PSKDLQ-WHFFSPRDRKYPNGSRTNRATEAGYWKATGKDRKVT
SQ-----RSTIGTKKTLVFYRGRAPLGERTDWVMHEYR-L-QKECQGAA----GLQDSFV
LCRVVKKNG-LEIKSGDQSTA---------PTEKNDSY-------CEKNCTLPQTFYTED
PS-----------------------------------------------PVLQEDENKT-
--------------------------------------LR---LP-SETSSE--------
-N----FNDMT-------------------------------EDSIER------------
-WLDVLLDDPDQ-------------------------------------------SLTSP
VESTN-------------------------NTKV----SFSDPSWK----------RHQF
EVMI*-------------------------------------------------------
--------------------------
>ATR0807G167
--MS--------------------------------------------------------
----------TEKSFL-PSRDPE-WYFFGPRDRKYPNGFRTNRATRAGYWKSTGKDRRVC
MQ-----SRAIGMKKTLVYYKGRAPQGVRTDWVMHEYR-L-DKECEDTS----GIQDTYA
LCRVFKKNV-ACPDTEDQ-----------------------------------MP--LPE
SL----------------------------------------------------------
-------ISA----------EYDTVSP---------EMLH---GS-SSSTCM-------D
VD---------D-----------------------------KDDAWMQF-----------
-LMEDAWCSTRA-----ND--VES------------------------------------
------------------------------SSCM----ALTN*-----------------
------------------------------------------------------------
--------------------------
>AT3G17730
--MAP---------VG-LPP-GFRFHPTDEELVNYYLKR-KI-N-GQ--E-ELD-IIPEV
DLYKCEPWDLAEKSFL-PSRDPE-WYFFGPRDRKYPNGFRTNRATRGGYWKSTGKDRRVT
SQ-----SRAIGMKKTLVYYKGRAPQGIRTDWVMHEYR-L-DKDCDDPS----SLQDSYA
LCRVFKKNG-ICSELESER-----------QLQT-------------------FT--TAS
ME----------------------------------------------------------
-------INSNN--------DYETMS----------PEVG---VS-SACVEE-------V
VD---------D-----------------------------KDDSWMQF-----------
-ITDDAW-DTSS-----NGAAMGH------------------------------------
------------------------------GQGV----Y*--------------------
------------------------------------------------------------
--------------------------
>LOC_Os09g38000
GLMAP---------VG-LPP-GFRFHPTDEELVNYYLKR-KI-H-GL--K-ELD-IIPEV
DLYKCEPWELAEKSFL-PSRDPE-WYFFGPRDRKYPNGFRTNRATRAGYWKSTGKDRRVV
HQH---GGRAIGMKKTLVYYRGRAPQGVRTDWVMHEYR-L-DKDCEDTM----PIKDTYA
LCRVFKKNA-ICTEVE--------------ELQ--------------------MALLEGA
CQ----------------------------------------------------------
-------LLASG--------QYETPSP---------PDVP---VG-STFGGA-------D
AD----AEDDPD-----------------------------KDDSWMQF-----------
-ISDDAWCSSTA-----DGGAEES------------------------------------
------------------------------TSCV----ALAG*-----------------
------------------------------------------------------------
--------------------------
>LOC_Os09g38010
--MAP---------VG-LPP-GFRFHPTDEELVNYYLKR-KV-H-GL--S-DLD-IIPEV
DLYKCEPWELEEKSFL-PSKDSE-WYFFGPRDRKYPNGCRTNRATRAGYWKSTGKDRRIN
YQ-----NRSIGMKKTLVYYKGRAPQGIRTSWVMHEYR-I-ESECENAMG--IQLQDSYA
LCRIFKKNV-VLGEFDKK-----------------------------------SS--QAK
GN----------------------------------------------------------
-------EVTDF--------SGANEN----------------------------------
-----------D-----------------------------KDNSWMQF-----------
-IAEDLWCTNKL-----K*-----------------------------------------
------------------------------------------------------------
------------------------------------------------------------
--------------------------
>AT1G65910
--MAP---------VS-MPP-GFRFHPTDEELVIYYLKR-KI-N-GR--T-ELE-IIPEI
DLYKCEPWDLPGKSLL-PSKDLE-WFFFSPRDRKYPNGSRTNRATKAGYWKATGKDRKVT
SH-----SRMVGTKKTLVYYRGRAPHGSRTDWVMHEYR-L-EQECDSKS----GIQDAYA
LCRVFKKSA-LANKIEEQHHGTK----KNKGTTNSEQSTSS---TCLYSDGMYYPVSPET
GG---NSSSDMETIE---TSFNFPP-QSQ-Y-GTISY--SKVDIALECAPPLYVEGLTHN
E-----YFGNNV-QASHE--PRNSLDS--WDGGS--GNFH---GD-FNYSGEK------N
VE----AVDMQE----HHRWVGVSSKELEKSFV---------EEHSTVI-----------
-PIEDIWRYHND-----EQEHHDQ----KNDHETTSSSCTDGNECCH--------SMTSK
EEVHVR--KKINPRINGVS----RGNSNKNRGSE----GYSRQPTR-----GDCNNRGTI
LMME--------------NAVVRRKIWKK---KKNMVDEQGFRF-------------LAV
STISLI*-------------------
>ATR0794G103
--MAP---------TT-LPP-GFRFHPTDEELVGYYLAH-KI-H-GQ--K-ELE-IIPEV
DLYKCEPWDLPDKSLL-PSKDLE-WYFYSPRDRKYPNGSRTNRATRAGYWKATGKDRKVH
AL-----GHALGMKKTLVYYRGRAPNGQRTNWVMHEYR-L-NDDCETPW----KSQDMCA
LCRVFKKSG-CGPKIGEHFGAQ-----DYGSCSVVEDW------IVEHNIEEESRFPSDT
SS----GASSIDVRE---TSLENPS-P---------------NIIKDNAPPLEVHDFPQM
DP---LYLKFSK-IKAEKC-AHNTTSE-----GD--EEIW---HL-ARASQD--------
--------DFPL----------ILNS----------------------------------
--WNRIHANPES---------------------------------------------LSP
*-----------------------------------------------------------
------------------------------------------------------------
--------------------------
>AT1G54330
--MAP---------MS-LPP-GFRFHPTDEELVAYYLDR-KV-N-GQ--A-ELE-IIPEV
DLYKCEPWDLPEKSFL-PGNDME-WYFYSTRDKKYPNGSRTNRATRAGYWKATGKDRTVE
SK-----KMKMGMKKTLVYYRGRAPHGLRTNWVMHEYR-L-HAPSS-------SLKESYA
LCRVFKKNI-QIPKRKGEEEEA-------------------------------TSVGKEE
EE-----------KE----------------------------------NYIEDESLKRA
------SAETSS-LLDEA--NSSSIFALHFSSSL--DHDH---LF-SNYSHQ--LPYHPP
LQ----LQDFPQ---------------------------LSMNEAEIMS-----------
-IQQDFQCRDSM-----NG-----------------------------------------
-----------------------------TLDEI----FSSSATFP-----ASL*-----
------------------------------------------------------------
--------------------------
>AT3G03200
--MAP---------VS-LPP-GFRFHPTDEELITYYLKR-KI-N-GL--E-ELE-VIAEV
DLYKCEPWDLPGKSLL-PSKDQE-WYFFSPRDRKYPNGSRTNRATKGGYWKATGKDRRVS
WR-----DRAIGTKKTLVYYRGRAPHGIRTGWVMHEYR-L-ETECEPSA---YGMQDAYA
LCRVFKKIV-IEAKPRDQHRS------YVHAMSNVSGNCSS---SFDTCSDLENTFQPRF
GN----RFNSNAISN--YGSSYRPF-PTP-Y-----------KVNTEIEPPLRVENSAFS
DS----DFFTSM-TFAAS--NSN--HN-----NS--DQVI---HV-GNYDEQL--QK-IR
SS----LDNTDE-----D------------------------NNTNDNI-----------
-DIDDFLSFDIY-----QIEDNED----VNTNETLDSSGSHNVEERT--------LFIEE
DK-DSW--LQRAEKITKTK-----------LTLF----SLMAQQYY--------------
----------------------------------------------------------KC
LAIFF*--------------------
>AT5G17260
--MAP---------VS-LPP-GFRFHPTDEELITYYLKR-KI-N-GQ--E-ELE-IIPEV
DLYKCEPWDLPGKSLI-PSKDQE-WFFFSPRDRKYPNGSRTNRATKGGYWKATGKDRRVS
WR-----DRAIGTKKTLVYYRGRAPHGIRTGWVMHEYR-L-ESECEPSA---FGMQDAYA
LCRVFKKIV-IEAKPRDQHQQQHQ--PYVHTSSNISG--SS---SFDVCSDLEAHIQPRF
G-------NANAISDH-YGSPYGPY-LTQ-S-----------KVNTEVQPPLRVENSQAQ
TS----DFSKRL-TFAAS--NSNQFYN-----SN--DHLI---HI-GNLDEQ---QELIL
PS----FQSNDQ-----D----------------------SRTNTIDNI-----------
-EIDDFFSFE-------QAQDND------NSNVTPNSAG-HGNEERT--------MLMEE
DSDDSW--FQKAENVAKMK-----------LKQI----SLVAKRYY--------------
----------------------------------------------------------KC
LTIIF*--------------------
>ATR0049G038
--MGP---------MS-LPP-GFRFHPTDEELVGYYLKR-KI-E-GL--K-ELE-VIPEI
DLYKFDPWELPDKSFL-PKRDME-WFFFCPRDRKYPNGSRTNRATSAGYWKATGKDRKIT
MCH----SSVTGFKKTLVFYRGRAPAGDRTDWIMHEYR-L-EDLARGASS--VQFQDAFA
LCRVIKRHD-QGQKGPNHQDE------------------------------------PKT
KR-----------------------------------------------PPLTLDVNKPL
ME----KPLQEC-ILLQP-DNPSDISQ-----SG--ESSR---IG-SMKEMH---SGFPS
PN----ISDENE----------ITKND--------------PADHFEDM-----------
-DCLSLYFKPTLGFGMCQSHELED-----NIPFSTGISG---------------NSILSP
ICRQA-------------------------SGDG----STGELSSL-----WQLEDSQVI
VI*---------------------------------------------------------
--------------------------
>LOC_Os10g42130
--MGT---------MT-LPP-GFRFHPTDDELVGYYLKR-KV-D-SL--K-ELE-VIPVI
DLYKFEPWELPEKSFL-PKRDLE-WFFFCPRDRKYPNGSRTNRATSTGYWKATGKDRKIA
CA-----GEVFGLRKTLVFYKGRAPGGERTDWVMHEYR-L-QDLAHGVS----NFIGAYA
LCRVIKRHE-AGLHGEPPAAKAK------GMISKVSSS-SSLV-TVEHQLSSRPSFTPTN
NG------------------------------------------------PLVDEMFVGG
GG--PFQLLPSC--------DACGFDLPPLCMPQ--DPFF---SD-AGFTQA---YGDVM
GS----VSEHEL-----------------------------KWDTLGGYSGGG------G
GELWNAAAAPLLCR---QASDGDD------------------------------------
------------------------------LTAW----FTAADDNM--------------
------------------------------------------------------------
--SVF*--------------------
>PAB00006051
--AAA---------VN-FPP-GFRFRPSDEEIVGYYLKN-KV-Q-GN--K-EFD-VIREV
DLYKCEPWDLPEKSFL-PSRDLE-WYFFCPRDRKYPNGSRSNRATEAGYWKATGKDRKVS
SR-----SNKIGTKKTLVFHKGRAPHGERTDWLMHEYR-L-GTQCKGGA----NLQDLYV
LSRVFRKAK-QGLNDQEPTQEV--------GLPMLNNTLSP---TDVSDGDIEDRCSQGK
QE----APASSSVR---ETLQDISN-PTC-N-LVSIH--SF-NKNDESQLPWEEEDFQQI
PE---NAYLSNN-PFNGSF-VAQDFDEDNLDLSY--ENFE---NC-PELDEF---NDEVE
IQ----IRSRPQLWLQQP--LQIYKTEA-----------SANGRKQHLL-----------
-TLNDQSASYDC-----NSDDSEV----ASYPSQISCCGGEASEKSDMSVNV--SAMSSA
CSQSSS--VQTETTVSHTT-----GAVSSNHNAV----SESHMSYK-----GRVKFTGFN
VILSCLKRRGKSRE--SDWVEESRNVTEN--FPDSKDSWKGFS-------NLKKAL-FAR
SSSSIIL*------------------
>AT1G32510
--MVG---------SF-LPP-GFRFYPTDEELVGYYLHR-RN-E-GL--E-ELE-IIPLM
DLYKFDPWELPEKSFL-PNRDME-WFFFCHRDRKYQNGSRINRATKSGYWKATGKDRKIV
CHSSSSSSSSIGCRKTLVFYMGRAPFGGRTEWVMHEYR-L-NDTSQGSL----NFKGDFA
LCRVIKRNE-HTLKKCEIISPE----------------------VSDESLS---------
----------NNVNN----------------------------------QASDLEKGSCD
AS---NTRLSSP--------SFQGNSHSKTEEDS--QVFT---LP-E--------FEYPL
EV----FADLNF------------------------------DLEMEDP-----------
-FMFDYHPEPHM-----NNEVMSH------------------------------------
-----------------------------HIRG*--------------------------
------------------------------------------------------------
--------------------------
>AT4G17980
--MGS---------SC-LPP-GFRFHPTDEELIGYYLSR-KI-E-GL--E-ELE-VIPVI
DLYKFDPWELPGKSFL-PNRDLE-WFFFCPRDKKYANGSRTNRATKAGYWKATGKDRKIT
CK----SSHVIGYRKTLVFYEGRAPLGDRTNWFMHEYR-L-DDHSQKSP----NFKGAFA
LCRVVKKNE---LKKNSKSLKN----------------------KNEQDIG--SLATSPC
RD-------ASQIQS----------------------------------KPSSTTN---D
SS---SIWI-SP--------S-KDYPQIKEVASE--PNYH---FP-VTTANH--HVEFPV
SSC-YFNVDQDI------------------------------DQSMQTG-----------
-YWTNYE----------NDQTGSF------------------------------------
-----------------------------DYSNL----F*--------------------
------------------------------------------------------------
--------------------------
>AT5G46590
--MGS---------SC-LPP-GFRFHPTDEELIEYYLKR-KV-E-GL--E-ELE-VIPVI
DLYSFDPWELPDKSFL-PNRDME-WYFFCSRDKKYPNGFRTNRGTKAGYWKATGKDRKIT
SR----SSSIIGYRKTLVFYKGRAPLGDRSNWIMHEYR-L-DDTSQGSQ----NLKGAFV
LCRVAMKNE---IKTNTKIRKI----------------------PSEQTIGSGSRVTSPS
RD-------TMPFHS----------------------------------NPVSTET---D
SS---NIWI-SP--------S-KDYPQIQDVASQ-QQDFD---FP-I-IGNQ--NMEFPA
ST----SLDQNM------------------------------DEFMQNG-----------
-YWTNYG----------YDQTGLF------------------------------------
-----------------------------GYSDF----S*--------------------
------------------------------------------------------------
--------------------------
>Mapoly0011s0176
--MPG---------MT-LPP-GFRFHPTDEELVDHYLTN-RV-K-GI--P-SYK-VIADV
DLYKCEPWDLPSKSSL-PQVDHE-WFFFSPRDRKYPNGSRTNRATEAGYWKATGRDRTVK
KES----KKTIGMKKTLVFYRGRAPHGERTDWLMHEYR-L-GEDFQKMN----VPQDAFV
LCRVFKKNG-FGPPKNPSGGS--------GSMEEVVDQVDSPGESPFSENDVKPLSQQLS
SP----GLSENHIMN--VPNENFTR-PTR-S-SEADN--FSLDEGLEKRPPLDGGGMAPL
ED---LDPYTDI-AYQEQVGVYNAWDGV-QSLPK--EQLI---FP-THYEND---SPPTQ
TS----FDDNDT--ESSSKSSLVLKAETVELKL-SDTQATSAEESQVESEVAN-------
-RQDSTWATNVITAPL-SSDDRGDDVSRGNVREKQESV-VNNSEVMRHMG----ISALRP
ADLKST-PASLKKQVTSRELPAG-------EKDT----STKQDCSE-----AERSETRDE
ILSRFKRHKGFECLHMVCSILEYRRGHYSFLLHFSDFSERFFSSLP---RDLLFATFEPS
SASIF*--------------------
>ATR0579G001
--------------MNLL-P-GFRFHPTDDELISHYLTK-KI-N-GK----DVQ-VIPEV
DMCKCEPWDLPGKSPI-KTRYPE-WHFFCPRDIKYPNGRRSNRATAAGYWKATGKARKIK
SKF-HF---LIGTKRTLVFHEGRSPR-KRTPWIMHEYR-VDLQDLNGS-------QDAYV
LCRLFNKDG-LNEKSDDPRYDG----VELSDLSPNPSKSSAARTVIDGE----QTSKLDV
KE------SSPKIMDS-TKFLLELL-ATD-D-SLQPI--EQHYKGDEEQEPLVLEN----
--PSSSSFCSNP--WDGL-GVVNSYRP----------SSV---PR-SESFDD---NFD-E
GQ----VGEWDGG-HIPSQPVPRDN---VR-----FQGAASRRVCLQM-LSIG------G
-AFHEAEEHEET-----QKDGGTL----LEDETEMSVQVEEGLQQESYPCG-AQIKFIQP
--------LRQHAKKRVLCR----RMIHVPDSDS----ESSNKSGM-----AEPRLGALN
VN--------------VEEIDTKSSRGITK-PNPIPKSLKIGCAVIL--AILVIMVLVPP
SSSVFSNLGKFAGKGFEANPHRSSSV
>ATR0579G038
-----------------------------------------------------M-TIPQL
GI----------------------------------------------------------
--------------------------------------------------------DAYV
LWRLFKKDG-LNEKRDDPSYDG----VELSDLSPDPSKSSTGGVVIDGE----QTSKLEV
KE------SSPKMRDS-NKVLEDML-ATD-D-SLQPI--QQHYKGDEEQEPLVLEN----
--PPSSSFCSNL--WDGL-GLVNSHGP----------SSV---PS-AESFDE---DFD-E
DH----LGERDGG-HNPSQPGPRYNPPVFP-----FQGTALRRICLQK-LSNG------R
-AFYEAEKEKER-----EKDRGTL----LEDKTEMSVQVQEGLQHESYPCV-AQIKLIQP
--------VRRRAKK-VLRR----RIILLPDSDL----ESSNKKGM-----VEMVPVALN
VN--------------VEEIDTNSSRGITE-PNPIPKSLKIVCASAL--AILLVTVL---
---VFFTYSK-------------SSI
>ATR0579G016
--MAV---------MSLLPP-GFRFGPTDEELVSYYLRR-KI-N-GG----GVQ-VIPEV
DMCKCEPWDLPGKSII-KNQDPE-WFFFCPRDRKYPNGRRSNRATKAGYWKATGNDRPIK
SKS-HSRSDLIGTKKTLVFHEGRAPHGKKTHWIVHEYR-ANFQDLNGS-------Q----
---FF----------------------------------------------------LTV
-E----------------------------------------------------------
-----------------V-GVVNF------------------------------------
-----------------------------------------------------------G
-ML---------------------------------------------------------
------------------------------------------------------------
------------------EIGNHASR*---------------------------------
--------------------------
>ATR0579G041
--MAA---------VSLLPP-GFRFRPSDEELVSYYLIR-KI-N-GG----GVD-VIPEI
DMCKCEPWDLPGKSII-KTEDPE-WFFFCPRDRKYPNGRRSNRATEAGYWKATGKDRTIK
SK---SRRSLIGTKKTLVFYEGRAPHGKRTHWIMHEYR-ANLQDLNGS-------QDAYV
LCRLFKKDG-LNEKGNDPSYDV----VERSDLSPDPSKSSPGGAVINGD----QTSKLKV
-E------SSPEMTDS-NNLLEEFL-AAD-D-SLQPI--EQHYKGDEAQEPLALEKA---
--PPSSSFCSNP--LDGL-GVVNLHNP----------SSV---PS-TEFFDD---NFDEE
GH----VREWDGG-HNPSQPGPRYNPPVLP-----FQGTASRRICLQM-QSIG------G
-ALHEAEEEEER-----EKDRGTV----LEYKTEI----EEGLQHESYPRV-AQLA----
---------RRRPKKKVLRR----RMIHEPHSDA----ESSNKRGM-----VEQRLGALN
VN--------------VEEIDTNSSRGVTK-PNRIPKSLKIGRAVAL--AILLVTVL---
---VFFA*------------------
>AT4G35580
--MGA---------VSMLPL-GFRFRPTDEELVNHYLRL-KI-N-GR--H-DVR-VIPDI
DVCKWEPWDLPALSVI-KTDDPE-WFFFCPRDRKYPNGHRSNRATDSGYWKATGKDRSIK
SK-----KTLIGMKKTLVFYRGRAPKGERTNWIMHEYR-P-LKDLDGTS----PGQSPYV
LCRLFHKDR-VNGKSDEAAFTA----S--NKYSPDDTSSDLVQETPSSDAAVEDGTMIEA
PE------LSCDLEDQ-LPCMDSIY-AGD-F-SYDEI--FQFQDGTSEPESISRENPAVS
PNAPEDAFFNDF--YGSE-GGASGW-P----------SDT---NS---YYSD---NHNTE
NN----LTE---------QPQNRQSTG-LI-----NQGIAPRRIRLQL-QSNS-------
----EVKEREEV-----N-----------EGHTVI----SEKSGSLVKP----QIKL---
------------------------------------------------------------
------------------QVQSRKRRG--------GKRWK---------ATVMVAVM---
-MGIWRTL--------------VSS*
>AT1G33060
L-QAL---------LSMLPL-GFRFRPTDEELINHYLRL-KI-N-GR--D-EVR-VIPEI
DVCKWEPWDLPGLSVI-KTDDQE-WFFFCPRDRKYPSGHRSNRATDIGYWKATGKDRTIK
SK-----KMIIGMKKTLVFYRGRAPRGERTNWIMHEYR-A-DKELDGTG----PGQNPYV
LCRLFHKDS-CDPEIEKVNFTP----TTTTRCSPDDTSSEMVQETATSGVHALHAETSRA
KD----VEENPLLRDVPTSHMDSMY-SSD-F-GNCDY--LHFQDGASEQKDFVLPNMMHW
PGSTEYPFLKDSEILSST-GSSRTLTPLHNNVFG-ASSSY---AA-IDPFNY---SFE-Q
SH----V---DRN-ISP-SRENQRDLDSVV-----DQGTAPRRIRLQI-EQ---------
-PLTPVTNKKER-----DAD--------YEEEDEVQ---EEEPANLSAQGT-AQRRIRLQ
--------TRLRKPLITLNN------------------EASHRKCE-----MQEK-----
-----------------EDISSSSSWQ-------QKKSLVQFSSVVI--AVIVVLVE--K
CSFLFHQLDSFKG---------MFT*
>LOC_Os03g18729
------------------------------------MAG-RL-T-A--------------
------------------------------------------------------------
------------------------------------------------------------
------------------------------------------------------------
------------------------------------------------------------
------------------------------------------------------------
----------------------LQSNSAFP-----NQGTANRRLMLQLSESLS------P
-KFDASMTRDEC-----EDEEPGI----VNEATEESTAE----------------ELVWD
------------------------------------------------------------
-------------------------------------NGTPFPEP*--------------
--------------------------
>LOC_Os08g06140
--MTV---------MELLPL-GFRFHPTDEELVRHYLKG-KI-T-GQI-R-EAD-VIPEI
DVCKCEPWDLPDKSLI-RSDDPE-WFFFAPKDRKYPNGSRSNRATEAGYWKATGKDRVIR
SKG-DKKQQVIGMKKTLVFHRGRAPKGERTGWIMHEYR-T-EPEFESGE------QGGYV
LYRLFRKE-----KIERPSPDE----VDRSGYSPTPSRSTPDNMEPIEDGNTPRTDNATT
NELDGGAKASPSAGAFPTVSAPMLP-HED-F-NNFPL--IGNFDGNMNPKAQYDSDTGII
PTVMQGEFMDDL--LSAL-YEDTPLLP--YDSTD-VLSMD---SG-AESLQD---DSNAR
NN----V----WG-NEPF--WPLQPNSAFP-----NQGTANRRLMLQLSESLS------P
-DFDVSMTRDEC-----EDEEPGI----VNEAPEESTAESDGDDAESTGITIPNASLLSD
GDDAES-ILRRRQAPTASSA----HEDDQKEHDA----SAANAKSV-----LRLRKTAEG
SD---------------KENKQEEEEGVLA-SH-APGNKRGFPSYII--LSVALVLL---
---IYGWV*-----------------
>ATR0605G262
--MGP---------VS-LPP-GFRFHPTDEELVLFYLKR-RI-C-GR--P-PLD-VIADI
DIYKCEPWDLPDKSLL-QSRDRE-WYFFSPKDRKYPKGVRINRATQAGYWKATGKDRCIC
SN-----SHTVGIKKTLIYHMGRAPRGERTDWVMHEYR-L-DDELKKDN----IAQDSYA
LCKVYRKSG-PGPKNGEQYGAPFKEESEEANDERLEGLMDGAGAQITPEVTVRPVEPPSD
PD----HILRCILGDD-ESHGHVVD-PSG-N-EDWLL--L--RDGTETSGPCQPSQYPVA
TE---VQGFEPD-IPVQQFITENPYPP--LDGLN--DLYF---DP-SLLLHE---SHWTT
PL----VNQIDP----QN---------------------SNLENQLDFYPPS--------
-SFVNEYREPATNLGC-DLWDGEL-----EQHQVLDSSRGSSSWIMSRV-----SNMLES
VPALNA-HPLIEKAIKRMSS----------HASC----SSSSKCSE--------------
--------------CGGRALGGRRREERA--SGGFVFSLGAMWAALW---VLLIAVFVKF
LKVLFDRFLRH*--------------
>PAB00030915
M-KKR---------VS-LPP-GFRFHPTDEELIVYYLKR-RV-C-GR--S-KLD-AIAEV
DIYKCEPWDLPEKSHL-QSRDLE-WYFFSPKDRKYPNGSRTNRATGIGYWKATGKDRTIT
SN-----SRTVGMKKTLVFYTGRAPSGVRTNWVIHEYR-L-DNELRHSD----VVQDSYV
LCRLFEKSG-PGPKNGEQYGAPFRE-EDWNEHTNEDGFTLPTV-TDASPLAIQEDNEDIS
SK----PVVEDSFVP--VSSGDSIS-PDD-N-DELNR--LECLAGPETSTKMQKEGTEFL
SE--DISLLFNG-SLLQQ-GNMENKEQM---IDS--QDIP---AS-SSSLLE-EANTSGI
GS----FDELNEF-FDASYDASMMLNEICNPIE--GITMGYAENYQYGVLP---------
-EASNVYVEPDLA----QVGDNLA----EGQMMDVNGNFTTVTQHMN-------AAMLRQ
QDHNES-PSSLSRFINILGS----------SKKG----SLSKQPSFGS---LRAANAHLT
AVTVT-----CTCS----NNLEHKKGDATG-SCTSDVSYGMMKG------SLLA----AS
DAWSYC*-------------------
>Sm_gene1548
--MAS-S-SSPSPGKQ-WPP-GFRFRPTDQELVGFYLAR-KV-S-GR--S-QAN-IIAEV
DLYKCEPWDLPGKSYV----DVE-WYFFSPRDRKYPNGWRTNRATEAGYWKATGKDRTVR
SG-----SRDIGMKKTLVFYTGRAPHGQRTDWIMHEYR-L-DEDDRKCSY-----QDAFV
VCRVFRKST-A--KKEEENVPCYPEGFSLDNETADNETAEVEVAAETEVASVEEAAKEEA
P--GGNDELDAFLADEP---------VPD-L-QVMDY-----NPGEDPEEQIDQPEMKVL
AE--DFIELGDFSNLEDKC---------------AGDCIVD--AP-SKHLTSNMDDHCLP
GGGDYYLANGDDS------------------------EEGGDRGPLKKILS---------
-LLGSVQVLPAS-----AAEHPDK---------------GSSSTVAATTMNVVTVEMISP
K--------------------------WKQAAGA----VVRQDKAKGG------------
------------------RYGGNLLFVF------LVGSLTA---------LFWMLVLMTG
LTSHFESTLSQ*--------------
>Sm_gene22651
--MAS-S-SSPSPGKQ-WPP-GFRFRPTDQELVGFYLAR-KV-S-GR--S-QAN-IIAEV
DLYKCEPWDLPGKSYV----DVE-WYFFSPRDRKYPNGWRTNRATEAGYWKATGKDRTVR
SG-----SRDIGMKKTLVFYTGRAPHGQRTDWIMHEYR-L-DEDDRKCS-------DAFV
VCRVFRKST-A--KKEEENVPCYPEGFSLDNETADNETAEVEVAAETEVASVEEVAKEEA
P--GGNDELDAFLADEP---------VPD-L-QVMDY-----NPGEDPEEQIDQPEMKVL
AE--DFIELGDFSNLEDKY---------------AGDCIVD--AP-SKHLTSNMDDPCLP
GGGDYYLANGDDS------------------------EEGGDRGPLKKILS---------
-LLGSVQVLPAS-----AAEHPDKEKLL-----------GSSSTVAATTMNVVTVKMISP
K--------------------------RKQAAGA----VVRQDKAKGG------------
------------------RYGGNLLFVF------LVGSLTA---------LFWMLVLMTG
LTSHFESTLSQ*--------------
>ATR0043G032
--MGK---------VS-LPP-GFRFHPTDEEIVSYYLKR-KV-C-GK--S-HCN-AISQI
DLYKSEPWDLPGQSLL-KTRDLE-WYFFSPLDKKHGKGSRTNRATEIGFWKTTGKDRPIR
-----RNGRTVGMKKTLVFHVGRAPNGERTNWVMHEYR-L-DKELNDKGI-----QDAYV
LCRIFQKNG-PGPRNGAQYGAPFNEEEWEDDVVADSLIPLPMVSQMNQLVVVPELVSDQA
PSSSYIKSHAHDLKDEDNVQLQPAN-EDD-F-AWLSH--FLQHNGDNQETPIDDDSFLEV
NDDTQKCEAETV-SFLEMKDVLNPLEPEPDESEF-ILNFF---DTVDDDSNPVEDYKPEQ
SK---MVTKVDVE-----QGYAANPHTHET----HVHGVEGASSSEQKADPFTTGDKFIK
GKVDKISEPTDV-----PSDESFDGLFSIPARPALAAEYSQNEAYAGAS-----INVTAA
TVH-----------ITHMSF-------MGSDTKAW---PLHDSRHM----DYLLSDGIVM
DD--------------LMVRKSSVSLGE------VLGTFSSDMVVVLRGFFFMLLVLFGK
LKVFFGSALL*---------------
>AT3G10480
--MGR-E-SLAVVSTS-LAP-GFRFHPTDEELVSYYLKR-KV-L-GK--P-RFD-AIGEV
DIYKHEPWDL-AVSKL-KTRDQE-WYFFSALDKKYGNGARMNRATNKGYWKATGKDREIR
-------RDILGMKKTLVFHSGRAPDGLRTNWVMHEYR-L-EYETETNG----SLQDAYV
LCRVFHKNN-IGPPSGNRYAPFMEE-----EWADGGGALIPGIDVRVRVEALPNQMDQEM
H-----SASKDLINELP---------RDA---TPMDI---------NQQKPQESNN----
----HSGYEEDEDTLKRE-HAEEDERPPS------LCILNK-EAPQNESNNNSRNTQDHC
SS---TITTVDNT-------TTLISSSA----------AAATNTAISALLEFS------L
MGISDKKENQQ--------KEETS----------------------------PPSPIASP
EEKVND----LQKEVHQMSV-------ERETFKL----EMMSAEAM-----ISILQSRID
A-----------------LRQENEELKK--------KNASGQAS*---------------
--------------------------
>AT3G10490
--MGR-E-SVAVVTTS-LAP-GFRFHPTDEELVSYYLKR-KV-L-GQ--P-RFD-AIGEV
DIYKHEPWDL-AVSRL-KTRDQE-WYFYSALDKKYGNGARMNRATNRGYWKATGKDREIR
-------RDILGMKKTLVFHSGRAPDGLRTNWVMHEYR-L-EYETEKNG----NLQDAYV
LCRVFHKNN-IGPPSGNRYAPFMEE-----EWADDEGALIPGIDVKLRLEPPPDQMDQEI
Q-----SASKSLINEPP---------RET---APLDI---------DQQKPEEHNN----
----NNNYDENEETLKRE-QMEEEERPPRP-----VCVLNK-EAPQSESNNNSRNTQDHC
SS---TTTTVDNT-------TTLISSS-----------AAATNTAISALLEFS------L
MGISDKKEKPQQPL---PHKEPLP----------------------------PQTPLASP
EEKVND----LQKEIHQMSV-------ERETFKL----EMMSAEAM-----ISILQSRID
A-----------------LRQENEELKK--------NNANGQ*-----------------
--------------------------
>AT5G04395
--MAR-D-SKKAGGTS-LPP-GFRFHPSDEELISYYLKK-KVQ--GK--P-RYD-EIGEV
DICKLEPWDLAVIYVL-KTRDKE-WFFFSALDKKTRTGTSMSRATKQGYWKVTGTDGKIR
QG---DGKVTIGTMKTLVFHRGRSPNGLGTDWVMNEYH-L--------------------
------KND-EGVPV--RY-----------------------------------------
------------------------------------------------------------
------------------------------------------------------------
------------------------------------------------------------
------------------------------------------------------------
---------------------------------------MFSTRSF-----*--------
------------------------------------------------------------
--------------------------
>LOC_Os05g35170
--MAQ-T-C--------LPP-GFRFHPTDVELVSYYLKR-KI-M-GK--K-LIQ-AISDV
ELYKFAPWDLPAQSCL-QSRDLE-WFFFCPRDKKYPNGSRTNRSTPNGYWKTSGKDRTIE
LN-----SRIVGSKKTLIFHEGKAPKGNRTDWVMYEYK-M-DNQLVSAG----FSKDDFV
LCKIFKKSG-LGPRIGEQYGAPFNE----EEWEHADAEMFPLLPNVETSVFPLSTDDTRV
QP-----VAARAIEELPSTYQNITV-TGE-S-ALMEL--QHSVESIGDEEGLVLEEL---
-----SRFLTDS-------GEHSGLPPMSE------AEAH---AF-EVSTNDLNGDGFSP
SNAG--VTEQQPT----------------------YFGVPNSENYV--------------
-NMDDIFAPDTRLSYAYPLPNNQF----FTYSTTLSAAF-------------PTMRIVDD
LPA--------------------------AANNG----GFASKPSM--------------
---------------------------------QFPLS*---------------------
--------------------------
>Mapoly0020s0051
--MAD-R-SIPALNGM-LAP-GFRFHPTDEELVGYYLKR-KI---QRK-P-PEN-VVAVV
DLYKWEPWDLAGMSLI-VTPDSE-WYFFSPRDKKYPNGLRTNRATEAGYWKATGKDRNVK
RQG----KNVIGAKKTLVFYRGRAPHGERTDYVMHEYR-W-EEEAVDFS------QDAFV
LCRVFKKSG-PGPRSPEDRGPPT---VDDDDVVPEQRSRPPVLPTTSNSPALNEIVQAET
PP---QSDLAPVVVDAPDCILDNYP-EGD-Y-GSSGF--ISSTVATGFAPPLEEEQELHG
SDRPRRVRNGDD-SLAWT--PPGGSSEQNTSGVH-SSSIL---SS-SSYAGE-EEAYDTF
ADTFVDFSEHDNS-----FSLPTLNDPVED---------NGPQNSWSQHDPRSDLPS--V
-STNAGYQQPSISLSY-VTDDGTMSSK-LGSIPALPASAGELSPSYNSIH--VSAAVTVT
CTRSAD--QQVQTAVTDCYG---------GKGAV----QQGSEKQT--------------
----------HTVV----GTRTQRRVVR--------GSNSG-FVFVFV-STLMWFLARHI
VTSIF*--------------------
>AT2G27300
--EMS-I-AVSA-----LFP-GFRFSPTDVELISYYLRR-KI---DGD-E-SVA-VIAEV
EIYKFEPWDLPEESKL-KSEN-E-WFYFCARGRKYPHGSQSRRATQLGYWKATGKERSVK
SG-----NQVVGTKRTLVFHIGRAPRGERTEWIMHEYC-I-----HGAP------QDALV
VCRLRKN----------------------ADFRASSTQKMEDGVVQDDG-----------
---------------------------------------VGQRGGLEKE-----------
-------------------------------------SYY-------ESEHQ-------N
GD----IAE------------------------------SSNVVEDQA-DTDDD------
-CYAEILNDDII-----KLDEEAL---------KASQAFQETISSESSSKR-SKCGIKKE
S------------------------------TET----M-NCY-AL-----FRIKNVA--
------------------GTDSSWRFPN-PFKIKKDDSQRL-MKN----ATTVFLAI---
---FWTVLIARN*-------------
>AT3G44290
--PIE-P-AVTT-----TFP-GFKFSPTDIELISYYLKR-KM---DGL-E-SVE-IIPEV
EIYNFEPWDLPDKSIV-KSDS-E-WFFFCARGKKYPHGSQNRRATKIGYWKATGKERNVK
SG-----SEVIGTKRTLVFHIGRAPKGGRTEWLMHEYC-M-----IGVS------LDALV
ICRLRRN----------------------TEFQGSTIQKPPQPSLPLDK-----------
---------------------------------------VNLRNEAISEETMV-------
-------------------------------------DFY---LS-SESGQE--------
SE----IAE------------------------------SSQ--SSQ---NPQE------
-FFHV*------------------------------------------------------
------------------------------------------------------------
------------------------------------------------------------
--------------------------
>AT5G22290
--AAS-M-EAST-----VFP-GFKFSPTDVELISYYLKR-KM---DGL-E-SVE-VIPDL
EIYNFEPWDLPDKSIV-KSDS-E-WFFFCARGKKYPHGSQNRRATKMGYWKATGKERDVK
SG-----SEVIGTKRTLVFHIGRAPKGERTDWIMHEYC-V-----KGVS------LDAMV
VCRVRRN----------------------KEYNSGTSQKAPKPNSSAEK-----------
---------------------------------------AKVQNGATSSDNLV-------
-------------------------------------DFY---LA-GESGEK--------
AE----MAE------------------------------SSE--NLQV-DNDED------
-FFADILRDEII-----NLDEAVM----VPTLESASMEIDKQMSSLLEERP-SQKKKGKD
A------------------------------TES----LSSCFVGL-----YSIKSV---
-------------------NKARWDV-----------------------GVVALIAM---
---E*---------------------
>LOC_Os06g01230
--MKQGKVEMTPAVAV-LPV-GFRFRPTDEELVRHYLKG-KI-A-GRSHP-DLL-LIPDV
DLSTCEPWDLPAMSVI-KSDDPE-WFFFAPRDRKYPGGHRSNRSTAAGYWKATGKDRLIR
SRPA---GPLIGIKKTLVFHRGRAPRGLRTAWIMHEYR-T-EPH--------FQSKNGFV
LYRLFNKH--E--QDDTHTPASNLDQ------------------LSTSSQGNPPAVQPAL
A---SIMKDHQTLP------------SSG-F-SQLTE---------DASTSVHDKE----
----QTVAHDDADVLSQLP----DLEPEQRYN--GFPNIT---SP-IRPYSDHQDLSAHF
GS---TLSEQDLQ----------------------SLLFSPNYTKMDK------------
HPTGNVESNPTA-----SSNNPNNNTLL-----------DSWRKNDSYQMLL--IQTTQM
L-------------LAVLLQ------------------SMHKQKQVM-------------
----------------------------------LILKQEPR------------------
-VAAWSTVE*----------------
>AT3G10500
--MG--------------------------------------------------------
---------------------------FVLL-----------------------------
---------------TLLWNCGK---------------------------------DAFV
LCRIFQKSG-SGPKNGEQYGAPFVEEEDDMTFVPDQ----EDLGEDHVYVHMDDIDQKSE
NFNFIHGESSNNVENYSQQTGNYMD-SGG-YAESYEK-IIRDRDGSLQ-CGVQDKHSETL
QS--DNIFGTDT-CYNDF-PVESNYLIG--------EAFL---DP-NLLENDG-QDGFDF
ED---YLTFFDE---------TFDPSQLMG-----NEDVFFDQEELFQ-----------E
VETKELEKEETS-----RSKHVVEE----KEKDEASCS-ADATEFEPDYKY-PLLKKASH
M------LGAIPAPLANASE------FPTKDAAI----RLHAAQSSG---SVHVTAGMIT
IS---------DSN--GWSYGKNENLDL--ILSLGLVQGNTAPEKSGN-SAWAMLIF---
-MCFWVLLLSVSFKVSIL----VSSR
>AT5G04410
--MGR-G-SV----TS-LAP-GFRFHPTDEELVRYYLKR-KV-C-NK--P-KFD-AISVT
DIYKSEPWDLPDKSKL-KSRDLE-WYFFSMLDKKYSNGSKTNRATEKGYWKTTGKDREIR
-----NGSRVVGMKKTLVYHKGRAPRGERTNWVMHEYR-L-DEDLKKAGV-----QEAYV
LCRIFQKSG-TGPKNGEQYGAPYLEEEDGMTYVPAQDAFSEGLANDDVYVDIDDIDEKPE
NLNYCHGESSNNVENYSQPGNNVVD-SGG-YIETFEE-II--REGSIQPCGVQDENVVNL
ES--NNVFVADT-CYSDI-PIDHNYLPD--------EPFM---DP-NLPLNDG-QDDFNF
ED---YLSFFDDE------GLTFDDSLLMG-----PEDFLPNQEALDQ-----------K
PAPKELEK-EVA-----GGKEAVEE----KESGEGSSS-TDFKDFDSAPKY-PFLKKTSH
M------LGAIPTPSSFASQ------FQTKD-AM----RLHAAQSSG---SVHVTAGMMR
ISNM---TLAADSG--GWSYDKNGNLNV--VLSFGVVQQDDAMTASGS-ATRAMLVF---
-MCLWVLLLSVSFKIVTM----VSAR
>Pp3c27_7510
--MLN-M-ASSSG-IE-LPP-GFRFHPTDEELVLHYLWR-KT-E-SA--T-SIP-VITEL
DLYKYDPWDLPGKAIL---GEGE-WYFFSPRDRKYPNGARPNRAAASGFWKATGTDRPVH
TSRG--TLQKIGVKKALVFYKGRAPKGVKTTWVMHEYR-L-DGISPSSNTRK-SLRDDWV
LCRIFKKIP-S-VQRGS-------------SIDLNNSDV------NEVLASLPEIN----
-------NRSLVLPDLG------PS-SS----GIMDL--LWDE-CDPDEARYKDQQHVDK
GG--RDPDPDRA-SIVAL------HGNT----------IR---RV-QSRSNEY-LETLSN
GS---AFHHT---------------------------------STPSA------------
------------------LDHAD--FSR--------------TVYQST-------IVST-
--------------FQTYP----------QRHTQ----RDSS---------GYLDAMLPF
*-----------------------------------------------------------
--------------------------
>Pp3c5_630
------M-ASSSN-IE-LPP-GFRFHPTDEELVLHYLWR-KA-E-SE--M-SIP-VITEL
DLYKFDPWDLPGKAIF---GEGE-WYFFSPRDRKYPNGARPNRAAASGYWKATGTDRPVH
ASRG--TLQKIGVKKALVFYKGRAPKGVKTAWVMHEYR-L-NGMCSPSSIRK-SLRDDWV
LCRILHKSP-S-VQRAS-------------GKVRSSSNV------EEVLPSLPEME----
-------NSSFVMPSMG------RG-SC----GLLDV--LWEEKANLAEERLMNHQLLNN
AS--MQP-------ISSW------MSN------------Q---TA-QLHLNSY-FDGLLA
IS---EPFYL---------------------------------GSMST------------
------------------FDSAN----T--------------VSEQSA-------TVST-
--------------FSSFP----------RTHEY----PDHSV--------G*-------
------------------------------------------------------------
--------------------------
>Pp3c13_10800
--MVI-M-SSPSG-LQ-LPP-GFRFHPTDEELVLHYLCR-KA-E-SK--V-AIP-VIAEI
DLYKFDPWDLPGKAIF---GERE-WYFFSPRDRKYPNGARPNRAAASGYWKATGTDKPIH
TAVG--GIRKIGVKKALVFYEGRAPKGVKTNWIMHEYR-L-EGVCASVHARK-SLRDDWV
LCRIYKKST-N-AQRT--------------GKERDSSSCV-----EEVLASLPEID----
-------DPKLVLPRLG-------S-FT----GFP----------EPEDNHFM-DSLLL-
GE--KSVDAESS---PEF------KRSVL--------GLQ---RG-MQPQPGT-LGSHIL
SA---FNSKFPFGWKMPRQLLELGP------------------TSSQRPT----------
----TLSLRQP------APDSAMRQVENLRPGT------SDEEVQSTS-------RASS-
--------------MGQFS-----------SNNE----GLESIFT------STINAMLPA
PTTGPNTELRFSGS----GMSASQPQYT-------QSRAPN-----YS------------
----YNPSSA*---------------
>Pp3c3_8880
--MVI-L-ASPTG-LQ-LPP-GFRFHPTDEELVLHYLCR-KA-E-SH--V-AIP-VIAEI
DLYKFDPWDLPGKAIF---GERE-WYFFSPRDRKYPNGARPNRAAASGYWKATGTDKPIH
TSVG--GIRKIGVKKALVFYKGRAPKGVKTNWIMHEYR-L-EGVCASVHARK-SLRDDWV
LCRIYKKST-N-AQRT--------------GKERDSSSCV-----EEVLASLPEIG----
-------EPKLALPRLG-------S-FT----GFS----------EPDDNHFV-EGLLT-
GE--KSVEVESS---PEF------KRNIL--------SLQ---RG-LQPHQGT-VGSHTL
LG---FNSKLPFGSKMARQVLELGP------------------TSSQRPT----------
----TLSLRQP------ASDSAMRQVENLRPGV------SDEEVQSTF-------RSTS-
--------------IGQFS-----------SNNE----GLESIFS------ATINALLPG
STTGPNTELGFSGG----SLSASPPQYT-------RARAPN-----YS------------
----YNPSA*----------------
>PAB00006004
PRLTG-L-ERSGGRKR-RLT-GFRFDPTDEELLIHYLKK-KV-S-SS--P-PAS-IIAEI
DPYSHDPWDLPAKAFF---GEKE-WYFFSPRDRKYLNEARPNRSAGSGYWKATGTDKPIV
IT----SSQKVGVKKSLVFYSGMPLEGLKTNWIMHEYG-L-ETLPS----RK-SMLDDWV
LCRIYEKVS-H-SPMVV--------------------SC------QDVKALSPGVQRT--
-------QQKSAMPKFS-------S-FS----WLL-----------QREGPFM-ESLLS-
HA--SNVNNAA---MSSV------ES----------------------------PPSLQV
AP---QLIN----------------------------------SSESRSD----------
---VPMSMSF-------NCDEVS-------------------SVYAAK-------*----
------------------------------------------------------------
------------------------------------------------------------
--------------------------
>PAB00037315
-TMEG-L--------Q-LPV-GFRFEPTDEELLIYYLKK-KV-S-SS--P-PGS-VIAEI
DLYKHDPWDLPAKAFF---GEKE-WYFFSPRDPEYPNGAPPNRSAGSGYWKATGTDKPIV
IT----SSQKVGVKKSLVFYKGMPLQGLKTNWIMHEYR-L-ETLPS----KK-SMLDDWV
LCRIYEKVS-Y-SPMVV--------------------SC------QDVEPLSPDVRRT--
-------RQKSAMPKFS-------S-FS----RLL-----------LRDGPFM-ERLLS-
HA--SDANNAA---VSST------ES----------------------------LTSLQE
DL---PQRN----------------------------------SSEGGSH----------
---VSMSLGF-------NGDEVS-------------------SEYPAT-------*----
------------------------------------------------------------
------------------------------------------------------------
--------------------------
>PAB00016170
-TMEG-L-A------L-LSP-GFRFHPTDEELLIHYLKK-KV-S-SS--P-PAS-IIAEI
DLYKHDPWDLAAKACF---GEQE-WYFFSPRDRKYPNGSRPTRSAGSGYWKATGTDKPIA
VTSGSTSSQKVGVKKSLVFYKGRPLKGLKTNWIVHEYR-L-ETMLT----RK-SLR----
------------------------------------------------------------
--------RKFCINFF*-------------------------------------------
------------------------------------------------------------
------------------------------------------------------------
------------------------------------------------------------
------------------------------------------------------------
------------------------------------------------------------
--------------------------
>PAB00030390
--MEG-L-A------Q-LSP-GFRFHPTDEELLIHYLKK-KV-S-SS--P-PAS-IIAEI
DLYKHDPWDLPAKACF---GEQE-WYFFSPRDRKYPNGARPNRSAGSGYWKATGTDKPIA
VTSGSTSSQKVGVKKSLVFYKGKPLKGLKTNWIMHEYR-L-ETMLT----RK-SMRDDWV
LCRIYQKVS-Q-PARVFS------------WPELEAPSP------A-------DV-----
-------GQKLAMPKFG-------S-SS----RLL-----------QNEGPFM-ESFLS-
HG--SDTNEAHS-YMEPS------SS-------------------------------HQV
VP---EQ--------------------------------QNKLNSNPRGR----------
---VPMPMGF-------NGDEAS-------------------SVNANK-------R-QN-
--------------TQNPS-------------SL----H--------------LQSWNP-
------------------YVAGVALDEH-------RHRFPF--NKN--------------
----SNPELPAWP-----NVWLSYDS
>PAB00065672
--MDG-L-A------Q-LPP-GFRFHPTDEELLIHYLKK-KV-S-SS--P-PGS-IIAEI
DLYKHDPWDLPAKACF---GEQE-WYFFSPRDRKYPNGERPNRSAGSGYWKATGTDKPIV
ITSGSTSSQKVGVKKSLVFYKGRPLKGLKTNWIMHEYR-L-ETLPT----RK-SLRDDWV
LCRIYKKVS-H-SPRVVS------------CPELEPPSP------SP---SATDVQRT--
-------RQKSAMPKFG-------S-FS----RLL-----------QSEGPSM-EDFLS-
RA--SDANAALS-HVEPS------ST-------------------------------LQV
VP---QK--------------------------------LN--SSETRSH----------
---LSMTMGF-------NGDEVS-------------------SVHPAK-------R-QN-
--------------TLNP--------------SL----Q--------------LQSSNP-
------------------YMAVSVPDQH-------MYRLPI--NES--------------
----WNPETPTWP-----NLWPAYDN
>PAB00020758
--MEE-W-A------Q-LPP-GFRFHPTDEELLIHYLER-KV-S-SS--P-PAS-IITEI
DLYKHDPWDLPAKACY---GEQE-WYFFSPRNRKYPNGARPNRSAGSGYWKATGTDKPIV
TKSGNTSSQKVGVKKSLVFYKGRPLKGLKTNWIMHEYR-L-ETMPM----RK-SMRDDWV
LCRIYKK-----------------------------------------------------
-----------------------------------------------SEGPFM-QNLLS-
QH--SDANAALS------------------------------------------------
------------------------------------------------------------
----------------------------------------------------------N-
--------------VQEP------------------------------------------
---------------------------H-------MCQLPL--TENWH------------
----WNSEPSACS-----NVWSSYDN
>PAB00029188
--MDS-P-ASFS---Q-LPP-GFRFHPTDEELVVHYLKK-KA-S-ST--P-PVT-IIAEI
DLYKFDPWELPGKATF---GEQE-WYFFSPRDRKYPNGARPNRAATSGYWKATGTDKPI-
LTSTSGGTQKVGVKKALVFYGGRPPKGIKTNWIMHEYR-L-DSGARPS--KK-SLRDDWV
LCRIYKKHG-H-SQRVQG------------GERDESPSA------DEVMASLPDIDQ---
-------QNKLQLPKLG-------S-FS----GLL-----------ESDDPFI-EGFLN-
DE--MGGNGNSS-RLPQV------QSSNVSH-----NNFS---NN-NDNNSD---CPFDV
VP---KQE-------------ALAVE------------TENKFNSLKR------------
----TLSLAY-------GDDET----------------------HPEK-------RFNN-
--------------MQNNY-------------NV----NNNVS--------ALLNSMQPN
QA-------FQQQN----FLSGLNDSPQ-------NFRLPY--IQNMH------------
----WSS*------------------
>ATR0693G453
--MES-T-DS-----Q-LPP-GFRFHPTDEELVVHYLKK-KA-S-SA--P-PVT-IIAEV
DLYKFDPWELPGKATF---GEQE-WYFFSPRDRKYPNGARPNRAATSGYWKATGTDKPI-
LTSG--GTQKVGVKKALVFYGGRPPKGIKTNWIMHEYR-L-DGGNTKPN-KK-SLRDDWV
LCRIYKKNN-Q-SPRLM--------------EREREDSM------DDMLAPLPSMDGQ--
-------PHKLPAQKPS-------T-FG----ALL-----------ENEN-FF-DGLLT-
DD--VSNNMNS---MPQL------PSSH---------------QQ-NSTKSG---GDLPL
AP---AA------------------------------------LPFKR------------
----TLPSPY-------WNEAA---------------------MPLAK-------RFQS-
--------------NQSTS-------------ND----GSNSI--------ATLLNQLPG
AAA-----PFHHQG----LLSSIGDGVF-------RPQYQQ--FSGIN------------
----WNSS*-----------------
>PAB00022890
--MTF-L-AS-----Q-LPP-GFRFHPTDEELILHYLKK-KA-S-SS--P-PVP-IIAEI
DLYKFDPWELPGKASF---GERE-WYFFSPRDRKYPNGARPNRAAASGYWKATGTDKPIV
LSE---STAILGVKKALVFYRGRPPKGIKTSWIMHEYR-L-DSGTSTTG-RK-SMRDDWV
LCRIYKKKN-S-NPRLTA------------AKERDESGM------DDVLATLPDIDQ---
-------DQKPVLPKVA-------S-FT----GLL-----------DGEYPFL-SCFLT-
DN--DYTGLASLPELESF------QNNSKR-------------EE-YMNNNNI-TAKQQS
ST---ALSSID----------------------------SKVLDSLKR------------
----TLSLGC-------M----------------------EEEPAPAK-------RTNI-
-------------------------------NNY----NN---V------PFFVNAFQPN
QT---------------------------------YYQYPQ-------K-----------
--LMFNPLEDY*--------------
>LOC_Os07g37920
--MES-P-DSSSGS-E-LPP-GFRFHPTDEELVVHYLKK-KA-A-SV--P-PVT-IIAEV
DLYKFDPWDLPEKANF---GEQE-WYFFSPRDRKYPNGARPNRAATSGYWKATGTDKPI-
MSSGS-TREKVGVKKALVFYRGKPPKGVKTNWIMHEYR-L-DTSSSAAAVSKVSLRDDWV
LCRIYKKTN-K-AGAGQR------------SMECEDSVE------DAVAAYAPSSQQHAT
AA---DGAGGVAAAHGG-------D-YS----SLLHH---------SHEDTFLVNGLLTA
ED--AGLSTGAS-SLSQL------AAAA---------------RA-AATPCD--ATKQLL
AP---SPTPFNWF-------EAFLPR------------AKEFPSGLSRSSR---------
-DIGDMSLSS-------TVDRS---------------------LSEAG-------A-VA-
--------------IDTGD-------------NG----ANTMP--------AFINPLGVQ
GAT-----YQQHQA----IMGASLPSESAAAA--CNFQHPFQ-LSRVN------------
----WDS*------------------
>AT1G61110
--MEN-M-GDSSIG-H-LPP-GFRFHPTDEELVVHYLKK-KA-D-SV--P-PVS-IIAEI
DLYKFDPWELPSKASF---GEHE-WYFFSPRDRKYPNGVRPNRAATSGYWKATGTDKPI-
FTC---NSHKVGVKKALVFYGGKPPKGIKTDWIMHEYR-L-DGNLSTAAKRK-SLRDDWV
LCRIYKKNS---SQR-------------------------------------PTMER---
--------------------------------VLL------------RED-LM-EGMLS-
KS--ANSSSTSV--LDNN------DN-----------------NN-NNNEEHF-FDGMVV
-------------------------------------------SSDKR------------
----SLCGQYR------MGHEASG---------------SFGSFLSSK-------RFHH-
--------------TGDL-------------NND----NYNVSF-------VSMLSEIPQ
SS------GFHANG----VMDTTSSLADHGVL---AFQLPN-----MN------------
----WHS*------------------
>AT1G52880
--MES-T-DSSGGP-N-LPP-GFRFHPTDEELVIHYLKR-KA-D-SV--P-PVA-IIADV
DLYKFDPWELPAKASF---GEQE-WYFFSPRDRKYPNGARPNRAATSGYWKATGTDKPVI
STGG-GGSKKVGVKKALVFYSGKPPKGVKSDWIMHEYR-L-DNKPTHIC-KK-SLRDDWV
LCRIYKKNN-STASRHHHHLH-----IHLDNDHHRHDMMI----DDDRFRHVP-------
-------------PGLH---------FP----AIFS----------DNNDPTA---IYD-
GG--GGYGGGSY-SMNHCF------------------------AS-GSKQEQL-FPPVMM
MT----------------------------------------------------------
----SL-----------NQDSGI-----------------GSSSSPSK-------RFNGG
-------------GVGDCS---------------------TSMAAT--------------
-------PLMQNQG--------------------GIYQLPG-----LN------------
----WYS*------------------
>AT3G15510
--MES-T-DSSGGP-N-LPP-GFRFHPTDEELVVHYLKR-KA-A-SA--P-PVA-IIAEV
DLYKFDPWELPAKASF---GEQE-WYFFSPRDRKYPNGARPNRAATSGYWKATGTDKPV-
LAS--DGNQKVGVKKALVFYSGKPPKGVKSDWIMHEYR-L-ENKPN----KK-SLRDDWV
LCRIYKKNN---ASR------------HVDNDKD-HDMI------DYIFRKIPPSLSMAA
AS-----HHHNVSRSMN-------F-FPGKFYGIF----------SDGGN----TSIYD-
GG--MINNIGTD-SVDHD------NNADV---------VG---LN-HASSSG--P-----
-------MMM---------------------------------ANLKR------------
----TLPVPYWP-----VADEEQ-------------------DASPSK-------RFHG-
--------------VGGG--------------DC----SNMSS--------SMMEETPP-
--------LMQQQG----GVLGDGLFRTT------SYQLPG-----LN------------
----WYSS*-----------------
>AT3G04070
--MIS-K-D------S-LPP-GFRFHPTDEELILHYLRK-KV-S-SS--P-PLS-IIADV
DIYKSDPWDLPAKAPF---GEKE-WYFFSPRDRKYPNGARPNRAAASGYWKATGTDKLIA
VPNGEGFHENIGIKKALVFYRGKPPKGVKTNWIMHEYR-L-DSLSPKRINRNYSMRDDWV
LCRIYKKSH-A-SLSSPDVA------LVTSNQEHEENDNEP---FVDRGTFLPNLQN---
-------DQPLKRQKSS------CS-FS----NLL----------DATDLTFL-ANFLN-
ET--ENRSESDF-------------------------SFM---IG-NFSNPDI-YGNHYL
DQ---KLPQLS--------------------------------SPTSE------------
----TSGIGSKRE----RVDFAE------------------ETINASK-------KMMN-
--------------TYSY-------------NNS----IDQMDH----------------
-------SMMQQPS----FLNQELMMSS-------HLQYQG*------------------
--------------------------
>Mapoly0035s0049
--MVM-A-AK----LI-LPP-GFRFHPTDEELVLHYLGP-KA-E-AY--V-NLP-VIADV
DLYKHDPWDLPDKAIF---GERE-WYFFSPRDRKYPNGARPNRAAGSGYWKATGTDKPIY
RTKDVKTPIKIGVKKALVFYKGRAPKGVKTNWIMHEYR-L-ENGISPTH-RK-SLRDDWV
LCRIYKKST-N-AQRT--------------GKERESSSCV-----EEVLASLPEID----
-------NPRIMLPRLE------QT-FS----GLMDQ------TIQNMGSPLM-DSFLT-
GD--SEIGSPNP--PEQV------ESPPDA-----RSSAL---QQ-QQQQQG--GHGTSL
QP---KIEPMTHDRVNLNMVGELGPNN------------SGAHNAWRPSKD---------
-FMQMMSSELFLESHLRMEDEAQ-------------------SSYRAS-------LAST-
--------------LNYAS----HSSASSTNNNA----GNISSFATAPSIHAHFTSAGPG
NLL--SMSMGANAG----AMGTSSGTSTAYVP--NHFQNQQ--QHNMN------------
----LARQSTAAPVYFDLNLNHELTA
>AT1G69490
--MEV-T-SQS----T-LPP-GFRFHPTDEELIVYYLRN-QT-M-SK--P-PVS-IIPEV
DIYKFDPWQLPEKTEF---GENE-WYFFSPRERKYPNGVRPNRAAVSGYWKATGTDKAIH
-----SGSSNVGVKKALVFYKGRPPKGIKTDWIMHEYR-L-DSRKAST--RN-SMRDEWV
LCRIYKKRG-A-SKLLN-------------EQEGFMDEVLM---EDETKVVVNEAERRTE
EE-----MTSMKLPRTC-------S-LA----HLL-------------EMDYM-------
GP--SHIDNFSQ--FDHL------HQP---------------------------------
-------------------------------------------DSESS------------
---WFGDLQFN-------QDEIL-------------------------------------
--------------------------------NH----HRQAMF----------------
-----------------------------------KF*----------------------
--------------------------
>ATR0068G061
--M-----AK-----N-LPP-GFRFHPTDEELILHYLRN-RA-A-SN--P-PVS-IIAEV
DIYKFDPWDLPAKAAF---GERE-WYFFSPRDRKYPNGERPNRAAASGYWKATGTDKPIV
SSSNNEGKAIIGVKKALVFYKGRPPKGIKTNWIMHEYR-L-DPKSRPSILLK-SMRDEWV
LCRIYKKSY-Q-MQEKN----------MIEPEHQEEEPTL-----EDVLSSLPSITS---
-------QPSLKIPRSA-------S-FT----QFL----------ETVDQSML-SRLIF-
GT--NDSSEESE-PTNPI------NNSK---------NHH---HS-NIDISNS-NNKYQS
PL---ETSSL---------------------------------ATAPQPE----------
---IEQKRPYSM-----MANGPN------------------DGFLPSK-------RPNL-
--------------SMNNT-------------NF----KEHLLVPQ----YQFHSSGAPY
QLS--QQTFFNNHI----LLNPL-----------LEFQ*---------------------
--------------------------
>Sm_gene34615
--MEH-N-SKKA--LQ-LPP-GFRFHPTDEELVVHYLAR-RA-A-SR--P-AVP-IIAEV
DLYKFDPWDLPDKALF---GERE-WYFFSPRDRKYPNGARPNRAAGSGYWKATGTDKPI-
SSDGC----KVGVKKALVFYRGRAPKGLKTSWIMHEYR-L-DASGASNRLKK-SLRDDWV
LCRIYKKQS-SASQEAPSR--------ENVKMDADDESCL-----EEVLASLPDID----
-------DSKICLPRLG-------S-FT----AMLSN-----GDQAQANGSLGARGIGS-
AT--FTANSGAP-LIDQL------KFHNAS-------------SA-LNSSDPV-VDNCLL
DT---RYNDLPTLSLY---------------------------NNSSR------------
----TSDHRHHQQH---ILDQKP-------------------TISPEQ-------MFYL-
--------------KNFPN-----------PHSQ----GIFQT-------PSPIEDGVQG
SCK--NQVIYSDRI----NMVNFPGY---------FFQHKS*------------------
--------------------------
>Sm_gene33937
--MEH-N-SKKA--LQ-LPP-GFRFHPTDEELVVHYLAR-RA-A-SR--P-AVP-IIAEV
DLYKFDPWDLPDKALF---GERE-WYFFSPRDRKYPNGARPNRAAGSGYWKATGTDKPI-
SSDGC----KVGVKKALVFYRGRAPKGSKTSWIMHEYR-L-DASGASNRLKK-SLRDDWV
LCRIYKKQS-SASQEAPSR--------ENVKMDADDESCL-----EEVLASLPDID----
-------DSKICLPRLG-------S-FT----AMLSN-----GDQAQANGSLGARGIGS-
AT--FTANSGAP-LIDQL------KFHNAS-------------SA-LNSSDPV-VDNCLL
DT---RYNDLPTLSLY---------------------------NNSSR------------
----TSDHHHHQQH---ILDQKP-------------------TISPEQ-------MFYL-
--------------KNFPN-----------PHSQ----GIFQT-------PSSIEDGVQG
SCK--NQVIYSDRI----NMVNFPGY---------FFQHKS*------------------
--------------------------
>Pp3c16_13150
--MEL-GRGS----LQ-LPP-GFRFHPTDEELVLHYLRR-KA-D-SD--A-KIP-VIAEV
NLYKFDPWDLPNKALF---GDRE-WYFFSPRYRKYPNGARPNRAAASGYWKATGTDKLIH
MST---GHGKVGVKKALVFYRGKAPKGEKTNWIMHEYR-L-EGVSTSNNHRR-SLRDDWV
LCRIYEKTT-H-AQRA--------------GKEQENSCV------EEVLASLPSID----
-------DSRLALPHLN-------T-SNG---SLE---------FAVQQEALV-DSLLVE
NS--ENGC-LSA-SFDSL------QRETMSN----NPGVS---VQ-DLQ--NL-TNEWKL
QQ---SMATDHDNLER--LMEQLASV-----------------PSVHR------------
---LAVSTQP-------MADGGMAQFQHPRSYT-FGQRNSDDEVQSMF-------RATA-
--------------MGFTNT----------SNAH----GLESMFSGMG---PNLSCGRPG
GLENWAYPIMPSQP----RMDFN-------------FNYAP--KSTFN------------
----*---------------------
>Pp3c6_28230
-IMET-G-GS----LQ-LPP-GFRFHPTDEELVLHYLRR-KA-D-SH--V-QIP-VIAEV
NLYKFDPWDLPDKALF---GERE-WYFFSPRDRKYPNGARPNRAAASGYWKATGTDKPIH
MTN---GHSKVGVKKALVFYRGKAPKGEKTNWIMHEYR-L-EGVSPSAHHRR-SLRDDWV
LCRIYEKCT-H-AQRA--------------GKEHDRASV------EDVLASLPEID----
-------DPNHMLPRLN-------S-M-----GMM---------ESAQQQALV-DSMLTK
GP--DDGCSLSV-SIDSL------QRGMISS----NPDVA---AH-ELQTSTL-TNEWKM
QV---SLDSTPNHLIG--FQNELGSV-----------------SSAMR------------
---PTLNIRPS------MAGSAMTHFQNQRSSNNIGARMSDEEVQSTL-------RSST-
--------------TRFGN-------------NE----GLESMFPTMG---ST-S-----
-----PY----TRN----TMAYN-----------LPYGHGS--LGTFN------------
----*---------------------
>Pp3c5_740
-TMET-T-GS----LQ-LPP-GFRFHPTDEELVLHYLRR-KA-D-SH--V-LIP-VIAEV
DLYKFDPWDLPDKALF---GERE-WYFFSPRDRKYPNGARPNRAAASGYWKATGTDKPIF
MTN---SHSKVGVKKALVFYRGKAPKGEKTNWIMHEYR-L-EGVSPPARHRR-SLRDDWV
LCRIYEKCT-H-AQRA--------------GMEHDTSSV------QKMLASLPKID----
-------NPNHMLPGLN-------T-V-----SMT---------ESAQHMAMI-NSMLAK
NT--DDGCSLPA-SISTL------QRGMMSS----DSGIA---VH-DLHTGNM-ASGWKG
QS---FMDYTGNQNLR--TQQELEAG-----------------SSSPR------------
---PTLNIRSS------MAGSVVPQFQHHRSYSNFGPRISDQEVQSSF-------R-ST-
--------------MQFTN-----------SCNE----GLESMFPEIG---STIS-----
-----SY----SRP----GMGYST----------FSYRHGA--SSSLN------------
----*---------------------
>LOC_Os03g21060
--MVL-S--------M-LPP-GFRFHPTDEELIVHYLRN-RA-A-SS--P-PVS-IIADV
DIYKFDPWDLPSKENY---GDRE-WYFFSPRDRKYPNGIRPNRAAGSGYWKATGTDKPIH
SSGGAATNESVGVKKALVFYKGRPPKGTKTNWIMHEYR-L-AADAHAANTRN-SMRDDWV
LCRIYKKSS-HASPLAVP---------PLSDHEQDEPCAL----EENAPLYAPSSSSA--
AS-----AAAGAFPSLH-----A-A-AAA-T-AMQ---------KIPSISDLLNEYSLSQ
LF--DGGAAAAA-PLQEM------ARQP---------DHH---HH-QQQQHAL-FGHPVM
NH---FIAN----------------------------------NSMVQ------------
-----------------HLDPSS-------------------SAAAST-------SAGA-
--------------VVEPP------TGKRKRSSD----GGEPTIQALP--PAAAAAKKPN
GSC--VGATFQIGS----ALQGSSLG--------LSHQMLL--HSNMG------------
----MN*-------------------
>ATR0681G156
--MAG-L--SY----Q-LPP-GFRFNPTDEELIVHYLQN-KV-T-SR--P-PVS-LIADI
DLYKFDPWDLPSRALF---GENE-WFFFSPRDRKYPNGARPNRAAASGYWKATGTDKPIL
ASC---GNESLGVKKGLVFYKGRPPKGIKTDWIMHEYR-L-DSLERPE--RS-SMRDDWV
LCRVRHKFN-A-AKN------------IADDRDAMSADTLTGFYEQQILQSKGDLDVASN
-------IFQSSFPALE---------------YIL----SVDPFDACSNSSMSFQGSSTN
SF--RGPSEPES-PDKNV------HSPHIH-SP----HIH---SP-HIHSPQI-HSPHIH
SP---QIH-----------------------------------SPLKR------------
-----------------IQNESR-----------------DGNVYPFS-------KKLN-
--------------FSPDA------GLARNDQQF----CDQSSF-------HDQSISNP-
----------------------------------LEFQQLF--GSMYT------------
----GNNM*-----------------
>Sm_gene17839
--MAP-A-------LH-LPA-GFRFHPTDEELVVHYLCK-KA-E-SK--P-PVP-VIAEV
DLYKFSPWDLPSKAYF---GERE-WYFFTPRDRKYPNGARPNRAAGSGYWKATGTDKPIH
-----RGNRKVGVKKALVFYDGKAPKGVKTNWIMHEYR-L-ESSSHKP--KD-SLRDDWV
LCRIYEKTS-GVSSRHTEPEPEA---EMEPEQEAEAEESESGL--DEMLAALPDID----
-------NSKLALPQFC-------A-HE----NLMT------------------ASCLPD
DM--EDLSNRSG-VPQQS------QYHD---------DYP---KS-SSSEPCF-GNNSEL
ST---YWSLYPQGNLF---------------------------GGWEQSP----------
----TLKRAPST-----ISDILE-------------------HMQARK-------RIKV-
--------------NLEDD-------------------------------QSTCRSPLPS
CRR--------------------------------QQQQQL--YPLL*------------
--------------------------
>Sm_gene29749
--MAP-A-------LH-LPA-GFRFHPTDEELVVHYLCK-KA-E-SK--P-PVP-VIAEV
DLYKFSPWDLPSKAYF---GERE-WYFFTPRDRKYPNGARPNRAAGSGYWKATGTDKPIH
-----RGNRKVGVKKALVFYDGKAPKGVKTNWIMHEYR-L-ESSSHKP--KD-SLRDDWV
LCRIYEKTS-GVSSRHTEPEPEA---EMEPEQEAEAEESESGL--DEMLAALPDID----
-------NSKLALPQFC-------A-HE----NLMT------------------ASCLPD
DM--EDLSNRSG-VPQQS------QYHD---------DYP---KS-SSSEPCF-GNTSEL
ST---YWSLYPQGNLF---------------------------GGWEQSP----------
----TLKRAPST-----ISDILE-------------------HMQARK-------RIKV-
--------------NLEDD-------------------------------QSTCRSPLPS
CRR--------------------------------QQQQQL--YPLL*------------
--------------------------
>Sm_gene11276
--MDS-G-GKPRTALN-LPA-GFRFHPTDEELVVSYLAI-KA-E-SR--P-AIP-IIAEI
DLYKFDPWELPEKALF---GERE-WYFFSPRDRKYPNGARPNRAAASGYWKATGTDKPIL
-----SKGKKVGVKKALVFYKGKAPKGSKTNWIMHEYR-L-DSSAKAAAAKK-SLRDDWV
LCRIYKKS--SGAKPMLSGST-----TPRSSMKSEPPEEE----LDDVLASLPDIDDN--
-------SRLYKIPPFG-------S-SSS---AQLAT--QFVGGLSSAPPPSQQQELF--
ES--SQQQQTSE-SFDHYH-----QSSSLTSGGYGGGGYGF--QTLGDKFHNTGNTTMVM
MS---KVNPWAYD------------------------------QSLNTQS----------
--FQAANTPPSS-----LQQPRII---------------MKLESVPSNISE-ILLQIQQ-
--------------SSAAAA--------KKRPRL----EFEDEDDV----RSTCRSPIPR
AKQG------------------------------FAYDLSTA------------------
--MLYS*-------------------
>Sm_gene20091
--MDS-G-GKPRTALN-LPA-GFRFHPTDEELVVSYLAI-KA-E-SR--P-AIP-IIAEI
DLYKFDPWELPEKALF---GERE-WYFFSPRDRKYPNGARPNRAAASGYWKATGTDKPIL
-----SKGKKVGVKKALVFYKGKAPKGSKTNWIMHEYR-L-DSSAKAAAAKK-SLRDDWV
LCRIYKKS--SGAKPMLSGST-----TPRSSMKSEPPEEE----LDDVLASLPDIDDN--
-------SRLYKIPPFG-------S-SSS---AQLAT--QFVGGLSSAPPPPQQQELF--
ES--SQQQQTSE-SFDHYH-----QSSSLTSGGYGGGGYGF--QTLGDKFHNTGNTTMVM
MS---KVNPWAYD------------------------------QSLNTQS----------
--FQAANTPPSS-----SQQPRII---------------MKLESVPSNISE-ILLQIQQ-
--------------SSAAAA--------KKRPRL----EFEDEDDV----RSTCRSPIPR
AKQG------------------------------FAYDLSTA------------------
--MLYS*-------------------
>Sm_gene1921
--MER-N-VNPSQVLQ-LPP-GFRFHPTDEELMVHYLSK-KA-APSH--P-PIP-IIAEV
DLYKFDPWDLPKHALF---GERE-WYFFSPRERKYPNGARPNRAAASGYWKATGTDKPIC
SST---DGRKVGVKKALVFYKGRAPRGAKTNWIMHEYR-L-DNPHKP---RK-S-RDDWV
LCRIYRKKT-K-LHRTPS---------KADNKRPAAVASQTA--PEDVLASLPDLDS---
-------SRISTLPRLG-------S-LND---SFV-------------------QGFLAG
DT--RSGGNSIG-QYEWT------NKERIL-TT----SAM---MN-QLAREE---PSLFL
QQ---YINGA---------------------------------NGLHQQQ----------
---QQQQ------QH--HQQQQQ----------------EQTLQLPVT-------RAHN-
--------------FFHEKQ--------QQNLNS----RHHPRHQQLN--WTTRTRSSSS
RRE--------------------------------ALRSPT---TLLT------------
----IE*-------------------
>Sm_gene12131
--MER-N-VNPSQALQ-LPP-GFRFHPTDEELMVHYLSK-KA-APSH--P-PIP-IIAEV
DLYKFDPWDLPKHALF---GERE-WYFFSPRERKYPNGARPNRAAASGYWKATGTDKPIC
SST---DGRKVGVKKALVFYKGRAPRGAKTNWIMHEYR-L-DNPHKP---RK-S-RDDWV
LCRIYRKKT-K-LHRTPS---------KTDNKRPAAVASQTA--PEDVLASLPDLDS---
-------SRISTLPRLG-------S-LND---SFV-------------------QGFLAG
DT--RSGGNSIG-QYEWT------NKERML-TT----SAM---MN-QLAREE---PSLFL
QQ---YINGA---------------------------------NGLHQQQ----------
---QQQQHQQQQHHH--HQQQQQ----------------EQTLQLPVT-------RAHN-
--------------FFHEKQ--------QQ----------QPQF------------SSPS
SAP--------------------------------AAQYPG---GFVD------------
----YTNSFQFFST*-----------
>Sm_gene342
--MDL-D-QHCSTGLQ-LPP-GFRFHPTDEELVVHYLSR-KL-A-SH--S-PLP-IVTEV
DLYKFDPWELPQQASF---GEKE-WYFFSPRDRKYPNGVRPNRAAASGYWKATGTDKMIH
SSA---DGRKIGVKKALVFYKGRAPKGVKSNWIMHEYR-L-DPNNKALFAKR-SLRDDWV
LCRIYKKKA-KAYSRTSV--------IKSESRRTGNGSTV----EEDILASLPEIGMDDQ
-------HDNLSVRRLA---------------------------ASTSSDPFV-QALLSG
GQ--SSASQILS-LSLEM------MRNKQQ--Q----SVM---FP-GNRSASG-GGSWQF
GS---MLIDP---------------------------------SSQPDMS----------
----AVGSSTGVA----LPSSAL-----------------EERPIPST-------LEQD-
--------------FQHQHQ---------FPQNQ----VVQDFISRTP--TPTPPLLFPG
SSNN-------------------------------AFHHQV---NVVN------------
----YTQL*-----------------
>Sm_gene8235
--MEL-D-QHCSTGLQ-LPP-GFRFHPTDEELVVHYLSR-KL-A-SH--S-PLP-IVTEV
DLYKFDPWELPQQASF---GEKE-WYFFSPRDRKYPNGVRPNRAAASGYWKATGTDKMIH
SSA---DGRKIGVKKALVFYKGRAPKGAKSNWIMHEYR-L-DPNNKALFAKR-SLRDDWV
LCRIYKKKA-KAYSRASV--------IKSESRRTGNGSTV----EEDMLASLPEIGMDEQ
-------HDNSSVRRLA---------------------------ASTSSDPFV-QALLSG
GQ--SSASQILS-LSLEM------MRNKQQ--Q----SVM---FP-GNRSTSG-GGSWQF
GS---MLLDP---------------------------------SSQPDMS----------
----AVGSSTGVA----LPSSAL-----------------EERPIHST-------LEQD-
--------------FQHQHE---------FPQNQ----VVQDFISRTP--TPTPPLLFPG
SGNN-------------------------------AFHHQV---NVVN------------
----YTQL*-----------------
>AT1G52890
--MGI-Q-------LS-LPP-GFRFYPTDEELMVQYLCR-KA-A-GY--D-SLQ-LIAEI
DLYKFDPWVLPNKALF---GEKE-WYFFSPRDRKYPNGSRPNRVAGSGYWKATGTDKIIS
-----TEGQRVGIKKALVFYIGKAPKGTKTNWIMHEYR-L-E--------RR-STKDDWV
LCRIYKKQS-S-AQKQVYDN------GIANAREFSNNGTSSTTSFEDVLDSFHEID----
-------NRNFQFSNPN----S--S-LR----PDLTE-----------------------
------------------------QKTGFH------GLAD---TS-NFDWASF-AGNVE-
-----------------------------------------HNNSVPE------------
---LGMSHVVPN-----YNCGYL----------------TEEEVESSH-------GFNN-
--------------SGEL-----------AQKGY----GVD-------------------
-----------------------------------SFGYSG-QVGGFG------------
----FM*-------------------
>AT3G15500
--MGL-Q-------LS-LPP-GFRFYPTDEELMVEYLCR-KA-A-GH--D-SLQ-LIAEI
DLYKFDPWVLPSKALF---GEKE-WYFFSPRDRKYPNGSRPNRVAGSGYWKATGTDKVIS
-----TEGRRVGIKKALVFYIGKAPKGTKTNWIMHEYR-L-E--------RR-STKDDWV
LCRIYKKQT-S-AQKQAYNN------LMTSGREYSNNGSSTSSSYDDVLESLHEIDNRSL
G---FAAGSSNALPHSH---------------PVLTN-----------------------
------------------------HKTGFQ------GLAR---EP-SFDWANL-------
-----------------------------------------GQNSVPE------------
---LGLSHNVPS-----YGDGGT-----------------QQQTEGIP-------RFNN-
--------------NSDVS----------ANQGF----SVDPV-----------------
----------------------------------NGFGYSGQQSSGFG------------
----FI*-------------------
>AT4G27410
--MGV-R-------LS-LPP-GFRFYPTDEELLVQYLCR-KV-A-GY--H-SLQ-VIGDI
DLYKFDPWDLPSKALF---GEKE-WYFFSPRDRKYPNGSRPNRVAGSGYWKATGTDKIIT
-----ADGRRVGIKKALVFYAGKAPKGTKTNWIMHEYR-L-E--------RS-SSKDDWV
LCRIYKKTS-G-SQRQAVTP------VQACREEHSTNG--SSSSLDDVLDSFPEIK----
-------DQSFNLPRMN-------S-LR----TILN------------------------
--------------------------------------------G-NFDWASL-AG----
------------------------------------------LNPIPE------------
---LAPTNGLPS-----GYDAFR----------------AEGEAESGHV-----NRQQN-
--------------SSGLT----------QSFGY----SSS-------------------
-----------------------------------GFGVSG-QT--FE------------
----FRQ*------------------
>PAB00004230
--MGT----TRRNALQ-LPP-GFRFFPTDEELVVHYLCK-KA-A-SQ--M-PVP-IIAEV
DLYKYDPWQLPEKALF---GEKE-WYFFTPRDRKYPNGSRPNRAAGSGYWKATGADKPIT
A----GGKKRVGIKKALVFYAGKAPKGTKTNWIMHEYR-L-D-VSRPAR-KK-SLRDDWV
LCRIYNKKI-S-AEKLALEQ-------KESSHDVPMEA------DEKDMENQPASTSIEH
SG-----PSSDHLRKLG-------S-PTS-H-TAVPP------RAYPVNSNINLQNRDFF
QN--TNPFNATT-LKAPV------QNTAFNPI------SS---SI-DRQWTNY-NSTDLI
SG----LH-TD--------------------------------SSSSK------------
---PSSSSDPIS---------------------------EKEEVQSSF-------RLEN-
--------------SSQAQP----------VYNF----SLDGLQNP----FPQLDQITFL
--------------------DAYQDYFT-------GLTTSD-YLPKFN-----------P
NDMQFH*-------------------
>PAB00049789
--MG------RRNALE-LPP-GFRFCPTDEELLVHYLCK-KG-A-SQ--S-PVP-IIADV
DLYKYDPWQLPEKSLF---GEKE-WYFFTPRDRKYPNGSRPNRAAGSGYWKATGADKPIC
A----GGKKRVGIKKALVFYAGKAPKGSKTNWIMHEYR-L-D-VSRPAR-KK-SLRDDWV
LCRIYNKKT-S-AEKLALEQ-------NESSMGVPMET------DEKEMVNQP-STSIEH
SG-----PSSDLLSKLG-------S-PTS-H-NGFPP------RASPMNSNISLLNPDFF
QN--TTPFSAST-PKAPV------QSTVFNPI------PS---SI-NHQWTNY-NSTNLI
SG----LH-TD--------------------------------SSSSK------------
---PSSSSEPIS---------------------------EKEEVQSSF-------RLEN-
--------------FSRERR-------------------------------EQLQIGKFL
--------------------AGGAKIIV-------*------------------------
--------------------------
>PAB00058566
--MG------RRNALQ-LPP-GFRFFPTEEELVVHYLCK-KA-A-SL--P-PVP-IIADV
DLYKYDPWQLPEKALF---GEKE-WYFFTPRDRKYPNGSRPNRAAGSGYWKATGADKPIA
A----GGKKRVGVKKALVFYVGKAPKGTKTNWLMHEYR-L-D-INRPVR-KK-SLRDDWV
LCRIYSKKV-S-AEKLAQEQ-------KESSNDVAMET------DEKDMEILPTSTSIGH
SG-----PSSDQLNKFG-------S-TTS-Y-STV-----------PTNSNICFQNLDFF
QN--TTPFSGST-LKTPV------QNTAFNPI------SS---SI-NHHWTNY-NSTDLI
PG----LH-TD--------------------------------SSCSK------------
---PSSFSEPIS---------------------------EKEEIQSSF-------RLEN-
--------------FSQEQQ----------LSNF----SPEVLQNP----FPYLDQTSFP
--------------------DAYQDCFT-------SLNCSD-YLTRLY------------
SNELFH*-------------------
>PAB00033443
------------------------------------------------------------
------------------------------------------------------------
------------------------------------------------------------
-----------------------------------MET------DEKEMKDQLTSTSIEH
SG-----PSFDSLSKLR-------S-PTC-Y-NAAPP------GVSPMNSNICFQNLDFF
QN--TSPFNTST-LKAPV------QNTAFNPI------SS---SI-NHQQTNC-NSTDLI
SG----LH-ND--------------------------------SSCSK------------
---PSSFSEPIW---------------------------EKEEVESSF-------RLEN-
--------------FSQEQE----------LFNF----GLEGLQNP----FPHLDQIAFS
--------------------DAYQDWFL-------A*-----------------------
--------------------------
>PAB00034796
--MG------RRNALQ-LPP-GFRFFPTEEELVVHYLSK-KA-A-SL--P-PVP-IIADV
ELYKYDPWHLPEKALF---GENE-WYFFTPRDRKYPNGSRPNRAAGSGYWKATGADKPIT
A----GGKKRVGVKKALVFYVGKAPNGSKTNWLMHEYR-L-N-VSRPVK-NK-SLRDDWV
LCRIYNRRI-S-AEKLALQQ-------KESFNDVPMET------DEKEMENQLTSTSIEH
SG-----PSFDHLSKLE-------S-PTC-Y-NAAP---------SPMNSNICLQNLDFF
QN--NTPFSDST-LKAPV------QNTAFNPI------SS---SI-NHQWTNC-NSTDLM
SG----LH-ND--------------------------------SSCSK------------
---PSSFSEPIS---------------------------EKEEVQSSF-------RLEN-
--------------FSQEQQ----------LFNF----GLEGLQNT----FTHLDQITLP
--------------------GAYQDWFY-------PNEP---------------------
----FH*-------------------
>PAB00060556
--MG------RPNALN-LPP-GFRFFPTDDELVVHYLCR-KA-A-SQ--A-AVP-IIAEV
DLYKFDPWQLPEKALF---GEKE-WYFFTPRDRKYPNGSRPNRAAGSGYWKATGADKPIT
A----GSNKRVGIKKALVFYVGKAPKGNKTNWIMHEYR-L-D-VNRSAK-KK-SLRDDWV
LCRIYNKKS-S-AEKLAKEQ-------KEWSSEEAMEQFH----DEKVPGILPTGNTIMN
SS-----RTSQDSTISA-------S-PNC-R-TASNH----DSRASAITSLSYNSNPIFE
QN--NLSNASS----APM------EIPELVPF------FS---SM-NNRRTNY-DSADLI
PP---ILL-TD--------------------------------SSCSM------------
---QSS-HDLKS---------------------------EKEEVQSSF-------RLEE-
--------------LMQQQQ----AGLNQQMFSF----GFESLQNP----FPSLDQIQPP
T-----------------NNDPFQDYLA-------SLTVPS-YLQRSS------------
----Y*--------------------
>PAB00045148
--MTQ-----KGGLID-LPP-GFRFFPTDEELVVHYLCN-KV-V-SH--P-PAF-IIGDV
DLYKYDPWQLPEKALF---GEKE-WYFFTPRDRKYPNGSRPNRAAGSGYWKATGADKPIT
T----GGRKRVGVKKALVFYKGKAPKGSKTNWIMHEYR-M-E-INMATR-KK-TLRDDWV
LCRIYNKKS-S-AEKL--EE-------KKLAEE--MES------NEETVEQQKNSQTVQ-
---------------LE-------S-HTD-A-STVSA----EGGLPSTNSSILISQLPAA
MN-------------SPA-----HQNPFYQP-----------------------------
------QS-TD--------------------------------GA---------------
--------------------------------------------QINM-------KLANQ
-------------LIQKQQQ----QSL---NFNL----GLDGMQSP----YFQLDHSEPS
S-----------------LFSPYQEYID-------SYSI-----QRS-------------
----Y*--------------------
>ATR0680G207
--MT----------LE-LPP-GFRFHPTDEELVMHYLCR-KC-A-SQ--P-AVP-IIAEI
DLYKYDPWQLPGVAVY---GEKE-WYFFSPRDRKYPNGSRPNRAAGSGYWKATGADKPIG
LGPSKNNKKAVGIKKALVFYSGKPPKGQKTNWIMHEYR-L-D-VDRAPR-KN-NLRDDWV
LCRIYNKKG-S-LEKASR----------------------------EAKWGQPPLEST--
---------VDRKPLV--------G-------PMP-------------------------
---------------API------VQPQL-------------------DVMQM-EGSDSA
PR----LY-TD--------------------------------SSCSE------------
---HA--PELAC---------------------------ER-EVQSEA-------KWRE-
--------------WDWNGM----DELLLNTSNS----NPNP--------LPPLDQLKD-
--------------------PFYQDFLF-------YTQKP--------------------
----F*--------------------
>AT1G77450
-MMKS----G----LQ-FPP-GFRFHPTDEELVLMYLCR-KC-A-SQ--P-PAP-IITEL
DLYRYDPWDLPDMALY---GEKE-WYFFSPRDRKYPNGSRPNRAAGTGYWKATGADKPIG
R------PKPVGIKKALVFYSGKPPNGEKTNWIMHEYR-L-D-VDRSVR-KK-SLRDDWV
LCRIYNKKG-V-IEK---------------------------------------------
-----------RRSDIE-------G-----------------------------------
----------------------------------------------LKPVTDT-CPPESV
AR----LI------------------------------------SGSE------------
---QAVSPEFTC---------------------------------SNG-------RLS--
----------------------------------------NALDFP----FNYVDAIADN
EIV--SRLLGGN-----QMWSTTLDPLV-------VRQGT--------------------
----F*--------------------
>AT1G01720
--MS----------LQ-LPP-GFRFHPTDEELVMHYLCR-KC-A-SQ--S-AVP-IIAEI
DLYKYDPWELPGLALY---GEKE-WYFFSPRDRKYPNGSRPNRSAGSGYWKATGADKPIG
L------PKPVGIKKALVFYAGKAPKGEKTNWIMHEYR-L-D-VDRSVR-KK-SLRDDWV
LCRIYNKKG-A-TERR-----------------------------------GPPPPVV--
-------EIMEEKPKV-----------TE-M-VMP-------------------------
---------------PPP------QQTS----------EF--------AYFD---TSDSV
PK----LHTTD--------------------------------SSCSE------------
---QVVSPEFTS------------------------------EVQSEP-------KWKD-
--------------WS-------------AVSND----NNNTLDFG----FNYIDATVD-
-----NAFGGGGSS---QMFP-LQDMFM-------YMQKP--------------------
----Y*--------------------
>LOC_Os01g66120
--MSG----G----LQ-LPP-GFRFHPTDEELVMHYLCR-RC-A-GL--P-AVP-IIAEI
DLYKFDPWQLPRMALY---GEKE-WYFFSPRDRKYPNGSRPNRAAGSGYWKATGADKPVG
S------PKPVAIKKALVFYAGKAPKGEKTNWIMHEYR-L-D-VDRSAR-KK-SLRDDWV
LCRIYNKKG-G-LEK-------------------------------------PPAAAVAA
AG-----GGVQRKPMV--------G-VNA-A-VSS-------------------------
---------------PPE------QKPVVAGP------AF---PD-LAAYYD--RPSDSM
PR----LH-AD--------------------------------SSCSE------------
---QVLSPEFAC------------------------------EVQSQP-------KISE-
--------------WERTFA--------VGPINP----AASI-----------LDPAGSG
G-L--GGLGGGGSD------PLLQDILM-------YWGKP--------------------
----F*--------------------
>LOC_Os05g34830
--MSG----GGEGALQ-LPP-GFRFHPTDEELVMHYLCR-RC-A-GL--P-AVP-IIAEV
DLYKFDPWHLPRMALY---GEKE-WYFFSPRDRKYPNGSRPNRAAGSGYWKATGADKPVG
T------PRPVAIKKALVFYAGKAPKGDKTNWIMHEYR-L-D-VDRSAR-KK-TLRDDWV
LCRIYNKKG-G-VEK-------------------------------------P-------
-------GGGERSNMMS-------G-ETA-S-AGS-------------------------
---------------PPE------QKPAVLPPPPAAAAPF---SE-LAAFYDV-RPSDSV
PR----AHGAD--------------------------------SSCSE------------
---HVLTTSASSG--------GV----------------ERPEVQSQP-------KIAE-
--------------WERTFA---------GAAAP----AGAVSTAGP--ILGQLDPAAA-
-------VAGGG-D------PLLQDILM-------YWGKP--------------------
----F*--------------------
>LOC_Os11g08210
--MEC----G----LQ-LPP-GFRFHPTDDELVMYYLCR-KC-G-GL--P-AAP-VIAEV
DLYKFNPWDLPERAMG---GEKE-WYFFSPRDRKYPNGQRPNRAAGTGYWKATGADKPVG
S------PRAVAIKKALVFYAGKPPKGVKTNWIMHEYR-L-D-VDRSAA-RK-ALRDDWV
LCRIYNKKG-V-IERYDTV--------------------------DAGEDVKPAAAAAAA
KG-----GGGAAAMKVE-------S-DYG-F-YDQ-------------------------
---------------EPE------SEML----------CF--------DRSGS-ADRDSM
PR----LH-TD--------------------------------SSGSE------------
---HVLSPSPSPDD---FPGGGD----------------DYAESQPSG-------GCGG-
--------------WP---------GVDWAAVGD----DGFVIDSS----LFELPSPAA-
--F--SRAAGDG--------AAFGDMFT-------YLQKP--------------------
----F*--------------------
>AT5G63790
IKMK----------LN-LPA-GFRFHPTDEELVKFYLCR-RC-A-SE--P-NVP-VIAEI
DLYKFNPWELPEMALY---GEKE-WYFFSHRDRKYPNGSRPNRAAGTGYWKATGADKPIG
K------PKTLGIKKALVFYAGKAPKGIKTNWIMHEYR-L-N-VDRSAS-NK-NLRDDWV
LCRIYNKKG-T-MEKY-----------------------------------LPA------
------------------------------------------------------------
------------------------------------------------------AAEKPT
EK----MSTSD--------------------------------SRCSS------------
---HVISPDVTCS--------------------------DNWEVESEP-------KWIN-
--------------LE--------DAL--EAFND----DTSMF-SS----IGLLQNDAF-
--V--PQFQYQSSD----FVDSFQDP---------FEQKP--------------------
----FLNWNFA-------------PQ
>AT5G08790
--MK----------LN-LPA-GFRFHPTDEELVKFYLCR-KC-A-SE--Q-SAP-VIAEI
DLYKFNPWELPEMSLY---GEKE-WYFFSPRDRKYPNGSRPNRAAGTGYWKATGADKPIG
K------PKTLGIKKALVFYAGKAPKGIKTNWIMHEYR-L-N-VDRSAS-NK-NLRDDWV
LCRIYNKKG-T-MEKY-----------------------------------FPADEK---
------------------------------------------------------------
------------------------------------------------PRTTT-MAEQSS
SP----FDTSD--------------------------------STYPTLQEDDSSS---G
GHGHVVSPDVL-------------------------------EVQSEP-------KWGE-
--------------LE--------DAL--EAF------DTSMFGSS----MELLQPDAF-
--V--PQFLYQ-SD----YFTSFQDP---------PEQKP--------------------
----FLNWSFA-------------PQ
>PAB00053819
--MGC-----KSGPIN-LPP-GFRFYPTDEELMVHYLCK-RV-A-SQ--P-PIP-IIAEI
DLYKFDPWQLPEKALF---GEKE-WYFFSPRDRKYPNGSRPNRAAGSGYWKATGTDKPVT
A----LNRMKVGVKKALVFYKGKAPRGVKTNWIMHEYR-L-DSASRAAK-RK-SIRDDWV
LCRIYEKHY-A-SQKA-----------------VPKES------NELSSCVDPEEDQYMA
PV-----PDMDDNKLL--------------------------INLPRINSLNRINSL---
-------------LKFPS------REIMKMPDP---------------NYNQT-EQQYSR
AE-------TD--------------------------------AGSNS-----------G
G--QAI-----------------------------------EYGQNSP-------FWRN-
-----------------------------QQFGY----NYDQMAQNP--FPQQLEHMPSL
G-------------------ANSSAFFA-------SLAAE--------------------
----LL*-------------------
>ATR0661G451
--MVM-L-------DS-LPP-GFRFYPTDEELVVHYLSQ-KA-M-SD--A-HFP-LITEI
ELYKFDPWELPEKAVF---GERE-WYFFSPRERKYPNGTRPNRAAVSGYWKATGTDKSIM
AGK---EQQIIGLKKSLVFYRGKAPNGTKTDWIMHEYR-L-NSI------KR-TTKDDWA
LCRIYNKSS-NGA--------------------------------TVTQMSGPSMKPM--
-----PDEARFRLP------------------PLVDE-----------------------
-------------PVVNL------HQPSWA------------------------------
-------------------------------------------SSLPT------------
------QPQPPTQPQPFGLDDWL-------------------ESLPSS------------
--------------------------------------GDDAAWPPTY------------
----------------------------------SGDQIK*-------------------
--------------------------
>ATR0068G083
--MAG-V--AGRNALN-LPP-GFRFFPTDEELVLHYLCK-KI-T-HL--P-PVP-IIAEV
DLYKYDPWQLPEKALF---GDKE-WYFFTPRDRKYPNGSRPNRAAGTGYWKATGADKPQT
S----NRQCVLGIKKALVFYEGKAPKGQKTNWIMHEYR-L-NRPSTPTT-YK-SLRDEWV
LCRLYNKKN-N-YKKM-------------------LEQ------EESLAETMDSLEAIDE
K-----------------------------------------------------------
--------------QLPL----------------------------RDSFTNA-DSH---
------IFRCD--------------------------------IVGESLPDM--------
---VDLSPQPAFG--------------------------FGGEATARV-------MMKPP
-------------PPPSTGG----GIVDWVSPFL----GFDDLQYT----FPPLGEITNT
N-------------------STNNDYYF-------SAYYP--------------------
KDLILI*-------------------
>ATR0582G162
--MEK-E-RSFKE-VK-LPP-GFRFHPTDEELVIQYLKR-KV-F-SC--P-PSS-IIADI
DIYKHDPWELP--------GEEE-KYFFNIKEAKYPNGNRPNRAAATGYWKATGIDKPVL
SSR---SNQVVGMKKSLVFYRGKAPKGVKTDWIMHEYR-L-EAGAKPCNIIQ-YMPEDWV
VCRIFLKKR-G-PKREAR---------VEHGIHLSSNYRTG-------------------
---------------FI---------------DFML------------------------
------------------------QQ---Q------------------------------
-------------------------------------------NSRNA------------
--REDIN------------NEES-------------------SSCSST-------LTSS-
--------------SSKSA*----------------------------------------
------------------------------------------------------------
--------------------------
>AT2G33480
--MEK-R-SSIKNRLR-LPP-GFRFHPTDEELVVQYLRR-KV-T-GL--P-PAS-VIPET
DVCKSDPWDLP--------GDCE-MYFFSTREAKYPNGNRSNRSTGSGYWKATGLDKQI-
-GK---KKLVVGMKKTLVFYKGKPPNGTRTNWVLHEYR-L----------QQ-SLQMNWV
LCRVFLKKR-S-NSNSKR---------KEDEKEEVENEKET------------ETERER-
-------NKKSTCPIFY---------------DFMR------------------------
------------------------KDTKKK------------------------------
-------------------------------------------RRRRR------------
--CCDLNLTPATCCC--SSTSSS-------------------SVCSSA-------LTHT-
--------------SSNDNR----------------------------------------
-----------------------------------SYRENK-------------------
-FCLFL*-------------------
>AT5G13180
--MDN-V-KLVKN-LR-LPP-GFRFHPTDEELVVQYLKR-KV-C-SS--P-PAS-IIPEF
DVCRADPWDLP--------GNLE-RYFFSTREAKYPNGNRSNRATGSGYWKATGIDKRVV
TSR---GNQIVGLKKTLVFYKGKPPHGSRTDWIMHEYR-L----------PP-SMPQNWV
LCRIFLKKR-AGNKNDDD---------DGDSRNLRHNNNNN------------SSDQIEI
-------TDDKTKPIFF---------------DFMR------------------------
------------------------KE----------------------------------
-----------------------------------------------R------------
--TTDLNLLPSS-----SSDHAS-------------------SGVTTE-------IFSS-
--------------SDEETS----------------------------------------
-----------------------------------SFR*---------------------
--------------------------
>LOC_Os01g60020
-EMAA-A-VGGSGRLN-LPP-GFRFHPTDEELVVHYLCR-KV-A-RQ--P-PVP-IIAEV
DLYKLDPWDLPEKALF---GRKE-WYFFTPRDRKYPNGSRPNRAAGRGYWKATGADKPV-
APKGS--ARTVGIKKALVFYSGKAPRGVKTDWIMHEYR-L-DADR-APG-KK-SQKDEWV
LCRLYNKKN-N-WEK------------VKLEQQ--DVAS--------VAAAAPNHHHQNG
EV-----TMSDSFQTHD-------D-IDN-A-GLR----GGCGGGGFGDVAPPRNGFVTV
KE----DN------------------------------------------------DWFT
GL---NFDEL---------------------------------QPPYMMNLQH-------
---MQMQMVNPAAP---GHDGGY------------------LQSISSP-------QMKM-
--------------WQT--------------------------------------ILPPF
*-----------------------------------------------------------
--------------------------
>LOC_Os03g60080
----M-G-MGMRRELN-LPP-GFRFHPTDDELVEHYLCR-KA-A-GQ--R-PVP-IIAEV
DLYKFDPWDLPERALF---GARE-WYFFTPRDRKYPNGSRPNRAAGNGYWKATGADKPV-
APRG----RTLGIKKALVFYAGKAPRGVKTDWIMHEYR-L-DAGRAAAG-KK-SLRDDWV
LCRLYNKKN-E-WEK------------MQQGKEVKEEAS-------DMVTSQSSHTHSWG
ET-----VDNDPFPELD-------S-FPA-----------------FQPAPPPATAMMVP
KK--SMDDATAA-AAAAA------TIPRNN-------------------------SSLFV
DL---SYDDI---------------------------------QGMYSG-----------
-----LDML----P---PGDDFY------------------SSLFASP-------RVKG-
--------------TTPRA-----------------------------------MGMVPF
*-----------------------------------------------------------
--------------------------
>LOC_Os07g12340
----M-A-AAKRRVLN-LPP-GFRFHPTDEELVAHYLCP-RA-A-GR--A-PVP-IIAEL
DLYRHDPWDLPHRALF---GRRE-WYFFTPRDRKYPNGSRPNRAAASGYWKATGADKPV-
LHNG----RTAGIKKALVFYHGKPPRGVKTEWIMHEYR-L-KKGGAAAA-GA-ALRDDWV
LCRLYNKKN-E-WEK------------MQSRKE-EEEA---------MAAAQ-----SWG
ET-----VDSDAFPEMD-------S-LPA-A--------------SFDDA-------LLP
KE--ARDD------------------------------------------------DWLM
GM---SLDDL---------------------------------QGLGSL-----------
-----LQ-----------ADDL--------------------SMLAPP-------PAAK-
--------------TEP-L---------------------------------------PF
F*----------------------------------------------------------
--------------------------
>PAB00023270
--------------ME-LPP-GFRFHPTDEELVVHYLKK-KA-T-SS--P-PVS-IIAEI
DLYKFDPWDLPGKTTY---GENE-WYFFSPRDRKYPNGARPNRAAASGYWKATGTDKPIL
----------------------TPPKGIKTDWIMHEYR-L-DGISKPSSFRK-SLRDDWV
LCRIYKKNR-H-SPRMA-------------ESEKDESHV------EEGSSSLLDIHH---
-------DQRLQLPKSG-------P-FS----SLL----------ASAVDELD-ESLIDV
ES--QETGYQGN-PLFPS------------------------------NSRND-NINLWV
AP---HFDNAH--------------------------------ASPIDLLVDP-------
---ILVTYVPHVDP---IVDPDLVAFVH-----------VDLDIHVHI-------GLHD-
--------------VDASTK------------------GLDVLVRDA--LCTNVDHVVT-
------------------SIEGIGQIVI------VGVDVPS-------------------
--------------------------
>LOC_Os01g01430
--MMT-I--DLQ--AG-LPP-GFRFHPTDEELLLHYLGK-RA-A-AA--P-PAP-VIAEV
DIYKYNPWELPAMAVF---GESE-WYFFSPRDRKYPNGVRPNRAAGSGYWKATGTDKPIS
ISETQ-QTVLLGVKKALVFYRGRPPKGTKTSWIMHEYR-L-NAAASSSSSSS-SMRDEWV
LCRIYKKKE-A-NQQLQHYID------MMMDDDNDDEHNL-------------QVQQQQQ
QQ-----AQSHRMPRPP-------S-ISD---YLL-------------------------
DY--DDLPPSTD-QTPSL------HLGFTA------------------------------
-------------------------------------------GNNKRHK----------
----TMEEYYSI------------------------------SISTAD-------MLHA-
--------------SSSTS------------NNK----STQINFS------SIFEPQTPA
AA---------------------------------GHQLMS----SHN------------
----DDTSI*----------------
>ATR0584G114
--MGD-E-------NN-LPP-GFRFNPTDEELVLHYLIP-KA-R-HS--T-TSN-IITEI
DIYKFDPWQLPSEAMV---GEQH-WYFFCPRKRRQVKGSRSNRPAISGYWMATGTDTPVL
SGSK---R--VGLRKDWEFYSGKAPRGSITYWTMHEYL-I-DAD----------TNEDWV
LCHVYDKSC-S--SSG--------------------------------------------
-------DEGRELS----------------------------------------------
-------------CMDEIY-----------------------------------------
-------------------------------------------ASLDD------------
--FDDITYPLQG------------------------------------------------
------------------------------------------------------------
------------------------------------------------------------
--------------------------
>AT5G64530
--------------MN-LPP-GFRFFPTDEELVVHFLHR-KA-S-LL--P-HPD-VIPDL
DLYHYDPWDLPGKALG---EGRQ-WYFYSRKTQ--------ERVTSNGYWGSMGMDEPIY
TSST---HKKVGIKKYLTFYLGDS----QTNWIMQEYS-L-D--SSSSSSASHKPDSKWV
ICRVYEQNS-E--EED--------------------------------------------
-------DDGTELS----------------------------------------------
-------------CLDEVF-----------------------------------------
-------------------------------------------LSLDD------------
--LDEVSLP*--------------------------------------------------
------------------------------------------------------------
------------------------------------------------------------
--------------------------
>LOC_Os02g34970
--MGG-A-------TN-LPP-GFHFFPSDEELVVHFLRR-KV-S-LL--P-HPD-IIPTL
LPHRYNPWELNGKALQ---AGNQ-WYFFCHLTQ--------SRTSSNGHWSPIGVDETVR
SGGR---N--VGLKKTLLFSIGEPSEGIRTNWIMHEYH-L-DG-SSNLTSRKSSMENNWV
LCRVFESSG-S--QVSF-------------------------------------------
------HGEGTELS----------------------------------------------
-------------CLDEVF-----------------------------------------
-------------------------------------------LSLDD------------
--YDEVSLPNK*------------------------------------------------
------------------------------------------------------------
------------------------------------------------------------
--------------------------
>LOC_Os04g35660
--MAG-A-------SN-LPP-GFHFFPSDEELIIHFLRR-KA-S-LL--P-QPD-IVPTL
ILNLYDPWELNGKALQ---SGNQ-WYFFSHATQ--------TRTSPNGHWKPIA-DETVI
SGGC---N--VGLKKTLIFFIGEPFEAIKTNWVMHEYH-L-DGSSSSSTSKKSDTEKNWV
ICRVFESSD-S--QVSF-------------------------------------------
------HEEGTELS----------------------------------------------
-------------CLDEVF-----------------------------------------
-------------------------------------------LSLDD------------
--YDEVSFAK*-------------------------------------------------
------------------------------------------------------------
------------------------------------------------------------
--------------------------
>LOC_Os11g03300
------------------------------------------------------------
------------------------------------------------------------
------------------------------------------------------------
------------------------------------------------------MNNQQS
D---FQPMTAMSMSSCS---------LT----DLLN----------TIDAAL-SQFLLDG
SS-----------AIAEP------PAPP---------------SPLNYNINSNSSMPHAF
ES---RLDHHDGY-------------------------NNYNVNGLRR------------
---KRMMACSAT-----SFDDG-----------------SSSNDFVHAVV-------KKP
------------QLLPSDSR------FGGGYCNQ----QLSETATGFQQNGNLLSHPFP-
----------------------------------LNNHLQMQ------------------
--------------------------
>LOC_Os12g03040
--MPS---SGGAM-PA-LPP-GFRFHPTDEELIVHYLMN-QA-A-S-----PVP-IIAEV
NIYKCNPWDLPGKALF---GENE-WYFFSPRDRKYPNGARPNRAAGSGYWKATGTDKSIL
STPT---SDNIGVKKALVFYKGKPPKGVKTDWIMHEYR-L-TGTSANNTTRRSSMRDDWV
LCRIHKKSN-SSDQHDQEPEGSTVD-EQLEDIHDNNS-------SSQQPPAPPDMNNQQS
D---FQPMTAMSMSSCS---------LT----DLLN----------NLDCAALSQFLLDG
SS-----------AIAEL------PAPP---------------SPLNYNINNN--MPHAF
ES---RLDHHDGY-------------------------NNYNVNGLRR------------
---KRMMACSAT-----SFDDGS----------------SSSSDFLHVA--------KKP
------------LLLPSDSR------FGGGYCNQ----QLSETATGFQQNGNMLSHPFPL
NQQL------------------------------LNNHLQMQ------------------
--------------------------
>LOC_Os05g34310
--MAM-Q-------LSLLPT-GFRFHPTDEELVINYLQR-RA-T-G-----PIP-IIADV
EIYNFNPWELPSMALF---GEHE-WYFFTLRDHRYPNSVRPSRSAASGFWKATGTDKPVQ
VANM---QSTVAMKKALVFYVGRPPMETKTTWIMHEYR-L-NTGSTASHPSTPSVKDEWV
LCKIFNKS--PEPDNTAPPSNVVS--------------------RLQCSPPLPPAAPP--
-------GNYPPLP------------VGA-----------------TNDGVFAGAGML--
------------FTIQEHQEGTPSMLPP-------IPNLE---PP-AATIGNSLNGTAAA
AA------------------------------------AADGHGRLEEEDTSA-------
YTFTDQEMEQMLMD-------------------------MDQDFFGNDQPQ---------
--------------------------------------E*--------------------
------------------------------------------------------------
--------------------------
>PAB00009824
--MDQ---------VS-LQP-GFRFHPTDEELVSYYLKR-KV-R-GQR---DFN-AISEI
DLYKFEPRDLPGKSCL-QSRDLE-WYFFNPKDRKYPNGSRTNRSTKDGYWKTTGKDRPVC
-----SASQTVGMKKTLVYHTGRAPRGERTNWVMHEYR-L-EGKLKMSNP-----QDSYV
LCRVFQKSG-PGPKNGEQYGAPFREEEEISSVEMDHVATNDSTLIIAHCGGVPPVEELAP
SDLNTWIDNPDDIENAKQGNQEWDALISK---ETLEQ---------TEDNPVQRNTVQKG
STFLSNLHESSPLELKDLVELNTSDLETFDRKDTCPDNFA---APPKESQNQHLRGKQEM
ST---GVSEQTQI-----YSVLQEPYNVERHLY-PVGENSGASYWMQEQWMNN------G
FAFSEIDDARNLAP---SADDEFMMTRQ-DVSAGMQSSKGSSSKFASLLAS-IHARPASA
AEYPFR-----SKYLSQLPK------VDSVTVET----AINHVAAVSVACSMVLEPKIEH
SSGDLLSSCGVANGVSSWPASSSIGFKSADSVTPTSSGLHAG--------FLFVFFLGAI
SVFVWALVVGGTFILGKYIYKLVIS*
>PAB00013560
--MGD---------NH-LPP-GFRFHPTDEELVCYYLRR-KL-S-KSTSK-ESESAITDI
DLYKYEPSDLAARACF-QGGDRQ-WFFFTEGNRKYPNGSRKNRATEGGYWKTTGKDRPVL
SR-----GAIVGMKKTLVFHRGRSPRGERTNWVMHEYR-L-DDEAAESS----SANDRFV
LCRVFLKSG-SSAKPGEQHGALL------------------------------SREDSRS
T------DNQSALV------------TEN--------------------KQYYDVMLSPA
GE-----------EVEER------YSPL---------------GPLTAASEER-------
------TIPLD--------------------------------DDLSKFL---------L
ECLNEPDNEEFLKCGGFYADPDLF---------------GSADPVPKPDGS---------
----------------------------AKHVDF----STHDADTM--------------
------------------------------------------------------------
---YFG*-------------------
>ATR1136G156
--MER---------LL-LQP-GFRFHPTDEELVGFYLKR-KV-L-GRR---LFD-VIAEV
DLYKHAPWDLPEKSFL-KSRDRE-WYFYCPRDRKYSNGPRTNRATETGYWKTTGKDRPVC
-----LASRKVGMKKTLVFHIGRAPNGERTNWVMHEYR-L-DANMVDPSI-----QDAFV
LCRLFKKSG-SGPKNGAQYGAPFKEESLLPGFETHDTDTDVGARSGFLLGPDPGLVESHN
TSFDGANNNSPNMNESP-AAEDVGN-VDG-Y-DIYKD-----DINSQKEDSYMSSNVEGL
PQ-IPAMEEGSYLELNDLVKPVDSDQPSFEMPSDDIYDFYD--NPFDSPVNLDCPNSENL
SP--LMMIEKNSV-----------------------------DDKLNMVVKTG-------
GVGDSFELQPEVAPSTYNSDKTGAGCSM-----------TDSNHSEEEHYSIIPARAASA
AEYPSA--------VSRGKFV--GDAEASRKSSI----HVTGMAVTHVKLEHDLLNKCGK
SNCE------------CCNVVSKADKKY------VERKMRRA-------GLTFVFILGAA
SALMWVFVFVIGIKIAGYGWNHLMP*
>AT5G09330
--MGK---------TQ-LAP-GFRFHPTDVELVRYYLKR-KI-L-GKK---LVD-AIAEV
DIYKFEPPDLPDMSFI-RSGDLK-WHFFCPREKKYASGVRANRATECGYWKTTGKERPVL
-----CNSEVVGKIKTLVYHFGKSPRGERTDWVMHEYR-L-DDKLTQMNV-----QDTYV
VCVLFKKDG-PGPRNGAQYGAPFKE-EDWSDEEVRTDVPS----SNPTNLLEPTLALTAP
DD---GMISESCVSDFL----ATTN-TTS-E------------LPHPSDTPMSTAPLAET
VQ--NNDDLYSMLGFNN--GV---SAPVCLEEEGGLPELSS--MP-RTASYDLVENSELY
LE----LQDLTAP--------------------------LNPQTGLQDLTAPFNP----Q
TGLQDLTAPFNHQTG--LQDHTAP---------------QDHTAPFNHQTGL---DLTAP
--------FNPQTGLQDLTA--------PFNPQT----GLHDLTSPFN-PQTGLQDLTAP
LNPQ----TGNRND----PRSSSFLYNQGHFDFSGGNDDDP-------------------
--YGFSASMRHRPKM*----------
>AT5G64060
--MGK---------TN-LAP-GFRFHPTDVELVRYYLKR-KV-M-GKK---QVD-AIAEV
DIYKFEPPDLPDKSCL-GTGDLK-WYFFCPREKKYPKGGKANRSTECGYWKTTGRDRDVS
-----YNDEVTGKIRTLIYHYGKIPRGDRTDWVIHEYR-L-EDKLAQKNV-----QDTYV
LCVLFKKNG-LGPRHGSQYGAPFKE-EDWSDKEEEY--------QNHL-VAGPSLAAKAS
HS---GVISESCVSDVP----LTAT-VLP---------------PLTSDNPFSSSPLLEV
PQ--DGGELNSMLLFDDFDGFVNKEAPVFL-GDGGMFDLS----------------NDQV
VE----LQDL--------------------------------------------------
-----IQSPTPH------------------------------------------------
----------------------------PPSPPA----------------QASIPD----
-------------D----SRS------------NGQTKDD*-------------------
--------------------------
>Pp3c16_23260
-RQAW-D-SKVLTQ----LP-GFRFQPTDEELVGFYLKN-MV-T-GNR---EVE-LINVL
DLYRYDPWELPAMA--AMQGERE-WLFFCPRDKKYPNGARPNRVTTSGYWKATGTDRPVR
RAH---DSRCIGLKKTLVFYTGKAPKGLKTEWIMNEYR-LPDLP-NSSAP---MDGREIA
LCRIYKKPM-QINNLFSEFTTMDHG-----------DDSSCQFKSSEGEVTGPNSILH-Q
S-SCDAVLSQPTPSSEW---------SSS---PTSPVMDNLCDTASTSQPENTSQS----
-------LHSSL-LCPIPSDIKRTNLETQYHDES----LD---ASTNKAATENSNGLRDI
--------VSNRG-------------------------GILPVEQVVDRLSWL-------
---GEQGLDLTPA-----VRPDAGFQP------------GNDSTLTNIN------WPPKK
SS---------------------------RPSQL----PTPA-AK------DTVTDLQGS
APTL-L-FNQCIRN----SQQSWLKTIA------------APS----------------A
RYALSD*-------------------
>Sm_gene2393
--MRP---------YF-NLP-GFRFNPTEEELVSFYLEC-KV-R-G---K-NLPPVILDV
DFYHHDPWELP---------ENKVFYFFVPRDRKYPDGSRPRRVARSGYWKATGTDHKVS
-----FRGKCIGKKKTLVFYQGRAPKGNKTNWVMNEFR-LPDQP--------NSIKEEVT
LCRMYQKS--SSSQLQTRFSTRSSK-------------------VCDLLLSAP-----SL
E-----DEKSNSVPSPD--------------------------------DERSGESLL--
---------------------------------------------DSDAATGE-------
------------------------------------------SELLMDWSNVE------Q
VLFPEFNLKVETHN----------------------------------------------
---------------------------LAPSSSA---WPL--------------------
------------------EFSPGILV--------TPTSIAGH------------------
--CLWENQS*----------------
>Sm_gene5446
--MRH---------YF-NLP-GFRFNPTEEELVSFYLEY-KV-R-G---K-NLPPVILDV
DFYHHDPWELP---------ENKLFYFFVPRDRKYPDGSRPRRVARSGYWKATGTDHKVF
-----LRGKWIGKKKTLVFYQGRAPKGNKTNWVMNEFR-LPDYP--------NSIKEEVT
LCRMYQKS--SSSRPPTRFSTRSSK-------------------VCDLLLSAP-----SL
E-----DEKPNSVPSPD--------------------------------DERSGESLL--
---------------------------------------------DSDAATGE-------
------------------------------------------SELLMDWSNVE------E
VLFPEFNLKVETHN----------------------------------------------
---------------------------LAPSSSA---WPL--------------------
------------------EFSPGILV--------TPTSIAGH------------------
--CLWENQSEKNH*------------
>Sm_gene297
--MRLGR-------ME-KLP-GFRFSPTEYELVGYYLRK-LA-E-EKE---GVE-LIAVI
DLVKHDPWELPGLAISAHMGDTE-WYFFVPRQHKYPNGSRPNRVTPSGYWKATGTDKPVM
DKE---NNTSIGLRKTLVFYKGKAPKGEKTPWIMSEYR-LPDEQ--------NAQKNEFT
LCKIYRKSG-SGA----------------------------------YNKNSP-------
--CSLDVQKGESCSDSE---------MSP---SELQV---------VAEDQNDDKG----
-------------TIRADE------------------------EAHKEQLDNI-------
------------------------------------------FSGFEDIEHLP-------
------SADPAPGWGY--------------------------------------------
--------------------------------------SLPEAFQ---------------
----------------------------------WNNSLDG*------------------
--------------------------
>Sm_gene26115
--MRLGR-------ME-KLP-GFRFSPTEYELVGYYLRK-MA-E-EKE---GVE-LIAVI
DLVKHDPWELPDLAISAHMGDTE-WYFFVPRQHKYPNGSRPNRVTPSGYWKATGTDKPVM
DKE---SNTSIGLRKTLVFYKGKAPKGEKTPWIMSEYR-LPDEQ--------NAQKNEFT
LCKIYRKSG-SGA----------------------------------YNKNSP-------
--CSLDVQKGESSSDSD---------MSP---SELQV---------VAEDQNDDKG----
-------------TIRADE------------------------EAHKEQLDNI-------
------------------------------------------FSGFEDIEHLP-------
------SADPAPGWGY--------------------------------------------
--------------------------------------SLPEAFQ---------------
----------------------------------WNNSLDG*------------------
--------------------------
>PAB00001851
--ICN-D-GVVQG-MD--LP-GFRFYPTEEELLSFYMKK-KI-Q-AGH-S-NFDKIIPTM
DLYQYDPWELPGFAH--DAGEQQ-WFFFVPRYH--NKRARPNRLAVSGYWKATGSDRAVR
-NE---LLQCIGLKKILVFYKGKSPYGQKTDWIMNEYR-MPEF--SSSAPK----KMDMV
LCRIYRKTA-TR-KSLEQR-----------------------------------------
-------AKTNGVDKEE---------PVV---SS---------------DVYEDK-----
--------SHSL-TVDV----------------------R---CL-SNPMIEA-----KV
SS---VQY-LD-------------------------------DEGVCSS-R---------
---SKTKDESSLFD---CLEPIMFC--------------DEETTVLKTS------KPKA-
---------------------------CK-PPQL----ELPKLPM----------D-FLF
GQQI-T--------------TP-YAL------------LATPSPFQ--------------
-IPL*---------------------
>PAB00031847
--ICN-D-GSVQG-MI--LP-GFRFYPTEEELLGFYLKK-MI-Q-AGH-P-IFDNIIPTL
DLYQYDPWELPGLAH--DVGERQ-WFFFVPRYH--KKCARPNRLTVSGYWKATGSDRAVR
-NK---QLHCIGLRKILVFYEGKGPRGQKTDWIMNEYR-IPDL--STSVAK----KIDMV
LCRIYRKAV-TQ-KSMEQR-----------------------------------------
-------GKAIFVDNEE---------LVF---LS---------------DEYEQK-----
--------SQSI-TLDV----------------------S---CQ-SNPTTES-----NV
SS---FHY-LK-------------------------------QEGLCSS-L---------
---SKTKDESSLFD---CLEP-MFS---------------EETMLLST--------PKA-
---------------------------PK-PPQL----ELPKLSM----------D-FLF
SQRI-E--------------TP-YAL------------LSTPSPFQ--------------
-IPL*---------------------
>PAB00051631
--------------MT--LP-GFRFYPTEQELLGFYMKK-KI-Q-AGH-P-NFDKIIPTI
DLYQYDPWELPGLAH--DVGERQ-WFFFVPRYH--KKCARPNRLTVSGYWKATGSDRAVH
-NE---HLQCIGLRKILVFYEGKGPRGQKTDWIMNEYR-IPDL--SSSVPK----KMDMV
LCRIYRKAA-TQ-KSMEQP-----------------------------------------
-------GKSIDVDKEE---------PVF---LS---------------DGYEQK-----
--------SQSM-TFNV----------------------S---CQ-SNPTTEG-----NV
SS---FHY-LR-------------------------------QEGLYSS-V---------
---SKTKDESSLFD---CLEP-MFC---------------EETMLLST--------PKT-
---------------------------CK-P---------------------------CF
VKKL-C--------------Y*--------------------------------------
--------------------------
>PAB00012549
--ICN-D-GGVPG-MD--AP-GFRFSPTEEELLGFYLNK-RV-Q-YGH-P-KIDTIIPTL
DLYRYDPWELPGLAH--YVGEKQ-WFFFVPRVQG-NSCSRPNRLTVSGFCKATGSDKAVR
-NE---LLHCIGLKKTLVFYKGKTSGGQRTDWIMNEYR-LPDF--NSSTAK----NMDMV
LCRIYRKAA-SR-KSMDQR-----------------------------------------
-------GNPNHVEKED---------PVF---SA---------------DEYEQN-----
-------LSNAF-TLNG----------------------S---CQLSNAMRET-----RG
SS---LHY-QK-------------------------------QEGVCSSDL---------
---SKTNDEDSLFE---CLERIMFC---------------EET--------------KA-
---------------------------CE-PPRL----ELPTLSM----------D-CFF
GHEV-IPPWADNIN----AWTP-YAL------------LSTP*-----------------
--------------------------
>PAB00026547
--ICN-D-GDVQG-MD--VP-GFRFSPTEEELLGFYLKK-RV-R-YGH-P-KFDTIIPTL
DLYRYDPWELPGLSR--DVGEKQ-WFFFVPRVHG-KSCSRPNRLTVSGFWKATGSEKAVR
-NE---LLHCIGLKKTLVFYKGKAPGAQRTDWIMNEYR-LPDF--SSSTAK----NMDMV
LCRIYRKAA-SR-KSMDQR-----------------------------------------
-------GNPSHVEKED---------PVF---SA---------------DEYEQN-----
-------LSNAF-TLNG----------------------S---CQLSNAMRET-----GG
SS---LHY-QK-------------------------------QEGVCSSDP---------
---CKTNDEDSLFE---SLERIMFC---------------EET--------------KA-
---------------------------SE-PPRL----ELPTLSM----------D-CLF
GHEA-IPPWADNIN----AWTP-YAL------------LSTP*-----------------
--------------------------
>PAB00061560
--------------MD--VP-GFRFSPTEEELLGFYLKK-RV-Q-YGH-P-KFDTIIPTL
DLYRYDPWELPGLSH--DVGEKQ-WFFFVPRVHG-KSC----------------------
------------------------------------------------------------
------------------------------------------------------------
------------------------------------------------------------
------------------------------------------------------------
------------------------------------------------------------
------------------------------------------------------------
------------------------------------------------------------
------------------------------------------------------------
--------------------------
>PAB00027787
KPLCN---------VT--TP-GFRFSPTDEELLGFYLKK-RV-Q-YSH-L-KFDTIIPTL
DLYRYNPWELPSLSR--DIGEKQ-WFFFVPRVHG-KSCSRPNRLTMSVFWKATGSEKALR
-NE---LLHCIGLK----------------------------------------------
------------------------------------------------------------
------------------------------------------------------------
------------------------------------------------------------
----------E-------------------------------NSGVL*------------
------------------------------------------------------------
------------------------------------------------------------
------------------------------------------------------------
--------------------------
>PAB00026266
--LYN-D-GKVQG-MG--FP-GFRFYPTEEELVGFYLNK-RA-K-GGH-P-SLDIIMPTL
DLYQYDPWELPGLVN--DVGEKQ-WFFFVPRDHK-KSYPRQNRLTVSGYWKATGSDRAVR
-NE---LLQCIGLKKILVFYKGKAPLGQRTDWIMNEYR-LPDF--GSSAHM----K-DIV
LCRIYKKAI--H-KSIEQR-----------------------------------------
-------AKLDYIQREE---------PVV---S----------------DGYEEK-----
--------SHST-ILQG----------------------S---FQISNPLTKT-----RV
SS---LHYTEN-------------------------------HGEICSSAP---------
---GKTNEEASLFE---CLESIIFF---------------EETMTMKN--------LKA-
---------------------------YK-PPQL----ELPKYSM----------D-CLF
R*----------------------------------------------------------
--------------------------
>PAB00056240
--LYN-D-GKVQG-MG--FP-GFRFYPTEEELVGFYLNK-RA-K-GGH-P-SLDIIMPTL
DLYQYDPWELPGLVN--DVGEKQ-WFFFVPRDHK-KSYPRQNRLTVSGYWKATGSDRAVR
-NE---LLQCIGLKKILVFYKGKAPLGQRTDWIMNEYR-LPDF--GSSAHM----K----
------------------------------------------------------------
------------------------------------------------------------
------------------------------------------------------------
------------------------------------------------------------
------------------------------------------------------------
------------------------------------------------------------
------------------------------------------------------------
--------------------------
>PAB00057668
--------------MG--FP-GFRFYPTEEELVGFYLNK-RA-K-GGH-P-SLDIIMPTL
DLYQYDPWELPGLVN--DVGEKQ-WFFFVPRDHK-KSYPRQNRLTVSGYWKATGSDRAVR
-NE---LLQCIGLKKILVFYKGKAPLGQRTDWIMNEYR-LPDF--GSSAH----------
------------------------------------------------------------
------------------------------------------------------------
------------------------------------------------------------
------------------------------------------------------------
------------------------------------------------------------
------------------------------------------------------------
------------------------------------------------------------
--------------------------
>PAB00060053
--------------MD--NP-GFRFYPTEEELVGFYLKK-RV-E-DSH-Q-KVDRVIPTL
DLYRYDPWELPGLAN--DVGERQ-WFFFVPRDHK-KSRPRPNRLTVSGFWKATGSDRAVR
-NK---LLQCIGLKKILVFYKGKALGGQRTDWIMNEYR-LPDF--SSSGTN----KMDIV
LCRIYRKAA-SR-KCIEER-----------------------------------------
-------ANPYHFEKEE---------PVF---SA---------------DVYEEN-----
-------LSSLF-TLNG----------------------S---CRLPNPTGKT-----EL
SS---LHY-QN-------------------------------QGGVSSSDL---------
---CKTNGEDSLLE---CLEPIMFC---------------EETTVSKT--------PKA-
---------------------------CT-PPHL----ELATFST----------D-FLF
SHEQ-IPPWADNPN----AWTP-YAL------------LSTP*-----------------
--------------------------
>PAB00055872
--VYN-D-GVVQG-TV--IP-GFRFYPTEAELVGFYLRR-RV-Q-GDH-P-NFNIIIPTL
DLYRYDPWELAGFAH--DARERQ-WFFFVPRDHN-KSCPRPNRLTVSGYWKATGSDRPVR
-NE---RLQCIGLKKILVFYKGKGRYVQKTDWVMNEYR-MPDF--SSSAHM----N-DIV
LCQIHRKAV-SQ-KSMDKG-----------------------------------------
-------AKPNPVEKKE---------PVV---S----------------DEYEEK-----
--------SHSI-TLNR----------------------S---LIQSNPTPET----VEV
SS---LFT-A*-------------------------------------------------
------------------------------------------------------------
------------------------------------------------------------
------------------------------------------------------------
--------------------------
>PAB00058075
--VYN-D-GVLQG-TV--IP-GFRFYPTEEELVGFYLMR-RV-Q-GSH-P-NFDIIIPTL
DLYRYDPWELAGFAH--DAGERQ-WFFFVPRDHK-KSCPRPNRLTGSGYWKATGSDRAVR
-NK---LLQCIGLKKILVFYKGKDPYGQKTDWIMNEYR-MPDF--SSSAHV----K-DIV
LCRIHRKAV-SQ-KWTDNG-----------------------------------------
-------AKTNPVEKEE---------PVV---P----------------DEYEEK-----
--------SHLI-TLNR----------------------S---LIQSNPTPET----VEV
SS---SLQ-HN-------------------------------*-----------------
------------------------------------------------------------
------------------------------------------------------------
------------------------------------------------------------
--------------------------
>PAB00047769
--TYN-D-VKLQT-MD--LP-GFRFYPTEEELLCFYLKN-RV-Q-GCH-Q-NLDIIIPTL
DLYQYDPWELPGLAH--DDGDRQ-WFFFVPRDHK-KACSRPSRLTVSGYWKATGSDRAVR
-ND---LLQCIGLKKILVFYKGKAPCGQKTDWIMNEYR-MPDF--RSSATK----T-DIV
LCRIYRKAV-SQ-RSMEQR-----------------------------------------
-------AKPDYFEKEE---------PVV---S----------------DEYDEK-----
--------SDSV-TLNG----------------------S---SQLSNPVTKS-----QV
CS---LHYSEN-------------------------------QEGVNSFHQ---------
---GKTNKEASLFE---CLEPIIYS---------------EETMVLKT--------PKT-
---------------------------FK-PMQL----ELPKLSM----------D-SLF
SQ-----PIS----------TP-YSL------------LPTPSPFH--------------
-IPLL*--------------------
>PAB00026516
--------------MD--LP-GFRFYPTEEELVGFYLKK-RI-Q-GSH-P-NFDIVIPTL
DLYRYDPCELPSLAH--DVEERQ-WFFFVPRDHK-NSSGRPNRLTKSGYWKATGSDRAIR
-NE---LLQCIGLKKILVFYKGKAPYGQKTDWIMNEYR-LPDL--RSSSVV----R-DIV
LCRIYRKAA-SQ-RSMELQ-----------------------------------------
-------AKPDHVVKEE---------TAV---S----------------DEYEDT-----
--------SYST-TLND----------------------G---GQLSNPMTEI-----EV
SS---LYY-QK-------------------------------RERVCSSDQ---------
---SKTNNGDSLYE---CLEPIMLS---------------EETRVLKN--------PKA-
---------------------------CK-TALL----ELPNMSL----------N-CPL
SQ-----PIA----------TP-PAL------------LSTPPPFQ--------------
-PSLI*--------------------
>PAB00023426
--MYN-G-GAVDR-MD--LP-GFRFYPTEEELLDFYLKK-RV-E-GRY-P-SFDRIIPTL
DLYRYDPWELPCLDY--DAGLRQ-WFFFVPRNHE-KSCSRPNRLTASGYWKATGSDRAVR
-NK---LLHCIGLKKTLVFYKGKGPRGLKTDWIMNEYG-FSDF--SSSTAK----KMDMV
LCRIYRKAV-SH-KSMEQR-----------------------------------------
-------AKSDQLEKEE---------RVV---SV---------------DEYPEK-----
--------SHSV-TING----------------------S---CRLSNPVRET-----TI
SS---CRY-KD-------------------------------QEGICSSCA---------
---REASNESSLFD---CLEPLMFD---------------EETMVLNT--------PKA-
---------------------------RKRPPQL----ELPKLSM----------D-CLF
SQPI-T--------------AP-FAL------------LSTPSPFE--------------
-IPLL*--------------------
>PAB00059421
------------------------------------------------------------
------------------------------------------------------------
------------------------------------------------------------
---------------MEQR-----------------------------------------
-------AKSDQLEKEE---------RVV---SV---------------DEYPEK-----
--------SHSV-TINA----------------------S---CRLSNPVRET-----TI
SS---CRY-KD-------------------------------QEGICSSCA---------
---SEASNESSLFD---CLEPLMFY---------------EETMVLKT--------PKA-
---------------------------RKRPPQL----ELPELSM----------D-CLF
SQPI-T--------------TP-FSL------------LSTPLPFE--------------
-IPLL*--------------------
>PAB00043020
--TYN-G-GAVGG-MD--LP-GFRFYPTEEELLEFYLKK-RV-Q-GGY-P-NIDRIIPSL
DLYRYDPWELPGLGY--DIGLRQ-SFFFVPRNHE-KTCPRPNRQTVSGYWKATGSDRAVR
-NK---LLQCIGLKKTLVFYKGKGPRGQRTDWIMNEYG-LSDF--SSSAPK----KMDMV
LCRIYRKAV-SH-KSMEQR-----------------------------------------
-------AKNDHLEK-E---------RVV---SV---------------DEYAEK-----
--------SHSV-TLNG----------------------S---CQLSNP-----------
------------------------------------------------------------
------------------------------------------------------------
------------------------------------------------------------
------------------------------------------------------------
--------------------------
>PAB00056064
------------------------------------------------------------
------------------------------------------------------------
--------------------------------------------------------MDMV
LCRIYRKVV-SH-KSMEQR-----------------------------------------
-------ARSDHLEK-E---------RVV---SV---------------DEYAQK-----
--------SHSV-TLNG----------------------S---CQLSNPVRDT-----TI
DL---LRN-NN-------------------------------QEGIRSSCP---------
---SETNNESSLFD---YLEPLMFY---------------EETMVLKT--------PKA-
---------------------------RKRPPQL----ELPKLSM----------D--LF
TQLI-M--------------TH-FSL------------LSSPSPFD--------------
-IPLF*--------------------
>PAB00026517
------------------------------------------------------------
------------MTR--GNYQEE-WFFFVPRVHR-KPCPRPNRLTVSGFWKSTGSDRTIR
-NE---LLHCIGLKKTLVFYKGKAPGGKKTDWIMNEYR-LPDF--SSSTTK----KIDMV
LCRIYRKAG-TR-KSMEER-----------------------------------------
-------AKPTDVEKED---------PVF---SA---------------NEYEEK-----
-------LSNSF-SLNG----------------------S---CELSNAVGET-----GV
SS---LHY-QN-------------------------------QEGVCSSVL---------
---SETNDEDNLFE---CLEPIMFC---------------EE--------------NKD-
---------------------------CE-PPHL----ELPTFSM----------D-CLL
SHEA-IPPWADNIN----TWTP-YAL------------LSTP*-----------------
--------------------------
>PAB00030914
--MYG-D-GEILGETV--IP-GFRFYPTEEELVGFYLKK-CV-E-GGH-R-NFDIIIPTL
DLYQHDPWELPGLAN--DAKESQ-WFFFVPRDN--KKCPRPNRLTKSGYWKATGSDRAVR
-NE---LL-------------------------LEGHR----------------------
----FRQSS-SQ------------------------------------------------
------------------------------------------------------------
----------------------------------------------------------RA
AS---VHRSEE-------------------------------NSGVL*------------
------------------------------------------------------------
------------------------------------------------------------
------------------------------------------------------------
--------------------------
>PAB00030913
------------------------------------------------------------
------------------------------------------------------------
---------------------------------MNEYR-MPDL--SSSPPK----KVDMV
LCRIYRKSA-SQ-KSMKKR-----------------------------------------
-------TMPDRVEKEK---------LVV---SG---------------YEYEEK-----
--------CHSI-SING----------------------S---SYQSNPRMET-------
------------------------------------------------------------
------------------------------------------------------------
------------------------------------------------------------
------------------------------------------------------------
--------------------------
>PAB00031836
------------------------------------------------------------
------------------------------------------------------------
---------------------------------MNEYR-MPEL--SSSLPK----KMDMV
LCRIYKKAA-SQ-KSMEQR-----------------------------------------
-------IQSVRVEKGK---------LVV---SS---------------HEYEEK-----
--------CHSI-SFYG----------------------S---SCQSSPMTEA-----KV
PT---SCHNEK-------------------------------QKGVCCSNF---------
---SKMNNEAIQFK---CLEPIMSS---------------EERLV---------------
---------------------------------L----NVGGVIR----------P-VSF
RS*---------------------------------------------------------
--------------------------
>PAB00039711
------------------------------------------------------------
DLYRYDPWELPGLAI--DVGEKQ-WFFFVPRES--KKCARPTRLTVSGYWKATGSDRAIR
-NK---LLECIGVKKTLVFYKGKAPLGQRTDWIMNEYR-MPDL--RSSPPK----KMDMV
VCRIYRKAA-SQ-KSMEQR-----------------------------------------
-------TKHDCAEKGK---------LVV---SA---------------DEYEEK-----
--------CHSV-NFNG----------------------S---TSQSIPVTDA-----RV
PS---LYYNEN-------------------------------EKGVCYSNV---------
---GKMNNEARQLE---NQKGVCSS---------------TVRKMNN-------------
--------------------------------EV----SQSECLR----------S-IMF
CELN-N*-----------------------------------------------------
--------------------------
>PAB00051813
------------------------------------------------------------
------------------------------------------------------------
---------------------------------MNEYR-MPDL--RSSPPK----KVDMV
VCRIYRKTT-SH-KSMERR-----------------------------------------
-------TKHDHAEKGK---------LVV---SA---------------DEYEEK-----
--------CRSV-NFNG----------------------S---TSQSIPMT---------
------------------------------------------------------------
------------------------------------------------------------
--------------------------------------GQSSFII----------I-IL*
------------------------------------------------------------
--------------------------
>Mapoly0035s0054
--IGS-K-EEGQEEMA--LP-GFRFHPTEEELVGYYLRR-MV-Q-GRR---NSVELIASL
DLYQYDPWELPALAF---MGEKE-WFFFCPRDKKYPNGARPNRVTASGYWKATGTDRPVR
-SG---DSRCIGLKKTLVFYTGRAPRGNKTEWIMNEYR-MPSY--SFSTYNF-VIKNDVA
LCRIYRKSS-SALRDLEERTNRMMSRQQQNHIQRL-QGPDVPNVNVRVSSDMPPLSAAAP
S-SDNDCAQQLSTSKTT---------TVV---SH---------------QAVEAAKTQRQ
QQGGFDGVSPMI-DCTG----------------------T---TTSEEASRQL-----QI
AL---RTAMAK-------------------------------LDGAGSSSN---------
---VNFNDGDSLNS---NGSGIFGRFRN-RLVQDAAAA-STSVHVMRSP------SPEAA
AAATATFPTKAPDHLNQPMNS-PAFAPAKSHPTC----RTPRVSI----------P-PSF
NHHV-NSPSTKSTT----T-TS-HSLEEGSNADA-NTVVSGPTAINNRSASSISQLENAC
SIPPLSNTYSLKRSRFTKMAKMPSAA
>PAB00010690
------------------------------------------------------------
---------------------------------------------------------MVR
-NE---VSRCIGLKKSLVFYKGKAPKGKRTSWIMNEYR-LPQL--ESR--G--IQKVFIL
IAMAI*------------------------------------------------------
------------------------------------------------------------
------------------------------------------------------------
------------------------------------------------------------
------------------------------------------------------------
------------------------------------------------------------
------------------------------------------------------------
--------------------------
>PAB00032232
--VKD-K-AWKVDEDA-VMP-GFRFHPTEEELVEFYLRR-KV-E-GKH---NIE-FITSV
DLYRYDPWELPALAS---IGEKE-WFFYVQRDRKYRNGDRPNRVTASGYWKATGADRIIH
-GE---VSRCIGLKKTLVFYKGKAPKGKRTTWIMNEYR-LPQL--ESH--G--TQKVFLP
FAMVIL------------------------------------------------------
------------------------------------------------------------
------------------------------------------------------------
------------------------------------------------------------
------------------------------------------------------------
------------------------------------------------------------
------------------------------------------------------------
--------------------------
>PAB00010691
S-MKD-K-DWKADEDV-LMP-GFRFHPTEEELLDFYLRR-KV-E-GKH---NIE-LIISV
DLYRYDPWELPALAS---VGEKE-WFFYVQRDRKYRNGDRPNRVTKSGYWKATGADRMVR
-NE---VSRCIGLKKTLVFYKGKAPKGKRTSWIMNEYR-LPQL--ETQ--R--SQKNGIH
IYVLTSSTK-SQKKDARKQRNV------------------IMKCRS-GACSNPRTTAESC
N-FEIKRGSTDE-AKLE---------EMA---TD---------------IKIMPKSIIEE
ER---------M-EYGV----------------------P---YQWENIRGHI----YSE
GG---NVWSTV-------------------------------GRPISLNEDLGPSLT-TC
LMCSRAPDQLAMAE---DLYN------------------NQSNLVLTK-------TLTS-
--------------------------------GA----CLPTC-----------SD-KLW
E------------------WN------------------RN--NGNGPS----------C
*-------------------------
>PAB00013671
N-MKD-K-DWKAVEEV-LMP-GFRFHPTEEELVEFYLRR-KV-E-GQH---DIE-LITSV
DLYRYDPWELPALAS---IGEKE-WFFYVQRDRKYRKGDRPNRVTTSGYWKATGADRMIG
-NG---VSRCIGLKKTLVFYKGKAPKGKRTSWIMNEYR-LPQL--ENQ--R--IQKNDLS
LCRVYKKPG-GSEPQAKERHNR-----------TQ-EWATMHQCQTYIACSNPRTTAESC
N-FEIKTGSTDEIIKLE---------ELP---TD---------------INTVPKSISGE
ER---------M-EYGV----------------------L---DQSENIRERI----YNE
GG---NVWSTV-------------------------------G-----------------
LMCPRAPDQLAMAG---DPYY------------------NPPDVVL--------------
-----------------------------------------IC-----------SD-KLW
E------------------WNP----------------VRN--NGNGPS----------C
*-------------------------
>PAB00064365
N-MKK-K-DWKAVEEV-LMS-GFRFHLTEEELVECYLRR-KV-E-AKH---DFE-LITSI
DLYRYDPWELPALAS---IGEKE-LFFCVQLDRKYRKGDRPNRVTTFGYWKSTGTDRMIG
-NG---IPHCISLKKMLI----RRPRGKG*------------------------------
------------------------------------------------------------
------------------------------------------------------------
------------------------------------------------------------
------------------------------------------------------------
------------------------------------------------------------
------------------------------------------------------------
------------------------------------------------------------
--------------------------
>PAB00063978
N-MKD-K-EKKAVEDV-LMP-GFRFHPTEEELVEFYLRR-KV-E-GKH---NIE-LITLI
DLYRYDPWELPAFAS---LGENE-WFFYVQRDRKYRSGDRPNRVTTSGYWKATGADRMIR
-NE---VSRSIGLKKTLVFYKGKAPKGKRTSWIMNEYR-LPQV--ETQ--T--TQKNELS
LCRVYKRPG-VSELRAKKRHNG----DLSCSVAIQ-ERTSMHQCQTYRACSKPRTTAESC
N-FEIKTGTKDEIVKFE---------ELP---TD---------------IKIMPKSTIEE
ER---------M-EYGL----------------------P---NQLEDIQERI----YSL
GR---NVWNTV-------------------------------SCPISLNEDIEPLMT-TC
LMCPRTPDQLAMAE---DLYN------------------NLSYLVLTN-------ALTY-
--------------------------------GA----CLPTC-----------SD-KLW
E------------------WNP----------------VRN--NGNGPS----------C
*-------------------------
>PAB00018720
N-IED-K-MWKAGEDV-IMP-GFRFHPTEEELVEFYLRR-KV-E-GKH---NIE-LITSV
DLYRYDPWELPALAC---IGEKE-WFFYVKRDRKYRNGDRPNRVTTSGYWKATGADRMIR
-KE---VSGCIGLKKTLVFYKGKAPKGKRTSWIMHEYR-LPQP--KSL--R--IQKSELC
ICRVHEKSG-GSEQRAKDHR-------------------NLEMHQPYMICTNPKTAGESC
N-FEIKERGKDEIVKLE---------EML---TD---------------IKTMPGSEIEE
ER--EYRVPYPM-EYRV----------------------P---DQSENIQERI----YSE
DG---NVWRTV-------------------------------TWPVALNEDLELSLT-PS
FMCPRAPDQPAVAE---DLYN------------------SPSNLVLTN-------ALTY-
--------------------------------GA----CLPTC-----------SD-KLW
E------------------WNP----------------VRN--NGNDAF----------Y
*-------------------------
>ATR0733G026
D---------EGGE-V-LMP-GFRFHPTEEELVEFYLRR-KV-E-GKR---SVE-LITFL
DLYRYDPWELPAHAV---IGEKE-WFFYVPRDRKYRNGDRPNRVTTSGYWKATGADRMIR
-GE--RSSRPIGLKKTLVFYSGKAPKGTRSSWIMNEYR-LPQH--ETTSAQ--KQK----
---TYKLEQ-G*------------------------------------------------
------------------------------------------------------------
------------------------------------------------------------
------------------------------------------------------------
------------------------------------------------------------
------------------------------------------------------------
------------------------------------------------------------
--------------------------
>ATR1089G034
D---------EGGE-V-LMP-GFRFHPTEEELVEFYLRR-KV-E-GKR---SVE-LITFL
DLYRYDPWELPAHAV---IGEKE-WFFYVPRDRKYRNGDRPNRVTTSGYWKATGADRMIR
-GE--RSSRPIGLKKTLVFYSGKAPKGTRSSWIMNEYR-LPQH--ETTSAQ--KQKVEIS
LCRVYKRAG-GED-----------------LSTIPVPRFPTRLGN---------------
------PSGRTALDE----------------------------------IDHASDESLQF
GG-----------DATP----------------------S---SSSSSSTRVL----HHQ
YN---NLDNSM-------------------------------VTPPCN-----DTLL-TL
MA-----PTTTVAE---ELHRLVEYQ--------------QIYVQANQ-------SQTSQ
S------------LLNTF--------------SS----SLPNL-----------SD-KLW
E------------------WNP----------------VPE--PSRDYY----------H
---FKEQ*------------------
>AT2G02450
N-IED-N-DHRGGQDM-VMP-GFRFHPTEEELIEFYLRR-KV-E-GKR---NVE-LITFL
DLYRYDPWELPAMAA---IGEKE-WYFYVPRDRKYRNGDRPNRVTTSGYWKATGADRMIR
-SE---TSRPIGLKKTLVFYSGKAPKGTRTSWIMNEYR-LPHH--ETE--K--YQKAEIS
LCRVYKRPG-VED-----------------HPSVP-RSLSTRHHNHNS------------
-----STSSRLALRQQQ---------HHS---SSSNH----------SDINNLEKLSTEY
SG-----------STTT----------------------T---TTNSNSDVTI----ALA
NQ---NIYRPM-------------------------------PYDTSN-----NTLI-VS
TRNHQDDDETAIVD---DLQRLVNYQI------------DGATTLMPQ-------TQAAL
A------------MNMIP--------------AG----TIPN-------------N-ALW
DM-----------------WNP---------------IVPD--GNRDHY----------T
NIPFK*--------------------
>LOC_Os01g66490
NAVAG-G-GGGGGGDL-VMP-GFRFHPTEEELIEFYLRR-KV-E-GKR---NVE-LITFL
DLYRYDPWELPAMAA---IGEKE-WFFYVPRDRKYRNGDRPNRVTASGYWKATGADRMIR
-AE---NNRPIGLKKTLVFYSGKAPKGVRSSWIMNEYR-LPPA--DTD--R--YHKTEIS
LCRVYKRTG-IDDSSAHSRGGGA-AP--STSTPTP-PPTPSKLHLLSSECTSPVTDHAAM
V-AHKAPSPRHHQQQQQ---------LHA---AKPCG-------------GYLQNSSMAS
AA-----------DQQQ----------------------Q---FQQDFAAALY----QQY
SK---NTSGAF----------------------------------AST-----YSLL-NL
VNAASMGSSAAAID---ELSSLVGHGTP-SYIN--PAA-YSQFLHLPT-------TPSSH
Q------------PTPAPLGT------TTAAAAA----TLPMS-------LAAFSD-RIW
D------------------WNN---------------PIPE-AGGRDYS----------T
STGFK*--------------------
>LOC_Os05g34600
D---------GSGEDL-VMP-GFRFHPTEEELIEFYLRR-KV-E-GRR---NVE-LITFL
DLYRFDPWELPAMAV---IGEKE-WFFYVPRDRKYRNGDRPNRVTASGYWKATGADRMIR
-GE---NSRPIGLKKTLVFYSGKAPKGVRSSWIMNEYR-LPPP--AAD-AL--FYKSEIS
LCRVYKRSG-IDD---HQRPAG------SSAAARP----PEQHSGNNTAAGLP-----AC
R-HRPSPSSSSTTTAQQ---------HTS---FH----------------QLLQGECSAA
AA------PPSL-PASA----------------------T---TRNSNASQLLAYTSAAA
AP---TESAAV-------------------------------LAAAST-----YSLL---
---AAAGSSSTHID---ELSTLLAGHS------------GGAYGNNHI-------VAGSH
H------------HFPLP-PS------QLMPQLG----TLPISPP-----LAAVSD-KLW
D------------------WSS----------------VPDTSTARDYD----------S
S-GFSDPK*-----------------
>LOC_Os08g02160
D-APR-G-GGGGGDDM-VMP-GFRFHPTEEELIEFYLRR-KV-E-GKR---NIE-LIAFV
DLYRYDPWDLPALAS---IGDKE-WFFYVPRDRKYRNGDRPNRVTPSGYWKATGADRMVK
-VE---GDRPIGLKKTLVFYVGKAPKGLRSSWIMNEYR-LPHG--DAD--R--YQK-EIS
LCRVYKRPG-IED---NFHLTG------KAAAAMGKKHAAANRTSSTAAAAAPRLAP---
----MFDGGGGGQARAT---------ASA---AK----------------KQAATAAAAK
RR---HRRPWSL-QRRR----------------------H---STSSRVCSRV----RWY
GA---PLTHGS-------------------------------PAGAGT-----GDIS-HP
TTCAGSGSGGEVGE---Q------------------------------------------
--------------------------------GG----GVPVQ-----------------
-------------------PTP----------------LPTL*-----------------
--------------------------
>PAB00031169
------------------------------------------------------------
------------------------------------------------------------
-----------------------------MDWIMNEYG-LSDF--SSSTPK----KMDMV
LCRIYRKVV-SH-KSMEQR-----------------------------------------
-------AKSDHLEKE--------------------------------------------
--------LFQL-VMN-----------------------------MSRSLIQS-----HL
MA---AANCQI-------------------------------Q*----------------
------------------------------------------------------------
------------------------------------------------------------
------------------------------------------------------------
--------------------------
>ATR0661G198
--------------E---LP-GFRFHPTEEEILGFYLKR-VA-L-GNS---QFD-IIGTL
DLYRHDPWELPALAN---IGERE-WYFFVPRDRKHPNGGRPNRITKNGFWKATGSDRRIR
GSD---PKCVLGLKKTLVFYTGRAPKGCKTDWVMNEYR-LLE-----SYP---VPKKDIV
MCKIYRKVT-SL-KVLEQRA----------------------------------------
-----------AMEKDK---------ATP------------------------PQSGCVT
--------PAHA-T----------------------------------PSPSY----HEV
DT---ENQ-AN-------------------------------YARMETSD----------
------------------VKE-------------------EAETASTT-------HEKQE
E--------------------------RPRLAEL----QMPKL------CMDWMHD-PAF
TQLR-S-PWGEL------LLTP-YPS-----------LLNF*------------------
--------------------------
>LOC_Os03g04070
--MAA-A-VAVAG-EQ-DLP-GFRFHPTEEELLDFYLSR-VV-L-GKK---HFN-IIGTL
NIYRHDPWDLPGMAK---IGERE-WYFFVPRDRKAGNGGRPNRTTERGFWKATGSDRAIR
SGD---PKRVIGLKKTLVFYQGRAPRGTKTDWVMNEYR-LPDYGRAAAPP----PKEDMV
LCKIYRKAT-PL-KELEQRA----------------------------------------
----------SAMEEMQ---------RGS---SH---------------DYTATRASLVH
--------DASA-ST----------------------------GDDYFSSDDV----HDS
GF---LIQ-SS-------------------------------SSSAAPSGS---------
---SSKNGGAGAPR---EAKK-------------------EEADVTVT-------VASAT
S--------------------------LQLPAVS----QLPSLQL---PAMDWLQD-PFL
TQLR-S-PWQDQH-----CLSP-YAH-----------LLYY*------------------
--------------------------
>LOC_Os06g51070
--QRS-R-STAAG-EQ--LP-GFRFHPTEEELLEFYLKQ-VV-Q-GKK---KFD-IIPTV
HLYRHDPRELPGLAR---IGERE-WYFFVPRDRKGGGGGRPSRTTERGFWKATGSDRAIR
AAD---PKRLIGLKKTLVYYEGRAPRGTKTDWVMNEYR-LPD---AAAIPTMQMQHDDMV
LCKVYRKAV-SL-KELEQRV----------------------------------------
-----------AMEELA---------RST-------------------------------
------------------------------------------------TSSGT----HNT
GS---PLQ-QD-------------------------------SSSISISSS---------
---SDA------------MKK-------------------EVVGVDEA-------SAAAH
E--------------------------LVRPATL----SLPQLEVARPSGLEWMQE-PFL
TQLR-S-PWMET-------WSPYYAS-----------VLNF*------------------
--------------------------
>AT2G17040
--------------E---LP-GFRFHPTEEELLDFYLKN-MV-Y-GKR---SVE-VIGFL
NIYRHDPWDLPGLSR---IGERE-WYFFVPRERKHGNGGRPSRTTEKGYWKATGSDRKII
LSE---PKRVIGLKKTLVFYRGRAPGGSKTDWVMNEFR-MPD---NCSLP------KDVV
LCKIYRKAT-SL-KVLEQRA----------------------------------------
-----------EMEAKM---------NQT-----------------------CPNSPLSS
--------SETI-SFVG----------------------K---EENMMTSFRA----PQV
IA---MEE-AN-------------------------------KIQMHQEN----------
------------------AKT-------------------EEKQREAE-------TKEPS
S--------------------------SLKLPFG----SLPELQL--PPGVEW--D-QLL
SI---S-PWLQN-------LTP---------------IVNIYW*----------------
--------------------------
>PAB00044778
GVMEK-K-NE----EI-MLP-GFRFHPTDEELVTFYLRR-KV-Q-QRP---SIE-LIKQL
DIYKFDPWDLPEMAT---IGEKE-WYFYCPRDRKYRNSNRPNRVTSAGFWKATGTDRPIY
SSD---GTKCIGLKKSLVFYKGRAAKGTKTDWMMHEFR-LPTV--AVSNPKRLPPNDSWA
ICRIFKKST-VAQA------------WAPTMVDRA-----IESSNNNYMGGLNFNNNNDY
R-PNEVTPNINQTSAAS---------TNL---SSHMV--DHIRCCSTDDEQFAGTYKLGT
KSGIRSLSFPNL-D-------------------------------FSNTLDFS--VKNTL
NF---MTCMLQ-------------------------------MPTVVDHSSSQALPP-AK
THHQDDN-----------VSDGTIIGQ---QQSESLLK-LSSLPISGN-------DITN-
--------------------------------------PLPFQSN--------LFD--AF
------------KD----NVST-SPW-----------DISTSTIL*--------------
--------------------------
>AT1G26870
-MGDR-N-ND----DV-LLP-GFRFHPTDEELVSFYLKR-KV-Q-HNP---SIE-LIRQL
DIYKYDPWDLPKFAM---TGEKE-WYFYCPRDRKYRNSSRPNRVTGAGFWKATGTDRPIY
SSE---GNKCIGLKKSLVFYKGRAAKGVKTDWMMHEFR-LPSL--SEPSPKRVSPNDSWA
ICRIFKKTN-TTTRALSHSFVSSL--STDTMSNQKQSNTYHFSSDKILKPSSHFQFHHEN
M-NTPKTSNSTTPSVPT---------ISP---FS------YLDFTSYDKQQYLTNLFLAT
QE-----QFPRL-P-------------------------------SSNEIPSF--DSTFL
GE---FTSHID-------------------------------LSAVLAQEQCPPLVS-LP
QEYQETG-----------FEGNGIMKN---MRGSNEDH-CDTLRFDDF-------TSTIN
ENHR---------------------------HHQ----DLKQNMT--------LLE--SY
------------YS----SLSS-INS-----------DLPA----CFSS----------T
T*------------------------
>Mapoly0175s0015
DVADK-S-LL----DV-LLP-GFRFHPTDEELVGYYLRR-KI-M-QKS---AVE-VITQL
DIYKFDPWDLPKMAV--AKGEKE-WYFFCPRDRKYRNSARPNRVTGAGFWKATGTDRHIY
ASG---GSKTIGLKKSLVFYKGRAAKGAKTDWMMHEFR-LPPT--TDSPSKAAIQKDAWA
VCRIFKKST-LAQR--SANMVSQLWHVTTEEVEEPQAGPGFAQSERNEICSSNVNLDLDS
S-EDKTESSSEERSSMS---------IQP---KY------IVETTTVNQQQHQHQ--LKK
EE-----TWPLL-PMD-----------------------C---PKAANNFDGN---LEMV
ND---FLAHEN-------------------------------TLRRGALDCVNSILS-VP
TSYGSHGQ-FIDLD---LLEEYAIQDP---QFHSGSSN-QKPRTSSSS-------SSSNG
TNHYV----------------------G---HMQ----PLNRKKL--------TLQIPSY
PCAM-Q-----PWD----SLSP-I-Y-----------DLPSSQLECM*------------
--------------------------
>Sm_gene11188
-ALEM-E-SG----DV-MLP-GFRFHPTDEELLTFYLHR-KV-E-HKP---AIE-VITQL
DIYKFDPWELPASST--GCGEQA-SYFFCPRDRKYRNSSRPNRVTSGGFWKATGTDRVVH
AKP---GHKCIGLKKSLVFYKGRAARPVKTDWMMHEFR-MPQL--SNKDIPR----ECWT
VCKVFRK-----------------------------LGP---------------------
------------------------------------------------------------
------------------------------------------------------------
------------------------------------------------------------
----VHG-----------------------------------------------------
--------------------------------------PLKRRAL--------GE*----
------------------------------------------------------------
--------------------------
>Sm_gene20009
-ALEM-E-NG----DV-MLP-GFRFHPTDEELLTFYLHR-KV-E-HKP---AIE-VITQL
DIYKFDPWELPASST--GCGEQA-SYFFCPRDRKYRNSSRPNRVTSGGFWKATGTDRVVH
AKP---GHKCIGLKKSLVFYKGRAARPVKTDWMMHEFR-MPQL--SNKDIPR----ECWT
VCKVFRK-----------------------------LGP---------------------
------------------------------------------------------------
------------------------------------------------------------
------------------------------------------------------------
----VHG-----------------------------------------------------
--------------------------------------PLKRRAL--------GE*----
------------------------------------------------------------
--------------------------
>LOC_Os08g33910
--MEE-R-NDV---EI-LLP-GFRFHPTDEELVSFYLKR-KI-Q-QKP---SIE-LIRQL
DIYKFDPWDLPKLAS---TGEKE-WYFYCPRDRKYRNSVRPNRVTTAGFWKATGTDRPIY
STE---GTKCIGLKKSLVFYKGRAARGIKTDWMMHEFR-LPTL--TDPSLKKIPLNDSWT
ICRIFKKTS-SMARALCQTWGAQL--FSTLQSVQA-SQFALESSSCSLQAAATAAHQITS
K-YALQGNNNNQQQQQQ---------HKP---SN------PLDGSSCKVVQNSQIIPFEA
HT-----ATPLL-------------------------------------FDTQ--ISRFV
VD---SSVNAN-------------------------------GGGISNKSQDPSA-----
---RKPGSGFS--------------------MNSDWDG-NFPFDLGAD-------SSEDW
RS------------------------------------SIPWESF--------LSP----
--------------------TT-VHA-----------EMPN*------------------
--------------------------
>PAB00053090
--MEQ-K-DD----EM-MLP-GFRFHPTDEELVGFYLRR-KV-Q-QRP---SIE-LIKQL
DIYKYDPWDLPKMAS---IGEKE-WYFYCPRDRKYRNSARPNRVTSAGFWKATGTDRPIY
SSD---GTKCIGLKKSLVFYKGRAAKGIKTDWMMHEFR-LPTA--AD---KSLPPNDAWA
ICRIFKKNT-IAHA-LSHAWA-----LAERRVESINSSMNSDMVSGNCMGAVNFIHDPEE
Q-SNETRNQTSTSSNLS---------NSQ---SS-------------DHASYTTGLKVES
SKGLRPMCLPNL-EV------------------------------PSNYY--S--LKGTL
DL---VSCMLQ-------------------------------MSPMAEFSVRPSSSD-IT
TVFNDPKTNYQNFS---FFQPDATTD-----RHEDIFL-TNDHHISPR-------SASSN
S-------------------------------------TLQFPPQ--------LYD--VL
------------KS----NVS----W-----------D*---------------------
--------------------------
>AT5G39820
-VMDD-E-ESN---DV-VLP-GFRFHPTDEELVSFYLKR-KV-L-HKS---PFD-LIKKV
DIYKYDPWDLPKLAA---MGEKE-WYFYCPRDRKYRNSTRPNRVTGGGFWKATGTDRPIY
SLD---STRCIGLKKSLVFYRGRAAKGVKTDWMMHEFR-LPSL--SDSHHKQLPSNDAWA
ICRIFKKTNAVSSRSIPQSWVYPTI-----------NNQQSHNNTATLLASSDVLSHIST
R-QNFIPSPVNEPASFT---------ESA---AS----------------YFASQM-LGV
TY----------------------------------------------------------
------------------------------------------------------------
---RNNG------------------------TGDALFL-TGDALVLSN-------NENNY
FNNLT----------------------GGLTHEV----PNVRSMV--------MEE--TT
------------GS----EMSA-TSY-----------STNN*------------------
--------------------------
>Sm_gene1436
-PLND-K-ISSILVRV-ILP-GFRFHPTDEELVGFYLHR-KV-Q-HKT---PFE-VITQL
DIYKYDPWDLPHMAV---SGENV-WYFFCLRDQKYRNSTRPNRVTKGGFWKATGPDRAIY
TSD---GSKCIGLKKSLVFYKGKAAKGTKTDWVMHEFR-LPVL--GSTKDKKPVFEESWA
VCRIFKKRS-MVRA----------------------------------------------
------SNSWTPDLPAT---------DKP---SL--------------------------
-------ESPSI-P-----------------------------QQQLNAIKTV------L
DC---ESFMDT-------------------------------TNPLVDSEESPSC-----
---STFG-----------------------------------------------------
------------------------------------------------------------
------------SS----ASSS-SSW-----------ELSALMDLVAS*-----------
--------------------------
>Sm_gene25434
-PLND-K-ISSILVRV-ILP-GFRFHPTDEELVGFYLHR-KV-Q-HKT---PFE-VITQL
DIYKYDPWDLPHMAV---SGENV-WYFFCLRDQKYRNSTRPNRVTKGGFWKATGPDRAIY
TSD---GSKCIGLKKSLVFYKGKAAKGTKTDWVMHEFR-LPVL--GSTKDKKPVFEESWA
VCRIFKKRS-MVRA----------------------------------------------
------SNSWTPDLPAT---------DKP---SL--------------------------
-------ESPSI-PQ----------------------------QQQLNAIKTV------L
DC---ESFMDT-------------------------------TNPLVDSEESPSC-----
---STFG-----------------------------------------------------
------------------------------------------------------------
------------SS----ASSS-SSW-----------ELSALMDLVAS*-----------
--------------------------
>Sm_gene1763
--MRE-S-VAEVI-----LP-GFRFHPTDEELVGFYLRR-KI-Q-DKA---PFQ-VITPL
DIYNYDPWELPKLSV---CGENA-WYFFCLRDHKFRNSLRPNRITKSGFWKATGPDRPIS
TVE---TSSCVGLKKTLVFYKGRATKATKTEWVMHEFR-LPTI--GSSAQCE---QESWS
VCRIFRKRW-SPR-----------------------------------------------
-------NSASDSVAAS---------KNG---VE--------------------------
-------EEPSL------------------------------------------------
-----EYVMTA-------------------------------SDTLSDGG----------
------G-----------------------------------------------------
------------------------------------------------------------
------------GE----AQTV-NFF-----------S*---------------------
--------------------------
>Sm_gene12280
-LMST-T-ISHA-------Q-RFRFHPTDEELVGFYLRR-KI-Q-DKA---PFQ-VITPL
DIYNYDPWELPKLSV---CGENA-WYFFCLRDHKFRNSLRPNRITKSGFWKATGPDRPIS
TVE---TSSCVGLKKTLVFYKGRATKATKTEWVMHEFR-LPTI--GSSAQCE---QESWS
VCRIFRKRW-SPR-----------------------------------------------
-------NSATGSVAAS---------KNG---VE--------------------------
-------EEPSL------------------------------------------------
-----EYVMTA-------------------------------SDTLSDGG----------
------G-----------------------------------------------------
------------------------------------------------------------
------------GE----AQTL-NFF-----------S*---------------------
--------------------------
>ATR0763G259
-DMQE-K-MGSEP-DL-ILP-GFRFHPTDEELVGFYLRR-KI-D-KKP---SIE-VIKEI
DVYKYDPWDLPRLST---VGDRE-WYFFCVRGRKYRNSIRPNRVTGSGFWKATGIDRPIY
TSSG-PGHECIGLKKSLVYYRGSAGKGTKTDWMMHEFR-LPSS--TASLPSSFNEPETWT
ICRIFKR---IVSR----KYV----------------------------------KQATS
K-ETVTTDSSSSLESET---------INQ---YS---------------VSHFDHF----
-------QKPLI-NQ------------------------Y---EEKTIVFPGQ--VSNMY
QG---FQSGFS-------------------------------GNLLGEFPWDDACLV-V-
---NNFG-----------MEANGFL*----------------------------------
------------------------------------------------------------
------------------------------------------------------------
--------------------------
>LOC_Os12g43530
-EIDS-P-ISPGGGDL-VFP-GFRFHPTDQELVGFYLTR-KV-E-KKP---SID-IIKEI
DIYKHDPWDLPSTAA---AAEKE-CYFFCLRGRKYRNSIRPNRVTGSGFWKATGIDKPIY
SSSLAGAGDCIGLKKSLVYYRGSAGKGTKTDWMMHEFR-LPSI--SDSDH--QDASETWT
ICRIFKRSM-TYTASMNKRISHEL------------QHIHHHQQQQFYYHEVVGHGHHHR
R-HLQHYAGSASMAAAA---------ANI---VD---------------IDHSSD-----
--------AETT-TRSH----------------------S---HSQSHLVADI---RHRQ
SP---FMLDFH-------------------------------AGTASSSSS---------
---TAAG--------------------------------SEVMSFSRDG------GSSSG
S-------------------------------------SWDELGR--------IMD----
------------IS----TNSANNNY-----------YL*--------------------
--------------------------
>LOC_Os03g56580
-AMDQ-K-IKSDVGDV-VLP-GFRFHPTDEELVTFYLRR-KV-A-RKS---SIE-IIKEM
DIYKHDPWDLPNASTV--GGEKE-WYFFCLRGRKYRNSIRPNRVTGSGFWKATGIDRPIY
SAAV-NSGESIGLKKSLVYYRGSAGKGTKTDWMMHEFR-LPAIAAADASP--MQEAEVWT
ICRIFKRSI-T--KQQQQQAWRPPA-------------------TVTVKAPPP-------
------GDSSSNTGSFE---------SDG--------------------DEFMNCG----
-------LTPAI-SQQQQH------------------------GGRHQMMSTMCNGGYFF
ND---GIHHSH-------------------------------HHKLHSQWGSL------Q
MAPPEPKPEPEQKP---LSSPAMTIAF------------QNDHGFPAAAADF--------
---------------------------YKDGYLE----EIARMME--------VAD----
-------P----------SPTGFYDCRY--------------------------------
--------------------------
>LOC_Os07g04560
-GAGD-V-ILRGVEDL-VLP-GFRFHPTDEELVTFYLRR-KI-A-EKR---SIE-IIKEM
DIYKHDPSDFLKTST--VGSEKE-WYFFCLRGRKYRNSIRPNRVTGSGFWKATGIDRPIC
AA---GGGDCIGLKKSLVYYRGSAGKGTKTDWMMHEFR-LPDLARSSPPP--LQEAEVWT
ICRIFQRNI-TH-KQPQPQL---------------------------------AVAAAAV
P-APVPDATSSITGSLE---------SDS---AG-------------DDVEYMNTL----
-------QPPPA-S----------------------------------------------
SN---QRYFQE-------------------------------QWNSSSNDN--TTVF-HQ
HAAAAPPPEP---------SPATAMAG------------GHDQSVLSSP------APSDF
Y--------------------------YKDGCND----DIYRMVME-------LAD----
-------P------------SL---FYD---------HIYA*------------------
--------------------------
>PAB00004146
--MEM-N-VGQRG-LN-ELP-GFRFHPTEQELVGFYLKR-MV-Q-GKL---NFN-FIRML
DLYCYDPWDLPSFATL---GERE-LFFFVPRDERQNNRGRPNRITASGYWKATGSDRSVR
ENN----AKCIGLKKTLVFYRGRAPRGQKTDWIMNEYR-LPDKP-----------KVEVV
LCRIYRKAT-PLKKAMSQAEVTSTC-----------EDLDCISQDSQ---LSPKRVQEAK
T-ICVRDTDSLACHEIT---------TEP---SSSL-------------DNVTKSD----
-------ITSSL-GWSV----------------------E---SD-LNNLMES--GFVDP
VF---QVFADE-------------------------------GKKIEGFSSLK-------
---AMLNASPSPVENC---------------------------------------WDRLL
ISAR-----------------------AEEPNSV----QIPKLSM------DFRNEEVGN
RNLQ---PWTDLWSRSKYQSSPWISATRRLETGIIHGQIYGAYALLISP--------RTR
LWIAWAMVMADCRARFWI--------
>PAB00020938
--MVQ----------------GK--------------LR------------NFN-YIPML
DLYRYDPWDLPGFASL---GERE-LFFFVPRDERWNNRGRPNRMTNSGYWKATGSDRSVH
-----DNAKCIGLKKTLVFYRGRAPRGQKTDWIMNEYR-LPDKP-----------KKEAV
LCRIYRKAT-PLKRAMSQADVASSY-----------EDLDCISQDFL---LSPKSVQEAK
S-ICLWDSVSVACQEIT---------TEP---SSYP-------------DNVTKSD----
-------RTSSL-GCAV-----------------------------DSGLMES--DFIDP
DF---QAFADD-------------------------------YKRIGGFSSVI-------
---AILNCPPSSHVENC--------------------------------------LEHLL
TPAM-----------------------AEKPRSV----QIPKLSI------DFRNEEAVS
DG----------------NFNPWMDL----------------------------------
--------------------------
>PAB00015107
--MVQ----------------G-RLH-------------------------NFN-FIPVL
DLYRYDPWDLSSFSSL---GERE-MFFFVPRDERQNNRGRPNRMTASGYWKATGSDRSVH
-----DNAKCIGLKKTLVFYRGRAPRGQKTDWFMNEYR-LPDMP-----------KKEVV
LCRIYKKAT-PLKQAMNQAEVTSTY-----------EDLDCISQDSL---PSPKRVQEAK
S-ICVRDSDYVACDEFT---------TEP---SSSP-------------DNVTKSD----
-------ITCCL-GCAI-----------------------------DSDLMES--GSIDP
DF---PVFVDD-------------------------------CERNEEFSSLM-------
---TMLSSSSSSVECCC--------------------------------------WEPLL
IPEM-----------------------AEEPSLV----QITKPSM------DFRNEEAGS
DGNW----------MDIISFSP--------------------------------------
--------------------------
>PAB00054418
------------------------------------------------------------
------------------------------------------------------------
------------------------------------------------------------
-----------------------------------------------------KRVQEAK
S-ICVRDSDSVSCDEFT---------TEP---SSSP-------------DNVTKSD----
-------ITCCL-GCAV-----------------------------DSDLMES--GFIDP
DF---PVFVDD-------------------------------CERNEEFSSLM-------
---TMLSSSPSAVECCC--------------------------------------WEPLL
IPEM-----------------------AEEPSLV----QITNPSM------DFPNEEAGS
DGNW----------MDRISFSP--------------------------------------
--------------------------
>PAB00057739
------------------------------------------------------------
------------------------------------------------------------
---------------------------------MNEYR-LPDNP-----------KKEVV
LCRIYKKAT-PLKQAMNQAEVTSTY-----------KDLDCISQDSL---PSPKCVQEAK
S-ISVRDSVYVACDEFT---------TEP---SSSP-------------DNVTKSD----
-------ITCCL-GCAV-----------------------------NSDLMEL--GFIDP
NF---PVFVND-------------------------------CERNE*------------
------------------------------------------------------------
------------------------------------------------------------
------------------------------------------------------------
--------------------------
>PAB00061121
------------------------------------------------------------
------------------------------------------------------------
------------------------------------------------------------
---------------MNQAEVTSIY-----------EDLDCISQDSL---PSPKRVEEAK
S-IYVQDSDYVACDEFT---------TEP---SSSP-------------DNVTKSD----
-------ITCCL-GCAV-----------------------------DSNLMES--GFIDP
DF---PVFVDY-------------------------------CERNE*------------
------------------------------------------------------------
------------------------------------------------------------
------------------------------------------------------------
--------------------------
>AT2G43000
------------------------------------------------------------
-----------------------------MRGRKYRNSVRPNRVTGSGFWKATGIDKPVY
-----SNLDCVGLKKSLVYYLGSAGKGTKTDWMMHEFR-LPSTT-KTDSP---QQAEVWT
LCRIFKRVT-SQR----------------------------------------PNRKPVI
T-LTDTCSKTSSLDSDH---------TSH---RT---------------MSHEPPL----
-------------------------------------------PQPQNPYWNQ--HIVGF
NQ---PTYTGN-------------------------------DNNLLMSFW---------
---------------------------------------GNGGDFIGD------------
--------------------------------SA----SWDELRS--------VID----
-------------G----NTKP*-------------------------------------
--------------------------
>AT3G12910
-MIEP-R-DNTRE-AL-KLP-GFRFHPTDEELVGYYLSK-KV-L-LKK-T-KIDEIVSQI
DIYKFDPWDLPSRNT-----EKE-SYFFCKRGRKYRNSIRPNRVTGSGFWKATGIDKPVY
-SDG--SNKAIGLKKTLVYYLGSAGKGNKTDWMMHEFR-LPTIPPTHSNPS-LLHAEVWT
LCRIFKRTV-SSRYTPDWREL---------------------------------------
-------ANGKRVKQQQ---------SNY---QE---------------INFGDNE----
-------SSSTN-VMNV----------------------R---EGKGNYERSV----FQL
QQ---TPYQHQ-------------------------------NQPILMDTT---------
---------------------------------------VDSFQHFSND------NIHHE
T-------------------------------YE----TWPDELRS-------VVE----
-------------F----AFPP--------------SFLS*-------------------
--------------------------
>ATR0564G311
--M-------------------------------FYVRE----E----------------
---------M---ATI---GEKE-WYFYCPRDRKYRNSARPNRVTGAGFWKATGTDRPIY
SSE---GSKCIGLKKSLVFYKGRAAKGIKTDWMMHEFR-LPDSN-SPKKPKNLPANDSWA
ICRIFKKT-----NSMTQRAL-----------------------SQSWVSPLPETNNQ--
--IFSNNISYTNFSSEN---------ISC-----------------TSETQFYSEILH--
---ASNPDFSHL-NLAS-------YKPI-------NSTLS---KPTQTSAPEFAKSTMDI
AS---MLLNLSPQ---------------------ILGDGGKASANVEFGQQLQ-------
NQSSSFNLQPQMNE---NSQNGEGEACL-----------NNSRDVSGNQWC---------
---------------------------NARAGGF----PLNLPSALFD------------
------------------AWKPNWSWDC------CPSEMSTN----------------YS
TSKSYT*-------------------
>ATR0820G111
--MQG------------IPI-GYRFYPTEEELLSFYLKN-KL-D-GNR-E-EIHRFIPLV
DIYSYDPWQLPAMAGEANIGDGEQWFFFVQMQKREKQGGRPNRIAPSGYWKATGTPGYVY
-----SNNGVIGLRKSLVFYTGRAPYGRKTKWKMNEYK-LRDVASSSSHG--FEV-REMS
LCRIYVKSG-V--RQFDRRPP-----------------------------VIP-------
-------GIQEPGPGPS---------SSA--------------------TENPNQQ----
-------PTYEM------------------------------------------------
-------------------------------------SDDNVSEGLNLDN----------
RDEVAT------------------------------------------------------
--------------------------WDPMADDF----AYEMLDNEI-------------
-----------------------------------------------------------V
NLESWNSI*-----------------
>ATR0820G272
--MPG------------FPI-GYRFYPTEEELLSFYLKN-KL-D-GNR-E-QIDRIIPLV
DIYSYDPWQLPARAAEANIGDGEQWFFFVRIQERETHGGRPNRIAPSGYWKATGTPGYVY
-----SNNGVIGLRKSLVFYTGRAPYGRKTKWKMNEYK-LRDVASSSSHG--FAVRREMS
LCRIYVKSG-V--RQFDRRPP-----------------------------VIP-------
-------AIQEPGPGPS---------SST--------------------TENPNQQ----
-------PTNEM------------------------------------------------
-------------------------------------IDDNVSEGLNLD-----------
RDEAGT------------------------------------------------------
--------------------------WDPMADDF----AYELMDDEI-------------
-----------------------------------------------------------V
NLESWNSI*-----------------
>AT3G44350
--MGE----------E-LSV-GFRFYPTEVELLTYYLRI-QL-G-GGN-A-TIHSLIPIL
DVFSVEPTQLPNLAGERCRGDAEQWIFFVPRQEREARGGRPSRTTGSGYWKATGSPGPVF
-----PDNRVIGVKKTMVFYTGKAPTGRKTKWKMNEYKAV--ETASVSTI---KLRPEFS
ICRIYIKSGSS--RAFDRRPTE----------------------AYAIERNLP-------
-------SNGVETSRAT---------IST-----------------SPETSHSGGNVD--
-------------------------------------------LPVNATTITQ-------
--------------------------------------ISDMVDELSQPF----------
WEWEQM------------------------------------------------------
------------------------------------------------------------
------------------------------------------------------------
---NWS*-------------------
>AT5G22380
--MAD----------E-VTI-GFRFYPTEEELVSFYLRN-QL-E-GSD-D-SMHRVIPVL
DVFEVEPSHLPNVAGVRCRGDAEQWFFFVPRQEREARGGRPSRTTGSGYWKATGSPGPVF
-----KDNKMIGAKKTMVFYTGKAPTGRKTKWKMNEYHAV-DETVNASTI---KLRREFS
LCRVYITTGSS--RAFDRRPEG----------------------VLQTERMLT-------
-------SDVAVAESFR---------VES-----------------SLETSISGGEID--
-------------------------------------------VSMN-------------
---------------------------------------TEFVDGLSEPM----------
WDWEQL------------------------------------------------------
------------------------------------------------------------
------------------------------------------------------------
---TWP*-------------------
>LOC_Os01g64310
--MAD---------GR-RAP-GFRFYPTEEELICFYLRN-KL-D-GR--D-DIERVIPVF
DVYSVDPLQLSEIHEMGGGEEGEPWFYFCPRQEREARGGRPSRTTPSGYWKAAGTPGVVY
S----ADRRPIGMKKTMVFYRGRAPSGTKTAWKMNEYRAF-DASASSAGANHPQLRSEFS
LCRLYTRSG--GIRQFDRRP----------------------------------------
--LAGGGDEN-PGPSMA---------AAA-------------------------------
------------------------------------------------ASPEE-------
--------------------------------------NDGSGSSMQQ------------
---LELMDQGGA---------------------------VDPDWD---------------
--------------------------------------QWDDLATL--------------
-----------------------------------------------------------T
ALLYWPRD*-----------------
>LOC_Os05g37080
--MGE------------LPP-GYRFYPTEEELVCFYLRH-KL-D-GRRVP-DIERVIPVA
DVCSLDPWQLPEAQGA-WTGDGEPWFYFCPRQEREARGGRPSRTTPSGYWKAAGTPGWVY
-----SDGRPIGTKKTMVFYRGRAPAGAKTKWKMNEYRAFEDDDAAAAAPNHLQTRSDFS
LCRLYTRSGCP--RQFDRRP--------------------------------P-----SS
S-VAGGGGENRAAPSST---------AAA-F---------------ANEDAAESSG----
----KSQKRKRS-------------------------------APDSTSSSDD-------
--------------------------------------GGCDGSMLQQQQ----------
------QRQRGTDE----------------------------------------------
--------------------------------------EL--------------------
----------------------------------VECSMTDW-----------------A
DLLDWF*-------------------
>LOC_Os11g05614
--MAT-T-RSGVGGPF-ATP-GFRFYPTEEELLGFYLRH-RL-A-GTR-P-DVERVIPVV
DVYGYHPSQLAALAGEASARDTEQWFFFCPRAERELHGGRPARTTPSGYWKATGSPSCVI
-SS--ATNRVIGVKRTMVFYQGRAPTGTKTRWKMNEYKAVADADAAAAAMPP-RLRNELG
VCRVYISTG-T--RSFDRRPLD-------------------------NQAAAP-------
-------TQQQVMPSLT---------AAA-----------------AVNTNLCGGGVV--
--GAQGDSSRDC----------------------------------SSSSGSR-------
--------------------------------------LAGGADGSEDDA----------
IDWNSLSSAT--------------------------------------------------
------------------------------ADDL----GF--------------------
----------------------------------TVVGFDPS------------------
IVGSW-PQV*----------------
>LOC_Os12g05990
--MVM---SGGGGGPA-ATP-GFRFYPTEEELIGFYLRH-RL-A-GTRAD-DVARVIPVV
DVYGYHPSQLAAMAGVATAGDREQWFFFCPRAERELHGGRPARTTPSGYWKATGSPSFVF
SSSA-AAARVIGVKRTMVFYQGRAPSGTKTRWKMNEYKAVADDDHNAAGVPPVRLRNELS
VCRVYVSTG-T--RSFDRRPLD-----------------------------APPVISHQP
Q----LQQQQRQLPSSA---------AAA-----------------ATNGNLIALA----
----GYECSHDS----------------------------------SGGSSED-------
-----------------------------------------------------------A
IDWSSLTAATDS------------------------------------------------
---------------------------ATAAVDF----SF--------------------
----------------------------------DDIDFSPA------------------
AVGPWAPQL*----------------
>ATR0736G158
--MS--L-KGIE--GK-LPP-GFRFYPRDDELVCYYLCN-KV---------KLPSTMVEV
DLHNCEPWELPDAAEL---SPKE-WYFFTIRDRKYATGFRMNRATSAGYWKATGKDRPVI
EDA----TQSVGMRKTLVFYRGRAPNGCKTDWVMHEFR-L-DN-SEFPPK------EDWV
LCKVFHKNR-GEHKVSMDMGKGN--GHM--GCPCIPGYSY--------SSP--NLEQDLL
NL------------------------VSC-F-SNLS---------CPLEETPNTQ-----
---------LNL------------------------------------------------
---------------------------------------AELHYNF--------------
---MEFAQLE------------------------------D-PMLC--------------
------------------------------------------------------------
-----------------------------------NEIVP*-------------------
--------------------------
>AT4G28530
--MG--L-KDIG--SK-LPP-GFRFHPSDEELVCHYLCN-KI-R-AKS-D-ALKGDLVEI
DLHICEPWELPDVAKL---NAKE-WYFFSFRDRKYATGYRTNRATVSGYWKATGKDRTVM
DPR----TRQVGMRKTLVFYRNRAPNGIKTTWIMHEFR-L-EC-PNIPPK------EDWV
LCRVFNKGR-DSSQDNNYYNNDNQTQRL--EVNDAPDLNYNNQLPPLLSSPPHNHQHEKM
KILMKQPSRTTGHPYHH----CHHQTIACMI-GSLS---------SPSSHGPDHESL---
---------LNL-LYVD--------------------------NN-NSV-NIS-------
---------------------------------------GDHHQNYEKILL---------
-SSLDMTSLD------------------------------H-DKTCMGS-----------
----------------------------SSDGGM----VSDLHMECG-------------
-----------------------------GLSFETENILAF-------------------
--Q*----------------------
>LOC_Os03g01870
-MMGGEV-RAIE--SR-LPP-GFRFHPSDEELVGYYLRN-KQ-Q-QQQQQ-AATSMLVEV
DLHACEPWDLPEVAKV---GSDE-WYFFSWRERKYATGWRRNRASKQGYWKATGKDKPIL
-------HPTVGARKTLVFYSGRAPNGRKTAWVMHEFRLL-HHHHHPNPN--QNMEDDWV
LCRVFRKNN-SNGQPLATSSPPAHHL------------------ESLISSPAPTIMSDHD
R-FTIQLPHHQHCDEQY------------FF---------------LDDDEQHQQQLL--
----------------------------------DLSVLQ---AP-TSFESEQ-------
---------------------------------------APGHGGMEINI----------
---AEMESFDTTCAA------------------------QDASDYCMQLY*---------
------------------------------------------------------------
------------------------------------------------------------
--------------------------
>LOC_Os02g41450
--MRV-----------------------------FVLSK----------------IVVAI
CAYTN-----AEVAKL---TASE-WYFFSFRDRKYATGSRTNRATKTGYWKATGKDREVR
SSS--SSSRAVGMRKTLVFYQGRAPNGVKTGWVMHEFR-L-DS-PHSQP------REDWV
LCRVFQKKGDGGP-------------------------------QDSGGAASPTFTGS--
-------MSTTTLSQLQ---------PPD-----------------HRRHAAAAAGYVGS
QQ--AAGYDSAA-GFANPT------------------------QP---------------
---------------------------------------AVPHYQYGGAVIGF--P----
---EEF------------------------------------------------------
----------------------------GGGGGV----ADEYGFGT--------------
------------------YLDLGFELDD------TASVLGGI----------------RS
FPQGWN*-------------------
>LOC_Os02g56600
---MG-L-RDIE--LT-LPP-GFRFYPSDEELVCHYLHN-KV-V-NQH-R-AGGGTMVEV
DLHTHEPWELPDVAKL---STNE-WYFFSFRDRKYATGLRTNRATKSGYWKATGKDRVIH
NPKLHAHRRAVGMRKTLVFYRGRAPNGVKTNWVMHEFR-M-EN-PHTPP------KEDWV
LCRVFYKKK-AETETESSYSMENEQEAVIAMARSAAAIKAGGCYSNSSSSHDPA----AA
GH----PASLAACSSSH----YSSH-PPP-P-PDH----------HHHHHMPVTGGGGGS
---------LNE-F-----------------------------IP-TTSMAL--------
----------------------------------------------YSSI----------
---FDFSQHL------------------------------D-GGAVAAS-----------
----------------------------ASAAGS----RVDGGEQC--------------
-----------------GLMELGLE---EHYNYNGLMPM*--------------------
--------------------------
>LOC_Os04g43560
---MG-L-REIE--ST-LPP-GFRFYPSDEELVCHYLYK-KV-S-NER---ASQGTLVEV
DLHAREPWELPDVAKL---TASE-WYFFSFRDRKYATGSRTNRATKTGYWKATGKDREVR
-----PATRAVGMRKTLVFYQGRAPNGVKSGWVMHEFR-L-DS-PHSPP------KEDWV
LCRVFQKSK-GD-----------------------------GEQDNPTSAASPA--ATFA
GS--------------------QAA-VPG-Q-AAY----------SSDDHTGSSMGFAPR
---------QNE-I-----------------------------LD-SSSHQLL-------
---------------------------------------NLAMLQCNSVL----------
---DHFPQEV------------------------------N-SSPMMGL-----------
----------------------------AGSIGI----GDEYGF----------------
------------------FYDTGFE----ETASLGGMRFP--------------------
--QGWS*-------------------
>LOC_Os10g33760
--MAG-L-REME--ST-LPP-GFRFCPSDEELICFYLRN-KV-A-NHR---VASGTLVDV
DLHAREPWELPEVAKL---TAEE-WYFFSFRDRKYATGSRTNRATKTGYWKATGKDRIVH
-----GTTRAVGMRKTLVFYLGRAPNGQKTTWVMHEFR-L-ET-PNSQP------KEDWV
LCRVFDKKK-PSTEAEGGGS-------------SGSDLFIPGATDGSTDPSSPTTMAPLL
GS------TV--VDRFD----RSAA-VPP-L-MVLM--------QGGGDQMISGSGVHCS
---------NND-N-----------------------------SG-SSS-ALL-------
---------------------------------------NLTMLQ-YSFL----------
---EHRPTGD------------------------------D-MAVGAHF-----------
----------------------------GTCQGG----NNDATM----------------
------------------ALGMGFE----EHGMGEIIEME--------------------
--PAWRQGGSNCVYRDELYF*-----
>LOC_Os04g52810
--M--------------------VFFTCHESLA-YFLARARA-A-GRR------------
-----RRED-A--ARV---GATE-WYFFSLHDRKYATGQRTNRATRSGYWKATGKDRAIV
AAAGEAGGEVVGMRKTLVFYQGRAPRGSKTEWVMHEFR-V-DGHSSSTSS--SNLKEDWV
LCRVFYKSR-TATRAVVSGEAAVSLS------------------ELSLPPPLPPPVAPAV
V-------------DGY---------TGGYY------------------EQDSSAG----
---YHHHHHHRP-------------------------------PP-SAALPFK-------
-----------------------------------------------------------L
TDFRDL---------------------------------SNMAQGGGGGAA---------
---------------------------AAKTEGF----HLSEEESSGY------------
----------------------------------QQSAMAS-------------------
--QAWNPF*-----------------
>ATR1098G028
--MSF-L-DLVE--AR-LPP-GFRFHPRDDELVMDYLWK-KI-A-----------SMIEL
DLNKCEPWDLPDIAKV---GGKE-YYFFNLRDRKYATGTRTNRATVSGYWKATGKDRQVF
------DNQTVGMRKTLVFYQGRAPNGTKTDWVMHEFR-L-EGPSSSSFSPQIPLKEDWV
LCRVFYKSR-GEGTSNTEHDEF-----------------QTMVGTNLISGQTPLTLDE--
-F---------------------GH-LPC-F-S--------------TPSQDMNHGLSH-
-------------------------------------------SP-QTEENL-----HTK
SL----EMG-----------------------------------TFKNIL----------
---SQHGQHFSS-----ERNSIRI----WSHIKRFGG--EE-NLAINRA-----------
----------------------------SPCDAR----PRDVSSPLS-------------
-----------------------------EESYLSESSM-P-------------------
--PMWDNLYY*---------------
>AT1G56010
-KESS-I-SMVE--AK-LPP-GFRFHPKDDELVCDYLMR-RS-L-----------VLIQV
DLNKCEPWDIPKMACV---GGKD-WYFYSQRDRKYATGLRTNRATATGYWKATGKDRTI-
-------LRKVGMRKTLVFYQGRAPRGRKTDWVMHEFR-L-QGS-HHPPNSLSSPKEDWV
LCRVFHKNT-EGVCRDNMGSCF----------------------DETASASLPPLMDPYI
NF-----SSYLSDDHHY----INEH-VPC-F-S------------NLSQNQTLNSNLTNS
VS--LKIPCKNP-------------------------------NP-LFTGG------SAS
AT----LTGLDSF-------------------------CSSDQMVLRALL----------
---SQLTKI-------------------------------D-GSLGPKE-----------
----------------------------SQSYGE----GSSE------------------
-------------------------------SLLTDIGIPS-------------------
--TVWNC*------------------
>AT3G12977
-NKGS-I-SMVE--AN-LPP-GFRFHPRDDELVCDYLMR-RT-V-----------VLIDV
DLNKCEPWDIPQTARV---GGKE-WYFYSQKDRKYATGYRTNRATATGYWKATGKDRAI-
-------QRNVGMRKTLVFYRGRSPKGRKTDWVMHEFR-L-QGKLHHSPN---SLEEEWV
LCRVFHKNS-NGAIDDITRSCS----------------------DATASA----FMDSYI
NF-----------DHHH----INQH-VPC-F-SN-----------NLSHNQTNQSGLIS-
---------KNS-------------------------------SP-LFNA----------
---------------------------------------SPDQMILRTLL----------
---SQLTK-------------------------------------KVEE-----------
----------------------------SQSRGD----GSSE------------------
-------------------------------SQLTDIGIPS-------------------
--HAWNY*------------------
>LOC_Os06g46270
-GMNS-L-SMVE--AR-LPP-GFRFHPRDDELVLDYLER-KL-L-DGG-V-AAAAVMVDV
DLNKCEPWDLPEIACV---GGKE-WYFYSLRDRKYATGQRTNRATESGYWKATGKDRPI-
-------SRKVGMRKTLVFYKGRAPKGKKTEWVMHEFR-K-EGQ--GDPM-KLPLKEDWV
LCRVFYKSR-TTIKLPTEGSY--------------------NNIDSVATTSLPPLTDNYI
AF-----GSMQNLEG-Y------EQ-VPC-F-S------------NNPSQQPSSSMN---
-------------------------------------------VP-LTSAMV-----DQE
QN----NMG----------------------------------RAIKDVL----------
---SQFTKF-------------------------------E-GNVKREA-----------
----------------------------LQSNFS----QDGF------------------
-------------------------------DYLAESGF-T-------------------
--QMWNSLS*----------------
>LOC_Os08g10080
--MSF-I-GMVE--AR-MPP-GFRFHPRDDELVLDYLLH-KL-A-AGG-R-YGGGAIVDV
DLNKCEPWDLPDAACV---GGKE-WYFFSLRDRKYATGHRTNRATRSGYWKATGKDRSI-
-------TRRVGMRKTLVFYRGRAPKGRKTEWVMHEFR-L-E------PQ-PLHLKEDWV
LCRVFYKTR-QTISPSSEEAVT-----------------LPNELDLPATPSLPPLIDAYI
AF-----TTTPSMVGSY------EQ-VSC-F-S------------GLPA-----------
-------------------------------------------LP-MKGSI---------
--------------------------------------------SFGDLL----------
---AMDTSA-------------------------------E-KKAIRVL-----------
----------------------------HNSNTA----KLELS-----------------
------------------------------PDWGQESGL-S-------------------
--QMWNPQ*-----------------
>LOC_Os12g41680
-MMSF-L-SMVE--AE-LPP-GFRFHPRDDELICDYLAP-KV-A-------GFSGPMVDV
DLNKVEPWDLPEVASV---GGKE-WYFFSLRDRKYATGQRTNRATVSGYWKATGKDRVV-
-------ARRVGMRKTLVFYQGRAPKGRKTEWVMHEYR-M-EGV--HDQQSSFSSKEDWV
LCRVICKRK-SGGATSKSRSLTTT-----------TTTIVHDTSTPTSSPPLPPLMDTTL
AM-----SSAIAAVAAL------EQ-VPC-F-S------------SFSNSIASNNNNSNS
AT-------VNA-Q-----------------------QCY---LP-IVTGS---------
-N----NNGM-SY-------------------------LDHGLPEFGSFL----------
---DTQSCD-------------------------------K-KMLKAVL-----------
----------------------------SQLNSI----GGEVLPGL--------------
-----------------------------PPPSEMAAAV-S-------------------
--SSWMNHF*----------------
>LOC_Os02g06950
---------MVE--AR-LPP-GFRFHPRDDELVVDYLSG-KL-R--SG-D-SGGGTLIDV
DLNKCEPWDLPEIACI---GGKE-WYFYNLKDRKYARGQRTNRATESGYWKATGKDREI-
-------TRKVGMRKTLVFYRGRAPKGERTDWVMHEFR-Q-ELDSHSHASQLDYMQEGWV
LCRVFYKSR-TEAAAPTMESTLP----------------PRYINGGTSRSPLPPLVDSSI
SF------------GGY-----EEV-LPC-F-S------------SSHHQQPSPASMNAS
AAKKMMRDVQND-QVTTRFLAVKREMSLKKDLSE-DEQA----AP-NADAGGFILLKYSV
SK----MTSLMKP-------------------------IQRNISTLQEFL----------
---NQKKEAI-L-----EKVEIFT----LLLPSRLGSAVDN-EVVLKMV-----------
----------------------------GQCSAP----ADSKSKDLKR-LFDLLRPYYDQ
EGKD-PH---------LFFEHLKFDFTDVLKTIVTDAKW-E-------------------
--WFWKYLLNHV-------FVMPPTG
>LOC_Os12g29330
--MET-T-------KK-LPP-GFRFRPTDEELVVHYLRR-RA-L-GSPLP-PAV-DIPDV
RLLAHDPSDLP--------GEQE--YFFTCKEAKYVKGRRANRATGAGYWKATGKEKPVA
VSVAAPRSQAVGMKRSLVFYRGKPPTGKKTDWVMHEYR-L-AGACRRAATPA---RAEWV
LCRVFRKKG-SAA----------------------------------ASTASP-----TA
D----ADDDDATTERAD---------AAARFIDFFA----------RADARRRRAA----
-------------------------------------------SPSSSCVTDA-------
------------------------------------------------------------
---AEHREQETT------------------------------------------------
----------------------------SRNGGA----AAGDASD*--------------
------------------------------------------------------------
--------------------------
>LOC_Os01g15640
--MES---------LRDLPP-GFGFHPKDTELISHYLKK-KI-H-GQK---EYE-IIPEV
DIYKHEPWDLPAKCDV-PTQDNK-WHFFAARDRKYPNGSRSNRATVAGYWKSTGKDRAIK
-----MGKQTIGTKKTLVFHEGRPPTGRRTEWIMHEYY-I-DERCQACPD-----KDAYV
LCRITKRNG-NGNDNSDPHPEPYDAPPSVISTEQLNPAAEPVVGAAPVTVAEPGVTTSAI
T-NIPSPSDDINLDNEL---------FDPFF---------------DPEQSLASADLS--
--DEQNVESSNVGALAPKV----------------EQDYS---SPNENVVDDTYLLPEDV
YN---ILHPGTDD-------------------------FNMLQNPLDQYPIQYTDVW-SG
IQKEELSPQANAEPS--QSNEAADNGI------------RRYRSMKTPETSVFKGKTQAK
MRV----------GINKMAT--------SSSESINQ--TIENSGRLVENQAHDVASTKRS
DAGKPST-----------ELSSNRGFLR------IRNAFAGC------------------
SDARWNMILVAGFAIGVAALHIGQRL
>LOC_Os02g57650
--MSQ-SPPDSSSAVP-LAP-GFRFHPTDEELVSYYLRR-RI-L-G-RR--RID-AIAEV
DLYRLEPWDLPSLSRI-RSRDAQ-WYFFARLDRKVTRGNRTNRATPRGYWKTTGKDRDVH
-----HRGKLVGMKKTLVFHSGRAPKGQRTNWVMHEYRLL-DGT-----------QDLHV
VCRIFQKNG-SGPQNGAQYGAPYLEE------------------EDDAIENMPAVTDTAD
ESSLKTNDEPLQTQEYQKAQGSNEE-TNGVF-SLDEI------ENVKNEDKFTIAELSVG
ENDPSNGDNTNWRAYSTQ-NHVNGTLSADGFFDTGTNSYS---GPQNLYLQDDLTSSHQV
GDN-MPFYDASSNHKWVDNDLLYPPAENQPL---AGDDLMAYFDATEDDFKFD------I
MGTEDSSQLPDMSNFV-QKDDNNNKFT------------SNTALYGASSSG-SHGNMYPD
TAVPDM-------PMDDTVD----KSFGKRLASMLG--SIPAMASEFPKSVVPLSAVNPS
SSIRVTA-GIIQLG--GITFTGSTEHLQKNGDFNLSFTVEGDSTKSIGFQMSTTPMV-LR
-SGMYLFFVSAMILMLSYGLCIYSR*
>LOC_Os08g44820
--MSHPS-SSSSSATS-LAP-GFRFHPTDEELVSYYLKR-KV-H-GR--P-KVD-AIAEV
DLYKVEPWDLPARSRL-RSRDSQ-WYFFSRLDRKHANRARTNRATAGGYWKTTGKDREVR
-----NGPTTVGMKKTLVFHAGRAPKGERTNWVMHEYR-L-DGQ--------TTIQDSFV
VCRIFQKAG-PGPQNGAQYGAPFVEE------------------DDEDVGLLPEEKDN--
-----SDDQEKEISAME----GYLQ-MSD-L-NLVD----------QNELPVSDNS----
---NNSNHSEDVDILSDQN---------------GSNFLHH-VEPNGLVLNENMFSSANA
GDL-FNISSPNDGFLELK----------------DFADIADLENPLANESTIWSD----G
WPWKSTDSMEAVNG---ASNEFSPLAGEIFQPEELEQL-QEDSHMGSTISDPSITNLAKP
EEDCLMF---YDAPFDSSMCDD-NGFLGSPSTNLS---GIDMVDDGMP--YDAMDDNLFN
DLLS--------------SVQPSAGSSSHAFSGPLTQEIPRP------------------
*-------------------------
>LOC_Os08g42400
--MER-A-AAAAPVVV-LPP-GFRFHPTDEELVVQYLRR-KA-F-GL--P-PAA-VIPDL
NLFKLDPWDIPGA-----SSDGD-KYFFAV--RPPA---RGRRTASGGCWKAGGRDKPVV
A--RCGGSHLVGVKKGMVFVQGRKAPAAAAAWVMHEYS-L--------------------
-------------------------------------------------------A----
------LPMHKKVRNHY----*--------------------------------------
------------------------------------------------------------
------------------------------------------------------------
------------------------------------------------------------
------------------------------------------------------------
------------------------------------------------------------
--------------------------
>LOC_Os09g33490
--MAT---------QQ-LPP-GFRFHPTDEELVVQYLRR-RA-L-CR--P-PAA-VIPDV
DATVLDPWDLP------GAGDGE--YFFSFRQLAAASGWRRRR-AGSGYWKATGAEKPVF
CGGGGGGQHLVGVKTTLLFLRAKPP---RTHWVMHEYR-LAAGAVAAAGQKRHSCQGEWV
VCRIFLKNNRSSRRAGDADGETPVTG------------------GHRRRQPSP-------
------SPSSSSCVTAE---------VSD-----------------EGEEEVSSGSIN--
-------------------------------------------AP-SASQREA-------
------------------------------------------------------------
------------------------------------------------------------
------------------------------------------------------------
------------------------------------------------------------
--------------------------
>PAB00016972
--MGH---------NS-QPP-GFCFHPTDEELFTHYLKR-KV-C-G---P-PCS-VISEA
DPYEYEPWDLPGTACL-KRRNLK--YFFSPRNGEYPIGSMKVRATKVGYWKTTGKDRTIS
-----ACSEVLGIKKTLVFYRGRAPHGERTNWRMHEY--L-DCNNSNSNT-----KQSYV
LCKVFQKN-----RRRCKHCRPSSSQTECPDGEHGEMASLNIQNQATNDVNIPSVLNEAL
A-----LQGNSEVPNDE--MFLMTH-IGD-----------------PDDPELDNEEMA--
------------SAFAN--------------------------QPVDTNLEKV-------
--------------------------------------SGDEQNPMQDCTEDD-------
--VGNLHFQDTMIA-------------------------GENSRFRSSS-----------
----------------------------PDQHDL----FLDSWIQTVQ------------
------------------NLNDSLEFFVMPQVYNSMGELAG*------------------
--------------------------
>AT3G49530
--MNQNL-------DS-LPV-GLRFRPTDEELIRYYLRR-KI-N-GHD-D-DVK-AIREI
DICKWEPWDLPDFSVI-KTKDSE-WLYFCPLDRKYPSGSRQNRATVAGYWKATGKDRKIK
SGK----TNIIGVKRTLVFHAGRAPRGTRTNWIIHEYR-A-EDDLSGTNP-----QSPFV
ICKLFKKEG-EEDSKSDEVEEPAVSSVEVTKSEVSEVIKTEDVK---------DIAESSL
V--ISGDSHSDACDEAT---------TAEDF-PELESLFSPLHSQVQSELGSSYNTFQPG
SS-FSGNNNNSF-QIQTQYNEVDTYISDFL-----DSILK---SPDEDPEKHKLQSGFDV
VA----------------------------------------PDQIAQVCQQG-------
-SAVDMSNDVSVTGIQIKSRQAQPSG-------------TNDYIAQGNG---RRLRLQSN
FN-----------GINTKNP------------------ELQAIKREA---EDTVGESIKK
RCGK-------------LMRSKNVTGFVFKKITSVKCSYGGLFRAAVV-----------A
VVFLMSVCSLTVDFRASA--------
>AT5G24590
--LSL---------AS-LPV-GFRFSPTDEELVRYYLRL-KI-N-GHD-N-DVR-VIREI
DICKWEPWDLPDFSVV-KTTDSE-WLFFCPLDRKYPSGSRMNRATVAGYWKATGKDRKIK
SGK----TKIIGVKRTLVFYTGRAPKGTRTCWIMHEYR-A-EKDLDGTK----SGQNPFV
VCKLFKKQG-AEESKSCEV-EPAVSSTVVDEVEMSEVSPV----FPKTEETNPDVAESSL
V-IPSECRSGYSVPEVT-----TTG-LDD-I-SFMEFLFSPLHSQVQSELGSSFNGLQSE
SS-LFKNHNEDY--IQTQYNDADEYMSKFL-----DSFLD---IPYE-------------
------------------------PEQ-----------IPYEPQNLSS------------
---CNKINDESKRGIKIRARRAQAP--------------AEQFVMQGDA---RRLRLQVN
--------------LNSHK---------SETDST----QLQFIKKEV---KDTTTETMTK
GCGN-------------FTRSKSRTSFIFKKIAAMGCSYRGLFRVGVV-----------A
VVCVMSVCSLVA*-------------
>LOC_Os11g03310
------------------------------------------------------------
---------------M---GNNE-WY-FSRKDMKYPTGMRTNRATKEGYWKATGKDREIF
YEGSSNNKQLVGMKKTLVFYMGRAPKGTRTNWVMHEFR-P-HANLHNHYPLRLNP-NEWV
VCKVFHKKG-DEANQQQQP-------------------------VD----------QADD
-------DDIFQLDDPS---IYDFS-NSS-A-NILSA---------PPNNNAVHSSVSAG
TT----TSTTTASSFQH--------------------------QP----------YSAPL
QQ---HVSSWNNT-----------P-------------GAGGAHGIGSSYYNL-------
---QQQQQQAAM---------------------------EDIIAVPDYGTL---------
--------------LPSSNKGS-------RSATA----GVSQQNPLGV------------
----------------------------------PQYKIEN-----------------YG
DHYISRE*------------------
>LOC_Os12g03050
--MVE-S-TTSLV-LF-LPP-GFRFHPTDAEVILSYLLQ-KL-L-N---P-SFTSPIGEV
DLNKCEPWDLPSKAKM---GEKE-WYFFSHKDMKYPTGMRTNRATKEGYWKATGKDREIF
YGGSSKKKQLVGMKKTLVFYMGRAPKGTKTNWVMHEFR-L-HANLHNHHPLRLNPKDEWV
VCKVFHKKG-DEANQQQQPQ------------------------VDQYSAETPSVVQAGD
I----GGDDFFQLDDPS---IYFVS-NSS---NILSA---------PPNNNNAVYSVSAS
TT----TTNTTAVSFQQ--------------------------QPINKSSSSSSNYSAPL
QQ---HVSSWNIT-----------P-------------GAGGAHGIGSSYYNL-------
-----QQQQAAM---------------------------ENVIAVPNFGTL---------
--------------LPSSNKLK------SKSAMA----GLTQQNPLGV------------
----------------------------------PQYKIEN-----------------YG
DHYISRQ*------------------
>LOC_Os11g03370
--MVE-T-STSLV-LF-LPP-GFRFHPTDAEVILSYLLQ-KF-L-N---P-SFTSPIGEV
DLNKCEPWDLPSKAKM---GEKE-WYFFSHKDMKYPTGMRTNRATKEGYWKATGKDREIF
YGGSSNNKQLVGMKKTLVFYMGRAPKGTKTNWVMHEFR-L-HANLHNDNPLRLNLKDEWV
VCKVFHKKD-DEAKQQAQA-------------------------VDQYSAGTPSV-EAGD
D------DDLFQLDDPS---IYFSN-SSA-A-NILSA---------PPNNSVVAANYGAS
TT----TGTASAGSFQQ--------------------------QPINKSISSS-------
-----NVSSWNNM-----------PPP--------PPVAEGGVHGIGSSYS---------
-----LQHQAAM---------------------------RDVIRLP--------------
-------------------------------------------NPLGM------------
----------------------------------PQYKLD--------------------
DAYLWDSS*-----------------
>ATR1158G026
--MGN-T-NGNI--AS-LPP-GFGFHPTDVELVSYYLKG-KI-L-G---K-NRD-TIPEV
DLYKHEPWDLPEKSDM-PFRCSS-WHFFCARGKKYPNGSRTNRATKAGFWKATGKDRNVK
-----FRRRTIGTKKTLVFHAGRAPSGVRTDWLMHEYH-L-KEECEAAAP---GMKDAFV
LCRVFKESGTSGLEQNERHVAAQPTEPYGNSYDLVSDDLSIAMYLNSEAAFIPQRVDPNP
HNSPLRIEDFPEIPNLG-----IGD-QSTFF-STSDP---------EHDDAITSASLSGP
SS-GDHGFTPSAELYNPQVNVVDREEPE--------INVR--YWP-SGPESEIPGPRSRL
QM--HKMQNRSTN-----YSYNKGAVGVLN-----GSGYSGSESSCDLQEQLL-------
-LLEEFNESKEI-----MSEPSLAPLGC-YQVSAIFCK-SDQLIREAHSYQ----TVTEM
RDIF----------ISDGSP-------FRKDSGS----TVAKVKSRQKKENVSLTKKQVK
KIIG---DSGGQSN--VEGFHSVSQRS-------VLSSLGACIIGAML------------
-LFVYAYFMLCKIRKFVTGLCILGL*
>AT1G32870
--MDL-S-------GG-LAP-GFRFHPTDEELVVYYLKR-KI-R-RKK---RVE-AIGET
DVYKFDPEELPEKALY-KTRDRQ-WFFFSLRDRK--HGSRSSRATERGYWKATGKDRVIH
-----CDSRPVGEKKTLVFHRGRAPNGERTNWVMHEYT-L-KEELKRCGG---DVKDAYV
LYKIYKKSG-SGPKNGEQYGAPFIE-EEWAEDDDDDVDEP----ANQLVVSAS-----DN
S-LWGKGLNQSELDDND-----IEELMSQ-----------------VRDPTLQQNGVS--
--LNSHVDTYNLENLEEDM----------------YLEINDLMEPTSVEVMENEDGSGLL
ND--DDFVGADSYFLDLG---VTNPQLDFVSGDL----KNGFAQSLQVNTSLM---T-YQ
ANNNQFQQQSGKN----QASNWPLRNSYTRQINNGSSW-NDGLTVTRFGEAPDSSEFLNP
V----------PSGISTTNE--------DDPSKD----ESSKFASSVWTFLESIPAKPAY
ASEN----PFVKLN--LVRMSTSGGRFRFTSKSTVVMDSDSAKKKKKNKGFFCLSIIGAL
CALFWVIIGTMGGSGRPLLW*-----
>AT1G34180
--MVDSSRDSCFKAKF-SAP-GFRFHPTDEELVVYYLKR-KI-C-CKK---RVN-AIGVV
DVYKVDPSELPGLSML-KTGDRQ-WFFFTPRNRKYPNAARSSRGTATGYWKATGKDRVIE
-----YNSRSVGLKKTLVFYRGRAPNGERTDWVMHEYT-M-DEELGRCKN-----KEYYA
LYKLYKKSG-AGPKNGEQYGAPFQE-EEWVDSDSEDAD----------SVAVPPVVRYEN
G-TKFCNPVKLQLEDIEKLLNEIPD-APG--VNQRQF-FVGVPQGNSAESTLLNNSLPNG
QLNRDSSFQSHLNSFEATS-----MAPLLDNEKEEYIEMNDLLIPLGASSTEKSTEFLNH
GEFG-DVNEYDQLFNDIS----------------VFQGTSTDLSCLSNFTNNTSGQR-QQ
LLYEQFQYQTPEN----QLNNYMHPSTTLNQFTD-----KDDQAALYVQPPQSSGAFTSQ
S------TGVMPESMNPTMSV--NPQYKEGQNGG----GTSQFSSALWELLESIPSTPAS
ACEGPLN-------QTFVRMSSFSRIRFNGTSV-TSRKVTVAKKRISNRGFLLLSIMGAL
CAIFWVFKATVGVMGRPLLS*-----
>AT1G34190
--MADSSPDSCFKGKF-SAP-GFRFHPTDEELVMYYLKR-KI-C-RKR---RVN-VIGVV
DVYKMDPEELPGQSML-KTGDRQ-WFYFTPRSRKYPNAARSNRGTENGYWKATGKDRVIE
-----YNSRSVGLKKTLVFYRGRAPSGERTDWVMHEYT-M-DEDLGRCKN-----QEYYA
LYKLFKKSG-AGPKNGEQYGAPFQE-EEWVDDDNEDVNA--------IAVAVPPVVRYED
A-RRLFNPVILQLEDIDELLNGIPN-APG--VPQR-----CIPQVNSEESTLVNNSLPNG
QQNRPSSFDS-LETAEVTS------APLV-FEKEDFIEMDDLLIPFGASSTEKAAQFSNH
GEFD-DFNEFDQLFHDVSMSLDMEP---------IDQGTSANLSSLSDSANYTSDQK-QQ
LLYQQFQDQTPEN----QLNNIMDPSTTLNQITS-----EDDQAILFDQ-QQFSGAFASP
S------SGVMPDSTNPTMSV--NAQGHEIQNGG----GTSQFSSALWALMDSIPSTPAS
ACEGPLN-------RTFVRMSSFSRMRFNGKANGTPVSTTIAKKGIRNRGFLLLSIVGAL
CAIFWVLVATVRVSGRSLLLKD----
>LOC_Os09g32040
-GMENPP-------LR-WPP-GFRFSPTDEELVLYFLKR-RIAT-GRPTP-----YIADV
DVYKSHPSHLPERSAL-RTGDKQ-WFFFSRMDRKYPNGSRASRTTGEGYWKATGKDRSIC
NGGGGASGRAVGSKKTLVYHHGRAPRGERSDWVMHEYTLL-DAL------PP-AARDRYA
LYKLFHKSG-AGPKNGEQYGAPFREEQLPAEAALPAPATTSGRAEEHADFELPDIIEAQL
D-FSTHVTSQVQIQRVHGGKSDVADATTS--GSALLMPIDGLEQLLSDDASVPQSQLQHR
EEVADSTTVSSA-VVTEECRELQDIEGLLMQIENNAESLPD--TPHQAAFGDFQRATFNI
ANLS-TMVQESPN-----FDLQTGPSNQITESILTTEPMNGETNAVEETSPLR-----SM
SVLGSYDRQDGDDEFL-EINDFFDPEDLTRSQNLIPADDAENHYVEFGASGI-NQGFQHT
TELLAH--NQVALNVRNHMKD--NHVVFSHSSDATIIHTVSSNASQSWALLDSVPSSPAM
AAEN------IGLNRTLQRISSFRSQQP------AREEVSSTNTRRRGGGLIFISLMVLL
VAIMWTFSNGSAVKLSKGLWKFPST*
>LOC_Os08g33670
--MEE-E-------QR-LPA-GFRFFPTDEELVTYYLAR-KA-M-DAT---TSA-AIRDV
DLYTSDPWHLPDSSAA-STGGGE--YFFCRRSSKYPSGARVRRATAGGYWKSTGKDKGVY
AAGG--GGGLVGTKKTLVFYEGRAPRGEKTSWVMHEYR-APSTNIRGAQAHNLDI-SEWV
ICRVFKKQT-TTTTTTVQEHTPNRRR------------------AEAAAAPPPPSGQPQH
T-SRRSGDGRAAIDNRE-----------------------------EDEHGLAREESS--
-------------------------------------------SPVVISSPSR-------
--------------------------------------TSSPSSRLLNHEHLG-------
------SSSDDL---------------------------MEFGDIYGGIAA---------
------------------------GGPTDQQASS------SNSNS---------------
----------------------------------ICNFLDEP------------------
-YYCWNF*------------------
>LOC_Os09g24560
--MSA-R-GGVTMARL-LPP-GFRFRPTDGELVAHYLAR-KA-A-DAG---TSA-AIRDA
DLYRAEPWDLPDAAAEEEEEERC--YFFCTRSFRWPSGTRTNRATATGYWKSTGKDKAVL
HGGG-GGGRPVGVKKTLVFYRGRAPRGEKTSWVMHEYRLL-HGGAATASSPTTVVRSEWV
ICRVFVRKG-NNDRGTTEHHLPS---------------------DDAHLRSSPPANSVDG
A----GHASCSFFSNES---------MAP-----------------SDHDDMILHGHDEE
E-----------------------------------------------------------
---------------------------------------------LL-------------
--MMNCSSAFDL---------------------------LDYESFS--------------
------------------------------------------------------------
------------------------------------LDL*--------------------
--------------------------
>LOC_Os01g70110
--MAAEA-ASGGGGAG-LPI-GFRFRPTDEELLLHYLRR-KV-M-S---P-PAD-VIPVA
DLARLHPWDLPGE------GDGE--YFFHLPATSWRRGGGGSRGGGGGAWRASGKEKLVV
APR--CGKRPVGAKRTLVFFRG----GARTDWAMHEYRLLPDDH------PP---ENDWV
VCRVFKKT--T--TLAHRRSPPSIR-------------------------GAP-------
------RRRAAAADDDD---------MPS-------------------------------
-------------------------------------------SP-SSCVTDG-------
------------------------------------------------------------
------DAGEEG------------------------------------------------
----------------------------EESSSC----SV--------------------
----------------------------------VASNCP*-------------------
--------------------------
>Pp3c6_1310
--MRF-S-HKADRAVA-IPV-GFRFHPTDEELVGWYLHN-RV-T-APE-P-EDDQIIREL
DLYKHEPWDLAEVCKIHSVNQNN-WYFFSHKDKKYPTGNRANRATKAGFWKATGRDKCIQ
-------TRYVGMRKTLVFYKGRAPHGQKTDWIMHEFR-L-DGN---------QAGDEWV
VCRVFRKTK-NIKTKGDDTPSTSME-------------------EDQHIALQPDITDSPE
K-SSDGGEDGRDVD------------YPP--------------------TNMVPNHIA--
--NYDMHCKQELFPVNEF-RNLHHNLPVHLD----NHGIE-AILPQSVAPHSLASTRSNY
SA--IHLPSSDFD-----------------------------QQMLQHMGTGS---S-AA
GLFSPMNAYHAI-----IDDHPPRPHIR-----------RNSSEILNGLAEF---SFGHP
A-------------LQGDQT-------LTDVVSR----PLQQLQQS----TSDLLSTNSV
HDVI-HNFGMPSLS---WQARPQSHFVE------NPDSINSH------------------
SSTFLSSGE*----------------
>AT1G02210
------------------------------------------------------------
---------------------MV-WFFFSCDEY-----NEEILKTNSGYWKETVSNTPII
GKWI-TSNGVIGEKQVLVFQSYENINGSKSDWVMHVYQ-P-TFL------PN---Q---V
IFRI---------------------------YDV*-------------------------
------------------------------------------------------------
------------------------------------------------------------
------------------------------------------------------------
------------------------------------------------------------
------------------------------------------------------------
------------------------------------------------------------
--------------------------
>AT1G02220
--MET--------------PVGLRFCPTDEEIVVDYLWP-KN-S-DRDTS-HVDRFINTV
PVCRLDPWELPCQSRI-KLKDVA-WCFFRPKENKYGRGDQQMRKTKSGFWKSTGRPKPIM
-----RNRQQIGEKKILMFYTSKE---SKSDWVIHEYHGF----------HN---QMMYT
LCKVMFN-G--GMREKSSSSPSSSG-----VSGIEQS---------RRDSLIPQLVNNSE
G-SSLHREDPSQFGQEA---IEDAKLTEE-L-KWLMN---------DEDDAIPIEEWELN
DI---DAKEKSIMFMHDNR---SDYRPP---------------NSLTGVFSDDVSSDDND
SD---LLTPKTNS-IQ----------------------TSSTCDSFGSSNHRI-------
DQIKDLQESPTS----------------------------TINLVS----------LTQE
--------------VSQALI-T-----TAEKKKN----PYDAQGTEIG--EHKLGQETIK
--------------------KKRAGFFH-RMIQKFVKKIHLC------------------
---SSISRT*----------------
>AT3G04420
--MEN--------------PVGLRFRPTDKEIVVDYLRP-KN-S-DRDTS-HVDRVISTV
TIRSFDPWELPCQSRI-KLKDES-WCFFSPKENKYGRGDQQIRKTKSGYWKITGKPKPIL
-----RNRQEIGEKKVLMFYMSKELGGSKSDWVMHEYHAF----------PT---QMMYT
ICKVMFK-G--DVREISSSSASYG-------SEIEQS----------RDSLIPLLVNDS-
-----------------------------------------------EEDAIPIEEWELT
DD--VDEQVNHIMNMKDDR---NNHRPQ---------------KPLTGVLIDDSSDDDDD
SD---LLSPTTNS-IE----------------------NSSTCDSFGSS-----------
DQ---------------------------------------INLVS----------LTQE
--------------VSQALI-T-----TPEKIKS----PYDAQGTGAG--GQKLGQETRE
--------------------KKRAGFFH-RMIQIFVKKIHQC------------------
---SSISRT*----------------
>AT1G02230
--MMN--------------PVGFRFRPNDEEIVDHYLRP-KN-L-DSDTSH-VDEVISTV
DICSFEPWDLPSKSMI-KSRDGV-WYFFSVKEMKYNRGDQQRRRTNSGFWKKTGKTMTVM
RK---RGNREIGEKRVLVF---KNRDGSKTDWVMHEYH-A-TSL------PN---QMMYT
VCKVEFK-G-EE-TEISSSSTG---------SEIEQI-----------HSLIP-LVNSSG
-------GSEGSSFSQE---LQNSSQSGV----------FAN-VQGESQTPIEEE-WKLN
ND---DE-QRNIMFMQDHR---SDYTP------------L---KSLTGVFSDD-SSDDND
SD---LISPKTNS-IG----------------------TSSTCASFASSNHQI-------
DQ---TQHSPDS----------------------------TVQLVS----------LTQE
--------------VSQG----------------------PGQVTVIR--EHKLGEESVK
--------------------KKRASFVY-RMIHRLVKKIHQC------------------
---YSISRT*----------------
>AT3G04410
--MVN--------------PVGFRFRPTKEEIVDHYLRP-TN-F-DGDTSH-VD------
------------------------------------------------------------
------------------------------------------------------------
------------------------------------------------------------
------------------------------------------------------------
---------RNIMFMQDNR---NDYRP------------P---NSLTGVFSDC-SSDDND
SD---LLSPKTVS-*---------------------------------------------
------------------------------------------------------------
------------------------------------------------------------
------------------------------------------------------------
--------------------------
>AT1G02250
--MAN--------------PVGFRFRPTDGEIVDIYLRP-KN-L-ESNTS-HVDEVISTV
DICSFDPWDLPSHSRM-KTRDQV-WYFFGRKENKYGKGDRQIRKTKSGFWKKTGVTMDIM
-----TGDREIGEKRVLVFKHG----GSKSDWAMHEYH---TFS------PN---QMTYT
LCKVKFK-G-E--RREFSVATGSG--------------------IKHTHSLIPPTNNS--
--GVLSVETEGSLFSQE---SQNPSQFSG-F---------------DVDCNILSDDFK--
--FNDDDEQSKIVSMQDDR---NNHTPQ---------------KPLTGVFSDH-STDGSD
SD---PISATTIS-IQ----------------------TLSTCPSFGSSNPLY-------
-QITDLQESPNS-----------------------------IKLVS----------LAQE
---------------------------VSKTPGT----GIDAQGTEIG--EHKLGQETIK
--------------------NKRAGFFH-RMIQKFVKKIHLR------------------
--------------------------
>AT1G01010
--MED--------------QVGFGFRPNDEELVGHYLRN-K--I-EGNTSRDVEVAISEV
NICSYDPWNLRFQSKY-KSRDAM-WYFFSRREN--NKGNRQSRTTVSGKWKLTGESVEVK
DQWGFEGFRGIGHKRVLVFLDGRYPDKTKSDWVIHEFH-Y-DLL------PE---HQRYV
ICRLEYK-G-DD-ADILSA------------YAIDPT-----------PAFVPNMTSSAG
SNSYNTYSEYDSANGQQSNIMQQQPLQGS-F-PLLEYQWLSDYIDLQQQAPYENESWKIE
EN---EFLVDERTSMQQHY---SDHRP------------K---KPVSGVLPDD-SSDTET
GS---MIFEDT----------------------------SSSTDSVGSSDEPG-------
HT--RIDDIPS------------------------------LNIIEPLH------YKAQE
--------------QPKQ------------QSKE----KVSSQKSEC---EWKMAEDSIK
IPPS---TNTVKQS--IVLENAQWNYLK-NMIIGVLLFISVI------------------
---SWIILVG*---------------
>Mapoly0091s0063
--MSTHYGSSTIGGPS-ISPWGWHFRPTGAELIT--LNK-KVKR-QQDRSRDISDVLREI
DLSQVEPWEIPETCSIRATHDEQ--YFYTQKEQKYRHGKRSNRATRRGFWKATGRDKPIY
GKINQRHKRVIGYRKALVFYEGRAPNGNKTDWILHEYR-L-EAD------PD---SDEWV
ACHMFIKER-NPPRDVADVSDLPNGG------------------MGPDWPELPPLTVKEE
P--GFPYSDHRTVTQEQ-----------------------------QQEPPCVRDDLS--
-------------------------------------------LP---------------
-----RLEEDDNN-------------------------YSVHREVAADVVVIP-------
------RPETGRMPP------------------------DNDRLIADLLY----------
--------------------------------------SYAENPQQS-------------
----------------------------------IWPNLDGS----------------VI
SDTLWNPPY*----------------
>Pp3c23_9520
--MIV---------TD-LPP-GYRFSPSDVELVAHFLKR-KI-N-GER---DVN-PIVVV
DLYKMEPWDLPVRSVN-GSNDRE-WYFYNARDKKYPSGSRTNRATELGYWKSTGKDRCIR
CKYAN------GMKKTLVYYTGRAPNGERTDWVMHEYR-M-EDKYESLKE-----RQEYV
LARVFHKSG-LGPNNGAQYGAPFIEEPCSPSHEEPCTSTHEQVQSSIDLEPEPPTQTSSR
DFLLYGTPGHMSCGGQSTSQASFEDLLSEDL-SLLQPPIDQNLYGNPMSDLFTEEDLRLL
QQ-GGESWKESI-DYAND-LKVGILPPDSVEGTG--KSLMIVFDPGDTGIQLILDSQGDV
ARRI-RLVRREAP--------GNKSMDIFK--------SVSTSNGVSKIFHTS------E
SSGDSMDKSPDLDLHR-SSEELLMDFGQTDSSEDIGTS-KEQPALTQDEATP---FQTQP
DMTFAT-----HAPVNDRQRPK--PTPSPQAADC----EQPEKPSRMH--LLPISPDSAV
ESPGFTSTYVKTSDALHVTCSSSENGSKRVQAVVTEGRLHQGQCSARSQGFVFVFLLGVV
TASIWYFMMSGTSGMAPHV*------
>ATR0907G008
--MAS---NGTANGPR-PPPMGVRFCPSDEELM-YYLWR-HL---G---P-PTN-FILEE
DLYHLDPWELP-----------D-----------MP----------ASFCN---------
----------V---------EGRLL------LILLL---L------------------VV
MKDIFQ-S----------------------------------------------------
------------------------------------------------------------
------------------------------------------------------------
------------------------------------------------------------
------------------------------------------------------------
------------------------------------------------------------
------------------------------------------------------------
--------------------------
>AT5G50820
--MDISAQRFAMNGMR-LPP-GFRFDPDDEDLVFEYLAK-KV-L-H-----PMD-DLPEL
RSCNVDPWDL-EK-------NKE--YYFVKKEER----ERKGRETLSGYWEAGGRD-CIH
----------LGRRKTFAFFIGKKPRGTITPWIMYEFRLL-SSRTRWSSSPR---EGKWR
AVKVVVKE--E-------------------------------------------------
-------NDEEMVEDEH---------ESD-----------------ESDEEVIQSR----
------------------------------------------------------------
------------------------------------------------------------
------------------------------------------------------------
------------------------------------------------------------
------------------------------------------------------------
--------------------------
>AT4G01520
--MMK-------------DPTGYRFSPTGEEVINHYLKN-KI-L-GKT---LVDEAISEI
NILNHKPSKLPKLARI-QSEDLE-WYFFSPIEYTNPNKMKMKRTTGSGFWKPSGVDRKIR
-----RGNGVIGIKKTLVYHEGKSPHGVRTPWVMHEYH-I------------TCLKRKYV
VCQVKYK-G-EAAEISYEPSPSLVSDHTVIAINGEPEPELQVEQGKENLLGMSDLIEPMN
Q-------------QEE---------PQG---PHLA----------PNDDEFIR--LR--
---HVDREPVEY-LFANE-ENMDGLSIM--------NDLT---IPMIAQQEDL-----IL
SE----------------------------------------WEGFIAATFFS-------
------DNNNNNNL---NVHQ---------------------------------------
------------------------------------------------------------
----------------------------------LTSFLPG*------------------
--------------------------
>AT4G01540
--MMK---------GL-I---GYRFSPTGEEVINHYLKN-KL-L-GKY---LVDEAISEI
NILSHKPSKLPKLARI-QSEDLE-WYFFSPIEYTNPNKMKMKRTTGSGFWKPTGVDREIR
-----RGNGVIGIKKTLVYHEGKSPHGVRTPWVMHEYH-I------------TCLKRKYV
VCQVKYK-G-EAAEISYEPSPSLVSDHTVIAITGEPEPELQVEQGKENLLGMSDLIEPMN
Q-------------QEE---------PQG---PHLA----------PNDDEFIR--LR--
---HVDRGTVEY-LFANE-ENMDGLS-M--------NDLR---IPMIVQQED-------L
SE----------------------------------------WEGFNADTFFS-------
------DNNNNYNL---NVHHQLTPYGD-GYLNAFSGY-PDHELVMQENRND---MPRKP
--------------VTGTID-------YSSDSGS----DAGSISTTVK--SHFLYHYFPG
V---------------SVFSAFHSNLTE------LPRNIKSK------------------
--------------------------
>AT4G01550
--MVKDL-V------------GYRFYPTGEELINHYLKN-KI-L-GKT---LVDEAISEI
NICSYDPIYLPSLSKI-KSDDPV-WYFFCPKEYTSAKKKVTKRTTSSGYWKATGVDRKI-
KDKR--GNRGIGIKKTLVYYEGRVPKGVWTPWVMHEYH-I------------TCLQDQYV
ICQVMYK-GEDGDNNSSEPSQSLVSDNTVRATS---PTALEFEKGQENFFGMSDLGTPKN
E------QEDFSLWDVLDNNNPTVH-PQA---PHLT----------PNDDEFLG-GLR--
---HVNREQVEY-LFANEDENRNDHRPK--------KALS---GI-IVDYSSD-----SN
SD----------------------------------------AESISATSYQG------T
SSPGDDSVGSSNRQ---FLQTGGDEIL--SSCNDLQTY-SSSTRQSQLTRSI---RPKQE
--------------VKQDTS-------RAVDSDT----SIDKESSMVKKKSWFITEEAME
RNRNNPRLMRMIIG--ILLLALISNIIS------VLQNLNPA------------------
--MKFDRER*----------------
>LOC_Os02g12310
-AMTPQL-AF----SR-MPP-GFRFQPTDEQLVVDYLQR-RT-A-AQP---CVTPDITDI
DVYNVDPWQLPAMAMY-GS-DHD-RYFFT----MAAREAQARRTTPSGFWKPTGTKKTIF
VVAG--GHEVTAVKRRFVFYLGHQPSGSKTSWIMHEYR-L------------MNSR----
---------------AAVPSSSSVNR-------------------------LPDL-----
-------TEEMVLCRIS---------PKP---PFIH----------NSLLQFSSVGL---
-----NGDGYNY-LILDH--------------------LE---PP-AMEYPNV-----GI
GN----------------------------------------VDDAAAGT----------
DDPGDLDEEIDDSM---QRNHGG*------------------------------------
------------------------------------------------------------
------------------------------------------------------------
--------------------------
>LOC_Os11g45950
--MGA----------------G-----------------------------AGE------
----------P-------------WFYFRHHERWMH---RMDRSTPSGYWKTAGKASFVY
SADRH-----VGLKKSMLFYRGPEPSGRKTKWKIDEFA-L-DNAANGSGE--AQLRQNLS
LCRLYSKS--S-------------------------------------------------
-------SERHVLA------------TSS--------------------DEISEDE----
------------------------------------------------------------
------------------------------------------------------------
------------------------------------------------------------
----------------------------------------SD*-----------------
------------------------------------------------------------
--------------------------
>PAB00024718
--MKG-L-NFTYAQTR-SSP-RIQIPSTNEDLIMQYLAG-KV-L-DNT---TGR-AIAEI
ALNKCKPWDIP----------------------------------------------SIL
----------V-----------SAS-----------F--I--------------------
------------------------------------------------------------
------------------------------------------------------------
------------------------------------------------------------
------------------------------------------------------------
---------------*--------------------------------------------
------------------------------------------------------------
------------------------------------------------------------
--------------------------
>PAB00027695
--MET---------FA-LPS-GFRFHPTDEELIFNYLKG-KL-K-N-----KASEVIPEV
DLYRCEPWDLP---------STE--IAVLERGRT--EGLHGEASCVTGVLCYFGLLESIN
----------VGCMLEGIFYRRQIP------MPMNC---I--------------------
-------NG--GD----------------------------------------TVMEA--
--------------------------HS*-------------------------------
------------------------------------------------------------
------------------------------------------------------------
------------------------------------------------------------
------------------------------------------------------------
------------------------------------------------------------
--------------------------
>PAB00054965
--MET---------FA-LPL-GFRFHPTDEELILNYLKD-KL-K----------------
---------MA---------SK----------------HQRSR-----------------
----------LFPRSTFTY---ASP-GT---CLINPFRTL-----------------TWS
GISLVL------------------------------------------------------
--------------------------------------------------------LI--
------------------------------------------------------------
------------------------------------------------------------
------------------------------------------------------------
------------------------------------------------------------
------------------------------------------------------------
--------------------------
>AT5G14000
--MEVEK-RIVVNGMK-LPI-GYRFHPTEQELILHYLLP-KAFA-S---P-PSS-IIPVF
DLFFSHPLSFPQK-------EKQ--YFFCKKREV----SNEHRSSGDGYWKPIGKERPII
-----ACGKTFGIRRTLAFYTNKSSYCNKTRWSMTEY--L-AGF-ASAKV------GEWA
VYNVYERKG-SGRQRKSREGDD--------------------------------------
-------EELRCIDHFT---------VGS-----------------NHE-----------
------------------------TGPP---------------PP---------------
------------------------------------------------------------
------SPPTSADE*---------------------------------------------
------------------------------------------------------------
------------------------------------------------------------
--------------------------
>PAB00055471
ECMNT-R-DWNLASFA-LPP-GFRFHPTDEELIFNYLKV-K--L-NHG---KAAEVIPEV
DLYRCEPWDLP-------------------------------------------------
------------------------------------------GNFNSLF*----------
------------------------------------------------------------
------------------------------------------------------------
------------------------------------------------------------
------------------------------------------------------------
------------------------------------------------------------
------------------------------------------------------------
------------------------------------------------------------
--------------------------
>ATR0800G108
--MGE---------LDGLPP-GFRFVPTEEELVSHYLKN-KV-S-ERS-PNNPD-IIREL
DIYNHEPFDLP---------ENQ-LFFFAERTAP----SRKVRVTGGGYWKVVGRKRPVV
-----SGREGVGFKTTLVFHKGRAPNGEKTDWRMKEY--L-ASD-----------RDGHA
LCHIYLKS--T--KKRQVICESSFVQVTIGACCNDEI-------RQQGGTPLPEVKEEEE
T-IPQDDELHKLLSDAE---------TGS-----------------QTWDALPTTA----
----SSSMTNQM-AIDEPVQNVINWCP----------------VPISESVKHGQGEWNKM
CN--RALLDGDYI-----------------------ELNDLDIDYLGQLRLLT-------
------GTASSFG--------------------------RKRQILSFYLYI---------
----------------------------GTPHCV---CRICSCDAK--------------
----------------------------------CQASLMP*------------------
--------------------------
>LOC_Os11g31360
--MAGPGVCINLLNMH-LSV-GCVFRPTEGELVVNYLYR-RA-M-Q---P-PCD-FITDV
DIQCHNPWEIPAG-------EKK--HFFTRKENSHPRDYESNHAAGDGFWRLAGTEVPIY
KPSGGADEKLVGMKRTLVFHFRKSSSTERTGWVMPTCR-CQ---QKNNGSPLETMEDNWM
ICRIYKKR-----QRAPQVIIPPSIG------------------AREAVLAVPAIGNARQ
V-------TSLTSQDVS---------RGV-----------------M-------------
------------------------------------------------------------
--------------------------------------------SLPM------------
------SSQRTRAVM------------------------MGRTNRRKKLGLV--------
------------------------------------------------------------
------------------------------------------------------------
--------------------------
>LOC_Os11g31340
--MASPGVCINLVNTR-L--------PTNADLVVHYLHR-RA-I-Q---P-PCD-FITNV
DILQHNPWDIPAE-------EKT--YFFIHEENERLGNHHSNRAAGDGFWRPVGSEVPIY
KRSGGADEALVGMKRTLVFHYGNSSSAKRTEWVMQEFR-LADGSTENNGSPLKTMEDSLR
ICRIYKKR-----QRTPQFIIPPSIG------------------ARELILALPTIGNTRE
V--------ALALPDF----------LGQ-----------------P-------------
------------------------------------------------------------
--------------------------------------------SFEE------------
------GSDVSADVI------------------------DDKDGYGHGMN*---------
------------------------------------------------------------
------------------------------------------------------------
--------------------------
>LOC_Os11g31380
-------MHLPAVG-----------HPTEGELVFHYLYR-RA-V-N---P-PSE-FICDV
NVLPHNPWDIP------------------------------------------GSEKPVY
NQGGGSDCMLVGMRRTLTFYFGNSRTAERTKWGMQEFR-LADGSKRNDGLPLETVEDGWL
ICRIYRTR-----QRALPVITPPAIE------------------AREIIIP-PANGNARE
A----------QVRDF----------LQQ-----------------GSHESSSPCSIV--
-------------------------------------------GP---------------
--------------------------------------------SLAE------------
------GSDESAGS-------------------------DQKD*----------------
------------------------------------------------------------
------------------------------------------------------------
--------------------------
>LOC_Os11g31330
--MANTGLSIPMVNIH-LLP-GFRFRPTDDELVIKYLYP-RA-F-H---P-PCA-IITDV
DIHHHNPWDIPVA-------ERE--HFFTRKEVKYPGSRRSNRVAGNGFWRAAGSEVPIY
KPEGAANDMLVGMRRTLVFHYGKSRSAERTEWAMHEFQ-LANGSKKSDGLPLRIMEDSWV
ICCIYKKR-----QRAPPVVIPPVIG------------------VGEAIIP-HAIGDARE
G----------QLHDF----------LGQ-----------------PARDPSSPHSTI--
-------------------------------------------DP---------------
-------------------------------------------SSLEE------------
------GSDESAGD-------------------------EDKDGDGMNEAN*--------
------------------------------------------------------------
------------------------------------------------------------
--------------------------
>LOC_Os11g31370
--MAG--------------P-----------QMS-----------------PYD-FITDI
DILHHNPLDIPTR----Q--EKK--HFFTRKEKK--HGNCRNHAAGVGFWR---------
----------------------KSSFAESMEWAMQEFQ-L-AGS--------------LL
PCFVMRAT--SGT-------------------------------------EQP-------
-----FGCTRVTIANMR---------------------------------------IL--
-------------------------------------------TP---------------
--------------------------------------CFIG*-----------------
------------------------------------------------------------
------------------------------------------------------------
------------------------------------------------------------
--------------------------
>AT3G56520
--MEP---------RA-LPV-GFRFRSTNCEISNYFLKK-KA-L-G---P-KAR-TIPEE
DIFSRHPHDLP--------GSEEHWYYFCR--------KRDNQSNSHNLWTPIGEETNVL
DPK--NNDALVGIKRRFTLIAQEEEESDKYNWFMDEIS-LP-----------QTVNTDWV
LCHIFGKK--TKP---------------------------------------------ET
T-------------DLS---------IDS-----------------ESE-----------
------------------------------------------------------------
------------------------------------------------------------
------------------------------------------------------------
------------------------------------------------------------
------------------------------------------------------------
--------------------------
>AT5G41090
--MGP---------RA-LPV-GMRFRPSDLELAVYFLIK-KA-L-G---P-ALT-VPDEC
DIFSTHPRDLP--------GSEEHWYFYCKKPKN-----QVTRTKSYNLWIPTGEKTDVL
DPKK-NGGELVGIKHSFTFIENEEEESDQCNWFLDEIS-LP-----------LTVDTDWT
LCHIFYEK--VKP---------------------------------------------EF
G-------------NLH---------VES-----------------ESESEEEEED----
------------------------------------ESVD---KP---------------
------------------------------------------AESLDS------------
---------------------------------------KDGTVLPPPP--------ATP
*-----------------------------------------------------------
------------------------------------------------------------
--------------------------
>AT3G04430
--MYR------------------TFNPPEEELINYYLNN-KI-T-END-D-VGK-QIAEV
NILHHEPADLPGLAKI----ESHTWYFISPVEK---FGNRTKRVSRSGHWKITGNSRTIK
-----VDGNPIGLKKFLVFQENRSSSSSKTNWIIHEFSFLPNKM--------LTEKEDGD
YCNGLDEQ--S--EQGESSGLLFG------------------------------------
--------------ENG---------HAC-----------------EQD-----------
-------------------------------------------TA---------------
----------------E-------------------------------------------
------NSNVTM*-----------------------------------------------
------------------------------------------------------------
------------------------------------------------------------
--------------------------
>LOC_Os11g34340
--MENGG-NDGDGSLQ-LSP-SFHFVPTDKELVDFHLRE---------------------
---------I------------Q------------------------GLWG---------
--------------RYVVLFHG---EGA-----------I---------------EDE--
------EE---G*-----------------------------------------------
------------------------------------------------------------
------------------------------------------------------------
------------------------------------------------------------
------------------------------------------------------------
------------------------------------------------------------
------------------------------------------------------------
--------------------------
>LOC_Os11g04960
--MNPTIENGGSGGLQ-LPP-GYHFVPTDEELVDFYLRG-KI-E-GRD-P-PRH-FISEE
NIMRYDPQKL-EK---KGYGEDR-WYFFMVREPSTKKKDEPNRGVEEGSWSATGSVVQIH
STK--TNRKAIGSKRVLTYKSARSA---ENDWSMHEY--L-AGK-----------QGQYV
LCAIQLKQ--TEREKAREEQKNDNKRKKAARRKNMQQQPTACQAQDEQQETAPTIVDP-D
Q-MDIAHSMHMMFGDQD----FMPSLIAP-----------------NNDDGMLQLQLQ--
----LQNPNPAM-LYSNQ------LEPSYI----GDQSMF---TPISCRQLQFQQQQAED
GS--VAFGEADLY--------------------------QQHDRALGNTGVYPDNVW-VD
GNMADYNDQDNGGVL-------MQG--------------EDSATFPDNFLM---------
--------------LDEMAA------GSDDASGFDY--EVDQSMAVVP------------
----------------------------------ADQTVDDI------------------
MSSLLN*-------------------
>LOC_Os10g09820
--MTAES-NGGNSSLR-LPP-GYHFVPSDEELVDFYLRG-KI-E-QRR-P-PMD-FINEV
DIMSFDPVKL-EK---KGYGENR-WYFFTVRKPSTKKKDEPNRGVEEGSWSATGSVAYIC
-----KDHETIGTKRVLTYKSARSA---EEDWSMHEYQIL-DTT--------DTMSDQYV
LCAIQLKQ--TEAKKAQEEEERGVKRATRKRRKGDIDQTTSQEQEDQQQETPPSVVDAP-
-----YYSTQMALGEEE---------VAP--------------------DCMAQPDIE--
--------YPAV-WYNQQ-----EQQPSQL----VDRSMM---TQLSYIQNQFQQQAHDH
GSI-NAFDEALDQ-------------------------CHDTNFAWDNAGIYPGNNL-LD
GNLDDDGNQSTLGALTGQFHDALQATP------------SDDASAQSMG-----------
--------------IQPAAGH---SMGDDDETCCND--DLSSLLADISDGNGVINNEGNP
EGSN----------QGLHICKDGHQWPL------EESTMPTV------------------
ECVLQHPGESA*--------------
>AT3G56530
--MAIPQ-RNKRKAFA-FPP-GYRFVPKDQELIFHYL---KP-F-SGN-KCLLNVPIHRV
NIYESNPQHLSEK---YEKGDKD-WFYISERTK---TGGRSNKD-NGGYWSATVAAQKIN
AGNGI-----VGYKTSLEYYVGKQSNSVKGDWLMQEYW-F-ESSDDNNN------EVDHA
LCKIYLKK--K--KAEEAENEKLKK-------------------EEDV--------EQDL
N------QP----DQLQ---------LQQ-----------------PHDIVY-QPQYC--
-------------LLPEH------HQP----------------QPFPDNFSEL-------
-----SFQQQPVM----------------------------IPDDFEDFL----------
---AEFTKPHS----------------------------DGDEEFNNYG-----------
--------------LFEGF---------FDTEGM----IKH*------------------
------------------------------------------------------------
--------------------------
>AT3G55210
--------------YV-LPP-GFKFVPNDEEVIHCYL---KP-Y-SGN-TNLLHVPIHLV
NIYESNPQTLSEE---FQKGDKE-WFIITERNKVLSVGAKRQKDTNGGYWHATVAAQKIN
AGDGV-----VRNKRPLAYYVGKPSEGVKTDWLMQEYS-L-DHSSHNND------K-DYT
LCKIYLKM--N--KEVGEEKKKQKK-------------------GEAVVSVAPALEEQPC
N--VEYHQPLAPLDSCQ----------PQ-----------------PHDLAYQQQQFC--
--------------------------P----------------GP-------L-------
-----SYQPQ--------------------------------PHDMEN------------
------QQPHNE---------------------------KKEEDVEQLD-----------
--------------LHQP----------DQGKGC----*---------------------
------------------------------------------------------------
--------------------------
>AT3G56560
LLMMMPG-RNKRKEYV-LPP-GFKFMPNDKEVINCYL---KP-Y-SGN-TNLLNVPIHRV
NIYESNPQTLS---------GRN-VATLTE-------------DIGTQKW----LPKRFK
AGDGV-----VGNKRPLAYYVGKPSEGVKTDWLMQEYS-L-DHSSHNTT------R----
------------------------------------------------------------
------------------------------------------------------------
------------------------------------------------------------
------------------------------------------------------------
------------------------------------------------------------
------------------------------------------------------------
------------------------------------------------------------
--------------------------
>LOC_Os01g59640
--MAE-S-SESAWPQQ-LVP-GIRFVPSDIELILDFLRP-KL-R-GEQ---PSY-SYMHV
DVYSDHPKELPSR-------EGN-WYMFSPRNRKYNKGKRPSRTGQLGFWKSTTKNEAVL
DALS--DNMLIGYKACLTYHESPTPKLKKTPWKMWEFRPF-DAE------EE-PMRNDWV
LCKVTNKD--N--KVTTKKFKP----------------------QRSKKPKKPKLQQEEQ
P-----QNQGIVIRQPS---------ESG---SAS-----------SSHQEIPGSSLPAG
GD--AAAAATAA-AVVDP-------------------------MPLHMIPPSS-------
------------------------------------------------------------
---WNYSTGVTADG-------------------------DDSTGVDSYG-----------
--------------------------CVDGAGAL----NF--------------------
-----------------------------------------------------------Q
RNIFYHR*------------------
>LOC_Os05g43960
--MAG-L-GKGESS-------GFRFKPREAEAVEYYLLP-RL-Q-G---P-PVPNIVVE-
NVYEFEPERLNEKCNGGVAGEGEGWYFLSPRDRKYRNGKRPSREDKAGRWKSTGKTEPIT
ECYGW-----VFCVTSLVYF--KGPVKTKTKWLMREFK-L-DKTAAAGGSQR---QDQYV
LCRIYTKKG-AGEEDIDEWAEACAVFETAEGSDNADAAAAEGDMSAKQAGKRPAVAEQPS
KRTPCDGGPSQAMGNRQ---------MQG-L-SLMHN---------PTTHAPFQQGFP--
----VHNNRAQMPTMQHNC----MPSPAHSFQP---RPVQR--RPVGQAPPQR-RPVHHV
GGHAMHMHQAQWT------------------------PVHIAQAPMQQLPFDD-------
WVFDPFDPPPPMQQLPVMMNNYQPQ--------------NDQPAMVHGG------ELQAP
MQL-----------LPATTH----GGEVQAPMPL----NVEQRPSQED--GGQCTNAEG*
------------------------------------------------------------
--------------------------
>Pp3c4_29470
--MS-----------------GVRIGDVTTE-----------------------------
-----DQSD---------------WYFFSHKDKKYPCGNRANRATAGGFWKATGRNKPIH
------------LQRNMI--DG-AP------GVVPNY----SGG--------------WV
VCRVFRKTK-NNANSLDTYCSFKECQ------------------QVEIGMLQPEVVSLKQ
E-YLDREVGSISITQLH----HPFN-FTC-----------------KLEINVEDDNTT--
---VHNSFKSNL---------HHLHRPHEAGKDH---------SPAPSSSTTL---NLPQ
GS---RINAQN----------------------------GGTYSSVPGFLGCD---S-SP
TDLHDVSSVRSTADCLLSYQETKVDVW------------NSHNVQSINVYVLLKGHIDQH
QPHRC---------YSGETIW--PKMIQGDPAAV----RRSRHATKRS--HIQITTSSNA
AIFA--------------LVNRRYPMRCRTSIVAVETAITQE-----------------R
IRGTYHSHHNGV*-------------
>LOC_Os03g59730
--MAAINPVAGEVASS-LPPPGHRFFPPPAMMVGHAVKR-RR-R-NTSAPASAEEALAIV
DIPGVTPTDLPAMCKLGDLGDGA-WYVFSPRSR-YKRGVRPARTTAVGYWKSNSAEADVV
-----DDGEVIGRVNSLTLALGHQPRGKATHWRMKEYR-IPDSNTPMLSQ--IVLQDEWV
LCKLYHKQ--KGK----------------------------------------KVHEEKS
D----RGVQDLSIDDRK---------TCD-----------------EAN-----------
-------------------------------------------KP---------------
------------------------------------------------------------
------------------------------------------------------------
--------------------------------------GV--------------------
------------------------------------------------------------
--------------------------
>LOC_Os11g29430
--MASCP-SLFSGRSR-RAP-ASRRRPWSRGLFTAGLRRRRS-R-G---PSAAAGVILTP
HLRRLTPLDLPSMPST----AAH-WLSSRARARRHALGQRTRR--------ASGRPYEIL
----------MGRSCKQEHE--TSPSGGGSSRPASRYRPI-DIV------------DGHG
LMKLPPESP-S---------------------------------AATTLSSTP-------
--------------STA---------MRP-------------------------------
------------------------RRPP---------------PP---------------
------------------------------------------------------------
------STTTTTRTGP*-------------------------------------------
------------------------------------------------------------
------------------------------------------------------------
--------------------------
>Pp3c27_7430
--MSK----------------GH-----------------KV------------------
------------------------------------------------------------
-----------GVKKALVFYRGKAPKGEKTNWIMHEYR-LAEGVTSTHHP--RNSRDDWV
LCRIYEKT--SHAQRASKEYENSS--------------------VEEVLASLPDSVDD--
--LRFVLPRLNSLNNLE---------LAV-----------------QQEEKASENGLS--
--NFDSIQKGTM-----------------------------SNNPLLTLANDW-------
-----KLQQS----------------------------MTINHDTLESSRLMG-----HL
ASTSSVRPALSTRP---MANSFMAQFRH-----------GQEKILPAGHS--FDEEVQST
--------------LRSSAMGY-TNARSSNDQGL------ETMFSAVS------------
------------------RSNPSYGGPA------TEHSVYPA---------------PTP
PSMDFNFSYAGDFN*-----------
>PAB00004920
--MLL-----------TIQE-KIKWVDTMSELDQKELEE-KT-K-EKS---SIKEALRGL
ELSYSESGGM-DC-------DED-------RSRQVP--KEPQK--------ATGKEKEVF
-----AHTEWIGMKKTLVFYRGRAPKGEKTNWVMHEYR-L-EGHYHQLSK-----KDEWV
VCRINHKN--SGGKKITPGLINKNFY------------------ECLGSHSLPAILESPT
Y-TRAVHNEETELSNIH---------LCN-----------------NNN-------LP--
-------------------------------------------DPLNMRTANQ-------
-----------------------------------------------------------S
CIFSQMSNGSFLG--------------------------PSQMGLPSNPIFM--------
--------------------------------AL------AEQYSV--------------
----------------------------------SELNLK*-------------------
--------------------------
>AT5G04400
--MHIDA-------YV-LCRTGSRYAPFLEE---EWDGE-RV---------AIH------
-----VPDDLP--CVL----NKE--LIQYKRKRRISSSTQDHRSFTETIIDSTASAEPLD
-----ISERILGMLDDLEKE--QEPDGNKINEIQQEQKKL-DLN-----------KDASP
LCVVNKET--PSPDDLEKEQEPATKR---------------------------DLVLKEN
D-VFREMQERESMKEME---------ISF-----------------EAQIDALDRKID--
-------------------------------------------HP---------------
------------------------------------------------------------
------------------------------------------------------------
--------------------------------------K*--------------------
------------------------------------------------------------
--------------------------
>LOC_Os07g48450
--MHE---------LA-ADPLAATYKPSSSSNVSWVLYK-KS-G-QAS-PMAADYEPSGV
DAYSFPPMILPKLPKIPSISELE--IFDAAADPPHQHAPSLNQGVGDNFLASTASTATVA
G----------GKRK-------ASPAGD--------YR-L-NGSVAPQSV---GLQTPSV
LAGLNHQ-----------------------------------------------------
--------------------------------------------------------ML--
-------------------------------------------PP---------------
------------------------------------------------------------
------------------------------------------------------------
------------------------------------------------------------
------------------------------------------------------------
--QLF*--------------------
>LOC_Os04g45340
-----------------------MLHVQEEGVVCRVFKK-RV-A-AGDSP-HVA-FMAPA
D----SPYH-P--CKL----EVE-YHHLLPQEAALP--LESPKLPAADIIVATAASSALQ
PCGHT-TAQQLQLQIEPVYVTADAS---AADW-----RDL-DKLVASQFG--DSTKEPCN
PVQVFQKQ--EDS----------------------------------------DYVST--
--------------SAS---------CGG-----------------EED-----------
------------------------------------------------------------
------------------------------------------------------------
------------------------------------------------------------
------------------------------------------------------------
------------------------------------------------------------
---LWK*-------------------
>PAB00041270
--MVL----------------GF-----------SRLGK-KV-M-NRR---SKDAALCRV
-LKKTGPGPI-ERATVCAIGGKE--MLLTAQEQSSPMSQEDNQSRETSF--EIGEDV---
-----TDEGC-KRRSQLLRYRSSSP---SLDSTRHP-K-V-EHNKPSCPP-----EDNFP
HVKTYLSSE-T--NPSVEEAEIFEQI---------------------------DAQTSEN
N-SQFINSDAADIHNED---LQLNDLVSG-----------------ETDHQKTSNS----
-------------------------------------------GP---------------
------------------------------------------------------------
------------------------------------------------------------
------------------------------------------------------------
------------------------------------------------------------
--------------------------
>LOC_Os04g27750
--MAM-------------------------ELVA------GV-A-TAR-G-AANRVGVGV
DVKGK----V------------Q-------RRRRHS--SRDHLVAVCHGWCGT----PLT
--------------------RG-SPTGARTGDVSHP-----------------TT-----
-------S--TGP-----------------------------------------------
------------------------------------------------------------
-------------------------------------------GP---------------
------------------------------------------------------------
--VGEVGE*---------------------------------------------------
------------------------------------------------------------
------------------------------------------------------------
--------------------------
>PAB00043396
--MKQ---------KA-------YYFETKEPIVS-----------G--------------
DEYEEHPVTL--------------------------NGCQLSN--------------PVT
K----------SQVSSLHYNEGCSSPGKKTPWKPAH---L---------------EPELS
IDSLFGQS--T-----------------------------------------P-------
--------------DSL---------LPS---------------------------LP--
-------------------------------------------TP---------------
------------------------------------------------------------
---SSF------------------------------------------------------
--------------------------------------PL--------------------
------------------------------------------------------------
--------------------------
