# Supplementary material for: The colonization of land was a likely driving force for the evolution of mitochondrial retrograde signalling in plants
Source: J Exp Bot. 2022 Sep 3;73(21):7182–97. doi: 10.1093/jxb/erac351 (PMC9675596; doi:10.1093/jxb/erac351)
Supplement: erac351_suppl_supplementary_dataset_S1 [file erac351_suppl_supplementary_dataset_s1.zip › NAC data/NAC_Phylogenetic_tree/MAFFT_PLAZA_NAC_Selection_AA_edited.fas.contree]

(Pp3c20_18130:1.0526767713,((((((((((((PAB00032797:1.5436191018,((((((((Pp3c27_7510:0.2166482835,Pp3c5_630:0.2366026381)100:0.3692697291,(Pp3c13_10800:0.0434635772,Pp3c3_8880:0.0563044552)100:0.1752258075)99:0.0985683710,Mapoly0035s0049:0.4553767560)98:0.0710370414,((Pp3c16_13150:0.2017539135,(Pp3c6_28230:0.0756222343,Pp3c5_740:0.1614796523)100:0.0624937471)100:0.1717467340,Pp3c27_7430:0.6951454356)84:0.0994455263)82:0.1392806988,(((Sm_gene34615:0.0020979846,Sm_gene33937:0.0038017229)100:0.4553709777,((Sm_gene1921:0.0530719217,Sm_gene12131:0.0000028574)100:0.4758124895,(Sm_gene342:0.0000021155,Sm_gene8235:0.0218972065)100:0.4952300157)94:0.1118105955)54:0.0726071364,(((Sm_gene17839:0.0000021202,Sm_gene29749:0.0023275245)100:0.5559291603,(Sm_gene11276:0.0000021894,Sm_gene20091:0.0035098518)100:0.5597766929)45:0.1444918274,((((AT1G52890:0.1299676845,AT3G15500:0.1510633996)100:0.1104664182,AT4G27410:0.2353352714)100:0.3474773791,ATR0661G451:0.6422515208)93:0.1541840195,((((((((PAB00004230:0.0531743130,PAB00049789:0.1063061709)99:0.0113082068,(PAB00058566:0.0796249994,(PAB00033443:0.0433632732,PAB00034796:0.0397619136)100:0.0421764966)100:0.0306281589)99:0.1021653000,PAB00060556:0.2495698652)99:0.0925567837,ATR0068G083:0.7700340335)98:0.0210850252,PAB00045148:0.3465536897)100:0.0721107020,((ATR0680G207:0.2331939063,(((AT1G77450:0.3389627271,AT1G01720:0.1236640665)43:0.0704032516,((LOC_Os01g66120:0.0335772217,LOC_Os05g34830:0.1508491420)69:0.1185038648,LOC_Os11g08210:0.5117382034)51:0.0900836336)15:0.0532593276,(AT5G63790:0.0781491725,AT5G08790:0.0809494316)100:0.3905637027)46:0.0973890914)100:0.3060628058,PAB00053819:0.5878977790)99:0.1002274941)99:0.2711606560,(((AT3G56530:0.2868522638,(AT3G55210:0.0518810886,AT3G56560:0.4996926960)100:0.3626115724)100:1.4811581186,LOC_Os04g45340:7.1070311318)93:0.3816727071,LOC_Os05g43960:1.4115279622)93:0.4284315437)88:0.0146802215,(LOC_Os01g60020:0.3766678602,(LOC_Os03g60080:0.1706816452,LOC_Os07g12340:0.2575693916)100:0.1006628066)100:0.4565429364)92:0.1184936691)90:0.1206481037)33:0.0677742210)38:0.0635569959)88:0.0960043765,(((((((((PAB00006004:0.1161619283,PAB00037315:0.1062108879)100:0.1101386714,PAB00065672:0.0673080342)94:0.0224986876,(PAB00016170:0.1498762063,PAB00030390:0.0274177684)100:0.1029998129)87:0.0158051358,PAB00020758:0.1502302086)98:0.3746832473,(PAB00029188:0.1751820260,(ATR0693G453:0.3003645379,(LOC_Os07g37920:0.5405360742,(AT1G61110:0.3703951158,(AT1G52880:0.1858792108,AT3G15510:0.1649409265)100:0.3883026883)91:0.0660389746)63:0.0640413369)64:0.0688550661)92:0.0785583878)93:0.0307888665,PAB00023270:0.6133049205)70:0.0451115179,PAB00022890:0.3463121450)70:0.0906169123,(AT3G04070:0.5938787896,(ATR0068G061:0.4321310314,LOC_Os01g01430:0.6643025646)87:0.0618515767)88:0.1102108268)79:0.1078980398,(((AT1G69490:0.5923143698,(LOC_Os11g03300:0.0113229623,LOC_Os12g03040:0.0249218166)100:0.6310006000)87:0.0482759582,ATR0681G156:0.6419489787)85:0.0592732610,LOC_Os03g21060:0.7508270956)78:0.0511589674)66:0.0426636022)65:0.1569131973,((LOC_Os05g34310:0.6143794055,LOC_Os02g12310:1.3643082921)80:0.0057687387,ATR0907G008:2.8799105476)65:0.4134552242)86:0.1049544973,(((ATR0582G162:0.5135117606,(AT2G33480:0.4759240104,(AT5G13180:0.2112789333,AT5G50820:3.0190844168)72:0.0671194173)77:0.2555183225)77:0.4167948608,((LOC_Os12g29330:0.7268905111,((LOC_Os08g42400:1.3255522305,LOC_Os09g33490:0.6409304648)88:0.2898526888,(LOC_Os01g70110:0.9821299705,AT5G14000:2.0687157815)87:0.1907602865)77:0.1903628546)73:0.1560041756,((((LOC_Os11g31360:0.3920804901,LOC_Os11g31370:1.2905957963)100:0.0456855915,LOC_Os11g31340:0.2433107691)100:0.1922316788,LOC_Os11g31330:0.2431789394)87:0.1079772637,LOC_Os11g31380:0.2593305362)100:1.1426049788)68:0.1616390366)78:0.1603717922,((ATR0584G114:1.1285363147,((AT5G04400:5.4903835998,LOC_Os04g27750:1.7738648302)43:0.5923972858,PAB00041270:5.5694791057)81:1.5491436049)42:0.0943657746,((AT5G64530:0.4942793650,(LOC_Os02g34970:0.1189229350,LOC_Os04g35660:0.2093805220)100:0.3936775118)51:0.3772372972,LOC_Os11g34340:2.7670682055)49:0.2899127407)75:0.2122241412)90:0.1084808106)86:0.1438357988)61:0.0516197268,(((((((Pp3c16_23260:0.9814903107,Mapoly0035s0054:0.6426042653)89:0.0632261903,((((((PAB00001851:0.1147903266,(PAB00031847:0.0603653284,PAB00051631:0.0860457649)100:0.0753339709)100:0.0546913660,(PAB00030913:0.1068477975,(PAB00031836:0.1342789726,(PAB00039711:0.0533554566,PAB00051813:0.0887386531)100:0.1652527884)100:0.0347858419)98:0.1793611778)86:0.0174220542,(((PAB00012549:0.0426503063,((PAB00026547:0.0072603838,PAB00027787:0.3670542720)100:0.0110241662,PAB00061560:0.0000025603)100:0.0121640893)100:0.0593812755,PAB00026517:0.1231057859)100:0.0287696546,PAB00060053:0.1417193558)99:0.0759239719)85:0.0124841321,((PAB00023426:0.0262941829,PAB00059421:0.0118555992)100:0.0620307701,(PAB00043020:0.0509863064,(PAB00056064:0.0355444663,PAB00031169:0.3147646628)100:0.0153439666)97:0.0166608132)100:0.1208635587)73:0.0080746876,(((PAB00026266:0.0000026551,(PAB00056240:0.0000025603,PAB00057668:0.0000025603)83:0.0000025603)100:0.1863028114,PAB00047769:0.1375196515)79:0.0336980549,(((PAB00055872:0.0923980360,PAB00058075:0.0760284767)100:0.1028443320,PAB00030914:0.5164823077)93:0.0571641175,PAB00026516:0.2008831285)71:0.0039421685)97:0.0191956400)100:0.3684551139,((ATR0661G198:0.2933705752,((LOC_Os03g04070:0.1910186043,LOC_Os06g51070:0.2983185561)100:0.1326210332,AT2G17040:0.5882660019)99:0.1231542693)100:0.3645741910,(PAB00004146:0.0917796361,(PAB00020938:0.1249394688,(((PAB00015107:0.0124030824,PAB00061121:0.0299667863)87:0.0000029665,PAB00057739:0.0407688345)96:0.0059828177,PAB00054418:0.0135751283)100:0.0871648680)100:0.0426576124)100:0.7235632741)72:0.0593789885)100:0.1809706536)96:0.1394836264,(Sm_gene297:0.0122460324,Sm_gene26115:0.0064096244)100:0.9469946493)90:0.0753025759,((((((PAB00010690:0.2114587377,PAB00032232:0.1628552416)100:0.1649471299,PAB00010691:0.1051577392)100:0.0316455689,PAB00018720:0.1643380750)97:0.0135901535,(PAB00013671:0.0085887898,PAB00064365:0.4409172285)100:0.0823007371)50:0.0184422206,PAB00063978:0.0735378214)97:0.4031590579,((ATR0733G026:0.0537432823,ATR1089G034:0.0000020471)100:0.2314816296,(AT2G02450:0.2552562354,((LOC_Os01g66490:0.2568744150,LOC_Os05g34600:0.2799016566)100:0.0803758867,LOC_Os08g02160:0.5990672682)95:0.1635574971)95:0.0939452115)99:0.2387293258)100:0.6067607106)95:0.1869646197,(Sm_gene2393:0.0253340420,Sm_gene5446:0.0163077614)100:1.1398787020)51:0.0933546032,((((ATR0820G111:0.0472194704,ATR0820G272:0.0488723400)100:0.7352851495,(AT3G44350:0.2724072897,AT5G22380:0.2573508548)100:0.5243843705)52:0.1476175992,(LOC_Os11g05614:0.1879401625,LOC_Os12g05990:0.1635305904)100:0.4745119995)53:0.1223488160,((LOC_Os01g64310:0.2633556009,LOC_Os05g37080:0.2586651583)100:0.1716830283,LOC_Os11g45950:1.4938319938)96:0.1981290827)97:0.8459863713)93:0.1848263183,((((((PAB00044778:0.2152720692,PAB00053090:0.3369419746)100:0.2527297812,AT5G39820:0.5582279687)51:0.0541300899,(AT1G26870:0.3391953131,LOC_Os08g33910:0.6035947972)96:0.0885354356)87:0.0884542077,(Mapoly0175s0015:0.4993350688,((Sm_gene11188:0.0000021102,Sm_gene20009:0.0093035643)100:0.7884544823,((Sm_gene1436:0.0000025603,Sm_gene25434:0.0000025603)100:0.2107745665,(Sm_gene1763:0.0041215017,Sm_gene12280:0.0683129916)100:0.7601012716)100:0.4306522775)97:0.1630811516)95:0.0948608419)91:0.1280118234,(ATR0763G259:0.4859685496,((LOC_Os12g43530:0.5410209484,(AT2G43000:0.5570719624,AT3G12910:0.6934190555)99:0.3431068659)99:0.1452507237,(LOC_Os03g56580:0.2019808981,LOC_Os07g04560:0.3812087850)100:0.4284276485)100:0.1345539498)100:0.4053105648)95:0.2071263269,ATR0564G311:0.4640786781)100:0.3465282637)96:0.2894630807)57:0.0652024144,(ATR0800G108:1.4718131715,(((LOC_Os11g04960:0.2344419022,LOC_Os10g09820:0.3865434723)100:0.7149950447,LOC_Os07g48450:5.9032262161)42:0.5431221679,(LOC_Os01g59640:1.8750032507,(LOC_Os03g59730:1.6772201429,PAB00043396:5.5610337904)52:0.5008269261)52:0.6272632498)82:0.1538624076)52:0.1151628701)46:0.0586199300,((((((Pp3c26_4660:0.6258087688,((Pp3c27_7560:0.1926241679,Pp3c16_19830:0.1369005768)100:0.0955425354,(Pp3c6_27690:0.1178826711,Pp3c5_570:0.2049468734)100:0.0708649402)100:0.4853873365)100:0.2097030511,(((((Pp3c12_18020:0.0778783151,Pp3c4_11490:0.0503170533)100:0.0479234811,Pp3c3_25610:0.1031856580)100:0.2860813271,((Sm_gene1923:0.0300022687,Sm_gene12130:0.1010964484)100:0.4118863993,Mapoly0035s0046:0.2682441595)90:0.0894594686)93:0.1737083190,((Sm_gene345:0.0000025603,Sm_gene8231:0.0000021727)100:0.5167493332,(Sm_gene17876:0.0000020309,Sm_gene29782:0.0105330641)100:0.7882283818)87:0.0760032789)88:0.0661587901,((((PAB00018302:0.3999150699,(PAB00026484:0.0000023582,PAB00024718:1.4454707256)99:0.3882768883)95:0.0951613014,((((PAB00020627:0.0526660777,PAB00057842:0.1103145016)100:0.0218580329,PAB00040751:0.1179262085)100:0.0163297579,PAB00029565:0.1581766922)99:0.0216118640,(PAB00037780:0.0492670669,PAB00055883:0.1111596434)100:0.0103337865)100:0.3447909386)91:0.0669196535,((AT3G18400:0.6012402475,(ATR1125G010:0.4601826448,(((AT2G24430:0.4435902259,LOC_Os09g32260:0.4462545024)97:0.0950245377,ATR0626G215:0.6265590950)97:0.1421649351,LOC_Os03g42630:0.6696489245)91:0.0282842934)94:0.0675625960)97:0.0741899135,(((ATR0068G014:0.3101775562,(ATR0564G508:0.1885384985,((AT5G07680:0.0962686102,AT5G61430:0.0520245208)100:0.1941864778,(AT3G29035:0.1869403894,AT5G39610:0.1199746995)100:0.3714737038)98:0.0522179646)98:0.0980154591)98:0.2050357488,(LOC_Os02g36880:0.3663164470,LOC_Os04g38720:0.1992982679)100:0.3760311245)93:0.0406722316,(((AT3G04060:0.1713310756,AT5G18270:0.1244212611)100:0.4798345950,(((LOC_Os03g21030:0.2765824927,LOC_Os07g48550:0.4149258229)100:0.1909070126,((LOC_Os11g03310:0.0626104129,LOC_Os12g03050:0.0354652991)100:0.1028988021,LOC_Os11g03370:0.0410351899)100:0.8730611515)98:0.1102828862,(LOC_Os01g29840:0.0320754689,LOC_Os01g01470:0.0181238966)100:0.6646592005)97:0.0479339078)94:0.0674145532,PAB00004920:2.0513540755)81:0.0174771660)91:0.0826880313)91:0.0958437209)92:0.0631448048,((ATR0605G015:0.3770949931,(LOC_Os08g40030:0.6183993214,AT1G76420:0.6560126997)98:0.1355966633)98:0.2280453745,((AT5G53950:0.2909103917,(LOC_Os06g23650:0.5421595107,ATR0730G026:0.2945558639)96:0.1595174953)96:0.0522051873,AT3G15170:0.6806280401)93:0.0558217439)93:0.1140600877)90:0.0848456879)93:0.1036771408)87:0.1086130830,Mapoly0015s0058:0.7991797759)96:0.1206635151,(((((ATR0736G158:0.5099255564,AT4G28530:0.5021576047)98:0.2424378299,(((LOC_Os02g41450:0.5583690927,LOC_Os04g43560:0.1520413832)100:0.1533246494,LOC_Os10g33760:0.4886756853)100:0.1516176016,LOC_Os02g56600:0.4168991800)100:0.3190634721)97:0.1553976935,LOC_Os03g01870:0.8070110142)98:0.3215535125,(((ATR1098G028:0.6440121904,(LOC_Os06g46270:0.2568949991,LOC_Os08g10080:0.3576720052)91:0.1220688875)53:0.0485120916,LOC_Os12g41680:0.5787433981)63:0.0703043917,((AT1G56010:0.1569625836,AT3G12977:0.1101476388)100:0.3266170955,LOC_Os02g06950:0.5655904011)71:0.0421400875)99:0.2329747416)48:0.0000026466,LOC_Os04g52810:0.8748671467)98:0.5012797175)90:0.0618356162,((LOC_Os08g33670:0.3470637875,(AT3G56520:0.5329562948,AT5G41090:0.6287234570)100:2.7616644681)92:0.2183310183,LOC_Os09g24560:0.7245286122)92:0.6459347653)80:0.0796804017,((((((Pp3c26_13950:0.0814709693,(Pp3c13_6470:0.1069057768,Pp3c3_2470:0.0904122703)94:0.1110553703)87:0.3898300823,(Pp3c6_1310:0.2918153431,PAB00054965:5.2027019665)71:0.5744866230)51:0.0467312774,((Pp3c13_20650:0.0903501701,Pp3c3_12890:0.0573511685)99:0.1274884133,((Pp3c12_15190:0.0284723478,Pp3c2_32530:0.5571120638)100:0.1439229482,Pp3c4_20430:0.2295441915)100:0.0572544354)98:0.4978504970)87:0.0927859135,Pp3c4_29470:1.1481986725)87:0.0908126861,((((PAB00023053:0.3171051451,(ATR1089G150:0.2832507385,(AT1G33280:0.2166829955,AT4G10350:0.1008664718)100:0.2127393398)100:0.2405385015)90:0.1647590376,((ATR0737G021:0.2152771615,AT1G79580:0.2070133797)100:0.1481948925,LOC_Os02g15340:0.5625206317)98:0.2018172395)67:0.0152258833,(PAB00062028:0.5641676766,(ATR0078G016:0.3096073809,((LOC_Os08g02300:0.2207260563,LOC_Os06g04090:0.2459700716)100:0.1563906543,((AT2G46770:0.0537620643,AT3G61910:0.2528364183)100:0.2299745906,AT1G32770:0.4757089167)93:0.0665260071)86:0.0367544471)98:0.0920921123)90:0.0914635971)100:0.1622136407,((((((ATR0568G053:0.1489806155,(LOC_Os02g42970:0.2873103917,(AT1G12260:0.0536289413,AT1G62700:0.0888948093)100:0.2075364359)94:0.0912691908)79:0.0489762348,LOC_Os06g01480:0.4613098088)83:0.0436272155,PAB00050947:0.3658819962)93:0.0944698419,(((((AT2G18060:0.1277216973,AT4G36160:0.1040065264)100:0.2063599012,AT5G66300:0.2853302741)99:0.1181907114,(LOC_Os03g03540:0.1681480176,LOC_Os10g38834:0.1859541845)100:0.2858227355)99:0.1068745479,(ATR0584G012:0.5272576408,(AT1G71930:0.4240566015,(LOC_Os08g01330:0.2267868370,LOC_Os04g59470:0.7513867782)100:0.2678284970)100:0.1386924454)100:0.1529623477)99:0.0617073258,(AT5G62380:0.4846542230,PAB00014077:0.2701593308)92:0.0920033014)91:0.0951602406)98:0.0568024097,(Sm_gene304:0.0000026975,Sm_gene8274:0.0045876705)100:0.6504426765)85:0.0332162999,((Sm_gene22604:0.0000025603,Sm_gene18573:0.0022174160)100:0.2418606755,((Sm_gene15853:0.0000022464,Sm_gene33633:0.0275278839)100:0.4268571013,(Sm_gene11470:0.0000023169,Sm_gene9005:0.0021212951)100:0.1574670873)100:0.1851958124)100:0.1831318254)92:0.0685942152)96:0.1121335198)87:0.1337438561,Mapoly0091s0063:1.5231113340)94:0.3916369270)90:0.1262519732)44:0.0138150904,AT3G04430:3.1685367581)80:0.2022204425,((ATR0561G175:4.5117096686,ATR1158G026:0.7809758599)90:0.0490365521,LOC_Os01g15640:0.8591808898)94:0.2468162555)50:0.0564076949,((((((ATR0579G001:0.1124531730,ATR0579G038:0.0785326823)100:0.0307231440,(ATR0579G016:0.2310727223,ATR0579G041:0.0292010921)100:0.0272757718)100:0.3208269152,(AT4G35580:0.2431808640,AT1G33060:0.4213369093)99:0.2303222961)66:0.1132011171,((LOC_Os03g18729:0.1462524395,LOC_Os08g06140:0.0000028367)100:0.5897834165,LOC_Os06g01230:1.0049238583)99:0.2029932196)91:0.2558035814,(((AT2G27300:0.2665369197,(AT3G44290:0.2162478836,AT5G22290:0.1806092382)100:0.3135568736)100:0.7763634541,(AT3G49530:0.1895486782,AT5G24590:0.1769985556)100:0.9830459200)59:0.0808388421,LOC_Os11g29430:7.3611600048)51:0.0150136965)80:0.2320005847,(((AT1G02210:1.5946486689,((((AT1G02220:0.1066501547,AT3G04420:0.1020272133)100:0.1232226613,AT3G04410:0.0573768543)100:0.0507196938,AT1G02230:0.1400612397)86:0.0438745507,AT1G02250:0.1916535215)89:0.1500040176)100:0.2888060286,AT1G01010:0.6360954583)100:0.5288789415,((AT4G01520:0.0277562560,AT4G01540:0.0373405122)100:0.5456905353,AT4G01550:0.2121617953)100:0.7870442411)99:0.5515866973)66:0.0772636178)87:0.0844725227,(((((((((((((PAB00001472:0.0000025603,PAB00026230:0.0000025603)98:0.0000025603,PAB00029416:0.0139642181)100:0.0647448588,PAB00049795:0.0265398467)100:0.0537672159,(((PAB00009886:0.0000021727,PAB00039582:0.0000025603)99:0.0000021758,PAB00030281:0.4428100039)100:0.1022274797,PAB00035365:0.1160806494)100:0.1376543352)100:0.3244625046,PAB00030411:0.2440290432)98:0.0190267806,PAB00020442:0.3600988974)100:0.1380190853,(((ATR0807G009:0.2798929606,ATR0794G103:0.4756703589)97:0.0631045158,((((PAB00006362:0.0594881656,PAB00046518:0.1381462129)100:0.0382198498,PAB00011463:0.0963880689)100:0.1612236497,((PAB00024425:0.0871413024,PAB00019978:0.4372927666)100:0.1641624379,PAB00024597:0.2032592507)57:0.0212923964)100:0.1654912042,LOC_Os03g02800:0.3523640798)88:0.1832221914)85:0.0732800967,(((((ATR0807G167:0.2437402786,LOC_Os09g38000:0.1516601355)56:0.0677483875,LOC_Os09g38010:0.4705511538)76:0.0795634401,AT3G17730:0.1482411840)100:0.3317868677,AT1G54330:0.7898411318)85:0.1808653964,(AT1G65910:0.4601456328,(AT3G03200:0.0844124132,AT5G17260:0.1207465151)100:0.5600910943)65:0.1005403762)54:0.0725265192)100:0.1059019628)99:0.1038181949,((ATR0049G038:0.3806591718,(LOC_Os10g42130:0.5690963400,(AT1G32510:0.5911043542,(AT4G17980:0.1269883339,AT5G46590:0.1967512499)100:0.1856953821)100:0.4561233080)100:0.1177439342)100:0.4097384773,PAB00006051:0.7204432155)99:0.0879866613)99:0.1145555825,Mapoly0011s0176:0.8619092467)97:0.1581014931,(ATR0605G262:0.6282776589,PAB00030915:0.5706034442)100:0.1447200376)57:0.1360522093,((Sm_gene1548:0.0084350513,Sm_gene22651:0.0000024429)100:0.7049107066,Mapoly0020s0051:0.8524675690)99:0.1222229553)72:0.0187225875,(PAB00027695:0.3791223896,PAB00055471:0.0000025349)100:4.0087200418)90:0.1087993599,PAB00016972:1.0369202302)70:0.0685516777)59:0.0461256256,((ATR0043G032:0.7942513773,((((AT3G10480:0.0000029515,AT5G04395:1.0375258463)72:0.0563448094,AT3G10490:0.0386989004)100:0.7847379111,(AT3G10500:0.2034081713,AT5G04410:0.0543495878)100:0.5981751898)89:0.0662343874,(LOC_Os02g57650:0.7067316119,LOC_Os08g44820:0.5044471196)100:0.2899135832)85:0.0651281391)71:0.0798629465,(LOC_Os05g35170:0.8027010500,(AT5G09330:0.2651048003,AT5G64060:0.1984134546)100:0.6113455853)95:0.1614460488)53:0.0296521764)78:0.0928963683,(PAB00013560:0.9289850874,((AT1G32870:0.4091613637,(AT1G34180:0.0729447773,AT1G34190:0.1012289397)100:0.3413251646)100:0.2199286337,LOC_Os09g32040:0.7614326730)100:0.2999806764)86:0.0680968720)87:0.0807412054,(PAB00009824:0.5625509395,ATR1136G156:0.6128643618)99:0.1935541514)100:0.3799447444,(Pp3c24_8270:0.2270623796,Pp3c8_6080:0.3946946562)100:0.4288099898)100:0.1017544628,Pp3c23_9520:0.7230189649);
