# Supplementary material for: The colonization of land was a likely driving force for the evolution of mitochondrial retrograde signalling in plants
Source: J Exp Bot. 2022 Sep 3;73(21):7182–97. doi: 10.1093/jxb/erac351 (PMC9675596; doi:10.1093/jxb/erac351)
Supplement: erac351_suppl_supplementary_dataset_S1 [file erac351_suppl_supplementary_dataset_s1.zip › NAC data/NAC_Phylogenetic_tree/MAFFT_PLAZA_NAC_Selection_AA_edited.fas.iqtree]

IQ-TREE 1.6.12 built Aug 15 2019

Input file name: MAFFT_PLAZA_NAC_Selection_AA_edited.fas
Type of analysis: ModelFinder + tree reconstruction + ultrafast bootstrap (1000 replicates)
Random seed number: 443623

REFERENCES
----------

To cite ModelFinder please use: 

Subha Kalyaanamoorthy, Bui Quang Minh, Thomas KF Wong, Arndt von Haeseler,
and Lars S Jermiin (2017) ModelFinder: Fast model selection for
accurate phylogenetic estimates. Nature Methods, 14:587–589.
https://doi.org/10.1038/nmeth.4285

To cite IQ-TREE please use:

Lam-Tung Nguyen, Heiko A. Schmidt, Arndt von Haeseler, and Bui Quang Minh
(2015) IQ-TREE: A fast and effective stochastic algorithm for estimating
maximum likelihood phylogenies. Mol Biol Evol, 32:268-274.
https://doi.org/10.1093/molbev/msu300

Since you used ultrafast bootstrap (UFBoot) please also cite: 

Diep Thi Hoang, Olga Chernomor, Arndt von Haeseler, Bui Quang Minh,
and Le Sy Vinh (2017) UFBoot2: Improving the ultrafast bootstrap
approximation. Mol Biol Evol, in press.
https://doi.org/10.1093/molbev/msx281

SEQUENCE ALIGNMENT
------------------

Input data: 405 sequences with 626 amino-acid sites
Number of constant sites: 3 (= 0.479233% of all sites)
Number of invariant (constant or ambiguous constant) sites: 3 (= 0.479233% of all sites)
Number of parsimony informative sites: 613
Number of distinct site patterns: 626

ModelFinder
-----------

Best-fit model according to BIC: JTT+F+G4

List of models sorted by BIC scores: 

Model             LogL          AIC      w-AIC      AICc     w-AICc       BIC      w-BIC
JTT+F+G4        -186924.9073 375503.8146 + 0.7304 1745015.8146 - 0.0000 379175.1574 + 0.9614
JTT+F+I+G4      -186924.9038 375505.8076 + 0.2696 1748329.8076 - 0.0000 379181.5897 - 0.0386
JTTDCMut+F+G4   -186952.3192 375558.6384 - 0.0000 1745070.6384 - 0.0000 379229.9812 - 0.0000
JTTDCMut+F+I+G4 -186952.3159 375560.6318 - 0.0000 1748384.6318 - 0.0000 379236.4139 - 0.0000
VT+F+G4         -187141.7643 375937.5286 - 0.0000 1745449.5286 - 0.0000 379608.8714 - 0.0000
VT+F+I+G4       -187141.7323 375939.4646 - 0.0000 1748763.4646 - 0.0000 379615.2467 - 0.0000
JTT+G4          -187222.4966 376060.9932 - 0.0000 1683404.9932 + 1.0000 379647.9883 - 0.0000
JTT+I+G4        -187222.4385 376062.8770 - 0.0000 1686642.8770 - 0.0000 379654.3115 - 0.0000
JTTDCMut+G4     -187272.5068 376161.0136 - 0.0000 1683505.0136 - 0.0000 379748.0087 - 0.0000
JTTDCMut+I+G4   -187272.4613 376162.9226 - 0.0000 1686742.9226 - 0.0000 379754.3571 - 0.0000
VT+G4           -187432.8911 376481.7822 - 0.0000 1683825.7822 - 0.0000 380068.7773 - 0.0000
VT+I+G4         -187432.8771 376483.7542 - 0.0000 1687063.7542 - 0.0000 380075.1887 - 0.0000
LG+F+G4         -187426.7700 376507.5400 - 0.0000 1746019.5400 - 0.0000 380178.8828 - 0.0000
LG+F+I+G4       -187426.6664 376509.3328 - 0.0000 1749333.3328 - 0.0000 380185.1149 - 0.0000
WAG+F+G4        -187571.2561 376796.5122 - 0.0000 1746308.5122 - 0.0000 380467.8550 - 0.0000
WAG+F+I+G4      -187571.2428 376798.4856 - 0.0000 1749622.4856 - 0.0000 380474.2677 - 0.0000
rtREV+F+G4      -187878.0429 377410.0858 - 0.0000 1746922.0858 - 0.0000 381081.4286 - 0.0000
rtREV+F+I+G4    -187878.0065 377412.0130 - 0.0000 1750236.0130 - 0.0000 381087.7951 - 0.0000
WAG+G4          -187981.6030 377579.2060 - 0.0000 1684923.2060 - 0.0000 381166.2011 - 0.0000
WAG+I+G4        -187981.5644 377581.1288 - 0.0000 1688161.1288 - 0.0000 381172.5633 - 0.0000
mtInv+F+G4      -188374.9902 378403.9804 - 0.0000 1747915.9804 - 0.0000 382075.3232 - 0.0000
LG+G4           -188437.2388 378490.4776 - 0.0000 1685834.4776 - 0.0000 382077.4727 - 0.0000
mtInv+F+I+G4    -188374.9515 378405.9030 - 0.0000 1751229.9030 - 0.0000 382081.6851 - 0.0000
LG+I+G4         -188437.1423 378492.2846 - 0.0000 1689072.2846 - 0.0000 382083.7191 - 0.0000
PMB+F+G4        -188392.3039 378438.6078 - 0.0000 1747950.6078 - 0.0000 382109.9506 - 0.0000
PMB+F+I+G4      -188392.2813 378440.5626 - 0.0000 1751264.5626 - 0.0000 382116.3447 - 0.0000
Blosum62+F+G4   -188533.4164 378720.8328 - 0.0000 1748232.8328 - 0.0000 382392.1756 - 0.0000
Blosum62+F+I+G4 -188533.3873 378722.7746 - 0.0000 1751546.7746 - 0.0000 382398.5567 - 0.0000
DCMut+F+G4      -188602.8073 378859.6146 - 0.0000 1748371.6146 - 0.0000 382530.9574 - 0.0000
DCMut+F+I+G4    -188602.8089 378861.6178 - 0.0000 1751685.6178 - 0.0000 382537.3999 - 0.0000
Dayhoff+F+G4    -188612.0581 378878.1162 - 0.0000 1748390.1162 - 0.0000 382549.4590 - 0.0000
Dayhoff+F+I+G4  -188612.0604 378880.1208 - 0.0000 1751704.1208 - 0.0000 382555.9029 - 0.0000
PMB+G4          -188769.8843 379155.7686 - 0.0000 1686499.7686 - 0.0000 382742.7637 - 0.0000
PMB+I+G4        -188769.8739 379157.7478 - 0.0000 1689737.7478 - 0.0000 382749.1823 - 0.0000
mtMet+F+G4      -188783.1498 379220.2996 - 0.0000 1748732.2996 - 0.0000 382891.6424 - 0.0000
mtMet+F+I+G4    -188783.0079 379222.0158 - 0.0000 1752046.0158 - 0.0000 382897.7979 - 0.0000
cpREV+F+G4      -188954.3160 379562.6320 - 0.0000 1749074.6320 - 0.0000 383233.9748 - 0.0000
cpREV+F+I+G4    -188954.3173 379564.6346 - 0.0000 1752388.6346 - 0.0000 383240.4167 - 0.0000
HIVb+F+G4       -189224.2016 380102.4032 - 0.0000 1749614.4032 - 0.0000 383773.7460 - 0.0000
HIVb+F+I+G4     -189224.2008 380104.4016 - 0.0000 1752928.4016 - 0.0000 383780.1837 - 0.0000
Blosum62+G4     -189317.2410 380250.4820 - 0.0000 1687594.4820 - 0.0000 383837.4771 - 0.0000
Blosum62+I+G4   -189317.2385 380252.4770 - 0.0000 1690832.4770 - 0.0000 383843.9115 - 0.0000
FLU+F+G4        -189390.7525 380435.5050 - 0.0000 1749947.5050 - 0.0000 384106.8478 - 0.0000
FLU+F+I+G4      -189390.7503 380437.5006 - 0.0000 1753261.5006 - 0.0000 384113.2827 - 0.0000
DCMut+G4        -189503.8432 380623.6864 - 0.0000 1687967.6864 - 0.0000 384210.6815 - 0.0000
DCMut+I+G4      -189503.7989 380625.5978 - 0.0000 1691205.5978 - 0.0000 384217.0323 - 0.0000
Dayhoff+G4      -189512.8610 380641.7220 - 0.0000 1687985.7220 - 0.0000 384228.7171 - 0.0000
Dayhoff+I+G4    -189512.7959 380643.5918 - 0.0000 1691223.5918 - 0.0000 384235.0263 - 0.0000
cpREV+G4        -189707.8685 381031.7370 - 0.0000 1688375.7370 - 0.0000 384618.7321 - 0.0000
cpREV+I+G4      -189707.7663 381033.5326 - 0.0000 1691613.5326 - 0.0000 384624.9671 - 0.0000
mtREV+F+G4      -189737.5408 381129.0816 - 0.0000 1750641.0816 - 0.0000 384800.4244 - 0.0000
mtREV+F+I+G4    -189737.3998 381130.7996 - 0.0000 1753954.7996 - 0.0000 384806.5817 - 0.0000
mtZOA+F+G4      -190047.3912 381748.7824 - 0.0000 1751260.7824 - 0.0000 385420.1252 - 0.0000
mtZOA+F+I+G4    -190047.2527 381750.5054 - 0.0000 1754574.5054 - 0.0000 385426.2875 - 0.0000
rtREV+G4        -190187.1578 381990.3156 - 0.0000 1689334.3156 - 0.0000 385577.3107 - 0.0000
rtREV+I+G4      -190187.1321 381992.2642 - 0.0000 1692572.2642 - 0.0000 385583.6987 - 0.0000
mtVer+F+G4      -190386.2837 382426.5674 - 0.0000 1751938.5674 - 0.0000 386097.9102 - 0.0000
mtVer+F+I+G4    -190386.2714 382428.5428 - 0.0000 1755252.5428 - 0.0000 386104.3249 - 0.0000
FLU+G4          -190720.4912 383056.9824 - 0.0000 1690400.9824 - 0.0000 386643.9775 - 0.0000
FLU+I+G4        -190720.4924 383058.9848 - 0.0000 1693638.9848 - 0.0000 386650.4193 - 0.0000
HIVb+G4         -190921.7926 383459.5852 - 0.0000 1690803.5852 - 0.0000 387046.5803 - 0.0000
HIVb+I+G4       -190921.8079 383461.6158 - 0.0000 1694041.6158 - 0.0000 387053.0503 - 0.0000
mtMAM+F+G4      -192180.3212 386014.6424 - 0.0000 1755526.6424 - 0.0000 389685.9852 - 0.0000
mtMAM+F+I+G4    -192180.1535 386016.3070 - 0.0000 1758840.3070 - 0.0000 389692.0891 - 0.0000
mtART+F+G4      -192209.0699 386072.1398 - 0.0000 1755584.1398 - 0.0000 389743.4826 - 0.0000
mtART+F+I+G4    -192208.9772 386073.9544 - 0.0000 1758897.9544 - 0.0000 389749.7365 - 0.0000
HIVw+F+G4       -193016.2304 387686.4608 - 0.0000 1757198.4608 - 0.0000 391357.8036 - 0.0000
HIVw+F+I+G4     -193016.2602 387688.5204 - 0.0000 1760512.5204 - 0.0000 391364.3025 - 0.0000
mtZOA+G4        -193896.6556 389409.3112 - 0.0000 1696753.3112 - 0.0000 392996.3063 - 0.0000
mtZOA+I+G4      -193896.6017 389411.2034 - 0.0000 1699991.2034 - 0.0000 393002.6379 - 0.0000
mtMet+G4        -194911.7991 391439.5982 - 0.0000 1698783.5982 - 0.0000 395026.5933 - 0.0000
mtMet+I+G4      -194911.4958 391440.9916 - 0.0000 1702020.9916 - 0.0000 395032.4261 - 0.0000
mtREV+G4        -195395.3688 392406.7376 - 0.0000 1699750.7376 - 0.0000 395993.7327 - 0.0000
mtREV+I+G4      -195395.2847 392408.5694 - 0.0000 1702988.5694 - 0.0000 396000.0039 - 0.0000
mtVer+G4        -195702.9001 393021.8002 - 0.0000 1700365.8002 - 0.0000 396608.7953 - 0.0000
mtVer+I+G4      -195702.6398 393023.2796 - 0.0000 1703603.2796 - 0.0000 396614.7141 - 0.0000
mtInv+G4        -196466.6232 394549.2464 - 0.0000 1701893.2464 - 0.0000 398136.2415 - 0.0000
mtInv+I+G4      -196466.4228 394550.8456 - 0.0000 1705130.8456 - 0.0000 398142.2801 - 0.0000
VT+F            -197066.1864 395784.3728 - 0.0000 1761988.3728 - 0.0000 399451.2762 - 0.0000
VT+F+I          -197066.1261 395786.2522 - 0.0000 1765298.2522 - 0.0000 399457.5950 - 0.0000
VT              -197313.4698 396240.9396 - 0.0000 1700352.9396 - 0.0000 399823.4953 - 0.0000
VT+I            -197313.4050 396242.8100 - 0.0000 1703586.8100 - 0.0000 399829.8051 - 0.0000
HIVw+G4         -197438.9481 396493.8962 - 0.0000 1703837.8962 - 0.0000 400080.8913 - 0.0000
HIVw+I+G4       -197438.9564 396495.9128 - 0.0000 1707075.9128 - 0.0000 400087.3473 - 0.0000
JTT+F           -197807.5770 397267.1540 - 0.0000 1763471.1540 - 0.0000 400934.0574 - 0.0000
JTT+F+I         -197807.5306 397269.0612 - 0.0000 1766781.0612 - 0.0000 400940.4040 - 0.0000
JTTDCMut+F      -197824.0230 397300.0460 - 0.0000 1763504.0460 - 0.0000 400966.9494 - 0.0000
JTTDCMut+F+I    -197823.9712 397301.9424 - 0.0000 1766813.9424 - 0.0000 400973.2852 - 0.0000
JTT             -197935.4950 397484.9900 - 0.0000 1701596.9900 - 0.0000 401067.5457 - 0.0000
JTT+I           -197935.4588 397486.9176 - 0.0000 1704830.9176 - 0.0000 401073.9127 - 0.0000
JTTDCMut        -197949.2344 397512.4688 - 0.0000 1701624.4688 - 0.0000 401095.0245 - 0.0000
JTTDCMut+I      -197949.1707 397514.3414 - 0.0000 1704858.3414 - 0.0000 401101.3365 - 0.0000
mtART+G4        -198034.2369 397684.4738 - 0.0000 1705028.4738 - 0.0000 401271.4689 - 0.0000
mtART+I+G4      -198034.1981 397686.3962 - 0.0000 1708266.3962 - 0.0000 401277.8307 - 0.0000
WAG+F           -198014.0091 397680.0182 - 0.0000 1763884.0182 - 0.0000 401346.9216 - 0.0000
WAG+F+I         -198013.9591 397681.9182 - 0.0000 1767193.9182 - 0.0000 401353.2610 - 0.0000
WAG             -198103.5585 397821.1170 - 0.0000 1701933.1170 - 0.0000 401403.6727 - 0.0000
WAG+I           -198103.5222 397823.0444 - 0.0000 1705167.0444 - 0.0000 401410.0395 - 0.0000
PMB+F           -198327.8540 398307.7080 - 0.0000 1764511.7080 - 0.0000 401974.6114 - 0.0000
PMB+F+I         -198327.8143 398309.6286 - 0.0000 1767821.6286 - 0.0000 401980.9714 - 0.0000
LG+F            -198355.5349 398363.0698 - 0.0000 1764567.0698 - 0.0000 402029.9732 - 0.0000
LG+F+I          -198355.4818 398364.9636 - 0.0000 1767876.9636 - 0.0000 402036.3064 - 0.0000
rtREV+F         -198431.6061 398515.2122 - 0.0000 1764719.2122 - 0.0000 402182.1156 - 0.0000
rtREV+F+I       -198431.5537 398517.1074 - 0.0000 1768029.1074 - 0.0000 402188.4502 - 0.0000
mtMAM+G4        -198509.8337 398635.6674 - 0.0000 1705979.6674 - 0.0000 402222.6625 - 0.0000
mtMAM+I+G4      -198509.7973 398637.5946 - 0.0000 1709217.5946 - 0.0000 402229.0291 - 0.0000
PMB             -198534.6197 398683.2394 - 0.0000 1702795.2394 - 0.0000 402265.7951 - 0.0000
PMB+I           -198534.5694 398685.1388 - 0.0000 1706029.1388 - 0.0000 402272.1339 - 0.0000
Blosum62+F      -198499.5289 398651.0578 - 0.0000 1764855.0578 - 0.0000 402317.9612 - 0.0000
Blosum62+F+I    -198499.4866 398652.9732 - 0.0000 1768164.9732 - 0.0000 402324.3160 - 0.0000
Blosum62        -198964.5502 399543.1004 - 0.0000 1703655.1004 - 0.0000 403125.6561 - 0.0000
Blosum62+I      -198964.4918 399544.9836 - 0.0000 1706888.9836 - 0.0000 403131.9787 - 0.0000
LG              -199246.0185 400106.0370 - 0.0000 1704218.0370 - 0.0000 403688.5927 - 0.0000
LG+I            -199245.9758 400107.9516 - 0.0000 1707451.9516 - 0.0000 403694.9467 - 0.0000
DCMut+F         -199262.5161 400177.0322 - 0.0000 1766381.0322 - 0.0000 403843.9356 - 0.0000
DCMut+F+I       -199262.4765 400178.9530 - 0.0000 1769690.9530 - 0.0000 403850.2958 - 0.0000
Dayhoff+F       -199292.7901 400237.5802 - 0.0000 1766441.5802 - 0.0000 403904.4836 - 0.0000
Dayhoff+F+I     -199292.7504 400239.5008 - 0.0000 1769751.5008 - 0.0000 403910.8436 - 0.0000
mtInv+F         -199338.3735 400328.7470 - 0.0000 1766532.7470 - 0.0000 403995.6504 - 0.0000
mtInv+F+I       -199338.2992 400330.5984 - 0.0000 1769842.5984 - 0.0000 404001.9412 - 0.0000
DCMut           -199730.5134 401075.0268 - 0.0000 1705187.0268 - 0.0000 404657.5825 - 0.0000
DCMut+I         -199730.4576 401076.9152 - 0.0000 1708420.9152 - 0.0000 404663.9103 - 0.0000
Dayhoff         -199758.8063 401131.6126 - 0.0000 1705243.6126 - 0.0000 404714.1683 - 0.0000
Dayhoff+I       -199758.7046 401133.4092 - 0.0000 1708477.4092 - 0.0000 404720.4043 - 0.0000
rtREV           -200171.7516 401957.5032 - 0.0000 1706069.5032 - 0.0000 405540.0589 - 0.0000
rtREV+I         -200171.6898 401959.3796 - 0.0000 1709303.3796 - 0.0000 405546.3747 - 0.0000
cpREV+F         -200173.4277 401998.8554 - 0.0000 1768202.8554 - 0.0000 405665.7588 - 0.0000
cpREV+F+I       -200173.3612 402000.7224 - 0.0000 1771512.7224 - 0.0000 405672.0652 - 0.0000
cpREV           -200264.6687 402143.3374 - 0.0000 1706255.3374 - 0.0000 405725.8931 - 0.0000
cpREV+I         -200264.6174 402145.2348 - 0.0000 1709489.2348 - 0.0000 405732.2299 - 0.0000
mtMet+F         -200377.6109 402407.2218 - 0.0000 1768611.2218 - 0.0000 406074.1252 - 0.0000
mtMet+F+I       -200377.5744 402409.1488 - 0.0000 1771921.1488 - 0.0000 406080.4916 - 0.0000
mtREV+F         -200701.1069 403054.2138 - 0.0000 1769258.2138 - 0.0000 406721.1172 - 0.0000
mtREV+F+I       -200701.0663 403056.1326 - 0.0000 1772568.1326 - 0.0000 406727.4754 - 0.0000
mtZOA+F         -202154.4157 405960.8314 - 0.0000 1772164.8314 - 0.0000 409627.7348 - 0.0000
mtZOA+F+I       -202154.3493 405962.6986 - 0.0000 1775474.6986 - 0.0000 409634.0414 - 0.0000
FLU+F           -203034.0577 407720.1154 - 0.0000 1773924.1154 - 0.0000 411387.0188 - 0.0000
mtVer+F         -203034.8463 407721.6926 - 0.0000 1773925.6926 - 0.0000 411388.5960 - 0.0000
FLU+F+I         -203033.9938 407721.9876 - 0.0000 1777233.9876 - 0.0000 411393.3304 - 0.0000
mtVer+F+I       -203034.7634 407723.5268 - 0.0000 1777235.5268 - 0.0000 411394.8696 - 0.0000
HIVb+F          -203363.4565 408378.9130 - 0.0000 1774582.9130 - 0.0000 412045.8164 - 0.0000
HIVb+F+I        -203363.4171 408380.8342 - 0.0000 1777892.8342 - 0.0000 412052.1770 - 0.0000
HIVb            -204440.7660 410495.5320 - 0.0000 1714607.5320 - 0.0000 414078.0877 - 0.0000
HIVb+I          -204440.7338 410497.4676 - 0.0000 1717841.4676 - 0.0000 414084.4627 - 0.0000
FLU             -204509.2593 410632.5186 - 0.0000 1714744.5186 - 0.0000 414215.0743 - 0.0000
FLU+I           -204509.1952 410634.3904 - 0.0000 1717978.3904 - 0.0000 414221.3855 - 0.0000
mtART+F         -205235.3023 412122.6046 - 0.0000 1778326.6046 - 0.0000 415789.5080 - 0.0000
mtART+F+I       -205235.2702 412124.5404 - 0.0000 1781636.5404 - 0.0000 415795.8832 - 0.0000
mtMAM+F         -205621.4292 412894.8584 - 0.0000 1779098.8584 - 0.0000 416561.7618 - 0.0000
mtMAM+F+I       -205621.3668 412896.7336 - 0.0000 1782408.7336 - 0.0000 416568.0764 - 0.0000
HIVw+F          -207361.6407 416375.2814 - 0.0000 1782579.2814 - 0.0000 420042.1848 - 0.0000
HIVw+F+I        -207361.6030 416377.2060 - 0.0000 1785889.2060 - 0.0000 420048.5488 - 0.0000
mtZOA           -207764.0096 417142.0192 - 0.0000 1721254.0192 - 0.0000 420724.5749 - 0.0000
mtZOA+I         -207763.9337 417143.8674 - 0.0000 1724487.8674 - 0.0000 420730.8625 - 0.0000
mtREV           -207963.4855 417540.9710 - 0.0000 1721652.9710 - 0.0000 421123.5267 - 0.0000
mtREV+I         -207963.4362 417542.8724 - 0.0000 1724886.8724 - 0.0000 421129.8675 - 0.0000
mtMet           -208626.2953 418866.5906 - 0.0000 1722978.5906 - 0.0000 422449.1463 - 0.0000
mtMet+I         -208626.2716 418868.5432 - 0.0000 1726212.5432 - 0.0000 422455.5383 - 0.0000
mtInv           -209412.3208 420438.6416 - 0.0000 1724550.6416 - 0.0000 424021.1973 - 0.0000
mtInv+I         -209412.2367 420440.4734 - 0.0000 1727784.4734 - 0.0000 424027.4685 - 0.0000
mtVer           -210252.1148 422118.2296 - 0.0000 1726230.2296 - 0.0000 425700.7853 - 0.0000
mtVer+I         -210252.0414 422120.0828 - 0.0000 1729464.0828 - 0.0000 425707.0779 - 0.0000
HIVw            -211305.5986 424225.1972 - 0.0000 1728337.1972 - 0.0000 427807.7529 - 0.0000
HIVw+I          -211305.5216 424227.0432 - 0.0000 1731571.0432 - 0.0000 427814.0383 - 0.0000
mtART           -213650.3049 428914.6098 - 0.0000 1733026.6098 - 0.0000 432497.1655 - 0.0000
mtART+I         -213650.2717 428916.5434 - 0.0000 1736260.5434 - 0.0000 432503.5385 - 0.0000
mtMAM           -214857.1853 431328.3706 - 0.0000 1735440.3706 - 0.0000 434910.9263 - 0.0000
mtMAM+I         -214857.1671 431330.3342 - 0.0000 1738674.3342 - 0.0000 434917.3293 - 0.0000

AIC, w-AIC   : Akaike information criterion scores and weights.
AICc, w-AICc : Corrected AIC scores and weights.
BIC, w-BIC   : Bayesian information criterion scores and weights.

Plus signs denote the 95% confidence sets.
Minus signs denote significant exclusion.

SUBSTITUTION PROCESS
--------------------

Model of substitution: JTT+F+G4

State frequencies: (empirical counts from alignment)

  pi(A) = 0.0612
  pi(R) = 0.0575
  pi(N) = 0.0465
  pi(D) = 0.0618
  pi(C) = 0.0160
  pi(Q) = 0.0387
  pi(E) = 0.0653
  pi(G) = 0.0671
  pi(H) = 0.0275
  pi(I) = 0.0362
  pi(L) = 0.0750
  pi(K) = 0.0614
  pi(M) = 0.0269
  pi(F) = 0.0428
  pi(P) = 0.0663
  pi(S) = 0.0894
  pi(T) = 0.0535
  pi(W) = 0.0193
  pi(Y) = 0.0366
  pi(V) = 0.0509

Model of rate heterogeneity: Gamma with 4 categories
Gamma shape alpha: 1.1889

 Category  Relative_rate  Proportion
  1         0.1730         0.2500
  2         0.5270         0.2500
  3         1.0254         0.2500
  4         2.2746         0.2500
Relative rates are computed as MEAN of the portion of the Gamma distribution falling in the category.

MAXIMUM LIKELIHOOD TREE
-----------------------

Log-likelihood of the tree: -186258.8841 (s.e. 4901.0277)
Unconstrained log-likelihood (without tree): -4031.0333
Number of free parameters (#branches + #model parameters): 827
Akaike information criterion (AIC) score: 374171.7683
Corrected Akaike information criterion (AICc) score: 1743683.7683
Bayesian information criterion (BIC) score: 377843.1110

**************************** WARNING ****************************
Number of parameters (K, model parameters and branch lengths): 827
Sample size (n, alignment length): 626

Given that K>=n, the parameter estimates might be inaccurate.
Thus, phylogenetic estimates should be interpreted with caution.

Ideally, it is desirable that n >> K. When selecting optimal models,
1. use AIC or BIC if n > 40K;
2. use AICc or BIC if 40K >= n > K;
3. be extremely cautious if n <= K

To improve the situation (3), consider the following options:
  1. Increase the sample size (n)
  2. Decrease the number of parameters (K) to be estimated. If
     possible:
     a. Remove the least important sequences from the alignment
     b. Specify some of the parameter values for the substitution
        model (e.g., the nucleotide or amino acid frequencies)
     c. Specify some of the parameter values for the rates-across-
        sites model (e.g., the shape parameter for the discrete
        Gamma distribution, the proportion of invariable sites, or
        the rates of change for different rate categories under
        the FreeRate model)

Reference:
Burnham KR, Anderson DR (2002). Model Selection and Multimodel
Inference: A Practical Information-Theoretic Approach. Springer,
New York.
************************ END OF WARNING ***********************

Total tree length (sum of branch lengths): 274.0915
Sum of internal branch lengths: 90.1076 (32.8750% of tree length)

WARNING: 5 near-zero internal branches (<0.0016) should be treated with caution
         Such branches are denoted by '**' in the figure below

NOTE: Tree is UNROOTED although outgroup taxon 'Pp3c20_18130' is drawn at root
Numbers in parentheses are SH-aLRT support (%) / ultrafast bootstrap support (%)

+-----Pp3c20_18130
|
|                                   +--------PAB00032797
|                                +--| (67.7/25)
|                                |  |          +--LOC_Os11g04960
|                                |  |     +----| (99.4/100)
|                                |  |     |    +--LOC_Os10g09820
|                                |  |  +--| (50/43)
|                                |  |  |  |               +------------------LOC_Os07g48450
|                                |  |  |  +---------------| (94.5/44)
|                                |  |  |                  +-------------------------PAB00043396
|                                |  +--| (92.4/82)
|                                |     |  +----------LOC_Os01g59640
|                                |     +--| (92.2/47)
|                                |        +------------LOC_Os03g59730
|                             +--| (78.7/29)
|                             |  |                       +--Pp3c27_7510
|                             |  |                    +--| (100/100)
|                             |  |                    |  +--Pp3c5_630
|                             |  |                 +--| (86.1/99)
|                             |  |                 |  |  +--Pp3c13_10800
|                             |  |                 |  +--| (99.6/100)
|                             |  |                 |     +--Pp3c3_8880
|                             |  |              +--| (85/98)
|                             |  |              |  +--Mapoly0035s0049
|                             |  |           +--| (97.9/82)
|                             |  |           |  |     +--Pp3c16_13150
|                             |  |           |  |  +--| (97.2/100)
|                             |  |           |  |  |  |  +--Pp3c6_28230
|                             |  |           |  |  |  +--| (84.4/100)
|                             |  |           |  |  |     +--Pp3c5_740
|                             |  |           |  +--| (87.1/84)
|                             |  |           |     +---Pp3c27_7430
|                             |  |        +--| (94.6/88)
|                             |  |        |  |        +--Sm_gene34615
|                             |  |        |  |     +--| (100/100)
|                             |  |        |  |     |  +--Sm_gene33937
|                             |  |        |  |  +--| (73.7/54)
|                             |  |        |  |  |  |     +--Sm_gene1921
|                             |  |        |  |  |  |  +--| (100/100)
|                             |  |        |  |  |  |  |  +**Sm_gene12131
|                             |  |        |  |  |  +--| (88.6/94)
|                             |  |        |  |  |     |  +**Sm_gene342
|                             |  |        |  |  |     +--| (100/100)
|                             |  |        |  |  |        +--Sm_gene8235
|                             |  |        |  +--| (34.3/38)
|                             |  |        |     |        +**Sm_gene17839
|                             |  |        |     |     +--| (100/100)
|                             |  |        |     |     |  +--Sm_gene29749
|                             |  |        |     |  +--| (87.7/45)
|                             |  |        |     |  |  |  +**Sm_gene11276
|                             |  |        |     |  |  +--| (100/100)
|                             |  |        |     |  |     +--Sm_gene20091
|                             |  |        |     +--| (70.3/33)
|                             |  |        |        |           +--AT1G52890
|                             |  |        |        |        +--| (91.6/100)
|                             |  |        |        |        |  +--AT3G15500
|                             |  |        |        |     +--| (99.9/100)
|                             |  |        |        |     |  +--AT4G27410
|                             |  |        |        |  +--| (82.4/93)
|                             |  |        |        |  |  +--ATR0661G451
|                             |  |        |        +--| (89.8/90)
|                             |  |        |           |                       +--PAB00004230
|                             |  |        |           |                    +--| (51.5/99)
|                             |  |        |           |                    |  +--PAB00049789
|                             |  |        |           |                 +--| (98.8/99)
|                             |  |        |           |                 |  |  +--PAB00058566
|                             |  |        |           |                 |  +--| (96.1/100)
|                             |  |        |           |                 |     |  +--PAB00033443
|                             |  |        |           |                 |     +--| (96.9/100)
|                             |  |        |           |                 |        +--PAB00034796
|                             |  |        |           |              +--| (92.8/99)
|                             |  |        |           |              |  +--PAB00060556
|                             |  |        |           |           +--| (71.3/98)
|                             |  |        |           |           |  +---ATR0068G083
|                             |  |        |           |        +--| (89.6/100)
|                             |  |        |           |        |  +--PAB00045148
|                             |  |        |           |     +--| (98.9/99)
|                             |  |        |           |     |  |              +--ATR0680G207
|                             |  |        |           |     |  |           +--| (3.7/17)
|                             |  |        |           |     |  |           |  +--AT1G77450
|                             |  |        |           |     |  |        +--| (74.9/23)
|                             |  |        |           |     |  |        |  +--AT1G01720
|                             |  |        |           |     |  |     +--| (90.9/39)
|                             |  |        |           |     |  |     |  |     +--LOC_Os01g66120
|                             |  |        |           |     |  |     |  |  +--| (62.4/69)
|                             |  |        |           |     |  |     |  |  |  +--LOC_Os05g34830
|                             |  |        |           |     |  |     |  +--| (78.7/51)
|                             |  |        |           |     |  |     |     +--LOC_Os11g08210
|                             |  |        |           |     |  |  +--| (99.4/100)
|                             |  |        |           |     |  |  |  |  +--AT5G63790
|                             |  |        |           |     |  |  |  +--| (100/100)
|                             |  |        |           |     |  |  |     +--AT5G08790
|                             |  |        |           |     |  +--| (79.4/99)
|                             |  |        |           |     |     +--PAB00053819
|                             |  |        |           |  +--| (47.5/88)
|                             |  |        |           |  |  |             +--AT3G56530
|                             |  |        |           |  |  |     +-------| (99.4/100)
|                             |  |        |           |  |  |     |       |  +--AT3G55210
|                             |  |        |           |  |  |     |       +--| (96.9/100)
|                             |  |        |           |  |  |     |          +--AT3G56560
|                             |  |        |           |  |  |  +--| (41.9/93)
|                             |  |        |           |  |  |  |  +-----------------------------------------LOC_Os04g45340
|                             |  |        |           |  |  +--| (98.8/93)
|                             |  |        |           |  |     +-------LOC_Os05g43960
|                             |  |        |           +--| (91.8/92)
|                             |  |        |              |  +--LOC_Os01g60020
|                             |  |        |              +--| (100/100)
|                             |  |        |                 |  +--LOC_Os03g60080
|                             |  |        |                 +--| (87.7/100)
|                             |  |        |                    +--LOC_Os07g12340
|                             |  |     +--| (93.7/65)
|                             |  |     |  |                          +--PAB00006004
|                             |  |     |  |                       +--| (99.8/100)
|                             |  |     |  |                       |  +--PAB00037315
|                             |  |     |  |                    +--| (63.2/94)
|                             |  |     |  |                    |  +--PAB00065672
|                             |  |     |  |                 +--| (51.6/87)
|                             |  |     |  |                 |  |  +--PAB00016170
|                             |  |     |  |                 |  +--| (94.5/100)
|                             |  |     |  |                 |     +--PAB00030390
|                             |  |     |  |              +--| (100/98)
|                             |  |     |  |              |  +--PAB00020758
|                             |  |     |  |           +--| (57.7/93)
|                             |  |     |  |           |  |  +--PAB00029188
|                             |  |     |  |           |  +--| (81/92)
|                             |  |     |  |           |     |  +--ATR0693G453
|                             |  |     |  |           |     +--| (75.8/64)
|                             |  |     |  |           |        |  +--LOC_Os07g37920
|                             |  |     |  |           |        +--| (61.6/63)
|                             |  |     |  |           |           |  +--AT1G61110
|                             |  |     |  |           |           +--| (31.5/91)
|                             |  |     |  |           |              |  +--AT1G52880
|                             |  |     |  |           |              +--| (100/100)
|                             |  |     |  |           |                 +--AT3G15510
|                             |  |     |  |        +--| (79.5/70)
|                             |  |     |  |        |  +--PAB00023270
|                             |  |     |  |     +--| (81.1/70)
|                             |  |     |  |     |  +--PAB00022890
|                             |  |     |  |  +--| (80.4/79)
|                             |  |     |  |  |  |  +--AT3G04070
|                             |  |     |  |  |  +--| (92.9/88)
|                             |  |     |  |  |     |  +--ATR0068G061
|                             |  |     |  |  |     +--| (58.8/87)
|                             |  |     |  |  |        +--LOC_Os01g01430
|                             |  |     |  +--| (82/66)
|                             |  |     |     |        +--AT1G69490
|                             |  |     |     |     +--| (48.8/87)
|                             |  |     |     |     |  |  +--LOC_Os11g03300
|                             |  |     |     |     |  +--| (100/100)
|                             |  |     |     |     |     +--LOC_Os12g03040
|                             |  |     |     |  +--| (30.3/85)
|                             |  |     |     |  |  +--ATR0681G156
|                             |  |     |     +--| (29.3/78)
|                             |  |     |        +---LOC_Os03g21060
|                             |  |  +--| (86.4/86)
|                             |  |  |  |     +--LOC_Os05g34310
|                             |  |  |  |  +--| (0/80)
|                             |  |  |  |  |  +-------LOC_Os02g12310
|                             |  |  |  +--| (92.5/65)
|                             |  |  |     +----------------ATR0907G008
|                             |  +--| (94.5/86)
|                             |     |        +--ATR0582G162
|                             |     |     +--| (97.6/77)
|                             |     |     |  |  +--AT2G33480
|                             |     |     |  +--| (95.5/77)
|                             |     |     |     |  +--AT5G13180
|                             |     |     |     +--| (16.6/72)
|                             |     |     |        +-----------------AT5G50820
|                             |     |  +--| (88/78)
|                             |     |  |  |     +---LOC_Os12g29330
|                             |     |  |  |  +--| (74.3/73)
|                             |     |  |  |  |  |     +------LOC_Os08g42400
|                             |     |  |  |  |  |  +--| (88.1/88)
|                             |     |  |  |  |  |  |  +--LOC_Os09g33490
|                             |     |  |  |  |  +--| (85/77)
|                             |     |  |  |  |     |  +----LOC_Os01g70110
|                             |     |  |  |  |     +--| (65.1/87)
|                             |     |  |  |  |        +-----------AT5G14000
|                             |     |  |  +--| (88.2/68)
|                             |     |  |     |              +--LOC_Os11g31360
|                             |     |  |     |           +--| (48.9/100)
|                             |     |  |     |           |  +------LOC_Os11g31370
|                             |     |  |     |        +--| (98/100)
|                             |     |  |     |        |  +--LOC_Os11g31340
|                             |     |  |     |     +--| (43.6/87)
|                             |     |  |     |     |  +--LOC_Os11g31330
|                             |     |  |     +-----| (100/100)
|                             |     |  |           +--LOC_Os11g31380
|                             |     +--| (89.7/90)
|                             |        |     +-----ATR0584G114
|                             |        |  +--| (38.1/42)
|                             |        |  |  |        +---------------------------------AT5G04400
|                             |        |  |  +--------| (93.2/81)
|                             |        |  |           |  +-------------------------------PAB00041270
|                             |        |  |           +--| (2.5/31)
|                             |        |  |              +----------LOC_Os04g27750
|                             |        +--| (83.5/75)
|                             |           |     +--AT5G64530
|                             |           |  +--| (67.1/49)
|                             |           |  |  +-----------------LOC_Os11g34340
|                             |           +--| (99.5/49)
|                             |              |  +--LOC_Os02g34970
|                             |              +--| (99/100)
|                             |                 +--LOC_Os04g35660
|                          +--| (93.4/31)
|                          |  |                    +----Pp3c16_23260
|                          |  |                 +--| (58.5/89)
|                          |  |                 |  +--Mapoly0035s0054
|                          |  |              +--| (83.6/96)
|                          |  |              |  |                 +--PAB00001851
|                          |  |              |  |              +--| (97.9/100)
|                          |  |              |  |              |  |  +--PAB00031847
|                          |  |              |  |              |  +--| (99.9/100)
|                          |  |              |  |              |     +--PAB00051631
|                          |  |              |  |           +--| (86/86)
|                          |  |              |  |           |  |  +--PAB00030913
|                          |  |              |  |           |  +--| (98.7/98)
|                          |  |              |  |           |     |  +--PAB00031836
|                          |  |              |  |           |     +--| (56.6/100)
|                          |  |              |  |           |        |  +--PAB00039711
|                          |  |              |  |           |        +--| (98.8/100)
|                          |  |              |  |           |           +--PAB00051813
|                          |  |              |  |        +--| (86.1/85)
|                          |  |              |  |        |  |        +--PAB00012549
|                          |  |              |  |        |  |     +--| (99.4/100)
|                          |  |              |  |        |  |     |  |     +--PAB00026547
|                          |  |              |  |        |  |     |  |  +--| (77.2/100)
|                          |  |              |  |        |  |     |  |  |  +--PAB00027787
|                          |  |              |  |        |  |     |  +--| (78.4/100)
|                          |  |              |  |        |  |     |     +**PAB00061560
|                          |  |              |  |        |  |  +--| (86.5/100)
|                          |  |              |  |        |  |  |  +--PAB00026517
|                          |  |              |  |        |  +--| (99.8/99)
|                          |  |              |  |        |     +--PAB00060053
|                          |  |              |  |     +--| (64.2/73)
|                          |  |              |  |     |  |     +--PAB00023426
|                          |  |              |  |     |  |  +--| (98.1/100)
|                          |  |              |  |     |  |  |  +--PAB00059421
|                          |  |              |  |     |  +--| (100/100)
|                          |  |              |  |     |     |  +--PAB00043020
|                          |  |              |  |     |     +--| (29.2/97)
|                          |  |              |  |     |        |  +--PAB00056064
|                          |  |              |  |     |        +--| (73.9/100)
|                          |  |              |  |     |           +--PAB00031169
|                          |  |              |  |  +--| (99.9/100)
|                          |  |              |  |  |  |        +**PAB00026266
|                          |  |              |  |  |  |     +--| (99.9/100)
|                          |  |              |  |  |  |     |  |  +**PAB00056240
|                          |  |              |  |  |  |     |  +**| (0/83)
|                          |  |              |  |  |  |     |     +**PAB00057668
|                          |  |              |  |  |  |  +--| (55.2/79)
|                          |  |              |  |  |  |  |  +--PAB00047769
|                          |  |              |  |  |  +--| (88.7/97)
|                          |  |              |  |  |     |        +--PAB00055872
|                          |  |              |  |  |     |     +--| (96.1/100)
|                          |  |              |  |  |     |     |  +--PAB00058075
|                          |  |              |  |  |     |  +--| (85/93)
|                          |  |              |  |  |     |  |  +--PAB00030914
|                          |  |              |  |  |     +--| (0/71)
|                          |  |              |  |  |        +--PAB00026516
|                          |  |              |  +--| (96/100)
|                          |  |              |     |     +--ATR0661G198
|                          |  |              |     |  +--| (99.3/100)
|                          |  |              |     |  |  |     +--LOC_Os03g04070
|                          |  |              |     |  |  |  +--| (84.2/100)
|                          |  |              |     |  |  |  |  +--LOC_Os06g51070
|                          |  |              |     |  |  +--| (85.7/99)
|                          |  |              |     |  |     +--AT2G17040
|                          |  |              |     +--| (38.8/72)
|                          |  |              |        |   +--PAB00004146
|                          |  |              |        +---| (100/100)
|                          |  |              |            |  +--PAB00020938
|                          |  |              |            +--| (81.7/100)
|                          |  |              |               |        +--PAB00015107
|                          |  |              |               |     +**| (0/87)
|                          |  |              |               |     |  +--PAB00061121
|                          |  |              |               |  +--| (78.9/96)
|                          |  |              |               |  |  +--PAB00057739
|                          |  |              |               +--| (99.7/100)
|                          |  |              |                  +--PAB00054418
|                          |  |           +--| (47.8/90)
|                          |  |           |  |    +--Sm_gene297
|                          |  |           |  +----| (100/100)
|                          |  |           |       +--Sm_gene26115
|                          |  |        +--| (84.3/95)
|                          |  |        |  |              +--PAB00010690
|                          |  |        |  |           +--| (93.1/100)
|                          |  |        |  |           |  +--PAB00032232
|                          |  |        |  |        +--| (82.8/100)
|                          |  |        |  |        |  +--PAB00010691
|                          |  |        |  |     +--| (34.6/97)
|                          |  |        |  |     |  +--PAB00018720
|                          |  |        |  |  +--| (98.6/97)
|                          |  |        |  |  |  |     +--PAB00013671
|                          |  |        |  |  |  |  +--| (95.4/100)
|                          |  |        |  |  |  |  |  +--PAB00064365
|                          |  |        |  |  |  +--| (33.5/47)
|                          |  |        |  |  |     +--PAB00063978
|                          |  |        |  +--| (100/100)
|                          |  |        |     |     +--ATR0733G026
|                          |  |        |     |  +--| (99.5/100)
|                          |  |        |     |  |  +**ATR1089G034
|                          |  |        |     +--| (96.6/99)
|                          |  |        |        |  +--AT2G02450
|                          |  |        |        +--| (49/95)
|                          |  |        |           |     +--LOC_Os01g66490
|                          |  |        |           |  +--| (74.4/100)
|                          |  |        |           |  |  +--LOC_Os05g34600
|                          |  |        |           +--| (95.8/95)
|                          |  |        |              +--LOC_Os08g02160
|                          |  |     +--| (69.3/51)
|                          |  |     |  |     +--Sm_gene2393
|                          |  |     |  +-----| (100/100)
|                          |  |     |        +--Sm_gene5446
|                          |  |  +--| (70.9/93)
|                          |  |  |  |              +--ATR0820G111
|                          |  |  |  |          +---| (100/100)
|                          |  |  |  |          |   +--ATR0820G272
|                          |  |  |  |       +--| (19.3/52)
|                          |  |  |  |       |  |  +--AT3G44350
|                          |  |  |  |       |  +--| (99.6/100)
|                          |  |  |  |       |     +--AT5G22380
|                          |  |  |  |    +--| (81.4/53)
|                          |  |  |  |    |  |  +--LOC_Os11g05614
|                          |  |  |  |    |  +--| (99.6/100)
|                          |  |  |  |    |     +--LOC_Os12g05990
|                          |  |  |  +----| (100/97)
|                          |  |  |       |     +--LOC_Os01g64310
|                          |  |  |       |  +--| (78.8/100)
|                          |  |  |       |  |  +--LOC_Os05g37080
|                          |  |  |       +--| (38.7/96)
|                          |  |  |          +-------LOC_Os11g45950
|                          |  +--| (98.9/96)
|                          |     |              +--PAB00044778
|                          |     |           +--| (99.8/100)
|                          |     |           |  +--PAB00053090
|                          |     |        +--| (89.2/87)
|                          |     |        |  |     +--AT1G26870
|                          |     |        |  |  +--| (82.6/96)
|                          |     |        |  |  |  +--LOC_Os08g33910
|                          |     |        |  +--| (3.6/34)
|                          |     |        |     +--AT5G39820
|                          |     |     +--| (86.5/91)
|                          |     |     |  |  +--Mapoly0175s0015
|                          |     |     |  +--| (84.1/95)
|                          |     |     |     |      +**Sm_gene11188
|                          |     |     |     |  +---| (100/100)
|                          |     |     |     |  |   +--Sm_gene20009
|                          |     |     |     +--| (86.2/97)
|                          |     |     |        |     +**Sm_gene1436
|                          |     |     |        |  +--| (91.4/100)
|                          |     |     |        |  |  +**Sm_gene25434
|                          |     |     |        +--| (97/100)
|                          |     |     |           |   +--Sm_gene1763
|                          |     |     |           +---| (100/100)
|                          |     |     |               +--Sm_gene12280
|                          |     |  +--| (91.5/95)
|                          |     |  |  |  +--ATR0763G259
|                          |     |  |  +--| (99.9/100)
|                          |     |  |     |     +--LOC_Os12g43530
|                          |     |  |     |  +--| (52.1/99)
|                          |     |  |     |  |  |  +--AT2G43000
|                          |     |  |     |  |  +--| (95.2/99)
|                          |     |  |     |  |     +---AT3G12910
|                          |     |  |     +--| (81.9/100)
|                          |     |  |        |  +--LOC_Os03g56580
|                          |     |  |        +--| (99.3/100)
|                          |     |  |           +--LOC_Os07g04560
|                          |     +--| (99.1/100)
|                          |        +--ATR0564G311
|                       +--| (84.2/29)
|                       |  |                 +--Pp3c26_4660
|                       |  |              +--| (95.7/100)
|                       |  |              |  |     +--Pp3c27_7560
|                       |  |              |  |  +--| (95.9/100)
|                       |  |              |  |  |  +--Pp3c16_19830
|                       |  |              |  +--| (99.8/100)
|                       |  |              |     |  +--Pp3c6_27690
|                       |  |              |     +--| (92.1/100)
|                       |  |              |        +--Pp3c5_570
|                       |  |           +--| (61.2/87)
|                       |  |           |  |              +--Pp3c12_18020
|                       |  |           |  |           +--| (88.4/100)
|                       |  |           |  |           |  +--Pp3c4_11490
|                       |  |           |  |        +--| (99.9/100)
|                       |  |           |  |        |  +--Pp3c3_25610
|                       |  |           |  |     +--| (90.6/93)
|                       |  |           |  |     |  |     +--Sm_gene1923
|                       |  |           |  |     |  |  +--| (99.9/100)
|                       |  |           |  |     |  |  |  +--Sm_gene12130
|                       |  |           |  |     |  +--| (68.8/90)
|                       |  |           |  |     |     +--Mapoly0035s0046
|                       |  |           |  |  +--| (34.5/88)
|                       |  |           |  |  |  |     +**Sm_gene345
|                       |  |           |  |  |  |  +--| (100/100)
|                       |  |           |  |  |  |  |  +**Sm_gene8231
|                       |  |           |  |  |  +--| (46.9/87)
|                       |  |           |  |  |     |   +**Sm_gene17876
|                       |  |           |  |  |     +---| (100/100)
|                       |  |           |  |  |         +--Sm_gene29782
|                       |  |           |  +--| (90.8/93)
|                       |  |           |     |           +--PAB00018302
|                       |  |           |     |        +--| (70.9/95)
|                       |  |           |     |        |  |  +**PAB00026484
|                       |  |           |     |        |  +--| (84.9/99)
|                       |  |           |     |        |     +-------PAB00024718
|                       |  |           |     |     +--| (52.1/91)
|                       |  |           |     |     |  |           +--PAB00020627
|                       |  |           |     |     |  |        +--| (87.9/100)
|                       |  |           |     |     |  |        |  +--PAB00057842
|                       |  |           |     |     |  |     +--| (71.9/100)
|                       |  |           |     |     |  |     |  +--PAB00040751
|                       |  |           |     |     |  |  +--| (85.4/99)
|                       |  |           |     |     |  |  |  +--PAB00029565
|                       |  |           |     |     |  +--| (100/100)
|                       |  |           |     |     |     |  +--PAB00037780
|                       |  |           |     |     |     +--| (57.2/100)
|                       |  |           |     |     |        +--PAB00055883
|                       |  |           |     |  +--| (86.4/92)
|                       |  |           |     |  |  |     +--AT3G18400
|                       |  |           |     |  |  |  +--| (88.5/97)
|                       |  |           |     |  |  |  |  |  +--ATR1125G010
|                       |  |           |     |  |  |  |  +--| (73.8/94)
|                       |  |           |     |  |  |  |     |        +--AT2G24430
|                       |  |           |     |  |  |  |     |     +--| (55.8/97)
|                       |  |           |     |  |  |  |     |     |  +--LOC_Os09g32260
|                       |  |           |     |  |  |  |     |  +--| (77.3/97)
|                       |  |           |     |  |  |  |     |  |  +--ATR0626G215
|                       |  |           |     |  |  |  |     +--| (12/91)
|                       |  |           |     |  |  |  |        +---LOC_Os03g42630
|                       |  |           |     |  |  +--| (93.5/91)
|                       |  |           |     |  |     |        +--ATR0068G014
|                       |  |           |     |  |     |     +--| (98.7/98)
|                       |  |           |     |  |     |     |  |  +--ATR0564G508
|                       |  |           |     |  |     |     |  +--| (92.9/98)
|                       |  |           |     |  |     |     |     |     +--AT5G07680
|                       |  |           |     |  |     |     |     |  +--| (99.7/100)
|                       |  |           |     |  |     |     |     |  |  +--AT5G61430
|                       |  |           |     |  |     |     |     +--| (76.5/98)
|                       |  |           |     |  |     |     |        |  +--AT3G29035
|                       |  |           |     |  |     |     |        +--| (100/100)
|                       |  |           |     |  |     |     |           +--AT5G39610
|                       |  |           |     |  |     |  +--| (58.8/93)
|                       |  |           |     |  |     |  |  |  +--LOC_Os02g36880
|                       |  |           |     |  |     |  |  +--| (100/100)
|                       |  |           |     |  |     |  |     +--LOC_Os04g38720
|                       |  |           |     |  |     +--| (94.3/91)
|                       |  |           |     |  |        |        +--AT3G04060
|                       |  |           |     |  |        |     +--| (100/100)
|                       |  |           |     |  |        |     |  +--AT5G18270
|                       |  |           |     |  |        |  +--| (82.5/94)
|                       |  |           |     |  |        |  |  |        +--LOC_Os03g21030
|                       |  |           |     |  |        |  |  |     +--| (93.9/100)
|                       |  |           |     |  |        |  |  |     |  +--LOC_Os07g48550
|                       |  |           |     |  |        |  |  |  +--| (69.5/98)
|                       |  |           |     |  |        |  |  |  |  |       +--LOC_Os11g03310
|                       |  |           |     |  |        |  |  |  |  |    +--| (93.9/100)
|                       |  |           |     |  |        |  |  |  |  |    |  +--LOC_Os12g03050
|                       |  |           |     |  |        |  |  |  |  +----| (100/100)
|                       |  |           |     |  |        |  |  |  |       +--LOC_Os11g03370
|                       |  |           |     |  |        |  |  +--| (74/97)
|                       |  |           |     |  |        |  |     |  +--LOC_Os01g29840
|                       |  |           |     |  |        |  |     +--| (100/100)
|                       |  |           |     |  |        |  |        +--LOC_Os01g01470
|                       |  |           |     |  |        +--| (19.4/81)
|                       |  |           |     |  |           +-----------PAB00004920
|                       |  |           |     +--| (95.2/90)
|                       |  |           |        |     +--ATR0605G015
|                       |  |           |        |  +--| (97/98)
|                       |  |           |        |  |  |  +--LOC_Os08g40030
|                       |  |           |        |  |  +--| (86.5/98)
|                       |  |           |        |  |     +--AT1G76420
|                       |  |           |        +--| (83.5/93)
|                       |  |           |           |     +--AT5G53950
|                       |  |           |           |  +--| (40.9/96)
|                       |  |           |           |  |  |  +--LOC_Os06g23650
|                       |  |           |           |  |  +--| (91.5/96)
|                       |  |           |           |  |     +--ATR0730G026
|                       |  |           |           +--| (77.5/93)
|                       |  |           |              +---AT3G15170
|                       |  |        +--| (88.3/96)
|                       |  |        |  +---Mapoly0015s0058
|                       |  |     +--| (80.4/90)
|                       |  |     |  |              +--ATR0736G158
|                       |  |     |  |           +--| (90.3/98)
|                       |  |     |  |           |  +--AT4G28530
|                       |  |     |  |        +--| (86.8/97)
|                       |  |     |  |        |  |        +--LOC_Os02g41450
|                       |  |     |  |        |  |     +--| (83.5/100)
|                       |  |     |  |        |  |     |  +--LOC_Os04g43560
|                       |  |     |  |        |  |  +--| (89.5/100)
|                       |  |     |  |        |  |  |  +--LOC_Os10g33760
|                       |  |     |  |        |  +--| (98.5/100)
|                       |  |     |  |        |     +--LOC_Os02g56600
|                       |  |     |  |     +--| (97/98)
|                       |  |     |  |     |  +---LOC_Os03g01870
|                       |  |     |  |  +**| (0/48)
|                       |  |     |  |  |  |        +--ATR1098G028
|                       |  |     |  |  |  |     +--| (10.3/53)
|                       |  |     |  |  |  |     |  |  +--LOC_Os06g46270
|                       |  |     |  |  |  |     |  +--| (92.1/91)
|                       |  |     |  |  |  |     |     +--LOC_Os08g10080
|                       |  |     |  |  |  |  +--| (83.7/63)
|                       |  |     |  |  |  |  |  +--LOC_Os12g41680
|                       |  |     |  |  |  +--| (98.9/99)
|                       |  |     |  |  |     |     +--AT1G56010
|                       |  |     |  |  |     |  +--| (100/100)
|                       |  |     |  |  |     |  |  +--AT3G12977
|                       |  |     |  |  |     +--| (35.5/71)
|                       |  |     |  |  |        +--LOC_Os02g06950
|                       |  |     |  +--| (99.8/98)
|                       |  |     |     +----LOC_Os04g52810
|                       |  |  +--| (36.3/80)
|                       |  |  |  |     +--LOC_Os08g33670
|                       |  |  |  |  +--| (79.1/92)
|                       |  |  |  |  |  |               +--AT3G56520
|                       |  |  |  |  |  +---------------| (100/100)
|                       |  |  |  |  |                  +--AT5G41090
|                       |  |  |  +--| (99.9/92)
|                       |  |  |     +---LOC_Os09g24560
|                       |  +--| (91.2/90)
|                       |     |                 +--Pp3c26_13950
|                       |     |              +--| (100/87)
|                       |     |              |  |  +--Pp3c13_6470
|                       |     |              |  +--| (96.1/94)
|                       |     |              |     +--Pp3c3_2470
|                       |     |           +--| (14/51)
|                       |     |           |  |  +--Pp3c6_1310
|                       |     |           |  +--| (44.6/71)
|                       |     |           |     +------------------------------PAB00054965
|                       |     |        +--| (78.7/87)
|                       |     |        |  |     +--Pp3c13_20650
|                       |     |        |  |  +--| (96.2/99)
|                       |     |        |  |  |  +--Pp3c3_12890
|                       |     |        |  +--| (100/98)
|                       |     |        |     |     +--Pp3c12_15190
|                       |     |        |     |  +--| (98.8/100)
|                       |     |        |     |  |  +--Pp3c2_32530
|                       |     |        |     +--| (85.3/100)
|                       |     |        |        +--Pp3c4_20430
|                       |     |     +--| (80.2/87)
|                       |     |     |  +-----Pp3c4_29470
|                       |     |  +--| (85.2/87)
|                       |     |  |  |           +--PAB00023053
|                       |     |  |  |        +--| (96/90)
|                       |     |  |  |        |  |  +--ATR1089G150
|                       |     |  |  |        |  +--| (99/100)
|                       |     |  |  |        |     |  +--AT1G33280
|                       |     |  |  |        |     +--| (99.6/100)
|                       |     |  |  |        |        +--AT4G10350
|                       |     |  |  |     +--| (5.2/67)
|                       |     |  |  |     |  |     +--ATR0737G021
|                       |     |  |  |     |  |  +--| (95.1/100)
|                       |     |  |  |     |  |  |  +--AT1G79580
|                       |     |  |  |     |  +--| (99.3/98)
|                       |     |  |  |     |     +--LOC_Os02g15340
|                       |     |  |  |  +--| (99/100)
|                       |     |  |  |  |  |  +--PAB00062028
|                       |     |  |  |  |  +--| (85.4/90)
|                       |     |  |  |  |     |  +--ATR0078G016
|                       |     |  |  |  |     +--| (85.1/98)
|                       |     |  |  |  |        |     +--LOC_Os08g02300
|                       |     |  |  |  |        |  +--| (98.2/100)
|                       |     |  |  |  |        |  |  +--LOC_Os06g04090
|                       |     |  |  |  |        +--| (47.2/86)
|                       |     |  |  |  |           |     +--AT2G46770
|                       |     |  |  |  |           |  +--| (99.8/100)
|                       |     |  |  |  |           |  |  +--AT3G61910
|                       |     |  |  |  |           +--| (64.6/93)
|                       |     |  |  |  |              +--AT1G32770
|                       |     |  |  +--| (91.3/96)
|                       |     |  |     |                 +--ATR0568G053
|                       |     |  |     |              +--| (70.2/79)
|                       |     |  |     |              |  |  +--LOC_Os02g42970
|                       |     |  |     |              |  +--| (93.5/94)
|                       |     |  |     |              |     |  +--AT1G12260
|                       |     |  |     |              |     +--| (100/100)
|                       |     |  |     |              |        +--AT1G62700
|                       |     |  |     |           +--| (80.3/83)
|                       |     |  |     |           |  +--LOC_Os06g01480
|                       |     |  |     |        +--| (95.1/93)
|                       |     |  |     |        |  +--PAB00050947
|                       |     |  |     |     +--| (89.4/98)
|                       |     |  |     |     |  |              +--AT2G18060
|                       |     |  |     |     |  |           +--| (99.3/100)
|                       |     |  |     |     |  |           |  +--AT4G36160
|                       |     |  |     |     |  |        +--| (75.1/99)
|                       |     |  |     |     |  |        |  +--AT5G66300
|                       |     |  |     |     |  |     +--| (72.7/99)
|                       |     |  |     |     |  |     |  |  +--LOC_Os03g03540
|                       |     |  |     |     |  |     |  +--| (99.9/100)
|                       |     |  |     |     |  |     |     +--LOC_Os10g38834
|                       |     |  |     |     |  |  +--| (87.3/99)
|                       |     |  |     |     |  |  |  |  +--ATR0584G012
|                       |     |  |     |     |  |  |  +--| (94.8/100)
|                       |     |  |     |     |  |  |     |  +--AT1G71930
|                       |     |  |     |     |  |  |     +--| (90.6/100)
|                       |     |  |     |     |  |  |        |  +--LOC_Os08g01330
|                       |     |  |     |     |  |  |        +--| (97.2/100)
|                       |     |  |     |     |  |  |           +---LOC_Os04g59470
|                       |     |  |     |     |  +--| (80.8/91)
|                       |     |  |     |     |     |  +--AT5G62380
|                       |     |  |     |     |     +--| (80.7/92)
|                       |     |  |     |     |        +--PAB00014077
|                       |     |  |     |  +--| (39.3/85)
|                       |     |  |     |  |  |  +**Sm_gene304
|                       |     |  |     |  |  +--| (100/100)
|                       |     |  |     |  |     +--Sm_gene8274
|                       |     |  |     +--| (86.2/92)
|                       |     |  |        |     +**Sm_gene22604
|                       |     |  |        |  +--| (100/100)
|                       |     |  |        |  |  +--Sm_gene18573
|                       |     |  |        +--| (99.7/100)
|                       |     |  |           |     +**Sm_gene15853
|                       |     |  |           |  +--| (100/100)
|                       |     |  |           |  |  +--Sm_gene33633
|                       |     |  |           +--| (98.5/100)
|                       |     |  |              |  +**Sm_gene11470
|                       |     |  |              +--| (98.4/100)
|                       |     |  |                 +**Sm_gene9005
|                       |     +--| (98.9/94)
|                       |        +--------Mapoly0091s0063
|                    +--| (94.9/80)
|                    |  |  +-------ATR0800G108
|                    |  +--| (83.4/29)
|                    |     +----------------AT3G04430
|                 +--| (32.3/50)
|                 |  |     +-------------------------ATR0561G175
|                 |  |  +--| (1.3/90)
|                 |  |  |  +---ATR1158G026
|                 |  +--| (95.8/94)
|                 |     +----LOC_Os01g15640
|              +--| (93.5/87)
|              |  |                 +--ATR0579G001
|              |  |              +--| (81/100)
|              |  |              |  +--ATR0579G038
|              |  |           +--| (100/100)
|              |  |           |  |  +--ATR0579G016
|              |  |           |  +--| (88.9/100)
|              |  |           |     +--ATR0579G041
|              |  |        +--| (17.2/66)
|              |  |        |  |  +--AT4G35580
|              |  |        |  +--| (98.5/99)
|              |  |        |     +--AT1G33060
|              |  |     +--| (96/91)
|              |  |     |  |     +--LOC_Os03g18729
|              |  |     |  |  +--| (100/100)
|              |  |     |  |  |  +**LOC_Os08g06140
|              |  |     |  +--| (92.4/99)
|              |  |     |     +-----LOC_Os06g01230
|              |  |  +--| (93.9/80)
|              |  |  |  |         +--AT2G27300
|              |  |  |  |     +---| (100/100)
|              |  |  |  |     |   |  +--AT3G44290
|              |  |  |  |     |   +--| (98.6/100)
|              |  |  |  |     |      +--AT5G22290
|              |  |  |  |  +--| (34.4/59)
|              |  |  |  |  |  |    +--AT3G49530
|              |  |  |  |  |  +----| (100/100)
|              |  |  |  |  |       +--AT5G24590
|              |  |  |  +--| (0/51)
|              |  |  |     +-------------------------------------------LOC_Os11g29430
|              |  +--| (78.3/66)
|              |     |        +--------AT1G02210
|              |     |     +--| (94.9/100)
|              |     |     |  |           +--AT1G02220
|              |     |     |  |        +--| (96.4/100)
|              |     |     |  |        |  +--AT3G04420
|              |     |     |  |     +--| (71.7/100)
|              |     |     |  |     |  +--AT3G04410
|              |     |     |  |  +--| (33.6/86)
|              |     |     |  |  |  +--AT1G02230
|              |     |     |  +--| (80.6/89)
|              |     |     |     +--AT1G02250
|              |     |  +--| (99.3/100)
|              |     |  |  +--AT1G01010
|              |     +--| (98.2/99)
|              |        |      +--AT4G01520
|              |        |   +--| (100/100)
|              |        |   |  +--AT4G01540
|              |        +---| (100/100)
|              |            +--AT4G01550
|           +--| (79.2/59)
|           |  |                                      +**PAB00001472
|           |  |                                   +**| (0/98)
|           |  |                                   |  +**PAB00026230
|           |  |                                +--| (89.5/100)
|           |  |                                |  +--PAB00029416
|           |  |                             +--| (72.5/100)
|           |  |                             |  +--PAB00049795
|           |  |                          +--| (99/100)
|           |  |                          |  |        +**PAB00009886
|           |  |                          |  |     +**| (0/99)
|           |  |                          |  |     |  +**PAB00039582
|           |  |                          |  |  +--| (92/100)
|           |  |                          |  |  |  +--PAB00030281
|           |  |                          |  +--| (87.8/100)
|           |  |                          |     +--PAB00035365
|           |  |                       +--| (0/98)
|           |  |                       |  +--PAB00030411
|           |  |                    +--| (92.3/100)
|           |  |                    |  +--PAB00020442
|           |  |                 +--| (80.7/99)
|           |  |                 |  |           +--ATR0807G009
|           |  |                 |  |        +--| (82.5/97)
|           |  |                 |  |        |  +--ATR0794G103
|           |  |                 |  |     +--| (50.5/85)
|           |  |                 |  |     |  |              +--PAB00006362
|           |  |                 |  |     |  |           +--| (82.2/100)
|           |  |                 |  |     |  |           |  +--PAB00046518
|           |  |                 |  |     |  |        +--| (96.3/100)
|           |  |                 |  |     |  |        |  +--PAB00011463
|           |  |                 |  |     |  |     +--| (50/43)
|           |  |                 |  |     |  |     |  |  +--PAB00024425
|           |  |                 |  |     |  |     |  +--| (97.9/100)
|           |  |                 |  |     |  |     |     +--PAB00019978
|           |  |                 |  |     |  |  +--| (98/100)
|           |  |                 |  |     |  |  |  +--PAB00024597
|           |  |                 |  |     |  +--| (99.2/88)
|           |  |                 |  |     |     +--LOC_Os03g02800
|           |  |                 |  |  +--| (72.7/31)
|           |  |                 |  |  |  +--AT1G65910
|           |  |                 |  +--| (90.8/100)
|           |  |                 |     |              +--ATR0807G167
|           |  |                 |     |           +--| (76.7/56)
|           |  |                 |     |           |  +--LOC_Os09g38000
|           |  |                 |     |        +--| (25.1/24)
|           |  |                 |     |        |  +--AT3G17730
|           |  |                 |     |     +--| (97.1/100)
|           |  |                 |     |     |  +--LOC_Os09g38010
|           |  |                 |     |  +--| (86.8/85)
|           |  |                 |     |  |  +---AT1G54330
|           |  |                 |     +--| (84.8/31)
|           |  |                 |        |  +--AT3G03200
|           |  |                 |        +--| (100/100)
|           |  |                 |           +--AT5G17260
|           |  |              +--| (91/99)
|           |  |              |  |     +--ATR0049G038
|           |  |              |  |  +--| (99.7/100)
|           |  |              |  |  |  |  +--LOC_Os10g42130
|           |  |              |  |  |  +--| (61.9/100)
|           |  |              |  |  |     |  +--AT1G32510
|           |  |              |  |  |     +--| (99.5/100)
|           |  |              |  |  |        |  +--AT4G17980
|           |  |              |  |  |        +--| (94.7/100)
|           |  |              |  |  |           +--AT5G46590
|           |  |              |  +--| (82.4/99)
|           |  |              |     +---PAB00006051
|           |  |           +--| (89.4/97)
|           |  |           |  +----Mapoly0011s0176
|           |  |        +--| (50.6/57)
|           |  |        |  |  +--ATR0605G262
|           |  |        |  +--| (94.9/100)
|           |  |        |     +--PAB00030915
|           |  |     +--| (0/72)
|           |  |     |  |      +--Sm_gene1548
|           |  |     |  |  +---| (100/100)
|           |  |     |  |  |   +**Sm_gene22651
|           |  |     |  +--| (81.6/99)
|           |  |     |     +----Mapoly0020s0051
|           |  |  +--| (43.8/90)
|           |  |  |  |                      +--PAB00027695
|           |  |  |  +----------------------| (100/100)
|           |  |  |                         +**PAB00055471
|           |  +--| (38.6/70)
|           |     +-----PAB00016972
|        +--| (90.2/78)
|        |  |     +---ATR0043G032
|        |  |  +--| (88.7/71)
|        |  |  |  |            +**AT3G10480
|        |  |  |  |         +--| (70.5/72)
|        |  |  |  |         |  +-----AT5G04395
|        |  |  |  |     +---| (100/100)
|        |  |  |  |     |   +--AT3G10490
|        |  |  |  |  +--| (62.8/89)
|        |  |  |  |  |  |  +--AT3G10500
|        |  |  |  |  |  +--| (100/100)
|        |  |  |  |  |     +--AT5G04410
|        |  |  |  +--| (77.9/85)
|        |  |  |     |  +---LOC_Os02g57650
|        |  |  |     +--| (99/100)
|        |  |  |        +--LOC_Os08g44820
|        |  +--| (80.8/53)
|        |     |  +---LOC_Os05g35170
|        |     +--| (92.7/95)
|        |        |  +--AT5G09330
|        |        +--| (100/100)
|        |           +--AT5G64060
|     +--| (71.4/87)
|     |  |  +----PAB00013560
|     |  +--| (62.5/86)
|     |     |     +--AT1G32870
|     |     |  +--| (97.6/100)
|     |     |  |  |  +--AT1G34180
|     |     |  |  +--| (100/100)
|     |     |  |     +--AT1G34190
|     |     +--| (99.3/100)
|     |        +---LOC_Os09g32040
|  +--| (100/100)
|  |  |  +--PAB00009824
|  |  +--| (93.5/99)
|  |     +--ATR1136G156
+--| (66.9/100)
|  |  +--Pp3c24_8270
|  +--| (99.8/100)
|     +--Pp3c8_6080
|
+---Pp3c23_9520

Tree in newick format:

(Pp3c20_18130:1.0558762436,((((((((((((PAB00032797:1.5277266822,(((LOC_Os11g04960:0.2462038950,LOC_Os10g09820:0.3750507120)99.4/100:0.8834099032,(LOC_Os07g48450:3.2163090771,PAB00043396:4.3504653436)94.5/44:2.6716882640)50/43:0.3700298769,(LOC_Os01g59640:1.9842283044,LOC_Os03g59730:2.2551232406)92.2/47:0.6395639945)92.4/82:0.2508130293)67.7/25:0.0300205374,((((((((Pp3c27_7510:0.2169203104,Pp3c5_630:0.2368757432)100/100:0.3695407162,(Pp3c13_10800:0.0437384867,Pp3c3_8880:0.0561710827)99.6/100:0.1770015997)86.1/99:0.0992467785,Mapoly0035s0049:0.4543542579)85/98:0.0717742852,((Pp3c16_13150:0.2016029271,(Pp3c6_28230:0.0756580336,Pp3c5_740:0.1616688681)84.4/100:0.0627617091)97.2/100:0.1726250647,Pp3c27_7430:0.6933890227)87.1/84:0.0990504646)97.9/82:0.1381690379,(((Sm_gene34615:0.0019417490,Sm_gene33937:0.0039633761)100/100:0.4541134067,((Sm_gene1921:0.0531595411,Sm_gene12131:0.0000021872)100/100:0.4756147273,(Sm_gene342:0.0000025701,Sm_gene8235:0.0219191265)100/100:0.4976747488)88.6/94:0.1137246238)73.7/54:0.0747201726,(((Sm_gene17839:0.0000021629,Sm_gene29749:0.0023308260)100/100:0.5561408852,(Sm_gene11276:0.0000021526,Sm_gene20091:0.0035134715)100/100:0.5610241306)87.7/45:0.1464204244,((((AT1G52890:0.1298231199,AT3G15500:0.1518127783)91.6/100:0.1114081981,AT4G27410:0.2351983133)99.9/100:0.3480665865,ATR0661G451:0.6448850743)82.4/93:0.1572991297,((((((((PAB00004230:0.0532242512,PAB00049789:0.1064544328)51.5/99:0.0110009551,(PAB00058566:0.0797067499,(PAB00033443:0.0434039103,PAB00034796:0.0398055887)96.9/100:0.0421913941)96.1/100:0.0309302420)98.8/99:0.1047462539,PAB00060556:0.2472949638)92.8/99:0.0894917536,ATR0068G083:0.7736085806)71.3/98:0.0238923481,PAB00045148:0.3456582700)89.6/100:0.0775538475,(((((ATR0680G207:0.2883178720,AT1G77450:0.3165824068)3.7/17:0.0420311631,AT1G01720:0.1435387487)74.9/23:0.0715279838,((LOC_Os01g66120:0.0339297058,LOC_Os05g34830:0.1508057569)62.4/69:0.1213032974,LOC_Os11g08210:0.5111104748)78.7/51:0.0805189296)90.9/39:0.1010938346,(AT5G63790:0.0757866754,AT5G08790:0.0835458838)100/100:0.3358658396)99.4/100:0.3144175759,PAB00053819:0.5881204481)79.4/99:0.0922470085)98.9/99:0.2618577611,(((AT3G56530:0.2875022447,(AT3G55210:0.0516879754,AT3G56560:0.5009458223)96.9/100:0.3632532920)99.4/100:1.4905022420,LOC_Os04g45340:7.0817667719)41.9/93:0.3791365781,LOC_Os05g43960:1.4186777724)98.8/93:0.4301859778)47.5/88:0.0159173804,(LOC_Os01g60020:0.3762615142,(LOC_Os03g60080:0.1716161004,LOC_Os07g12340:0.2576569458)87.7/100:0.1013954692)100/100:0.4538884363)91.8/92:0.1280636330)89.8/90:0.1156169582)70.3/33:0.0656366583)34.3/38:0.0623806945)94.6/88:0.0925928605,(((((((((PAB00006004:0.1162098199,PAB00037315:0.1062441103)99.8/100:0.1102669105,PAB00065672:0.0674308207)63.2/94:0.0224012054,(PAB00016170:0.1502908385,PAB00030390:0.0274824616)94.5/100:0.1032410536)51.6/87:0.0160574932,PAB00020758:0.1503549449)100/98:0.3748224045,(PAB00029188:0.1757679400,(ATR0693G453:0.3008384179,(LOC_Os07g37920:0.5417736567,(AT1G61110:0.3722118945,(AT1G52880:0.1872863549,AT3G15510:0.1644400465)100/100:0.3896222988)31.5/91:0.0656775159)61.6/63:0.0638394309)75.8/64:0.0693114159)81/92:0.0779812622)57.7/93:0.0327810153,PAB00023270:0.6134985516)79.5/70:0.0471576633,PAB00022890:0.3431408646)81.1/70:0.0912906826,(AT3G04070:0.5954982049,(ATR0068G061:0.4299339104,LOC_Os01g01430:0.6669145853)58.8/87:0.0623069906)92.9/88:0.1104384757)80.4/79:0.1089986592,(((AT1G69490:0.5941195852,(LOC_Os11g03300:0.0108275479,LOC_Os12g03040:0.0254073516)100/100:0.6320849769)48.8/87:0.0486088047,ATR0681G156:0.6431378462)30.3/85:0.0579395941,LOC_Os03g21060:0.7554273414)29.3/78:0.0516904814)82/66:0.0427961611)93.7/65:0.1627608684,((LOC_Os05g34310:0.6172336189,LOC_Os02g12310:1.3668609730)0/80:0.0164160389,ATR0907G008:2.8470855681)92.5/65:0.3937345864)86.4/86:0.1037924634,(((ATR0582G162:0.5169816798,(AT2G33480:0.4742036028,(AT5G13180:0.2169294776,AT5G50820:3.0232514519)16.6/72:0.0645711254)95.5/77:0.2556697765)97.6/77:0.4148947856,((LOC_Os12g29330:0.7289138555,((LOC_Os08g42400:1.3263614453,LOC_Os09g33490:0.6469602462)88.1/88:0.2912714843,(LOC_Os01g70110:0.9853930413,AT5G14000:2.0777015880)65.1/87:0.1894208091)85/77:0.1895458735)74.3/73:0.1546187675,((((LOC_Os11g31360:0.3931600878,LOC_Os11g31370:1.2994238935)48.9/100:0.0455666929,LOC_Os11g31340:0.2434374827)98/100:0.1929672407,LOC_Os11g31330:0.2430165515)43.6/87:0.1072559990,LOC_Os11g31380:0.2602941225)100/100:1.1518704330)88.2/68:0.1613184935)88/78:0.1643023940,((ATR0584G114:1.0866051826,(AT5G04400:5.7532628223,(PAB00041270:5.3646403026,LOC_Os04g27750:1.8422761264)2.5/31:0.3258519014)93.2/81:1.5792397600)38.1/42:0.1462840828,((AT5G64530:0.2511562531,LOC_Os11g34340:3.1230328023)67.1/49:0.2715185934,(LOC_Os02g34970:0.1254418217,LOC_Os04g35660:0.2036081763)99/100:0.3733120695)99.5/49:0.6456082643)83.5/75:0.1936402998)89.7/90:0.1095279014)94.5/86:0.1728609767)78.7/29:0.0408677926,(((((((Pp3c16_23260:0.9914900226,Mapoly0035s0054:0.6385793577)58.5/89:0.0625355713,((((((PAB00001851:0.1148133102,(PAB00031847:0.0603616831,PAB00051631:0.0860469790)99.9/100:0.0753246463)97.9/100:0.0546672685,(PAB00030913:0.1070160845,(PAB00031836:0.1341563803,(PAB00039711:0.0532054877,PAB00051813:0.0889561091)98.8/100:0.1651913187)56.6/100:0.0347731651)98.7/98:0.1794423484)86/86:0.0174189469,(((PAB00012549:0.0426331262,((PAB00026547:0.0072631630,PAB00027787:0.3683529579)77.2/100:0.0110307498,PAB00061560:0.0000020087)78.4/100:0.0121705061)99.4/100:0.0593886798,PAB00026517:0.1231769764)86.5/100:0.0287120100,PAB00060053:0.1417704900)99.8/99:0.0759168447)86.1/85:0.0124465803,((PAB00023426:0.0262968687,PAB00059421:0.0118399066)98.1/100:0.0620495902,(PAB00043020:0.0512707068,(PAB00056064:0.0353501778,PAB00031169:0.3144926016)73.9/100:0.0156241512)29.2/97:0.0164492804)100/100:0.1209038168)64.2/73:0.0080771157,(((PAB00026266:0.0000025284,(PAB00056240:0.0000025459,PAB00057668:0.0000025603)0/83:0.0000029065)99.9/100:0.1861370886,PAB00047769:0.1375289054)55.2/79:0.0337062905,(((PAB00055872:0.0925542534,PAB00058075:0.0761706367)96.1/100:0.1030749398,PAB00030914:0.5195638339)85/93:0.0572296872,PAB00026516:0.2009215055)0/71:0.0039384579)88.7/97:0.0191889808)99.9/100:0.3695863073,((ATR0661G198:0.2929831992,((LOC_Os03g04070:0.1912559551,LOC_Os06g51070:0.2982533272)84.2/100:0.1329056533,AT2G17040:0.5883933524)85.7/99:0.1236112134)99.3/100:0.3646753509,(PAB00004146:0.0919319473,(PAB00020938:0.1250556109,(((PAB00015107:0.0124140653,PAB00061121:0.0299815379)0/87:0.0000026184,PAB00057739:0.0408209369)78.9/96:0.0059897299,PAB00054418:0.0135735187)99.7/100:0.0872524194)81.7/100:0.0426674112)100/100:0.7236670817)38.8/72:0.0596322551)96/100:0.1806035405)83.6/96:0.1299458935,(Sm_gene297:0.0127073384,Sm_gene26115:0.0060015135)100/100:0.9627783872)47.8/90:0.0775998570,(((((PAB00010690:0.2102955742,PAB00032232:0.1644440225)93.1/100:0.1660592053,PAB00010691:0.1034571962)82.8/100:0.0345107308,PAB00018720:0.1630367390)34.6/97:0.0087781856,((PAB00013671:0.0089705483,PAB00064365:0.4421480183)95.4/100:0.0835832051,PAB00063978:0.0889395879)33.5/47:0.0065275852)98.6/97:0.3847115278,((ATR0733G026:0.0538736344,ATR1089G034:0.0000028297)99.5/100:0.2279995431,(AT2G02450:0.2568408190,((LOC_Os01g66490:0.2572931478,LOC_Os05g34600:0.2801651877)74.4/100:0.0802209867,LOC_Os08g02160:0.6013448637)95.8/95:0.1626074792)49/95:0.0964279158)96.6/99:0.2685889658)100/100:0.5889919941)84.3/95:0.1883811692,(Sm_gene2393:0.0254253038,Sm_gene5446:0.0162867566)100/100:1.1430575370)69.3/51:0.0975154877,((((ATR0820G111:0.0469345014,ATR0820G272:0.0493376014)100/100:0.7372188897,(AT3G44350:0.2717137347,AT5G22380:0.2590847289)99.6/100:0.5250750868)19.3/52:0.1482222987,(LOC_Os11g05614:0.1888201619,LOC_Os12g05990:0.1634116023)99.6/100:0.4771416645)81.4/53:0.1239272564,((LOC_Os01g64310:0.2631583794,LOC_Os05g37080:0.2593474043)78.8/100:0.1700194538,LOC_Os11g45950:1.4966919051)38.7/96:0.1955569869)100/97:0.8442015311)70.9/93:0.1786859983,(((((PAB00044778:0.2140689168,PAB00053090:0.3385495966)99.8/100:0.2675494224,((AT1G26870:0.3407564939,LOC_Os08g33910:0.6027346683)82.6/96:0.0841151558,AT5G39820:0.5672677639)3.6/34:0.0394892725)89.2/87:0.0828853939,(Mapoly0175s0015:0.5033908418,((Sm_gene11188:0.0000022821,Sm_gene20009:0.0093105105)100/100:0.7903792201,((Sm_gene1436:0.0000025603,Sm_gene25434:0.0000022023)91.4/100:0.2087045362,(Sm_gene1763:0.0036632364,Sm_gene12280:0.0688028424)100/100:0.7644516310)97/100:0.4268287317)86.2/97:0.1649022303)84.1/95:0.0932426183)86.5/91:0.1290974729,(ATR0763G259:0.4802789096,((LOC_Os12g43530:0.5420218419,(AT2G43000:0.5539662956,AT3G12910:0.6957766315)95.2/99:0.3422803259)52.1/99:0.1444048226,(LOC_Os03g56580:0.2019839015,LOC_Os07g04560:0.3814965987)99.3/100:0.4286773495)81.9/100:0.1440228053)99.9/100:0.4096976597)91.5/95:0.2098027829,ATR0564G311:0.4589743582)99.1/100:0.3543620756)98.9/96:0.2966973724)93.4/31:0.0874970329,((((((Pp3c26_4660:0.6289785109,((Pp3c27_7560:0.1928121973,Pp3c16_19830:0.1369262148)95.9/100:0.0956008514,(Pp3c6_27690:0.1181432527,Pp3c5_570:0.2052726584)92.1/100:0.0711252792)99.8/100:0.4859548278)95.7/100:0.2099783122,(((((Pp3c12_18020:0.0779195537,Pp3c4_11490:0.0503578445)88.4/100:0.0483144724,Pp3c3_25610:0.1028857109)99.9/100:0.2862809082,((Sm_gene1923:0.0300617229,Sm_gene12130:0.1012724419)99.9/100:0.4123261646,Mapoly0035s0046:0.2682003663)68.8/90:0.0901646221)90.6/93:0.1736296537,((Sm_gene345:0.0000025603,Sm_gene8231:0.0000021727)100/100:0.5187699435,(Sm_gene17876:0.0000024421,Sm_gene29782:0.0105377149)100/100:0.7890972420)46.9/87:0.0757435982)34.5/88:0.0666033692,((((PAB00018302:0.4000606706,(PAB00026484:0.0000023230,PAB00024718:1.4531539242)84.9/99:0.3890329044)70.9/95:0.0953712074,((((PAB00020627:0.0527346623,PAB00057842:0.1105048439)87.9/100:0.0218562291,PAB00040751:0.1180795814)71.9/100:0.0163314962,PAB00029565:0.1584072146)85.4/99:0.0217593922,(PAB00037780:0.0493148141,PAB00055883:0.1112150390)57.2/100:0.0101486228)100/100:0.3453689312)52.1/91:0.0677307531,((AT3G18400:0.6022513064,(ATR1125G010:0.4606088903,(((AT2G24430:0.4453400975,LOC_Os09g32260:0.4455900643)55.8/97:0.0963956041,ATR0626G215:0.6280430397)77.3/97:0.1427646649,LOC_Os03g42630:0.6706484853)12/91:0.0279275411)73.8/94:0.0674891781)88.5/97:0.0743986658,(((ATR0068G014:0.3108864885,(ATR0564G508:0.1887032052,((AT5G07680:0.0962757710,AT5G61430:0.0520110054)99.7/100:0.1938642401,(AT3G29035:0.1872528600,AT5G39610:0.1201178453)100/100:0.3717281947)76.5/98:0.0526491525)92.9/98:0.0979760416)98.7/98:0.2056507702,(LOC_Os02g36880:0.3672714329,LOC_Os04g38720:0.1996533147)100/100:0.3768550451)58.8/93:0.0404083055,(((AT3G04060:0.1715509312,AT5G18270:0.1246556836)100/100:0.4817152843,(((LOC_Os03g21030:0.2769406355,LOC_Os07g48550:0.4161432199)93.9/100:0.1920296853,((LOC_Os11g03310:0.0626102534,LOC_Os12g03050:0.0355018523)93.9/100:0.1024694765,LOC_Os11g03370:0.0415756397)100/100:0.8749443587)69.5/98:0.1094548803,(LOC_Os01g29840:0.0313036195,LOC_Os01g01470:0.0189668074)100/100:0.6653437324)74/97:0.0484260016)82.5/94:0.0659592862,PAB00004920:2.0516649307)19.4/81:0.0191473542)94.3/91:0.0822629720)93.5/91:0.0956605076)86.4/92:0.0632566144,((ATR0605G015:0.3780975505,(LOC_Os08g40030:0.6200107409,AT1G76420:0.6583601789)86.5/98:0.1353892919)97/98:0.2286042572,((AT5G53950:0.2911132038,(LOC_Os06g23650:0.5428182264,ATR0730G026:0.2949926129)91.5/96:0.1598715922)40.9/96:0.0524460848,AT3G15170:0.6827548232)77.5/93:0.0551291533)83.5/93:0.1147158941)95.2/90:0.0851951329)90.8/93:0.1019123801)61.2/87:0.1040161917,Mapoly0015s0058:0.8086293749)88.3/96:0.1243305978,(((((ATR0736G158:0.5096314800,AT4G28530:0.5025381089)90.3/98:0.2403615427,(((LOC_Os02g41450:0.5591673339,LOC_Os04g43560:0.1522377100)83.5/100:0.1536026292,LOC_Os10g33760:0.4893685709)89.5/100:0.1523494400,LOC_Os02g56600:0.4165651253)98.5/100:0.3230524166)86.8/97:0.1539989354,LOC_Os03g01870:0.8119542511)97/98:0.3290827467,(((ATR1098G028:0.6424207841,(LOC_Os06g46270:0.2574295505,LOC_Os08g10080:0.3578014931)92.1/91:0.1235984776)10.3/53:0.0477868253,LOC_Os12g41680:0.5783338673)83.7/63:0.0702054390,((AT1G56010:0.1568236306,AT3G12977:0.1103761861)100/100:0.3267311621,LOC_Os02g06950:0.5667372915)35.5/71:0.0423730803)98.9/99:0.2312330804)0/48:0.0000024895,LOC_Os04g52810:0.8729275472)99.8/98:0.5016656338)80.4/90:0.0699376696,((LOC_Os08g33670:0.3481275362,(AT3G56520:0.5369587031,AT5G41090:0.6296893085)100/100:2.7670241610)79.1/92:0.2163013483,LOC_Os09g24560:0.7285780427)99.9/92:0.6313826533)36.3/80:0.0811024243,((((((Pp3c26_13950:0.0817393381,(Pp3c13_6470:0.1069194838,Pp3c3_2470:0.0903935985)96.1/94:0.1108334537)100/87:0.3885751946,(Pp3c6_1310:0.3804287406,PAB00054965:5.2067189907)44.6/71:0.4876218363)14/51:0.0480958222,((Pp3c13_20650:0.0903542894,Pp3c3_12890:0.0573977183)96.2/99:0.1274208444,((Pp3c12_15190:0.0284002171,Pp3c2_32530:0.5584844232)98.8/100:0.1442217528,Pp3c4_20430:0.2296331670)85.3/100:0.0574149275)100/98:0.5001176164)78.7/87:0.0939762827,Pp3c4_29470:1.1488389667)80.2/87:0.0893451248,((((PAB00023053:0.3168682613,(ATR1089G150:0.2843262776,(AT1G33280:0.2168246440,AT4G10350:0.1008672822)99.6/100:0.2123020788)99/100:0.2412308275)96/90:0.1652918492,((ATR0737G021:0.2156013669,AT1G79580:0.2070838349)95.1/100:0.1487246104,LOC_Os02g15340:0.5627220800)99.3/98:0.2017282723)5.2/67:0.0156902765,(PAB00062028:0.5667807524,(ATR0078G016:0.3100428040,((LOC_Os08g02300:0.2206970715,LOC_Os06g04090:0.2462030863)98.2/100:0.1564362051,((AT2G46770:0.0531398106,AT3G61910:0.2535107891)99.8/100:0.2306615505,AT1G32770:0.4760301847)64.6/93:0.0666254969)47.2/86:0.0367058929)85.1/98:0.0916954342)85.4/90:0.0911401928)99/100:0.1639502731,((((((ATR0568G053:0.1492452212,(LOC_Os02g42970:0.2876962333,(AT1G12260:0.0536228370,AT1G62700:0.0889213644)100/100:0.2074704615)93.5/94:0.0913046708)70.2/79:0.0488334528,LOC_Os06g01480:0.4618813719)80.3/83:0.0438050487,PAB00050947:0.3658526977)95.1/93:0.0944740024,(((((AT2G18060:0.1275318998,AT4G36160:0.1043081372)99.3/100:0.2064113605,AT5G66300:0.2855497801)75.1/99:0.1182612097,(LOC_Os03g03540:0.1685610126,LOC_Os10g38834:0.1855722483)99.9/100:0.2859931235)72.7/99:0.1069773185,(ATR0584G012:0.5277812138,(AT1G71930:0.4242430426,(LOC_Os08g01330:0.2250125566,LOC_Os04g59470:0.7542170461)97.2/100:0.2695107184)90.6/100:0.1393454556)94.8/100:0.1531935094)87.3/99:0.0616697520,(AT5G62380:0.4850758702,PAB00014077:0.2709938739)80.7/92:0.0919673164)80.8/91:0.0948700318)89.4/98:0.0569031673,(Sm_gene304:0.0000021246,Sm_gene8274:0.0045885789)100/100:0.6508094092)39.3/85:0.0331957094,((Sm_gene22604:0.0000022952,Sm_gene18573:0.0022166871)100/100:0.2420379814,((Sm_gene15853:0.0000024063,Sm_gene33633:0.0275568435)100/100:0.4267443649,(Sm_gene11470:0.0012041036,Sm_gene9005:0.0009586796)98.4/100:0.1580856685)98.5/100:0.1852390210)99.7/100:0.1836148117)86.2/92:0.0665307753)91.3/96:0.1145815862)85.2/87:0.1349091073,Mapoly0091s0063:1.5249090748)98.9/94:0.3889847709)91.2/90:0.1151377358)84.2/29:0.0763587555,(ATR0800G108:1.3839071996,AT3G04430:2.9173396525)83.4/29:0.2246491204)94.9/80:0.1572701129,((ATR0561G175:4.4989527317,ATR1158G026:0.7818630808)1.3/90:0.0475190689,LOC_Os01g15640:0.8646708899)95.8/94:0.2445925880)32.3/50:0.0559578531,((((((ATR0579G001:0.1125456644,ATR0579G038:0.0785822019)81/100:0.0304815341,(ATR0579G016:0.2314536640,ATR0579G041:0.0291918449)88.9/100:0.0276203819)100/100:0.3204561095,(AT4G35580:0.2431240495,AT1G33060:0.4222130209)98.5/99:0.2312798062)17.2/66:0.1124919632,((LOC_Os03g18729:0.1461143857,LOC_Os08g06140:0.0000020040)100/100:0.5926667092,LOC_Os06g01230:1.0066637065)92.4/99:0.2024826836)96/91:0.2579158220,(((AT2G27300:0.2669302726,(AT3G44290:0.2162642767,AT5G22290:0.1804102317)98.6/100:0.3127549061)100/100:0.7790478261,(AT3G49530:0.1898222901,AT5G24590:0.1770638546)100/100:0.9847106144)34.4/59:0.0794391934,LOC_Os11g29430:7.3675421619)0/51:0.0162462917)93.9/80:0.2316843231,(((AT1G02210:1.5935448642,((((AT1G02220:0.1066761350,AT3G04420:0.1020705716)96.4/100:0.1234167730,AT3G04410:0.0572690698)71.7/100:0.0508730948,AT1G02230:0.1400640202)33.6/86:0.0436363371,AT1G02250:0.1917867402)80.6/89:0.1508628052)94.9/100:0.2908708543,AT1G01010:0.6367277893)99.3/100:0.5272594223,((AT4G01520:0.0277842677,AT4G01540:0.0373334310)100/100:0.5471746337,AT4G01550:0.2120413670)100/100:0.7924100452)98.2/99:0.5556548051)78.3/66:0.0775346269)93.5/87:0.0853766386,(((((((((((((PAB00001472:0.0000025603,PAB00026230:0.0000025603)0/98:0.0000029697,PAB00029416:0.0139697592)89.5/100:0.0658026031,PAB00049795:0.0252902230)72.5/100:0.0534662314,(((PAB00009886:0.0000020037,PAB00039582:0.0000025603)0/99:0.0000020306,PAB00030281:0.4443081356)92/100:0.1019193065,PAB00035365:0.1169671044)87.8/100:0.1385304863)99/100:0.3253900452,PAB00030411:0.2482924692)0/98:0.0148444883,PAB00020442:0.3639738869)92.3/100:0.1342221400,((((ATR0807G009:0.2766073807,ATR0794G103:0.4815074793)82.5/97:0.0646273421,(((((PAB00006362:0.0601501185,PAB00046518:0.1381276699)82.2/100:0.0384157911,PAB00011463:0.0956186059)96.3/100:0.1531161156,(PAB00024425:0.0867978562,PAB00019978:0.4475796844)97.9/100:0.1732036308)50/43:0.0266519936,PAB00024597:0.1940766541)98/100:0.1614918910,LOC_Os03g02800:0.3441851396)99.2/88:0.1788818614)50.5/85:0.0532907144,AT1G65910:0.5698991649)72.7/31:0.1025831544,(((((ATR0807G167:0.2382694175,LOC_Os09g38000:0.1620459332)76.7/56:0.0964298271,AT3G17730:0.1823739882)25.1/24:0.1349218840,LOC_Os09g38010:0.3793135973)97.1/100:0.2604393352,AT1G54330:0.7689529635)86.8/85:0.1533488617,(AT3G03200:0.0892935015,AT5G17260:0.1157048791)100/100:0.5307236049)84.8/31:0.0882530603)90.8/100:0.0706339743)80.7/99:0.0878014443,((ATR0049G038:0.3802538001,(LOC_Os10g42130:0.5651582344,(AT1G32510:0.5924750102,(AT4G17980:0.1273258357,AT5G46590:0.1968043055)94.7/100:0.1865433105)99.5/100:0.4608624760)61.9/100:0.1193820615)99.7/100:0.4120349920,PAB00006051:0.7157853943)82.4/99:0.0924001082)91/99:0.1144520411,Mapoly0011s0176:0.8533670883)89.4/97:0.1711169921,(ATR0605G262:0.6289463746,PAB00030915:0.5695712133)94.9/100:0.1443874518)50.6/57:0.1340304791,((Sm_gene1548:0.0084343514,Sm_gene22651:0.0000020132)100/100:0.7036851548,Mapoly0020s0051:0.8577900189)81.6/99:0.1287569431)0/72:0.0072617725,(PAB00027695:0.3816280136,PAB00055471:0.0000025531)100/100:3.9946795940)43.8/90:0.1160004950,PAB00016972:1.0452985957)38.6/70:0.0688415246)79.2/59:0.0474704331,((ATR0043G032:0.7964196379,((((AT3G10480:0.0000027147,AT5G04395:1.0446113012)70.5/72:0.0569168343,AT3G10490:0.0381451161)100/100:0.7865008057,(AT3G10500:0.2038073895,AT5G04410:0.0541615037)100/100:0.6003214627)62.8/89:0.0651790836,(LOC_Os02g57650:0.7076168866,LOC_Os08g44820:0.5061218151)99/100:0.2912299218)77.9/85:0.0659788630)88.7/71:0.0791889217,(LOC_Os05g35170:0.8019233359,(AT5G09330:0.2652909036,AT5G64060:0.1986782415)100/100:0.6148029715)92.7/95:0.1627520457)80.8/53:0.0293205906)90.2/78:0.0928690873,(PAB00013560:0.9287020853,((AT1G32870:0.4092835755,(AT1G34180:0.0732129033,AT1G34190:0.1011595286)100/100:0.3421431355)97.6/100:0.2206374879,LOC_Os09g32040:0.7636519489)99.3/100:0.3007466258)62.5/86:0.0672484954)71.4/87:0.0820677657,(PAB00009824:0.5639052137,ATR1136G156:0.6141238370)93.5/99:0.1920402860)100/100:0.3809552746,(Pp3c24_8270:0.2273288983,Pp3c8_6080:0.3948217270)99.8/100:0.4322645056)66.9/100:0.0999009823,Pp3c23_9520:0.7231193268);

CONSENSUS TREE
--------------

Consensus tree is constructed from 1000bootstrap trees
Log-likelihood of consensus tree: -186262.102968
Robinson-Foulds distance between ML tree and consensus tree: 38

Branches with support >0.000000% are kept (extended consensus)
Branch lengths are optimized by maximum likelihood on original alignment
Numbers in parentheses are bootstrap supports (%)

+-----Pp3c20_18130
|
|                                   +--------PAB00032797
|                                +--| (61)
|                                |  |                       +--Pp3c27_7510
|                                |  |                    +--| (100)
|                                |  |                    |  +--Pp3c5_630
|                                |  |                 +--| (99)
|                                |  |                 |  |  +--Pp3c13_10800
|                                |  |                 |  +--| (100)
|                                |  |                 |     +--Pp3c3_8880
|                                |  |              +--| (98)
|                                |  |              |  +--Mapoly0035s0049
|                                |  |           +--| (82)
|                                |  |           |  |     +--Pp3c16_13150
|                                |  |           |  |  +--| (100)
|                                |  |           |  |  |  |  +--Pp3c6_28230
|                                |  |           |  |  |  +--| (100)
|                                |  |           |  |  |     +--Pp3c5_740
|                                |  |           |  +--| (84)
|                                |  |           |     +---Pp3c27_7430
|                                |  |        +--| (88)
|                                |  |        |  |        +--Sm_gene34615
|                                |  |        |  |     +--| (100)
|                                |  |        |  |     |  +--Sm_gene33937
|                                |  |        |  |  +--| (54)
|                                |  |        |  |  |  |     +--Sm_gene1921
|                                |  |        |  |  |  |  +--| (100)
|                                |  |        |  |  |  |  |  +--Sm_gene12131
|                                |  |        |  |  |  +--| (94)
|                                |  |        |  |  |     |  +--Sm_gene342
|                                |  |        |  |  |     +--| (100)
|                                |  |        |  |  |        +--Sm_gene8235
|                                |  |        |  +--| (38)
|                                |  |        |     |        +--Sm_gene17839
|                                |  |        |     |     +--| (100)
|                                |  |        |     |     |  +--Sm_gene29749
|                                |  |        |     |  +--| (45)
|                                |  |        |     |  |  |  +--Sm_gene11276
|                                |  |        |     |  |  +--| (100)
|                                |  |        |     |  |     +--Sm_gene20091
|                                |  |        |     +--| (33)
|                                |  |        |        |           +--AT1G52890
|                                |  |        |        |        +--| (100)
|                                |  |        |        |        |  +--AT3G15500
|                                |  |        |        |     +--| (100)
|                                |  |        |        |     |  +--AT4G27410
|                                |  |        |        |  +--| (93)
|                                |  |        |        |  |  +--ATR0661G451
|                                |  |        |        +--| (90)
|                                |  |        |           |                       +--PAB00004230
|                                |  |        |           |                    +--| (99)
|                                |  |        |           |                    |  +--PAB00049789
|                                |  |        |           |                 +--| (99)
|                                |  |        |           |                 |  |  +--PAB00058566
|                                |  |        |           |                 |  +--| (100)
|                                |  |        |           |                 |     |  +--PAB00033443
|                                |  |        |           |                 |     +--| (100)
|                                |  |        |           |                 |        +--PAB00034796
|                                |  |        |           |              +--| (99)
|                                |  |        |           |              |  +--PAB00060556
|                                |  |        |           |           +--| (98)
|                                |  |        |           |           |  +---ATR0068G083
|                                |  |        |           |        +--| (100)
|                                |  |        |           |        |  +--PAB00045148
|                                |  |        |           |     +--| (99)
|                                |  |        |           |     |  |     +--ATR0680G207
|                                |  |        |           |     |  |  +--| (100)
|                                |  |        |           |     |  |  |  |        +--AT1G77450
|                                |  |        |           |     |  |  |  |     +--| (43)
|                                |  |        |           |     |  |  |  |     |  +--AT1G01720
|                                |  |        |           |     |  |  |  |  +--| (15)
|                                |  |        |           |     |  |  |  |  |  |     +--LOC_Os01g66120
|                                |  |        |           |     |  |  |  |  |  |  +--| (69)
|                                |  |        |           |     |  |  |  |  |  |  |  +--LOC_Os05g34830
|                                |  |        |           |     |  |  |  |  |  +--| (51)
|                                |  |        |           |     |  |  |  |  |     +--LOC_Os11g08210
|                                |  |        |           |     |  |  |  +--| (46)
|                                |  |        |           |     |  |  |     |  +--AT5G63790
|                                |  |        |           |     |  |  |     +--| (100)
|                                |  |        |           |     |  |  |        +--AT5G08790
|                                |  |        |           |     |  +--| (99)
|                                |  |        |           |     |     +--PAB00053819
|                                |  |        |           |  +--| (88)
|                                |  |        |           |  |  |             +--AT3G56530
|                                |  |        |           |  |  |     +-------| (100)
|                                |  |        |           |  |  |     |       |  +--AT3G55210
|                                |  |        |           |  |  |     |       +--| (100)
|                                |  |        |           |  |  |     |          +--AT3G56560
|                                |  |        |           |  |  |  +--| (93)
|                                |  |        |           |  |  |  |  +-----------------------------------------LOC_Os04g45340
|                                |  |        |           |  |  +--| (93)
|                                |  |        |           |  |     +-------LOC_Os05g43960
|                                |  |        |           +--| (92)
|                                |  |        |              |  +--LOC_Os01g60020
|                                |  |        |              +--| (100)
|                                |  |        |                 |  +--LOC_Os03g60080
|                                |  |        |                 +--| (100)
|                                |  |        |                    +--LOC_Os07g12340
|                                |  |     +--| (65)
|                                |  |     |  |                          +--PAB00006004
|                                |  |     |  |                       +--| (100)
|                                |  |     |  |                       |  +--PAB00037315
|                                |  |     |  |                    +--| (94)
|                                |  |     |  |                    |  +--PAB00065672
|                                |  |     |  |                 +--| (87)
|                                |  |     |  |                 |  |  +--PAB00016170
|                                |  |     |  |                 |  +--| (100)
|                                |  |     |  |                 |     +--PAB00030390
|                                |  |     |  |              +--| (98)
|                                |  |     |  |              |  +--PAB00020758
|                                |  |     |  |           +--| (93)
|                                |  |     |  |           |  |  +--PAB00029188
|                                |  |     |  |           |  +--| (92)
|                                |  |     |  |           |     |  +--ATR0693G453
|                                |  |     |  |           |     +--| (64)
|                                |  |     |  |           |        |  +--LOC_Os07g37920
|                                |  |     |  |           |        +--| (63)
|                                |  |     |  |           |           |  +--AT1G61110
|                                |  |     |  |           |           +--| (91)
|                                |  |     |  |           |              |  +--AT1G52880
|                                |  |     |  |           |              +--| (100)
|                                |  |     |  |           |                 +--AT3G15510
|                                |  |     |  |        +--| (70)
|                                |  |     |  |        |  +--PAB00023270
|                                |  |     |  |     +--| (70)
|                                |  |     |  |     |  +--PAB00022890
|                                |  |     |  |  +--| (79)
|                                |  |     |  |  |  |  +--AT3G04070
|                                |  |     |  |  |  +--| (88)
|                                |  |     |  |  |     |  +--ATR0068G061
|                                |  |     |  |  |     +--| (87)
|                                |  |     |  |  |        +--LOC_Os01g01430
|                                |  |     |  +--| (66)
|                                |  |     |     |        +--AT1G69490
|                                |  |     |     |     +--| (87)
|                                |  |     |     |     |  |  +--LOC_Os11g03300
|                                |  |     |     |     |  +--| (100)
|                                |  |     |     |     |     +--LOC_Os12g03040
|                                |  |     |     |  +--| (85)
|                                |  |     |     |  |  +--ATR0681G156
|                                |  |     |     +--| (78)
|                                |  |     |        +---LOC_Os03g21060
|                                |  |  +--| (86)
|                                |  |  |  |     +--LOC_Os05g34310
|                                |  |  |  |  +--| (80)
|                                |  |  |  |  |  +-------LOC_Os02g12310
|                                |  |  |  +--| (65)
|                                |  |  |     +----------------ATR0907G008
|                                |  +--| (86)
|                                |     |        +--ATR0582G162
|                                |     |     +--| (77)
|                                |     |     |  |  +--AT2G33480
|                                |     |     |  +--| (77)
|                                |     |     |     |  +--AT5G13180
|                                |     |     |     +--| (72)
|                                |     |     |        +-----------------AT5G50820
|                                |     |  +--| (78)
|                                |     |  |  |     +---LOC_Os12g29330
|                                |     |  |  |  +--| (73)
|                                |     |  |  |  |  |     +------LOC_Os08g42400
|                                |     |  |  |  |  |  +--| (88)
|                                |     |  |  |  |  |  |  +--LOC_Os09g33490
|                                |     |  |  |  |  +--| (77)
|                                |     |  |  |  |     |  +----LOC_Os01g70110
|                                |     |  |  |  |     +--| (87)
|                                |     |  |  |  |        +-----------AT5G14000
|                                |     |  |  +--| (68)
|                                |     |  |     |              +--LOC_Os11g31360
|                                |     |  |     |           +--| (100)
|                                |     |  |     |           |  +------LOC_Os11g31370
|                                |     |  |     |        +--| (100)
|                                |     |  |     |        |  +--LOC_Os11g31340
|                                |     |  |     |     +--| (87)
|                                |     |  |     |     |  +--LOC_Os11g31330
|                                |     |  |     +-----| (100)
|                                |     |  |           +--LOC_Os11g31380
|                                |     +--| (90)
|                                |        |     +-----ATR0584G114
|                                |        |  +--| (42)
|                                |        |  |  |           +-------------------------------AT5G04400
|                                |        |  |  |        +--| (43)
|                                |        |  |  |        |  +---------LOC_Os04g27750
|                                |        |  |  +--------| (81)
|                                |        |  |           +--------------------------------PAB00041270
|                                |        +--| (75)
|                                |           |     +--AT5G64530
|                                |           |  +--| (51)
|                                |           |  |  |  +--LOC_Os02g34970
|                                |           |  |  +--| (100)
|                                |           |  |     +--LOC_Os04g35660
|                                |           +--| (49)
|                                |              +---------------LOC_Os11g34340
|                             +--| (57)
|                             |  |                    +----Pp3c16_23260
|                             |  |                 +--| (89)
|                             |  |                 |  +--Mapoly0035s0054
|                             |  |              +--| (96)
|                             |  |              |  |                 +--PAB00001851
|                             |  |              |  |              +--| (100)
|                             |  |              |  |              |  |  +--PAB00031847
|                             |  |              |  |              |  +--| (100)
|                             |  |              |  |              |     +--PAB00051631
|                             |  |              |  |           +--| (86)
|                             |  |              |  |           |  |  +--PAB00030913
|                             |  |              |  |           |  +--| (98)
|                             |  |              |  |           |     |  +--PAB00031836
|                             |  |              |  |           |     +--| (100)
|                             |  |              |  |           |        |  +--PAB00039711
|                             |  |              |  |           |        +--| (100)
|                             |  |              |  |           |           +--PAB00051813
|                             |  |              |  |        +--| (85)
|                             |  |              |  |        |  |        +--PAB00012549
|                             |  |              |  |        |  |     +--| (100)
|                             |  |              |  |        |  |     |  |     +--PAB00026547
|                             |  |              |  |        |  |     |  |  +--| (100)
|                             |  |              |  |        |  |     |  |  |  +--PAB00027787
|                             |  |              |  |        |  |     |  +--| (100)
|                             |  |              |  |        |  |     |     +--PAB00061560
|                             |  |              |  |        |  |  +--| (100)
|                             |  |              |  |        |  |  |  +--PAB00026517
|                             |  |              |  |        |  +--| (99)
|                             |  |              |  |        |     +--PAB00060053
|                             |  |              |  |     +--| (73)
|                             |  |              |  |     |  |     +--PAB00023426
|                             |  |              |  |     |  |  +--| (100)
|                             |  |              |  |     |  |  |  +--PAB00059421
|                             |  |              |  |     |  +--| (100)
|                             |  |              |  |     |     |  +--PAB00043020
|                             |  |              |  |     |     +--| (97)
|                             |  |              |  |     |        |  +--PAB00056064
|                             |  |              |  |     |        +--| (100)
|                             |  |              |  |     |           +--PAB00031169
|                             |  |              |  |  +--| (100)
|                             |  |              |  |  |  |        +--PAB00026266
|                             |  |              |  |  |  |     +--| (100)
|                             |  |              |  |  |  |     |  |  +--PAB00056240
|                             |  |              |  |  |  |     |  +--| (83)
|                             |  |              |  |  |  |     |     +--PAB00057668
|                             |  |              |  |  |  |  +--| (79)
|                             |  |              |  |  |  |  |  +--PAB00047769
|                             |  |              |  |  |  +--| (97)
|                             |  |              |  |  |     |        +--PAB00055872
|                             |  |              |  |  |     |     +--| (100)
|                             |  |              |  |  |     |     |  +--PAB00058075
|                             |  |              |  |  |     |  +--| (93)
|                             |  |              |  |  |     |  |  +--PAB00030914
|                             |  |              |  |  |     +--| (71)
|                             |  |              |  |  |        +--PAB00026516
|                             |  |              |  +--| (100)
|                             |  |              |     |     +--ATR0661G198
|                             |  |              |     |  +--| (100)
|                             |  |              |     |  |  |     +--LOC_Os03g04070
|                             |  |              |     |  |  |  +--| (100)
|                             |  |              |     |  |  |  |  +--LOC_Os06g51070
|                             |  |              |     |  |  +--| (99)
|                             |  |              |     |  |     +--AT2G17040
|                             |  |              |     +--| (72)
|                             |  |              |        |   +--PAB00004146
|                             |  |              |        +---| (100)
|                             |  |              |            |  +--PAB00020938
|                             |  |              |            +--| (100)
|                             |  |              |               |        +--PAB00015107
|                             |  |              |               |     +--| (87)
|                             |  |              |               |     |  +--PAB00061121
|                             |  |              |               |  +--| (96)
|                             |  |              |               |  |  +--PAB00057739
|                             |  |              |               +--| (100)
|                             |  |              |                  +--PAB00054418
|                             |  |           +--| (90)
|                             |  |           |  |    +--Sm_gene297
|                             |  |           |  +----| (100)
|                             |  |           |       +--Sm_gene26115
|                             |  |        +--| (95)
|                             |  |        |  |                 +--PAB00010690
|                             |  |        |  |              +--| (100)
|                             |  |        |  |              |  +--PAB00032232
|                             |  |        |  |           +--| (100)
|                             |  |        |  |           |  +--PAB00010691
|                             |  |        |  |        +--| (97)
|                             |  |        |  |        |  +--PAB00018720
|                             |  |        |  |     +--| (50)
|                             |  |        |  |     |  |  +--PAB00013671
|                             |  |        |  |     |  +--| (100)
|                             |  |        |  |     |     +--PAB00064365
|                             |  |        |  |  +--| (97)
|                             |  |        |  |  |  +--PAB00063978
|                             |  |        |  +--| (100)
|                             |  |        |     |     +--ATR0733G026
|                             |  |        |     |  +--| (100)
|                             |  |        |     |  |  +--ATR1089G034
|                             |  |        |     +--| (99)
|                             |  |        |        |  +--AT2G02450
|                             |  |        |        +--| (95)
|                             |  |        |           |     +--LOC_Os01g66490
|                             |  |        |           |  +--| (100)
|                             |  |        |           |  |  +--LOC_Os05g34600
|                             |  |        |           +--| (95)
|                             |  |        |              +--LOC_Os08g02160
|                             |  |     +--| (51)
|                             |  |     |  |     +--Sm_gene2393
|                             |  |     |  +-----| (100)
|                             |  |     |        +--Sm_gene5446
|                             |  |  +--| (93)
|                             |  |  |  |              +--ATR0820G111
|                             |  |  |  |          +---| (100)
|                             |  |  |  |          |   +--ATR0820G272
|                             |  |  |  |       +--| (52)
|                             |  |  |  |       |  |  +--AT3G44350
|                             |  |  |  |       |  +--| (100)
|                             |  |  |  |       |     +--AT5G22380
|                             |  |  |  |    +--| (53)
|                             |  |  |  |    |  |  +--LOC_Os11g05614
|                             |  |  |  |    |  +--| (100)
|                             |  |  |  |    |     +--LOC_Os12g05990
|                             |  |  |  +----| (97)
|                             |  |  |       |     +--LOC_Os01g64310
|                             |  |  |       |  +--| (100)
|                             |  |  |       |  |  +--LOC_Os05g37080
|                             |  |  |       +--| (96)
|                             |  |  |          +-------LOC_Os11g45950
|                             |  +--| (96)
|                             |     |                 +--PAB00044778
|                             |     |              +--| (100)
|                             |     |              |  +--PAB00053090
|                             |     |           +--| (51)
|                             |     |           |  +--AT5G39820
|                             |     |        +--| (87)
|                             |     |        |  |  +--AT1G26870
|                             |     |        |  +--| (96)
|                             |     |        |     +--LOC_Os08g33910
|                             |     |     +--| (91)
|                             |     |     |  |  +--Mapoly0175s0015
|                             |     |     |  +--| (95)
|                             |     |     |     |      +--Sm_gene11188
|                             |     |     |     |  +---| (100)
|                             |     |     |     |  |   +--Sm_gene20009
|                             |     |     |     +--| (97)
|                             |     |     |        |     +--Sm_gene1436
|                             |     |     |        |  +--| (100)
|                             |     |     |        |  |  +--Sm_gene25434
|                             |     |     |        +--| (100)
|                             |     |     |           |   +--Sm_gene1763
|                             |     |     |           +---| (100)
|                             |     |     |               +--Sm_gene12280
|                             |     |  +--| (95)
|                             |     |  |  |  +--ATR0763G259
|                             |     |  |  +--| (100)
|                             |     |  |     |     +--LOC_Os12g43530
|                             |     |  |     |  +--| (99)
|                             |     |  |     |  |  |  +--AT2G43000
|                             |     |  |     |  |  +--| (99)
|                             |     |  |     |  |     +---AT3G12910
|                             |     |  |     +--| (100)
|                             |     |  |        |  +--LOC_Os03g56580
|                             |     |  |        +--| (100)
|                             |     |  |           +--LOC_Os07g04560
|                             |     +--| (100)
|                             |        +--ATR0564G311
|                          +--| (46)
|                          |  |  +-------ATR0800G108
|                          |  +--| (52)
|                          |     |         +--LOC_Os11g04960
|                          |     |     +---| (100)
|                          |     |     |   +--LOC_Os10g09820
|                          |     |  +--| (42)
|                          |     |  |  +----------------------------------LOC_Os07g48450
|                          |     +--| (82)
|                          |        |  +----------LOC_Os01g59640
|                          |        +--| (52)
|                          |           |  +---------LOC_Os03g59730
|                          |           +--| (52)
|                          |              +--------------------------------PAB00043396
|                       +--| (44)
|                       |  |                 +--Pp3c26_4660
|                       |  |              +--| (100)
|                       |  |              |  |     +--Pp3c27_7560
|                       |  |              |  |  +--| (100)
|                       |  |              |  |  |  +--Pp3c16_19830
|                       |  |              |  +--| (100)
|                       |  |              |     |  +--Pp3c6_27690
|                       |  |              |     +--| (100)
|                       |  |              |        +--Pp3c5_570
|                       |  |           +--| (87)
|                       |  |           |  |              +--Pp3c12_18020
|                       |  |           |  |           +--| (100)
|                       |  |           |  |           |  +--Pp3c4_11490
|                       |  |           |  |        +--| (100)
|                       |  |           |  |        |  +--Pp3c3_25610
|                       |  |           |  |     +--| (93)
|                       |  |           |  |     |  |     +--Sm_gene1923
|                       |  |           |  |     |  |  +--| (100)
|                       |  |           |  |     |  |  |  +--Sm_gene12130
|                       |  |           |  |     |  +--| (90)
|                       |  |           |  |     |     +--Mapoly0035s0046
|                       |  |           |  |  +--| (88)
|                       |  |           |  |  |  |     +--Sm_gene345
|                       |  |           |  |  |  |  +--| (100)
|                       |  |           |  |  |  |  |  +--Sm_gene8231
|                       |  |           |  |  |  +--| (87)
|                       |  |           |  |  |     |   +--Sm_gene17876
|                       |  |           |  |  |     +---| (100)
|                       |  |           |  |  |         +--Sm_gene29782
|                       |  |           |  +--| (93)
|                       |  |           |     |           +--PAB00018302
|                       |  |           |     |        +--| (95)
|                       |  |           |     |        |  |  +--PAB00026484
|                       |  |           |     |        |  +--| (99)
|                       |  |           |     |        |     +-------PAB00024718
|                       |  |           |     |     +--| (91)
|                       |  |           |     |     |  |           +--PAB00020627
|                       |  |           |     |     |  |        +--| (100)
|                       |  |           |     |     |  |        |  +--PAB00057842
|                       |  |           |     |     |  |     +--| (100)
|                       |  |           |     |     |  |     |  +--PAB00040751
|                       |  |           |     |     |  |  +--| (99)
|                       |  |           |     |     |  |  |  +--PAB00029565
|                       |  |           |     |     |  +--| (100)
|                       |  |           |     |     |     |  +--PAB00037780
|                       |  |           |     |     |     +--| (100)
|                       |  |           |     |     |        +--PAB00055883
|                       |  |           |     |  +--| (92)
|                       |  |           |     |  |  |     +--AT3G18400
|                       |  |           |     |  |  |  +--| (97)
|                       |  |           |     |  |  |  |  |  +--ATR1125G010
|                       |  |           |     |  |  |  |  +--| (94)
|                       |  |           |     |  |  |  |     |        +--AT2G24430
|                       |  |           |     |  |  |  |     |     +--| (97)
|                       |  |           |     |  |  |  |     |     |  +--LOC_Os09g32260
|                       |  |           |     |  |  |  |     |  +--| (97)
|                       |  |           |     |  |  |  |     |  |  +--ATR0626G215
|                       |  |           |     |  |  |  |     +--| (91)
|                       |  |           |     |  |  |  |        +---LOC_Os03g42630
|                       |  |           |     |  |  +--| (91)
|                       |  |           |     |  |     |        +--ATR0068G014
|                       |  |           |     |  |     |     +--| (98)
|                       |  |           |     |  |     |     |  |  +--ATR0564G508
|                       |  |           |     |  |     |     |  +--| (98)
|                       |  |           |     |  |     |     |     |     +--AT5G07680
|                       |  |           |     |  |     |     |     |  +--| (100)
|                       |  |           |     |  |     |     |     |  |  +--AT5G61430
|                       |  |           |     |  |     |     |     +--| (98)
|                       |  |           |     |  |     |     |        |  +--AT3G29035
|                       |  |           |     |  |     |     |        +--| (100)
|                       |  |           |     |  |     |     |           +--AT5G39610
|                       |  |           |     |  |     |  +--| (93)
|                       |  |           |     |  |     |  |  |  +--LOC_Os02g36880
|                       |  |           |     |  |     |  |  +--| (100)
|                       |  |           |     |  |     |  |     +--LOC_Os04g38720
|                       |  |           |     |  |     +--| (91)
|                       |  |           |     |  |        |        +--AT3G04060
|                       |  |           |     |  |        |     +--| (100)
|                       |  |           |     |  |        |     |  +--AT5G18270
|                       |  |           |     |  |        |  +--| (94)
|                       |  |           |     |  |        |  |  |        +--LOC_Os03g21030
|                       |  |           |     |  |        |  |  |     +--| (100)
|                       |  |           |     |  |        |  |  |     |  +--LOC_Os07g48550
|                       |  |           |     |  |        |  |  |  +--| (98)
|                       |  |           |     |  |        |  |  |  |  |       +--LOC_Os11g03310
|                       |  |           |     |  |        |  |  |  |  |    +--| (100)
|                       |  |           |     |  |        |  |  |  |  |    |  +--LOC_Os12g03050
|                       |  |           |     |  |        |  |  |  |  +----| (100)
|                       |  |           |     |  |        |  |  |  |       +--LOC_Os11g03370
|                       |  |           |     |  |        |  |  +--| (97)
|                       |  |           |     |  |        |  |     |  +--LOC_Os01g29840
|                       |  |           |     |  |        |  |     +--| (100)
|                       |  |           |     |  |        |  |        +--LOC_Os01g01470
|                       |  |           |     |  |        +--| (81)
|                       |  |           |     |  |           +-----------PAB00004920
|                       |  |           |     +--| (90)
|                       |  |           |        |     +--ATR0605G015
|                       |  |           |        |  +--| (98)
|                       |  |           |        |  |  |  +--LOC_Os08g40030
|                       |  |           |        |  |  +--| (98)
|                       |  |           |        |  |     +--AT1G76420
|                       |  |           |        +--| (93)
|                       |  |           |           |     +--AT5G53950
|                       |  |           |           |  +--| (96)
|                       |  |           |           |  |  |  +--LOC_Os06g23650
|                       |  |           |           |  |  +--| (96)
|                       |  |           |           |  |     +--ATR0730G026
|                       |  |           |           +--| (93)
|                       |  |           |              +---AT3G15170
|                       |  |        +--| (96)
|                       |  |        |  +---Mapoly0015s0058
|                       |  |     +--| (90)
|                       |  |     |  |              +--ATR0736G158
|                       |  |     |  |           +--| (98)
|                       |  |     |  |           |  +--AT4G28530
|                       |  |     |  |        +--| (97)
|                       |  |     |  |        |  |        +--LOC_Os02g41450
|                       |  |     |  |        |  |     +--| (100)
|                       |  |     |  |        |  |     |  +--LOC_Os04g43560
|                       |  |     |  |        |  |  +--| (100)
|                       |  |     |  |        |  |  |  +--LOC_Os10g33760
|                       |  |     |  |        |  +--| (100)
|                       |  |     |  |        |     +--LOC_Os02g56600
|                       |  |     |  |     +--| (98)
|                       |  |     |  |     |  +---LOC_Os03g01870
|                       |  |     |  |  +--| (48)
|                       |  |     |  |  |  |        +--ATR1098G028
|                       |  |     |  |  |  |     +--| (53)
|                       |  |     |  |  |  |     |  |  +--LOC_Os06g46270
|                       |  |     |  |  |  |     |  +--| (91)
|                       |  |     |  |  |  |     |     +--LOC_Os08g10080
|                       |  |     |  |  |  |  +--| (63)
|                       |  |     |  |  |  |  |  +--LOC_Os12g41680
|                       |  |     |  |  |  +--| (99)
|                       |  |     |  |  |     |     +--AT1G56010
|                       |  |     |  |  |     |  +--| (100)
|                       |  |     |  |  |     |  |  +--AT3G12977
|                       |  |     |  |  |     +--| (71)
|                       |  |     |  |  |        +--LOC_Os02g06950
|                       |  |     |  +--| (98)
|                       |  |     |     +----LOC_Os04g52810
|                       |  |  +--| (80)
|                       |  |  |  |     +--LOC_Os08g33670
|                       |  |  |  |  +--| (92)
|                       |  |  |  |  |  |               +--AT3G56520
|                       |  |  |  |  |  +---------------| (100)
|                       |  |  |  |  |                  +--AT5G41090
|                       |  |  |  +--| (92)
|                       |  |  |     +---LOC_Os09g24560
|                       |  +--| (90)
|                       |     |                 +--Pp3c26_13950
|                       |     |              +--| (87)
|                       |     |              |  |  +--Pp3c13_6470
|                       |     |              |  +--| (94)
|                       |     |              |     +--Pp3c3_2470
|                       |     |           +--| (51)
|                       |     |           |  |  +--Pp3c6_1310
|                       |     |           |  +--| (71)
|                       |     |           |     +------------------------------PAB00054965
|                       |     |        +--| (87)
|                       |     |        |  |     +--Pp3c13_20650
|                       |     |        |  |  +--| (99)
|                       |     |        |  |  |  +--Pp3c3_12890
|                       |     |        |  +--| (98)
|                       |     |        |     |     +--Pp3c12_15190
|                       |     |        |     |  +--| (100)
|                       |     |        |     |  |  +--Pp3c2_32530
|                       |     |        |     +--| (100)
|                       |     |        |        +--Pp3c4_20430
|                       |     |     +--| (87)
|                       |     |     |  +-----Pp3c4_29470
|                       |     |  +--| (87)
|                       |     |  |  |           +--PAB00023053
|                       |     |  |  |        +--| (90)
|                       |     |  |  |        |  |  +--ATR1089G150
|                       |     |  |  |        |  +--| (100)
|                       |     |  |  |        |     |  +--AT1G33280
|                       |     |  |  |        |     +--| (100)
|                       |     |  |  |        |        +--AT4G10350
|                       |     |  |  |     +--| (67)
|                       |     |  |  |     |  |     +--ATR0737G021
|                       |     |  |  |     |  |  +--| (100)
|                       |     |  |  |     |  |  |  +--AT1G79580
|                       |     |  |  |     |  +--| (98)
|                       |     |  |  |     |     +--LOC_Os02g15340
|                       |     |  |  |  +--| (100)
|                       |     |  |  |  |  |  +--PAB00062028
|                       |     |  |  |  |  +--| (90)
|                       |     |  |  |  |     |  +--ATR0078G016
|                       |     |  |  |  |     +--| (98)
|                       |     |  |  |  |        |     +--LOC_Os08g02300
|                       |     |  |  |  |        |  +--| (100)
|                       |     |  |  |  |        |  |  +--LOC_Os06g04090
|                       |     |  |  |  |        +--| (86)
|                       |     |  |  |  |           |     +--AT2G46770
|                       |     |  |  |  |           |  +--| (100)
|                       |     |  |  |  |           |  |  +--AT3G61910
|                       |     |  |  |  |           +--| (93)
|                       |     |  |  |  |              +--AT1G32770
|                       |     |  |  +--| (96)
|                       |     |  |     |                 +--ATR0568G053
|                       |     |  |     |              +--| (79)
|                       |     |  |     |              |  |  +--LOC_Os02g42970
|                       |     |  |     |              |  +--| (94)
|                       |     |  |     |              |     |  +--AT1G12260
|                       |     |  |     |              |     +--| (100)
|                       |     |  |     |              |        +--AT1G62700
|                       |     |  |     |           +--| (83)
|                       |     |  |     |           |  +--LOC_Os06g01480
|                       |     |  |     |        +--| (93)
|                       |     |  |     |        |  +--PAB00050947
|                       |     |  |     |     +--| (98)
|                       |     |  |     |     |  |              +--AT2G18060
|                       |     |  |     |     |  |           +--| (100)
|                       |     |  |     |     |  |           |  +--AT4G36160
|                       |     |  |     |     |  |        +--| (99)
|                       |     |  |     |     |  |        |  +--AT5G66300
|                       |     |  |     |     |  |     +--| (99)
|                       |     |  |     |     |  |     |  |  +--LOC_Os03g03540
|                       |     |  |     |     |  |     |  +--| (100)
|                       |     |  |     |     |  |     |     +--LOC_Os10g38834
|                       |     |  |     |     |  |  +--| (99)
|                       |     |  |     |     |  |  |  |  +--ATR0584G012
|                       |     |  |     |     |  |  |  +--| (100)
|                       |     |  |     |     |  |  |     |  +--AT1G71930
|                       |     |  |     |     |  |  |     +--| (100)
|                       |     |  |     |     |  |  |        |  +--LOC_Os08g01330
|                       |     |  |     |     |  |  |        +--| (100)
|                       |     |  |     |     |  |  |           +---LOC_Os04g59470
|                       |     |  |     |     |  +--| (91)
|                       |     |  |     |     |     |  +--AT5G62380
|                       |     |  |     |     |     +--| (92)
|                       |     |  |     |     |        +--PAB00014077
|                       |     |  |     |  +--| (85)
|                       |     |  |     |  |  |  +--Sm_gene304
|                       |     |  |     |  |  +--| (100)
|                       |     |  |     |  |     +--Sm_gene8274
|                       |     |  |     +--| (92)
|                       |     |  |        |     +--Sm_gene22604
|                       |     |  |        |  +--| (100)
|                       |     |  |        |  |  +--Sm_gene18573
|                       |     |  |        +--| (100)
|                       |     |  |           |     +--Sm_gene15853
|                       |     |  |           |  +--| (100)
|                       |     |  |           |  |  +--Sm_gene33633
|                       |     |  |           +--| (100)
|                       |     |  |              |  +--Sm_gene11470
|                       |     |  |              +--| (100)
|                       |     |  |                 +--Sm_gene9005
|                       |     +--| (94)
|                       |        +--------Mapoly0091s0063
|                    +--| (80)
|                    |  +-----------------AT3G04430
|                 +--| (50)
|                 |  |     +-------------------------ATR0561G175
|                 |  |  +--| (90)
|                 |  |  |  +---ATR1158G026
|                 |  +--| (94)
|                 |     +----LOC_Os01g15640
|              +--| (87)
|              |  |                 +--ATR0579G001
|              |  |              +--| (100)
|              |  |              |  +--ATR0579G038
|              |  |           +--| (100)
|              |  |           |  |  +--ATR0579G016
|              |  |           |  +--| (100)
|              |  |           |     +--ATR0579G041
|              |  |        +--| (66)
|              |  |        |  |  +--AT4G35580
|              |  |        |  +--| (99)
|              |  |        |     +--AT1G33060
|              |  |     +--| (91)
|              |  |     |  |     +--LOC_Os03g18729
|              |  |     |  |  +--| (100)
|              |  |     |  |  |  +--LOC_Os08g06140
|              |  |     |  +--| (99)
|              |  |     |     +-----LOC_Os06g01230
|              |  |  +--| (80)
|              |  |  |  |         +--AT2G27300
|              |  |  |  |     +---| (100)
|              |  |  |  |     |   |  +--AT3G44290
|              |  |  |  |     |   +--| (100)
|              |  |  |  |     |      +--AT5G22290
|              |  |  |  |  +--| (59)
|              |  |  |  |  |  |    +--AT3G49530
|              |  |  |  |  |  +----| (100)
|              |  |  |  |  |       +--AT5G24590
|              |  |  |  +--| (51)
|              |  |  |     +-------------------------------------------LOC_Os11g29430
|              |  +--| (66)
|              |     |        +--------AT1G02210
|              |     |     +--| (100)
|              |     |     |  |           +--AT1G02220
|              |     |     |  |        +--| (100)
|              |     |     |  |        |  +--AT3G04420
|              |     |     |  |     +--| (100)
|              |     |     |  |     |  +--AT3G04410
|              |     |     |  |  +--| (86)
|              |     |     |  |  |  +--AT1G02230
|              |     |     |  +--| (89)
|              |     |     |     +--AT1G02250
|              |     |  +--| (100)
|              |     |  |  +--AT1G01010
|              |     +--| (99)
|              |        |      +--AT4G01520
|              |        |   +--| (100)
|              |        |   |  +--AT4G01540
|              |        +---| (100)
|              |            +--AT4G01550
|           +--| (59)
|           |  |                                      +--PAB00001472
|           |  |                                   +--| (98)
|           |  |                                   |  +--PAB00026230
|           |  |                                +--| (100)
|           |  |                                |  +--PAB00029416
|           |  |                             +--| (100)
|           |  |                             |  +--PAB00049795
|           |  |                          +--| (100)
|           |  |                          |  |        +--PAB00009886
|           |  |                          |  |     +--| (99)
|           |  |                          |  |     |  +--PAB00039582
|           |  |                          |  |  +--| (100)
|           |  |                          |  |  |  +--PAB00030281
|           |  |                          |  +--| (100)
|           |  |                          |     +--PAB00035365
|           |  |                       +--| (98)
|           |  |                       |  +--PAB00030411
|           |  |                    +--| (100)
|           |  |                    |  +--PAB00020442
|           |  |                 +--| (99)
|           |  |                 |  |        +--ATR0807G009
|           |  |                 |  |     +--| (97)
|           |  |                 |  |     |  +--ATR0794G103
|           |  |                 |  |  +--| (85)
|           |  |                 |  |  |  |           +--PAB00006362
|           |  |                 |  |  |  |        +--| (100)
|           |  |                 |  |  |  |        |  +--PAB00046518
|           |  |                 |  |  |  |     +--| (100)
|           |  |                 |  |  |  |     |  +--PAB00011463
|           |  |                 |  |  |  |  +--| (100)
|           |  |                 |  |  |  |  |  |     +--PAB00024425
|           |  |                 |  |  |  |  |  |  +--| (100)
|           |  |                 |  |  |  |  |  |  |  +--PAB00019978
|           |  |                 |  |  |  |  |  +--| (57)
|           |  |                 |  |  |  |  |     +--PAB00024597
|           |  |                 |  |  |  +--| (88)
|           |  |                 |  |  |     +--LOC_Os03g02800
|           |  |                 |  +--| (100)
|           |  |                 |     |              +--ATR0807G167
|           |  |                 |     |           +--| (56)
|           |  |                 |     |           |  +--LOC_Os09g38000
|           |  |                 |     |        +--| (76)
|           |  |                 |     |        |  +--LOC_Os09g38010
|           |  |                 |     |     +--| (100)
|           |  |                 |     |     |  +--AT3G17730
|           |  |                 |     |  +--| (85)
|           |  |                 |     |  |  +---AT1G54330
|           |  |                 |     +--| (54)
|           |  |                 |        |  +--AT1G65910
|           |  |                 |        +--| (65)
|           |  |                 |           |  +--AT3G03200
|           |  |                 |           +--| (100)
|           |  |                 |              +--AT5G17260
|           |  |              +--| (99)
|           |  |              |  |     +--ATR0049G038
|           |  |              |  |  +--| (100)
|           |  |              |  |  |  |  +--LOC_Os10g42130
|           |  |              |  |  |  +--| (100)
|           |  |              |  |  |     |  +--AT1G32510
|           |  |              |  |  |     +--| (100)
|           |  |              |  |  |        |  +--AT4G17980
|           |  |              |  |  |        +--| (100)
|           |  |              |  |  |           +--AT5G46590
|           |  |              |  +--| (99)
|           |  |              |     +---PAB00006051
|           |  |           +--| (97)
|           |  |           |  +----Mapoly0011s0176
|           |  |        +--| (57)
|           |  |        |  |  +--ATR0605G262
|           |  |        |  +--| (100)
|           |  |        |     +--PAB00030915
|           |  |     +--| (72)
|           |  |     |  |      +--Sm_gene1548
|           |  |     |  |  +---| (100)
|           |  |     |  |  |   +--Sm_gene22651
|           |  |     |  +--| (99)
|           |  |     |     +----Mapoly0020s0051
|           |  |  +--| (90)
|           |  |  |  |                      +--PAB00027695
|           |  |  |  +----------------------| (100)
|           |  |  |                         +--PAB00055471
|           |  +--| (70)
|           |     +-----PAB00016972
|        +--| (78)
|        |  |     +---ATR0043G032
|        |  |  +--| (71)
|        |  |  |  |            +--AT3G10480
|        |  |  |  |         +--| (72)
|        |  |  |  |         |  +-----AT5G04395
|        |  |  |  |     +---| (100)
|        |  |  |  |     |   +--AT3G10490
|        |  |  |  |  +--| (89)
|        |  |  |  |  |  |  +--AT3G10500
|        |  |  |  |  |  +--| (100)
|        |  |  |  |  |     +--AT5G04410
|        |  |  |  +--| (85)
|        |  |  |     |  +---LOC_Os02g57650
|        |  |  |     +--| (100)
|        |  |  |        +--LOC_Os08g44820
|        |  +--| (53)
|        |     |  +---LOC_Os05g35170
|        |     +--| (95)
|        |        |  +--AT5G09330
|        |        +--| (100)
|        |           +--AT5G64060
|     +--| (87)
|     |  |  +----PAB00013560
|     |  +--| (86)
|     |     |     +--AT1G32870
|     |     |  +--| (100)
|     |     |  |  |  +--AT1G34180
|     |     |  |  +--| (100)
|     |     |  |     +--AT1G34190
|     |     +--| (100)
|     |        +---LOC_Os09g32040
|  +--| (100)
|  |  |  +--PAB00009824
|  |  +--| (99)
|  |     +--ATR1136G156
+--| (100)
|  |  +--Pp3c24_8270
|  +--| (100)
|     +--Pp3c8_6080
|
+---Pp3c23_9520


Consensus tree in newick format: 

(Pp3c20_18130:1.0526767713,((((((((((((PAB00032797:1.5436191018,((((((((Pp3c27_7510:0.2166482835,Pp3c5_630:0.2366026381)100:0.3692697291,(Pp3c13_10800:0.0434635772,Pp3c3_8880:0.0563044552)100:0.1752258075)99:0.0985683710,Mapoly0035s0049:0.4553767560)98:0.0710370414,((Pp3c16_13150:0.2017539135,(Pp3c6_28230:0.0756222343,Pp3c5_740:0.1614796523)100:0.0624937471)100:0.1717467340,Pp3c27_7430:0.6951454356)84:0.0994455263)82:0.1392806988,(((Sm_gene34615:0.0020979846,Sm_gene33937:0.0038017229)100:0.4553709777,((Sm_gene1921:0.0530719217,Sm_gene12131:0.0000028574)100:0.4758124895,(Sm_gene342:0.0000021155,Sm_gene8235:0.0218972065)100:0.4952300157)94:0.1118105955)54:0.0726071364,(((Sm_gene17839:0.0000021202,Sm_gene29749:0.0023275245)100:0.5559291603,(Sm_gene11276:0.0000021894,Sm_gene20091:0.0035098518)100:0.5597766929)45:0.1444918274,((((AT1G52890:0.1299676845,AT3G15500:0.1510633996)100:0.1104664182,AT4G27410:0.2353352714)100:0.3474773791,ATR0661G451:0.6422515208)93:0.1541840195,((((((((PAB00004230:0.0531743130,PAB00049789:0.1063061709)99:0.0113082068,(PAB00058566:0.0796249994,(PAB00033443:0.0433632732,PAB00034796:0.0397619136)100:0.0421764966)100:0.0306281589)99:0.1021653000,PAB00060556:0.2495698652)99:0.0925567837,ATR0068G083:0.7700340335)98:0.0210850252,PAB00045148:0.3465536897)100:0.0721107020,((ATR0680G207:0.2331939063,(((AT1G77450:0.3389627271,AT1G01720:0.1236640665)43:0.0704032516,((LOC_Os01g66120:0.0335772217,LOC_Os05g34830:0.1508491420)69:0.1185038648,LOC_Os11g08210:0.5117382034)51:0.0900836336)15:0.0532593276,(AT5G63790:0.0781491725,AT5G08790:0.0809494316)100:0.3905637027)46:0.0973890914)100:0.3060628058,PAB00053819:0.5878977790)99:0.1002274941)99:0.2711606560,(((AT3G56530:0.2868522638,(AT3G55210:0.0518810886,AT3G56560:0.4996926960)100:0.3626115724)100:1.4811581186,LOC_Os04g45340:7.1070311318)93:0.3816727071,LOC_Os05g43960:1.4115279622)93:0.4284315437)88:0.0146802215,(LOC_Os01g60020:0.3766678602,(LOC_Os03g60080:0.1706816452,LOC_Os07g12340:0.2575693916)100:0.1006628066)100:0.4565429364)92:0.1184936691)90:0.1206481037)33:0.0677742210)38:0.0635569959)88:0.0960043765,(((((((((PAB00006004:0.1161619283,PAB00037315:0.1062108879)100:0.1101386714,PAB00065672:0.0673080342)94:0.0224986876,(PAB00016170:0.1498762063,PAB00030390:0.0274177684)100:0.1029998129)87:0.0158051358,PAB00020758:0.1502302086)98:0.3746832473,(PAB00029188:0.1751820260,(ATR0693G453:0.3003645379,(LOC_Os07g37920:0.5405360742,(AT1G61110:0.3703951158,(AT1G52880:0.1858792108,AT3G15510:0.1649409265)100:0.3883026883)91:0.0660389746)63:0.0640413369)64:0.0688550661)92:0.0785583878)93:0.0307888665,PAB00023270:0.6133049205)70:0.0451115179,PAB00022890:0.3463121450)70:0.0906169123,(AT3G04070:0.5938787896,(ATR0068G061:0.4321310314,LOC_Os01g01430:0.6643025646)87:0.0618515767)88:0.1102108268)79:0.1078980398,(((AT1G69490:0.5923143698,(LOC_Os11g03300:0.0113229623,LOC_Os12g03040:0.0249218166)100:0.6310006000)87:0.0482759582,ATR0681G156:0.6419489787)85:0.0592732610,LOC_Os03g21060:0.7508270956)78:0.0511589674)66:0.0426636022)65:0.1569131973,((LOC_Os05g34310:0.6143794055,LOC_Os02g12310:1.3643082921)80:0.0057687387,ATR0907G008:2.8799105476)65:0.4134552242)86:0.1049544973,(((ATR0582G162:0.5135117606,(AT2G33480:0.4759240104,(AT5G13180:0.2112789333,AT5G50820:3.0190844168)72:0.0671194173)77:0.2555183225)77:0.4167948608,((LOC_Os12g29330:0.7268905111,((LOC_Os08g42400:1.3255522305,LOC_Os09g33490:0.6409304648)88:0.2898526888,(LOC_Os01g70110:0.9821299705,AT5G14000:2.0687157815)87:0.1907602865)77:0.1903628546)73:0.1560041756,((((LOC_Os11g31360:0.3920804901,LOC_Os11g31370:1.2905957963)100:0.0456855915,LOC_Os11g31340:0.2433107691)100:0.1922316788,LOC_Os11g31330:0.2431789394)87:0.1079772637,LOC_Os11g31380:0.2593305362)100:1.1426049788)68:0.1616390366)78:0.1603717922,((ATR0584G114:1.1285363147,((AT5G04400:5.4903835998,LOC_Os04g27750:1.7738648302)43:0.5923972858,PAB00041270:5.5694791057)81:1.5491436049)42:0.0943657746,((AT5G64530:0.4942793650,(LOC_Os02g34970:0.1189229350,LOC_Os04g35660:0.2093805220)100:0.3936775118)51:0.3772372972,LOC_Os11g34340:2.7670682055)49:0.2899127407)75:0.2122241412)90:0.1084808106)86:0.1438357988)61:0.0516197268,(((((((Pp3c16_23260:0.9814903107,Mapoly0035s0054:0.6426042653)89:0.0632261903,((((((PAB00001851:0.1147903266,(PAB00031847:0.0603653284,PAB00051631:0.0860457649)100:0.0753339709)100:0.0546913660,(PAB00030913:0.1068477975,(PAB00031836:0.1342789726,(PAB00039711:0.0533554566,PAB00051813:0.0887386531)100:0.1652527884)100:0.0347858419)98:0.1793611778)86:0.0174220542,(((PAB00012549:0.0426503063,((PAB00026547:0.0072603838,PAB00027787:0.3670542720)100:0.0110241662,PAB00061560:0.0000025603)100:0.0121640893)100:0.0593812755,PAB00026517:0.1231057859)100:0.0287696546,PAB00060053:0.1417193558)99:0.0759239719)85:0.0124841321,((PAB00023426:0.0262941829,PAB00059421:0.0118555992)100:0.0620307701,(PAB00043020:0.0509863064,(PAB00056064:0.0355444663,PAB00031169:0.3147646628)100:0.0153439666)97:0.0166608132)100:0.1208635587)73:0.0080746876,(((PAB00026266:0.0000026551,(PAB00056240:0.0000025603,PAB00057668:0.0000025603)83:0.0000025603)100:0.1863028114,PAB00047769:0.1375196515)79:0.0336980549,(((PAB00055872:0.0923980360,PAB00058075:0.0760284767)100:0.1028443320,PAB00030914:0.5164823077)93:0.0571641175,PAB00026516:0.2008831285)71:0.0039421685)97:0.0191956400)100:0.3684551139,((ATR0661G198:0.2933705752,((LOC_Os03g04070:0.1910186043,LOC_Os06g51070:0.2983185561)100:0.1326210332,AT2G17040:0.5882660019)99:0.1231542693)100:0.3645741910,(PAB00004146:0.0917796361,(PAB00020938:0.1249394688,(((PAB00015107:0.0124030824,PAB00061121:0.0299667863)87:0.0000029665,PAB00057739:0.0407688345)96:0.0059828177,PAB00054418:0.0135751283)100:0.0871648680)100:0.0426576124)100:0.7235632741)72:0.0593789885)100:0.1809706536)96:0.1394836264,(Sm_gene297:0.0122460324,Sm_gene26115:0.0064096244)100:0.9469946493)90:0.0753025759,((((((PAB00010690:0.2114587377,PAB00032232:0.1628552416)100:0.1649471299,PAB00010691:0.1051577392)100:0.0316455689,PAB00018720:0.1643380750)97:0.0135901535,(PAB00013671:0.0085887898,PAB00064365:0.4409172285)100:0.0823007371)50:0.0184422206,PAB00063978:0.0735378214)97:0.4031590579,((ATR0733G026:0.0537432823,ATR1089G034:0.0000020471)100:0.2314816296,(AT2G02450:0.2552562354,((LOC_Os01g66490:0.2568744150,LOC_Os05g34600:0.2799016566)100:0.0803758867,LOC_Os08g02160:0.5990672682)95:0.1635574971)95:0.0939452115)99:0.2387293258)100:0.6067607106)95:0.1869646197,(Sm_gene2393:0.0253340420,Sm_gene5446:0.0163077614)100:1.1398787020)51:0.0933546032,((((ATR0820G111:0.0472194704,ATR0820G272:0.0488723400)100:0.7352851495,(AT3G44350:0.2724072897,AT5G22380:0.2573508548)100:0.5243843705)52:0.1476175992,(LOC_Os11g05614:0.1879401625,LOC_Os12g05990:0.1635305904)100:0.4745119995)53:0.1223488160,((LOC_Os01g64310:0.2633556009,LOC_Os05g37080:0.2586651583)100:0.1716830283,LOC_Os11g45950:1.4938319938)96:0.1981290827)97:0.8459863713)93:0.1848263183,((((((PAB00044778:0.2152720692,PAB00053090:0.3369419746)100:0.2527297812,AT5G39820:0.5582279687)51:0.0541300899,(AT1G26870:0.3391953131,LOC_Os08g33910:0.6035947972)96:0.0885354356)87:0.0884542077,(Mapoly0175s0015:0.4993350688,((Sm_gene11188:0.0000021102,Sm_gene20009:0.0093035643)100:0.7884544823,((Sm_gene1436:0.0000025603,Sm_gene25434:0.0000025603)100:0.2107745665,(Sm_gene1763:0.0041215017,Sm_gene12280:0.0683129916)100:0.7601012716)100:0.4306522775)97:0.1630811516)95:0.0948608419)91:0.1280118234,(ATR0763G259:0.4859685496,((LOC_Os12g43530:0.5410209484,(AT2G43000:0.5570719624,AT3G12910:0.6934190555)99:0.3431068659)99:0.1452507237,(LOC_Os03g56580:0.2019808981,LOC_Os07g04560:0.3812087850)100:0.4284276485)100:0.1345539498)100:0.4053105648)95:0.2071263269,ATR0564G311:0.4640786781)100:0.3465282637)96:0.2894630807)57:0.0652024144,(ATR0800G108:1.4718131715,(((LOC_Os11g04960:0.2344419022,LOC_Os10g09820:0.3865434723)100:0.7149950447,LOC_Os07g48450:5.9032262161)42:0.5431221679,(LOC_Os01g59640:1.8750032507,(LOC_Os03g59730:1.6772201429,PAB00043396:5.5610337904)52:0.5008269261)52:0.6272632498)82:0.1538624076)52:0.1151628701)46:0.0586199300,((((((Pp3c26_4660:0.6258087688,((Pp3c27_7560:0.1926241679,Pp3c16_19830:0.1369005768)100:0.0955425354,(Pp3c6_27690:0.1178826711,Pp3c5_570:0.2049468734)100:0.0708649402)100:0.4853873365)100:0.2097030511,(((((Pp3c12_18020:0.0778783151,Pp3c4_11490:0.0503170533)100:0.0479234811,Pp3c3_25610:0.1031856580)100:0.2860813271,((Sm_gene1923:0.0300022687,Sm_gene12130:0.1010964484)100:0.4118863993,Mapoly0035s0046:0.2682441595)90:0.0894594686)93:0.1737083190,((Sm_gene345:0.0000025603,Sm_gene8231:0.0000021727)100:0.5167493332,(Sm_gene17876:0.0000020309,Sm_gene29782:0.0105330641)100:0.7882283818)87:0.0760032789)88:0.0661587901,((((PAB00018302:0.3999150699,(PAB00026484:0.0000023582,PAB00024718:1.4454707256)99:0.3882768883)95:0.0951613014,((((PAB00020627:0.0526660777,PAB00057842:0.1103145016)100:0.0218580329,PAB00040751:0.1179262085)100:0.0163297579,PAB00029565:0.1581766922)99:0.0216118640,(PAB00037780:0.0492670669,PAB00055883:0.1111596434)100:0.0103337865)100:0.3447909386)91:0.0669196535,((AT3G18400:0.6012402475,(ATR1125G010:0.4601826448,(((AT2G24430:0.4435902259,LOC_Os09g32260:0.4462545024)97:0.0950245377,ATR0626G215:0.6265590950)97:0.1421649351,LOC_Os03g42630:0.6696489245)91:0.0282842934)94:0.0675625960)97:0.0741899135,(((ATR0068G014:0.3101775562,(ATR0564G508:0.1885384985,((AT5G07680:0.0962686102,AT5G61430:0.0520245208)100:0.1941864778,(AT3G29035:0.1869403894,AT5G39610:0.1199746995)100:0.3714737038)98:0.0522179646)98:0.0980154591)98:0.2050357488,(LOC_Os02g36880:0.3663164470,LOC_Os04g38720:0.1992982679)100:0.3760311245)93:0.0406722316,(((AT3G04060:0.1713310756,AT5G18270:0.1244212611)100:0.4798345950,(((LOC_Os03g21030:0.2765824927,LOC_Os07g48550:0.4149258229)100:0.1909070126,((LOC_Os11g03310:0.0626104129,LOC_Os12g03050:0.0354652991)100:0.1028988021,LOC_Os11g03370:0.0410351899)100:0.8730611515)98:0.1102828862,(LOC_Os01g29840:0.0320754689,LOC_Os01g01470:0.0181238966)100:0.6646592005)97:0.0479339078)94:0.0674145532,PAB00004920:2.0513540755)81:0.0174771660)91:0.0826880313)91:0.0958437209)92:0.0631448048,((ATR0605G015:0.3770949931,(LOC_Os08g40030:0.6183993214,AT1G76420:0.6560126997)98:0.1355966633)98:0.2280453745,((AT5G53950:0.2909103917,(LOC_Os06g23650:0.5421595107,ATR0730G026:0.2945558639)96:0.1595174953)96:0.0522051873,AT3G15170:0.6806280401)93:0.0558217439)93:0.1140600877)90:0.0848456879)93:0.1036771408)87:0.1086130830,Mapoly0015s0058:0.7991797759)96:0.1206635151,(((((ATR0736G158:0.5099255564,AT4G28530:0.5021576047)98:0.2424378299,(((LOC_Os02g41450:0.5583690927,LOC_Os04g43560:0.1520413832)100:0.1533246494,LOC_Os10g33760:0.4886756853)100:0.1516176016,LOC_Os02g56600:0.4168991800)100:0.3190634721)97:0.1553976935,LOC_Os03g01870:0.8070110142)98:0.3215535125,(((ATR1098G028:0.6440121904,(LOC_Os06g46270:0.2568949991,LOC_Os08g10080:0.3576720052)91:0.1220688875)53:0.0485120916,LOC_Os12g41680:0.5787433981)63:0.0703043917,((AT1G56010:0.1569625836,AT3G12977:0.1101476388)100:0.3266170955,LOC_Os02g06950:0.5655904011)71:0.0421400875)99:0.2329747416)48:0.0000026466,LOC_Os04g52810:0.8748671467)98:0.5012797175)90:0.0618356162,((LOC_Os08g33670:0.3470637875,(AT3G56520:0.5329562948,AT5G41090:0.6287234570)100:2.7616644681)92:0.2183310183,LOC_Os09g24560:0.7245286122)92:0.6459347653)80:0.0796804017,((((((Pp3c26_13950:0.0814709693,(Pp3c13_6470:0.1069057768,Pp3c3_2470:0.0904122703)94:0.1110553703)87:0.3898300823,(Pp3c6_1310:0.2918153431,PAB00054965:5.2027019665)71:0.5744866230)51:0.0467312774,((Pp3c13_20650:0.0903501701,Pp3c3_12890:0.0573511685)99:0.1274884133,((Pp3c12_15190:0.0284723478,Pp3c2_32530:0.5571120638)100:0.1439229482,Pp3c4_20430:0.2295441915)100:0.0572544354)98:0.4978504970)87:0.0927859135,Pp3c4_29470:1.1481986725)87:0.0908126861,((((PAB00023053:0.3171051451,(ATR1089G150:0.2832507385,(AT1G33280:0.2166829955,AT4G10350:0.1008664718)100:0.2127393398)100:0.2405385015)90:0.1647590376,((ATR0737G021:0.2152771615,AT1G79580:0.2070133797)100:0.1481948925,LOC_Os02g15340:0.5625206317)98:0.2018172395)67:0.0152258833,(PAB00062028:0.5641676766,(ATR0078G016:0.3096073809,((LOC_Os08g02300:0.2207260563,LOC_Os06g04090:0.2459700716)100:0.1563906543,((AT2G46770:0.0537620643,AT3G61910:0.2528364183)100:0.2299745906,AT1G32770:0.4757089167)93:0.0665260071)86:0.0367544471)98:0.0920921123)90:0.0914635971)100:0.1622136407,((((((ATR0568G053:0.1489806155,(LOC_Os02g42970:0.2873103917,(AT1G12260:0.0536289413,AT1G62700:0.0888948093)100:0.2075364359)94:0.0912691908)79:0.0489762348,LOC_Os06g01480:0.4613098088)83:0.0436272155,PAB00050947:0.3658819962)93:0.0944698419,(((((AT2G18060:0.1277216973,AT4G36160:0.1040065264)100:0.2063599012,AT5G66300:0.2853302741)99:0.1181907114,(LOC_Os03g03540:0.1681480176,LOC_Os10g38834:0.1859541845)100:0.2858227355)99:0.1068745479,(ATR0584G012:0.5272576408,(AT1G71930:0.4240566015,(LOC_Os08g01330:0.2267868370,LOC_Os04g59470:0.7513867782)100:0.2678284970)100:0.1386924454)100:0.1529623477)99:0.0617073258,(AT5G62380:0.4846542230,PAB00014077:0.2701593308)92:0.0920033014)91:0.0951602406)98:0.0568024097,(Sm_gene304:0.0000026975,Sm_gene8274:0.0045876705)100:0.6504426765)85:0.0332162999,((Sm_gene22604:0.0000025603,Sm_gene18573:0.0022174160)100:0.2418606755,((Sm_gene15853:0.0000022464,Sm_gene33633:0.0275278839)100:0.4268571013,(Sm_gene11470:0.0000023169,Sm_gene9005:0.0021212951)100:0.1574670873)100:0.1851958124)100:0.1831318254)92:0.0685942152)96:0.1121335198)87:0.1337438561,Mapoly0091s0063:1.5231113340)94:0.3916369270)90:0.1262519732)44:0.0138150904,AT3G04430:3.1685367581)80:0.2022204425,((ATR0561G175:4.5117096686,ATR1158G026:0.7809758599)90:0.0490365521,LOC_Os01g15640:0.8591808898)94:0.2468162555)50:0.0564076949,((((((ATR0579G001:0.1124531730,ATR0579G038:0.0785326823)100:0.0307231440,(ATR0579G016:0.2310727223,ATR0579G041:0.0292010921)100:0.0272757718)100:0.3208269152,(AT4G35580:0.2431808640,AT1G33060:0.4213369093)99:0.2303222961)66:0.1132011171,((LOC_Os03g18729:0.1462524395,LOC_Os08g06140:0.0000028367)100:0.5897834165,LOC_Os06g01230:1.0049238583)99:0.2029932196)91:0.2558035814,(((AT2G27300:0.2665369197,(AT3G44290:0.2162478836,AT5G22290:0.1806092382)100:0.3135568736)100:0.7763634541,(AT3G49530:0.1895486782,AT5G24590:0.1769985556)100:0.9830459200)59:0.0808388421,LOC_Os11g29430:7.3611600048)51:0.0150136965)80:0.2320005847,(((AT1G02210:1.5946486689,((((AT1G02220:0.1066501547,AT3G04420:0.1020272133)100:0.1232226613,AT3G04410:0.0573768543)100:0.0507196938,AT1G02230:0.1400612397)86:0.0438745507,AT1G02250:0.1916535215)89:0.1500040176)100:0.2888060286,AT1G01010:0.6360954583)100:0.5288789415,((AT4G01520:0.0277562560,AT4G01540:0.0373405122)100:0.5456905353,AT4G01550:0.2121617953)100:0.7870442411)99:0.5515866973)66:0.0772636178)87:0.0844725227,(((((((((((((PAB00001472:0.0000025603,PAB00026230:0.0000025603)98:0.0000025603,PAB00029416:0.0139642181)100:0.0647448588,PAB00049795:0.0265398467)100:0.0537672159,(((PAB00009886:0.0000021727,PAB00039582:0.0000025603)99:0.0000021758,PAB00030281:0.4428100039)100:0.1022274797,PAB00035365:0.1160806494)100:0.1376543352)100:0.3244625046,PAB00030411:0.2440290432)98:0.0190267806,PAB00020442:0.3600988974)100:0.1380190853,(((ATR0807G009:0.2798929606,ATR0794G103:0.4756703589)97:0.0631045158,((((PAB00006362:0.0594881656,PAB00046518:0.1381462129)100:0.0382198498,PAB00011463:0.0963880689)100:0.1612236497,((PAB00024425:0.0871413024,PAB00019978:0.4372927666)100:0.1641624379,PAB00024597:0.2032592507)57:0.0212923964)100:0.1654912042,LOC_Os03g02800:0.3523640798)88:0.1832221914)85:0.0732800967,(((((ATR0807G167:0.2437402786,LOC_Os09g38000:0.1516601355)56:0.0677483875,LOC_Os09g38010:0.4705511538)76:0.0795634401,AT3G17730:0.1482411840)100:0.3317868677,AT1G54330:0.7898411318)85:0.1808653964,(AT1G65910:0.4601456328,(AT3G03200:0.0844124132,AT5G17260:0.1207465151)100:0.5600910943)65:0.1005403762)54:0.0725265192)100:0.1059019628)99:0.1038181949,((ATR0049G038:0.3806591718,(LOC_Os10g42130:0.5690963400,(AT1G32510:0.5911043542,(AT4G17980:0.1269883339,AT5G46590:0.1967512499)100:0.1856953821)100:0.4561233080)100:0.1177439342)100:0.4097384773,PAB00006051:0.7204432155)99:0.0879866613)99:0.1145555825,Mapoly0011s0176:0.8619092467)97:0.1581014931,(ATR0605G262:0.6282776589,PAB00030915:0.5706034442)100:0.1447200376)57:0.1360522093,((Sm_gene1548:0.0084350513,Sm_gene22651:0.0000024429)100:0.7049107066,Mapoly0020s0051:0.8524675690)99:0.1222229553)72:0.0187225875,(PAB00027695:0.3791223896,PAB00055471:0.0000025349)100:4.0087200418)90:0.1087993599,PAB00016972:1.0369202302)70:0.0685516777)59:0.0461256256,((ATR0043G032:0.7942513773,((((AT3G10480:0.0000029515,AT5G04395:1.0375258463)72:0.0563448094,AT3G10490:0.0386989004)100:0.7847379111,(AT3G10500:0.2034081713,AT5G04410:0.0543495878)100:0.5981751898)89:0.0662343874,(LOC_Os02g57650:0.7067316119,LOC_Os08g44820:0.5044471196)100:0.2899135832)85:0.0651281391)71:0.0798629465,(LOC_Os05g35170:0.8027010500,(AT5G09330:0.2651048003,AT5G64060:0.1984134546)100:0.6113455853)95:0.1614460488)53:0.0296521764)78:0.0928963683,(PAB00013560:0.9289850874,((AT1G32870:0.4091613637,(AT1G34180:0.0729447773,AT1G34190:0.1012289397)100:0.3413251646)100:0.2199286337,LOC_Os09g32040:0.7614326730)100:0.2999806764)86:0.0680968720)87:0.0807412054,(PAB00009824:0.5625509395,ATR1136G156:0.6128643618)99:0.1935541514)100:0.3799447444,(Pp3c24_8270:0.2270623796,Pp3c8_6080:0.3946946562)100:0.4288099898)100:0.1017544628,Pp3c23_9520:0.7230189649);

TIME STAMP
----------

Date and time: Tue Apr 19 21:53:29 2022
Total CPU time used: 21962.05419 seconds (6h:6m:2s)
Total wall-clock time used: 22089.02361 seconds (6h:8m:9s)
