# Supplementary material for: The colonization of land was a likely driving force for the evolution of mitochondrial retrograde signalling in plants
Source: J Exp Bot. 2022 Sep 3;73(21):7182–97. doi: 10.1093/jxb/erac351 (PMC9675596; doi:10.1093/jxb/erac351)
Supplement: erac351_suppl_supplementary_dataset_S1 [file erac351_suppl_supplementary_dataset_s1.zip › NAC data/NAC_Phylogenetic_tree/MAFFT_PLAZA_NAC_Selection_AA_edited.fas.log]

IQ-TREE multicore version 1.6.12 for Linux 64-bit built Aug 15 2019
Developed by Bui Quang Minh, Nguyen Lam Tung, Olga Chernomor,
Heiko Schmidt, Dominik Schrempf, Michael Woodhams.

Host:    rabi (SSE4.2, 15 GB RAM)
Command: ../../iqtree -s MAFFT_PLAZA_NAC_Selection_AA_edited.fas -m TEST -bb 1000 -alrt 1000
Seed:    443623 (Using SPRNG - Scalable Parallel Random Number Generator)
Time:    Tue Apr 19 14:28:12 2022
Kernel:  SSE2 - 1 threads (24 CPU cores detected)

HINT: Use -nt option to specify number of threads because your CPU has 24 cores!
HINT: -nt AUTO will automatically determine the best number of threads to use.

Reading alignment file MAFFT_PLAZA_NAC_Selection_AA_edited.fas ... Fasta format detected
Alignment most likely contains protein sequences
Alignment has 405 sequences with 626 columns, 626 distinct patterns
613 parsimony-informative, 10 singleton sites, 3 constant sites
                 Gap/Ambiguity  Composition  p-value
   1  Pp3c20_18130      19.65%    failed      0.05%
   2  PAB00032797       44.09%    passed     33.72%
   3  Pp3c24_8270       16.45%    passed     82.91%
   4  Pp3c8_6080        27.48%    passed     26.75%
   5  Pp3c26_4660       40.73%    passed     89.22%
   6  Pp3c12_18020      41.53%    passed     61.33%
   7  Pp3c4_11490       41.85%    passed     97.08%
   8  Pp3c3_25610       41.69%    passed     92.61%
   9  Sm_gene1923       75.24%    passed     53.35%
  10  Sm_gene12130      40.73%    passed     65.19%
  11  Mapoly0035s0046   74.28%    passed     48.78%
  12  PAB00018302       39.46%    passed     40.20%
  13  PAB00026484       41.37%    passed     74.38%
  14  ATR0605G015       73.16%    passed     83.67%
  15  AT5G53950         49.84%    passed     57.89%
  16  LOC_Os06g23650    48.56%    failed      0.24%
  17  LOC_Os08g40030    51.60%    failed      1.15%
  18  PAB00020627       39.94%    passed     69.72%
  19  PAB00057842       65.50%    passed     97.75%
  20  PAB00037780       47.76%    passed     38.77%
  21  PAB00040751       45.21%    passed     43.55%
  22  PAB00055883       42.97%    passed     14.79%
  23  PAB00029565       47.12%    passed     19.10%
  24  ATR0730G026       51.12%    passed     44.33%
  25  AT3G15170         54.15%    passed     17.26%
  26  AT1G76420         50.00%    failed      1.35%
  27  AT3G18400         52.08%    passed     44.59%
  28  ATR0068G014       40.10%    passed     96.52%
  29  ATR0564G508       42.33%    passed     99.08%
  30  AT5G07680         49.52%    passed     94.92%
  31  AT5G61430         48.24%    passed     95.03%
  32  AT3G29035         52.24%    passed     15.92%
  33  AT5G39610         56.55%    passed     62.87%
  34  ATR1125G010       52.72%    passed     10.50%
  35  Sm_gene345        43.13%    passed     34.07%
  36  Sm_gene8231       42.65%    passed     21.67%
  37  Sm_gene17876      45.05%    passed     10.32%
  38  Sm_gene29782      44.89%    passed      6.54%
  39  AT2G24430         53.04%    passed     62.36%
  40  LOC_Os03g42630    51.44%    failed      0.00%
  41  LOC_Os09g32260    48.40%    failed      3.72%
  42  Pp3c27_7560       38.98%    passed     71.14%
  43  Pp3c16_19830      39.78%    passed     97.34%
  44  Pp3c6_27690       39.46%    passed     66.06%
  45  Pp3c5_570         39.62%    passed     95.45%
  46  AT3G04060         49.04%    passed     79.83%
  47  AT5G18270         48.88%    passed     35.46%
  48  LOC_Os03g21030    46.01%    passed     55.69%
  49  LOC_Os07g48550    54.95%    passed     28.01%
  50  LOC_Os02g36880    48.08%    failed      0.01%
  51  LOC_Os04g38720    49.84%    failed      0.31%
  52  Mapoly0015s0058   51.44%    passed     64.58%
  53  LOC_Os01g29840    51.60%    failed      0.00%
  54  LOC_Os01g01470    52.40%    failed      0.13%
  55  ATR0561G175       85.46%    passed     28.56%
  56  ATR0626G215       51.92%    passed     24.81%
  57  Pp3c26_13950      44.41%    failed      2.76%
  58  Pp3c13_6470       45.05%    passed     87.07%
  59  Pp3c3_2470        45.69%    passed      7.50%
  60  Pp3c13_20650      42.33%    passed     95.61%
  61  Pp3c3_12890       41.53%    passed     84.11%
  62  Pp3c12_15190      45.37%    passed     84.26%
  63  Pp3c4_20430       45.05%    passed     18.03%
  64  Pp3c2_32530       56.07%    passed     79.69%
  65  PAB00023053       46.49%    passed      7.52%
  66  PAB00062028       85.30%    passed     81.92%
  67  ATR0078G016       41.53%    passed     22.69%
  68  LOC_Os08g02300    45.69%    failed      0.00%
  69  LOC_Os06g04090    47.92%    failed      0.00%
  70  ATR0568G053       52.24%    failed      4.06%
  71  Sm_gene22604      46.01%    passed     18.97%
  72  Sm_gene18573      46.01%    passed     20.55%
  73  Sm_gene15853      62.62%    failed      0.69%
  74  Sm_gene33633      76.68%    passed     71.72%
  75  Sm_gene11470      44.89%    passed     24.84%
  76  Sm_gene9005       45.05%    passed     33.08%
  77  LOC_Os02g42970    44.73%    passed     11.27%
  78  AT1G12260         44.57%    passed     24.90%
  79  AT1G62700         45.37%    failed      2.88%
  80  AT2G18060         45.53%    passed     14.96%
  81  AT4G36160         45.21%    passed     69.01%
  82  AT2G46770         50.16%    passed     88.23%
  83  AT3G61910         52.72%    passed     29.50%
  84  AT1G32770         48.24%    passed     19.62%
  85  AT5G66300         56.87%    passed     65.91%
  86  Sm_gene304        47.28%    passed     92.55%
  87  Sm_gene8274       47.28%    passed     94.53%
  88  LOC_Os03g03540    46.65%    failed      0.10%
  89  LOC_Os10g38834    48.24%    failed      1.21%
  90  ATR0584G012       56.39%    passed     60.06%
  91  AT5G62380         47.12%    passed     20.72%
  92  LOC_Os06g01480    46.17%    failed      0.32%
  93  ATR0737G021       49.52%    failed      4.55%
  94  AT1G79580         46.01%    failed      0.00%
  95  LOC_Os02g15340    46.49%    failed      0.02%
  96  AT1G71930         50.64%    passed     12.07%
  97  ATR1089G150       47.44%    passed     71.03%
  98  AT1G33280         54.63%    passed     77.81%
  99  AT4G10350         49.20%    passed     81.92%
 100  LOC_Os08g01330    51.76%    passed     98.07%
 101  PAB00050947       47.28%    passed     69.41%
 102  LOC_Os04g59470    57.51%    passed      8.18%
 103  PAB00014077       76.84%    passed     44.90%
 104  PAB00001472       83.87%    passed     20.82%
 105  PAB00026230       83.87%    passed     20.82%
 106  PAB00029416       83.87%    passed     19.02%
 107  PAB00049795       83.87%    passed     24.93%
 108  PAB00009886       75.24%    passed     87.55%
 109  PAB00039582       76.84%    passed     78.92%
 110  PAB00035365       74.60%    passed     54.23%
 111  PAB00030281       88.98%    passed     13.69%
 112  PAB00030411       51.28%    passed     98.67%
 113  ATR0807G009       27.96%    passed     50.31%
 114  PAB00006362       71.09%    passed     77.69%
 115  PAB00011463       28.59%    passed     96.33%
 116  PAB00024425       77.80%    passed     28.88%
 117  PAB00024597       75.72%    passed     47.50%
 118  PAB00046518       53.04%    passed     44.13%
 119  LOC_Os03g02800    30.99%    passed     83.74%
 120  PAB00019978       68.85%    passed     17.60%
 121  PAB00020442       57.67%    passed     75.69%
 122  ATR0807G167       71.09%    passed     10.82%
 123  AT3G17730         62.78%    passed     90.77%
 124  LOC_Os09g38000    60.86%    passed     34.12%
 125  LOC_Os09g38010    67.25%    passed     71.34%
 126  AT1G65910         29.55%    passed     10.07%
 127  ATR0794G103       53.83%    passed     78.65%
 128  AT1G54330         55.75%    passed     65.19%
 129  AT3G03200         41.05%    passed     33.81%
 130  AT5G17260         41.05%    passed     58.22%
 131  ATR0049G038       49.84%    passed     60.65%
 132  LOC_Os10g42130    50.80%    passed     15.19%
 133  PAB00006051       25.40%    passed      6.11%
 134  AT1G32510         57.19%    passed     21.84%
 135  AT4G17980         56.39%    passed     69.25%
 136  AT5G46590         56.55%    passed     30.66%
 137  Mapoly0011s0176   20.45%    passed     45.97%
 138  ATR0579G001       24.92%    passed     63.78%
 139  ATR0579G038       48.24%    passed      9.62%
 140  ATR0579G016       73.16%    passed     84.41%
 141  ATR0579G041       28.75%    passed     46.20%
 142  AT4G35580         39.30%    passed     99.17%
 143  AT1G33060         27.32%    passed     75.30%
 144  LOC_Os03g18729    87.86%    passed     31.90%
 145  LOC_Os08g06140    23.16%    passed     19.25%
 146  ATR0605G262       27.64%    passed     50.96%
 147  PAB00030915       23.96%    passed     75.48%
 148  Sm_gene1548       34.35%    passed     18.46%
 149  Sm_gene22651      34.03%    passed     14.03%
 150  ATR0043G032       20.45%    passed     10.47%
 151  AT3G10480         36.10%    passed     19.94%
 152  AT3G10490         35.62%    failed      2.62%
 153  AT5G04395         74.76%    passed     21.30%
 154  LOC_Os05g35170    40.58%    passed     92.18%
 155  Mapoly0020s0051   22.84%    failed      1.19%
 156  AT2G27300         50.32%    passed     26.34%
 157  AT3G44290         65.81%    passed     48.29%
 158  AT5G22290         52.88%    passed      8.21%
 159  LOC_Os06g01230    41.37%    passed     27.99%
 160  AT3G10500         42.81%    failed      1.54%
 161  AT5G04410         20.29%    passed     23.01%
 162  Pp3c27_7510       48.88%    passed     76.69%
 163  Pp3c5_630         51.92%    passed     73.20%
 164  Pp3c13_10800      38.50%    passed     82.14%
 165  Pp3c3_8880        38.66%    passed     43.79%
 166  PAB00006004       57.67%    passed     49.24%
 167  PAB00037315       58.95%    passed     65.08%
 168  PAB00016170       75.24%    passed     65.85%
 169  PAB00030390       50.00%    passed     60.21%
 170  PAB00065672       49.36%    passed     49.46%
 171  PAB00020758       66.13%    passed     77.92%
 172  PAB00029188       44.25%    passed     15.49%
 173  ATR0693G453       47.60%    passed     43.99%
 174  PAB00022890       48.40%    passed     61.86%
 175  LOC_Os07g37920    39.62%    failed      0.07%
 176  AT1G61110         51.60%    passed     25.70%
 177  AT1G52880         51.28%    passed      5.33%
 178  AT3G15510         46.81%    passed     30.33%
 179  AT3G04070         46.65%    passed     41.59%
 180  Mapoly0035s0049   31.47%    passed     32.74%
 181  AT1G69490         58.63%    passed     84.26%
 182  ATR0068G061       45.05%    failed      1.23%
 183  Sm_gene34615      42.49%    passed     79.72%
 184  Sm_gene33937      42.49%    passed     76.14%
 185  Pp3c16_13150      38.66%    passed     71.83%
 186  Pp3c6_28230       40.73%    passed     66.94%
 187  Pp3c5_740         40.26%    passed     40.42%
 188  LOC_Os03g21060    41.53%    failed      0.00%
 189  ATR0681G156       45.21%    passed      6.29%
 190  Sm_gene17839      47.44%    passed     76.92%
 191  Sm_gene29749      47.44%    passed     76.62%
 192  Sm_gene11276      37.86%    passed      8.51%
 193  Sm_gene20091      37.86%    passed      7.86%
 194  Sm_gene1921       44.73%    failed      0.42%
 195  Sm_gene12131      45.05%    failed      0.03%
 196  Sm_gene342        42.65%    passed     53.00%
 197  Sm_gene8235       42.65%    passed     64.37%
 198  AT1G52890         53.19%    passed     54.36%
 199  AT3G15500         52.72%    passed     68.87%
 200  AT4G27410         55.91%    passed     87.34%
 201  PAB00004230       41.85%    passed     65.99%
 202  PAB00049789       47.44%    passed     57.96%
 203  PAB00058566       43.13%    passed     59.01%
 204  PAB00033443       73.16%    failed      0.06%
 205  PAB00034796       44.73%    passed     45.61%
 206  PAB00060556       41.53%    passed     31.74%
 207  PAB00045148       51.92%    passed     53.34%
 208  ATR0680G207       55.11%    passed     29.78%
 209  AT1G77450         60.70%    passed     74.05%
 210  AT1G01720         55.59%    passed     75.01%
 211  LOC_Os01g66120    53.51%    failed      0.13%
 212  LOC_Os05g34830    51.60%    failed      0.01%
 213  LOC_Os11g08210    50.64%    failed      0.00%
 214  AT5G63790         58.15%    passed     60.41%
 215  AT5G08790         56.39%    passed     80.02%
 216  PAB00053819       51.44%    passed     38.70%
 217  ATR0661G451       61.82%    passed     67.04%
 218  ATR0068G083       52.88%    passed     43.90%
 219  ATR0582G162       65.02%    passed     54.78%
 220  AT2G33480         60.38%    failed      0.01%
 221  AT5G13180         62.94%    passed     43.44%
 222  LOC_Os01g60020    53.04%    passed     11.19%
 223  LOC_Os03g60080    53.19%    failed      1.21%
 224  LOC_Os07g12340    59.42%    failed      0.00%
 225  PAB00023270       49.68%    failed      0.12%
 226  LOC_Os01g01430    52.08%    passed     19.23%
 227  ATR0584G114       71.09%    passed     82.07%
 228  AT5G64530         72.52%    passed     31.82%
 229  LOC_Os02g34970    70.77%    passed     16.71%
 230  LOC_Os04g35660    70.93%    passed     51.29%
 231  LOC_Os11g03300    74.44%    failed      0.05%
 232  LOC_Os12g03040    42.01%    failed      2.39%
 233  LOC_Os05g34310    53.67%    failed      1.59%
 234  PAB00009824       15.02%    passed     91.21%
 235  PAB00013560       53.99%    passed     52.98%
 236  ATR1136G156       21.73%    passed     32.79%
 237  AT5G09330         29.71%    failed      0.31%
 238  AT5G64060         50.64%    passed     44.25%
 239  Pp3c16_23260      36.58%    passed     33.42%
 240  Sm_gene2393       58.63%    passed     64.12%
 241  Sm_gene5446       57.99%    passed     29.19%
 242  Sm_gene297        59.90%    passed     94.56%
 243  Sm_gene26115      59.90%    passed     95.79%
 244  PAB00001851       52.88%    passed     58.55%
 245  PAB00031847       53.51%    passed     36.00%
 246  PAB00051631       59.27%    passed     30.59%
 247  PAB00012549       53.19%    passed     78.44%
 248  PAB00026547       53.19%    passed     98.20%
 249  PAB00061560       88.50%    passed     42.31%
 250  PAB00027787       81.63%    passed     61.41%
 251  PAB00026266       56.39%    passed     59.25%
 252  PAB00056240       76.36%    passed     54.36%
 253  PAB00057668       78.12%    passed     74.76%
 254  PAB00060053       53.67%    passed     76.56%
 255  PAB00055872       65.50%    passed     80.61%
 256  PAB00058075       65.34%    passed     95.40%
 257  PAB00047769       52.88%    passed     45.43%
 258  PAB00026516       54.47%    passed     53.70%
 259  PAB00023426       52.56%    passed     22.87%
 260  PAB00059421       78.91%    failed      0.74%
 261  PAB00043020       67.41%    passed     85.28%
 262  PAB00056064       76.52%    passed     22.56%
 263  PAB00026517       62.62%    passed     22.55%
 264  PAB00030914       78.59%    passed     96.17%
 265  PAB00030913       87.70%    failed      2.65%
 266  PAB00031836       78.59%    failed      0.01%
 267  PAB00039711       64.22%    passed      9.10%
 268  PAB00051813       86.42%    passed     39.12%
 269  Mapoly0035s0054   26.68%    failed      0.51%
 270  PAB00010690       90.89%    passed     28.99%
 271  PAB00032232       74.76%    passed     26.81%
 272  PAB00010691       48.08%    passed     17.61%
 273  PAB00013671       50.80%    passed     14.23%
 274  PAB00064365       80.03%    passed     28.46%
 275  PAB00063978       45.37%    failed      1.64%
 276  PAB00018720       46.49%    failed      2.50%
 277  ATR0733G026       75.72%    passed     19.63%
 278  ATR1089G034       51.60%    passed     72.12%
 279  AT2G02450         47.28%    failed      1.19%
 280  LOC_Os01g66490    39.78%    failed      0.66%
 281  LOC_Os05g34600    43.29%    failed      0.09%
 282  LOC_Os08g02160    51.60%    failed      0.00%
 283  PAB00031169       87.86%    failed      2.67%
 284  ATR0661G198       58.31%    passed     68.57%
 285  LOC_Os03g04070    51.12%    passed     43.93%
 286  LOC_Os06g51070    56.23%    passed     29.96%
 287  AT2G17040         57.19%    passed     37.60%
 288  PAB00044778       42.65%    passed     21.11%
 289  AT1G26870         40.26%    failed      3.21%
 290  Mapoly0175s0015   37.06%    passed     99.36%
 291  Sm_gene11188      72.36%    passed     48.30%
 292  Sm_gene20009      72.36%    passed     49.80%
 293  LOC_Os08g33910    46.01%    passed     39.32%
 294  PAB00053090       43.93%    passed     84.57%
 295  AT5G39820         52.40%    passed     68.55%
 296  Sm_gene1436       60.22%    passed     63.54%
 297  Sm_gene25434      60.06%    passed     68.32%
 298  Sm_gene1763       66.93%    passed     80.50%
 299  Sm_gene12280      67.09%    passed     79.07%
 300  ATR0763G259       57.83%    passed     53.26%
 301  LOC_Os12g43530    49.68%    failed      0.00%
 302  LOC_Os03g56580    47.92%    passed     44.14%
 303  LOC_Os07g04560    51.28%    passed     82.23%
 304  PAB00004146       39.94%    passed     39.66%
 305  PAB00020938       54.47%    passed     75.07%
 306  PAB00015107       54.15%    failed      2.80%
 307  PAB00054418       78.43%    failed      0.00%
 308  PAB00057739       80.19%    failed      0.64%
 309  PAB00061121       84.82%    failed      0.52%
 310  AT2G43000         70.29%    passed     30.74%
 311  AT3G12910         55.59%    passed     67.18%
 312  ATR0564G311       49.84%    failed      0.14%
 313  ATR0820G111       61.34%    passed     36.29%
 314  ATR0820G272       61.34%    passed     29.16%
 315  AT3G44350         62.30%    passed     14.48%
 316  AT5G22380         63.26%    passed      7.91%
 317  LOC_Os01g64310    61.98%    failed      1.55%
 318  LOC_Os05g37080    58.31%    failed      0.19%
 319  LOC_Os11g05614    55.91%    failed      0.00%
 320  LOC_Os12g05990    55.91%    failed      0.00%
 321  ATR0736G158       62.30%    passed     13.11%
 322  AT4G28530         48.72%    passed      6.36%
 323  LOC_Os03g01870    55.91%    failed      4.58%
 324  LOC_Os02g41450    61.18%    failed      0.08%
 325  LOC_Os02g56600    50.32%    failed      0.12%
 326  LOC_Os04g43560    56.07%    passed     79.94%
 327  LOC_Os10g33760    49.52%    passed     12.48%
 328  LOC_Os04g52810    59.90%    failed      0.00%
 329  ATR1098G028       52.56%    passed     97.27%
 330  AT1G56010         52.40%    passed     67.32%
 331  AT3G12977         58.47%    passed     88.16%
 332  LOC_Os06g46270    54.79%    passed     93.14%
 333  LOC_Os08g10080    57.67%    passed     83.77%
 334  LOC_Os12g41680    50.32%    passed     44.70%
 335  LOC_Os02g06950    35.94%    passed     88.74%
 336  LOC_Os12g29330    62.78%    failed      0.00%
 337  LOC_Os01g15640    28.75%    passed     40.64%
 338  LOC_Os02g57650    16.77%    passed     11.39%
 339  LOC_Os08g44820    29.87%    passed      8.25%
 340  LOC_Os08g42400    76.84%    failed      0.01%
 341  LOC_Os09g33490    65.34%    failed      0.05%
 342  PAB00016972       48.56%    passed     33.85%
 343  AT3G49530         30.35%    failed      2.18%
 344  AT5G24590         32.75%    passed      7.80%
 345  LOC_Os11g03310    57.67%    failed      2.31%
 346  LOC_Os12g03050    44.09%    passed      6.16%
 347  LOC_Os11g03370    49.68%    passed     77.78%
 348  ATR1158G026       21.41%    passed     92.16%
 349  AT1G32870         22.20%    passed     23.89%
 350  AT1G34180         15.97%    passed     14.83%
 351  AT1G34190         15.34%    passed     30.85%
 352  LOC_Os09g32040    10.22%    failed      3.27%
 353  LOC_Os08g33670    52.88%    failed      4.94%
 354  LOC_Os09g24560    59.42%    failed      0.29%
 355  LOC_Os01g70110    66.29%    failed      0.00%
 356  Pp3c6_1310        35.14%    failed      3.16%
 357  AT1G02210         86.42%    failed      1.44%
 358  AT1G02220         40.26%    failed      2.39%
 359  AT3G04420         47.76%    failed      0.99%
 360  AT1G02230         44.57%    failed      0.10%
 361  AT3G04410         87.86%    passed      8.03%
 362  AT1G02250         45.37%    failed      0.46%
 363  AT1G01010         37.86%    failed      1.52%
 364  Mapoly0091s0063   51.92%    passed      8.84%
 365  Pp3c23_9520       14.38%    passed     60.63%
 366  ATR0907G008       86.58%    passed     13.45%
 367  AT5G50820         72.84%    failed      3.42%
 368  AT4G01520         53.83%    failed      2.03%
 369  AT4G01540         41.37%    passed      7.34%
 370  AT4G01550         33.87%    passed     11.44%
 371  LOC_Os02g12310    61.98%    passed     55.04%
 372  LOC_Os11g45950    80.83%    passed     58.88%
 373  PAB00024718       89.30%    passed     39.69%
 374  PAB00027695       81.15%    passed     21.21%
 375  PAB00054965       88.50%    passed     31.42%
 376  AT5G14000         69.49%    passed     66.40%
 377  PAB00055471       89.30%    passed     54.19%
 378  ATR0800G108       49.52%    passed     55.16%
 379  LOC_Os11g31360    62.94%    passed     20.08%
 380  LOC_Os11g31340    64.22%    passed     71.13%
 381  LOC_Os11g31380    70.29%    passed     77.37%
 382  LOC_Os11g31330    61.34%    passed      8.00%
 383  LOC_Os11g31370    82.11%    passed     30.54%
 384  AT3G56520         75.72%    passed     58.51%
 385  AT5G41090         69.97%    failed      4.53%
 386  AT3G04430         72.52%    passed     15.17%
 387  LOC_Os11g34340    90.73%    passed     17.79%
 388  LOC_Os11g04960    38.98%    failed      0.00%
 389  LOC_Os10g09820    33.71%    failed      0.15%
 390  AT3G56530         57.67%    failed      0.25%
 391  AT3G55210         60.54%    failed      0.01%
 392  AT3G56560         79.71%    passed     46.39%
 393  LOC_Os01g59640    55.43%    passed     97.26%
 394  LOC_Os05g43960    36.26%    failed      0.00%
 395  Pp3c4_29470       45.37%    failed      0.26%
 396  LOC_Os03g59730    67.25%    passed     22.83%
 397  LOC_Os11g29430    72.36%    failed      0.00%
 398  Pp3c27_7430       57.03%    passed     37.87%
 399  PAB00004920       61.98%    passed      8.68%
 400  AT5G04400         70.61%    failed      0.25%
 401  LOC_Os07g48450    76.68%    failed      0.70%
 402  LOC_Os04g45340    75.40%    failed      0.22%
 403  PAB00041270       70.29%    passed     58.76%
 404  LOC_Os04g27750    86.74%    failed      0.00%
 405  PAB00043396       84.98%    passed     20.24%
WARNING: 223 sequences contain more than 50% gaps/ambiguity
****  TOTAL             53.39%  98 sequences failed composition chi2 test (p-value<5%; df=19)
NOTE: PAB00026230 is identical to PAB00001472 but kept for subsequent analysis


Create initial parsimony tree by phylogenetic likelihood library (PLL)... 1.657 seconds
NOTE: ModelFinder requires 164 MB RAM!
ModelFinder will test 168 protein models (sample size: 626) ...
 No. Model         -LnL         df  AIC          AICc         BIC
  1  Dayhoff       199758.806   807 401131.613   1705243.613  404714.168
  2  Dayhoff+I     199758.705   808 401133.409   1708477.409  404720.404
  3  Dayhoff+G4    189512.861   808 380641.722   1687985.722  384228.717
  4  Dayhoff+I+G4  189512.796   809 380643.592   1691223.592  384235.026
  5  Dayhoff+F     199292.790   826 400237.580   1766441.580  403904.484
  6  Dayhoff+F+I   199292.750   827 400239.501   1769751.501  403910.844
  7  Dayhoff+F+G4  188612.058   827 378878.116   1748390.116  382549.459
  8  Dayhoff+F+I+G4 188612.060   828 378880.121   1751704.121  382555.903
  9  mtMAM         214857.185   807 431328.371   1735440.371  434910.926
 10  mtMAM+I       214857.167   808 431330.334   1738674.334  434917.329
 11  mtMAM+G4      198509.834   808 398635.667   1705979.667  402222.662
 12  mtMAM+I+G4    198509.797   809 398637.595   1709217.595  402229.029
 13  mtMAM+F       205621.429   826 412894.858   1779098.858  416561.762
 14  mtMAM+F+I     205621.367   827 412896.734   1782408.734  416568.076
 15  mtMAM+F+G4    192180.321   827 386014.642   1755526.642  389685.985
 16  mtMAM+F+I+G4  192180.153   828 386016.307   1758840.307  389692.089
 17  JTT           197935.495   807 397484.990   1701596.990  401067.546
 18  JTT+I         197935.459   808 397486.918   1704830.918  401073.913
 19  JTT+G4        187222.497   808 376060.993   1683404.993  379647.988
 20  JTT+I+G4      187222.438   809 376062.877   1686642.877  379654.311
 21  JTT+F         197807.577   826 397267.154   1763471.154  400934.057
 22  JTT+F+I       197807.531   827 397269.061   1766781.061  400940.404
 23  JTT+F+G4      186924.907   827 375503.815   1745015.815  379175.157
 24  JTT+F+I+G4    186924.904   828 375505.808   1748329.808  379181.590
 25  WAG           198103.559   807 397821.117   1701933.117  401403.673
 26  WAG+I         198103.522   808 397823.044   1705167.044  401410.039
 27  WAG+G4        187981.603   808 377579.206   1684923.206  381166.201
 28  WAG+I+G4      187981.564   809 377581.129   1688161.129  381172.563
 29  WAG+F         198014.009   826 397680.018   1763884.018  401346.922
 30  WAG+F+I       198013.959   827 397681.918   1767193.918  401353.261
 31  WAG+F+G4      187571.256   827 376796.512   1746308.512  380467.855
 32  WAG+F+I+G4    187571.243   828 376798.486   1749622.486  380474.268
 33  cpREV         200264.669   807 402143.337   1706255.337  405725.893
 34  cpREV+I       200264.617   808 402145.235   1709489.235  405732.230
 35  cpREV+G4      189707.869   808 381031.737   1688375.737  384618.732
 36  cpREV+I+G4    189707.766   809 381033.533   1691613.533  384624.967
 37  cpREV+F       200173.428   826 401998.855   1768202.855  405665.759
 38  cpREV+F+I     200173.361   827 402000.722   1771512.722  405672.065
 39  cpREV+F+G4    188954.316   827 379562.632   1749074.632  383233.975
 40  cpREV+F+I+G4  188954.317   828 379564.635   1752388.635  383240.417
 41  mtREV         207963.486   807 417540.971   1721652.971  421123.527
 42  mtREV+I       207963.436   808 417542.872   1724886.872  421129.867
 43  mtREV+G4      195395.369   808 392406.738   1699750.738  395993.733
 44  mtREV+I+G4    195395.285   809 392408.569   1702988.569  396000.004
 45  mtREV+F       200701.107   826 403054.214   1769258.214  406721.117
 46  mtREV+F+I     200701.066   827 403056.133   1772568.133  406727.475
 47  mtREV+F+G4    189737.541   827 381129.082   1750641.082  384800.424
 48  mtREV+F+I+G4  189737.400   828 381130.800   1753954.800  384806.582
 49  rtREV         200171.752   807 401957.503   1706069.503  405540.059
 50  rtREV+I       200171.690   808 401959.380   1709303.380  405546.375
 51  rtREV+G4      190187.158   808 381990.316   1689334.316  385577.311
 52  rtREV+I+G4    190187.132   809 381992.264   1692572.264  385583.699
 53  rtREV+F       198431.606   826 398515.212   1764719.212  402182.116
 54  rtREV+F+I     198431.554   827 398517.107   1768029.107  402188.450
 55  rtREV+F+G4    187878.043   827 377410.086   1746922.086  381081.429
 56  rtREV+F+I+G4  187878.007   828 377412.013   1750236.013  381087.795
 57  mtART         213650.305   807 428914.610   1733026.610  432497.166
 58  mtART+I       213650.272   808 428916.543   1736260.543  432503.539
 59  mtART+G4      198034.237   808 397684.474   1705028.474  401271.469
 60  mtART+I+G4    198034.198   809 397686.396   1708266.396  401277.831
 61  mtART+F       205235.302   826 412122.605   1778326.605  415789.508
 62  mtART+F+I     205235.270   827 412124.540   1781636.540  415795.883
 63  mtART+F+G4    192209.070   827 386072.140   1755584.140  389743.482
 64  mtART+F+I+G4  192208.977   828 386073.954   1758897.954  389749.737
 65  mtZOA         207764.010   807 417142.019   1721254.019  420724.575
 66  mtZOA+I       207763.934   808 417143.867   1724487.867  420730.863
 67  mtZOA+G4      193896.656   808 389409.311   1696753.311  392996.306
 68  mtZOA+I+G4    193896.602   809 389411.203   1699991.203  393002.638
 69  mtZOA+F       202154.416   826 405960.831   1772164.831  409627.735
 70  mtZOA+F+I     202154.349   827 405962.699   1775474.699  409634.041
 71  mtZOA+F+G4    190047.391   827 381748.782   1751260.782  385420.125
 72  mtZOA+F+I+G4  190047.253   828 381750.505   1754574.505  385426.287
 73  VT            197313.470   807 396240.940   1700352.940  399823.495
 74  VT+I          197313.405   808 396242.810   1703586.810  399829.805
 75  VT+G4         187432.891   808 376481.782   1683825.782  380068.777
 76  VT+I+G4       187432.877   809 376483.754   1687063.754  380075.189
 77  VT+F          197066.186   826 395784.373   1761988.373  399451.276
 78  VT+F+I        197066.126   827 395786.252   1765298.252  399457.595
 79  VT+F+G4       187141.764   827 375937.529   1745449.529  379608.871
 80  VT+F+I+G4     187141.732   828 375939.465   1748763.465  379615.247
 81  LG            199246.019   807 400106.037   1704218.037  403688.593
 82  LG+I          199245.976   808 400107.952   1707451.952  403694.947
 83  LG+G4         188437.239   808 378490.478   1685834.478  382077.473
 84  LG+I+G4       188437.142   809 378492.285   1689072.285  382083.719
 85  LG+F          198355.535   826 398363.070   1764567.070  402029.973
 86  LG+F+I        198355.482   827 398364.964   1767876.964  402036.306
 87  LG+F+G4       187426.770   827 376507.540   1746019.540  380178.883
 88  LG+F+I+G4     187426.666   828 376509.333   1749333.333  380185.115
 89  DCMut         199730.513   807 401075.027   1705187.027  404657.582
 90  DCMut+I       199730.458   808 401076.915   1708420.915  404663.910
 91  DCMut+G4      189503.843   808 380623.686   1687967.686  384210.682
 92  DCMut+I+G4    189503.799   809 380625.598   1691205.598  384217.032
 93  DCMut+F       199262.516   826 400177.032   1766381.032  403843.936
 94  DCMut+F+I     199262.477   827 400178.953   1769690.953  403850.296
 95  DCMut+F+G4    188602.807   827 378859.615   1748371.615  382530.957
 96  DCMut+F+I+G4  188602.809   828 378861.618   1751685.618  382537.400
 97  PMB           198534.620   807 398683.239   1702795.239  402265.795
 98  PMB+I         198534.569   808 398685.139   1706029.139  402272.134
 99  PMB+G4        188769.884   808 379155.769   1686499.769  382742.764
100  PMB+I+G4      188769.874   809 379157.748   1689737.748  382749.182
101  PMB+F         198327.854   826 398307.708   1764511.708  401974.612
102  PMB+F+I       198327.814   827 398309.629   1767821.629  401980.971
103  PMB+F+G4      188392.304   827 378438.608   1747950.608  382109.951
104  PMB+F+I+G4    188392.281   828 378440.563   1751264.563  382116.345
105  HIVb          204440.766   807 410495.532   1714607.532  414078.088
106  HIVb+I        204440.734   808 410497.468   1717841.468  414084.463
107  HIVb+G4       190921.793   808 383459.585   1690803.585  387046.580
108  HIVb+I+G4     190921.808   809 383461.616   1694041.616  387053.050
109  HIVb+F        203363.456   826 408378.913   1774582.913  412045.816
110  HIVb+F+I      203363.417   827 408380.834   1777892.834  412052.177
111  HIVb+F+G4     189224.202   827 380102.403   1749614.403  383773.746
112  HIVb+F+I+G4   189224.201   828 380104.402   1752928.402  383780.184
113  HIVw          211305.599   807 424225.197   1728337.197  427807.753
114  HIVw+I        211305.522   808 424227.043   1731571.043  427814.038
115  HIVw+G4       197438.948   808 396493.896   1703837.896  400080.891
116  HIVw+I+G4     197438.956   809 396495.913   1707075.913  400087.347
117  HIVw+F        207361.641   826 416375.281   1782579.281  420042.185
118  HIVw+F+I      207361.603   827 416377.206   1785889.206  420048.549
119  HIVw+F+G4     193016.230   827 387686.461   1757198.461  391357.804
120  HIVw+F+I+G4   193016.260   828 387688.520   1760512.520  391364.303
121  JTTDCMut      197949.234   807 397512.469   1701624.469  401095.025
122  JTTDCMut+I    197949.171   808 397514.341   1704858.341  401101.337
123  JTTDCMut+G4   187272.507   808 376161.014   1683505.014  379748.009
124  JTTDCMut+I+G4 187272.461   809 376162.923   1686742.923  379754.357
125  JTTDCMut+F    197824.023   826 397300.046   1763504.046  400966.949
126  JTTDCMut+F+I  197823.971   827 397301.942   1766813.942  400973.285
127  JTTDCMut+F+G4 186952.319   827 375558.638   1745070.638  379229.981
128  JTTDCMut+F+I+G4 186952.316   828 375560.632   1748384.632  379236.414
129  FLU           204509.259   807 410632.519   1714744.519  414215.074
130  FLU+I         204509.195   808 410634.390   1717978.390  414221.385
131  FLU+G4        190720.491   808 383056.982   1690400.982  386643.977
132  FLU+I+G4      190720.492   809 383058.985   1693638.985  386650.419
133  FLU+F         203034.058   826 407720.115   1773924.115  411387.019
134  FLU+F+I       203033.994   827 407721.988   1777233.988  411393.330
135  FLU+F+G4      189390.752   827 380435.505   1749947.505  384106.848
136  FLU+F+I+G4    189390.750   828 380437.501   1753261.501  384113.283
137  Blosum62      198964.550   807 399543.100   1703655.100  403125.656
138  Blosum62+I    198964.492   808 399544.984   1706888.984  403131.979
139  Blosum62+G4   189317.241   808 380250.482   1687594.482  383837.477
140  Blosum62+I+G4 189317.239   809 380252.477   1690832.477  383843.912
141  Blosum62+F    198499.529   826 398651.058   1764855.058  402317.961
142  Blosum62+F+I  198499.487   827 398652.973   1768164.973  402324.316
143  Blosum62+F+G4 188533.416   827 378720.833   1748232.833  382392.176
144  Blosum62+F+I+G4 188533.387   828 378722.775   1751546.775  382398.557
145  mtMet         208626.295   807 418866.591   1722978.591  422449.146
146  mtMet+I       208626.272   808 418868.543   1726212.543  422455.538
147  mtMet+G4      194911.799   808 391439.598   1698783.598  395026.593
148  mtMet+I+G4    194911.496   809 391440.992   1702020.992  395032.426
149  mtMet+F       200377.611   826 402407.222   1768611.222  406074.125
150  mtMet+F+I     200377.574   827 402409.149   1771921.149  406080.492
151  mtMet+F+G4    188783.150   827 379220.300   1748732.300  382891.642
152  mtMet+F+I+G4  188783.008   828 379222.016   1752046.016  382897.798
153  mtVer         210252.115   807 422118.230   1726230.230  425700.785
154  mtVer+I       210252.041   808 422120.083   1729464.083  425707.078
155  mtVer+G4      195702.900   808 393021.800   1700365.800  396608.795
156  mtVer+I+G4    195702.640   809 393023.280   1703603.280  396614.714
157  mtVer+F       203034.846   826 407721.693   1773925.693  411388.596
158  mtVer+F+I     203034.763   827 407723.527   1777235.527  411394.869
159  mtVer+F+G4    190386.284   827 382426.567   1751938.567  386097.910
160  mtVer+F+I+G4  190386.271   828 382428.543   1755252.543  386104.325
161  mtInv         209412.321   807 420438.642   1724550.642  424021.197
162  mtInv+I       209412.237   808 420440.473   1727784.473  424027.468
163  mtInv+G4      196466.623   808 394549.246   1701893.246  398136.241
164  mtInv+I+G4    196466.423   809 394550.846   1705130.846  398142.280
165  mtInv+F       199338.373   826 400328.747   1766532.747  403995.650
166  mtInv+F+I     199338.299   827 400330.598   1769842.598  404001.941
167  mtInv+F+G4    188374.990   827 378403.980   1747915.980  382075.323
168  mtInv+F+I+G4  188374.951   828 378405.903   1751229.903  382081.685
Akaike Information Criterion:           JTT+F+G4
Corrected Akaike Information Criterion: JTT+G4
Bayesian Information Criterion:         JTT+F+G4
Best-fit model: JTT+F+G4 chosen according to BIC

All model information printed to MAFFT_PLAZA_NAC_Selection_AA_edited.fas.model.gz
CPU time for ModelFinder: 4590.494 seconds (1h:16m:30s)
Wall-clock time for ModelFinder: 4627.679 seconds (1h:17m:7s)
Generating 1000 samples for ultrafast bootstrap (seed: 443623)...

NOTE: 164 MB RAM (0 GB) is required!
Estimate model parameters (epsilon = 0.100)
1. Initial log-likelihood: -186985.854
2. Current log-likelihood: -186934.698
3. Current log-likelihood: -186925.057
4. Current log-likelihood: -186924.909
Optimal log-likelihood: -186924.904
Gamma shape alpha: 1.196
Parameters optimization took 4 rounds (55.022 sec)
Computing ML distances based on estimated model parameters... 98.088 sec
WARNING: Some pairwise ML distances are too long (saturated)
Computing BIONJ tree...
0.640 seconds
Log-likelihood of BIONJ tree: -191034.334
--------------------------------------------------------------------
|             INITIALIZING CANDIDATE TREE SET                      |
--------------------------------------------------------------------
Generating 98 parsimony trees... 96.128 second
Computing log-likelihood of 98 initial trees ... 661.099 seconds
Current best score: -186876.515

Do NNI search on 20 best initial trees
Estimate model parameters (epsilon = 0.100)
BETTER TREE FOUND at iteration 1: -186408.948
Estimate model parameters (epsilon = 0.100)
BETTER TREE FOUND at iteration 4: -186348.913
Estimate model parameters (epsilon = 0.100)
BETTER TREE FOUND at iteration 6: -186323.124
Iteration 10 / LogL: -186431.876 / Time: 0h:38m:7s
Iteration 20 / LogL: -186497.869 / Time: 0h:59m:14s
Finish initializing candidate tree set (20)
Current best tree score: -186323.124 / CPU time: 3259.254
Number of iterations: 20
--------------------------------------------------------------------
|               OPTIMIZING CANDIDATE TREE SET                      |
--------------------------------------------------------------------
Estimate model parameters (epsilon = 0.100)
BETTER TREE FOUND at iteration 24: -186307.190
Estimate model parameters (epsilon = 0.100)
BETTER TREE FOUND at iteration 25: -186302.772
Estimate model parameters (epsilon = 0.100)
BETTER TREE FOUND at iteration 26: -186296.681
Iteration 30 / LogL: -186336.199 / Time: 1h:19m:15s (4h:22m:23s left)
Iteration 40 / LogL: -186300.489 / Time: 1h:36m:34s (3h:32m:57s left)
Iteration 50 / LogL: -186300.613 / Time: 1h:52m:48s (2h:54m:57s left)
Log-likelihood cutoff on original alignment: -186454.805
Estimate model parameters (epsilon = 0.100)
BETTER TREE FOUND at iteration 55: -186292.524
Estimate model parameters (epsilon = 0.100)
BETTER TREE FOUND at iteration 56: -186286.501
Iteration 60 / LogL: -186318.098 / Time: 2h:7m:14s (3h:27m:2s left)
Estimate model parameters (epsilon = 0.100)
BETTER TREE FOUND at iteration 66: -186276.260
Iteration 70 / LogL: -186295.445 / Time: 2h:21m:24s (3h:16m:44s left)
Estimate model parameters (epsilon = 0.100)
BETTER TREE FOUND at iteration 80: -186275.066
Iteration 80 / LogL: -186275.066 / Time: 2h:34m:0s (3h:14m:57s left)
Iteration 90 / LogL: -186299.412 / Time: 2h:44m:33s (2h:46m:24s left)
Iteration 100 / LogL: -186318.486 / Time: 2h:53m:24s (2h:20m:7s left)
Log-likelihood cutoff on original alignment: -186414.677
NOTE: Bootstrap correlation coefficient of split occurrence frequencies: 0.972
NOTE: UFBoot does not converge, continue at least 100 more iterations
Estimate model parameters (epsilon = 0.100)
BETTER TREE FOUND at iteration 103: -186269.837
Iteration 110 / LogL: -186276.409 / Time: 3h:2m:8s (2h:35m:24s left)
Iteration 120 / LogL: -186273.316 / Time: 3h:10m:14s (2h:12m:41s left)
Iteration 130 / LogL: -186279.443 / Time: 3h:18m:18s (1h:52m:13s left)
Iteration 140 / LogL: -186274.429 / Time: 3h:26m:36s (1h:33m:38s left)
Estimate model parameters (epsilon = 0.100)
BETTER TREE FOUND at iteration 149: -186267.536
Iteration 150 / LogL: -186268.410 / Time: 3h:34m:20s (2h:22m:24s left)
Log-likelihood cutoff on original alignment: -186414.677
Estimate model parameters (epsilon = 0.100)
BETTER TREE FOUND at iteration 156: -186265.875
Iteration 160 / LogL: -186314.817 / Time: 3h:42m:8s (2h:14m:7s left)
Estimate model parameters (epsilon = 0.100)
BETTER TREE FOUND at iteration 163: -186263.250
Iteration 170 / LogL: -186272.085 / Time: 3h:49m:38s (2h:6m:22s left)
Estimate model parameters (epsilon = 0.100)
BETTER TREE FOUND at iteration 174: -186262.138
Iteration 180 / LogL: -186301.141 / Time: 3h:57m:9s (2h:4m:32s left)
Iteration 190 / LogL: -186291.705 / Time: 4h:4m:59s (1h:48m:53s left)
Iteration 200 / LogL: -186290.223 / Time: 4h:12m:33s (1h:33m:55s left)
Log-likelihood cutoff on original alignment: -186414.677
NOTE: Bootstrap correlation coefficient of split occurrence frequencies: 0.982
NOTE: UFBoot does not converge, continue at least 100 more iterations
Estimate model parameters (epsilon = 0.100)
BETTER TREE FOUND at iteration 201: -186260.747
Iteration 210 / LogL: -186306.663 / Time: 4h:20m:0s (1h:53m:12s left)
Estimate model parameters (epsilon = 0.100)
BETTER TREE FOUND at iteration 215: -186260.584
Iteration 220 / LogL: -186263.597 / Time: 4h:27m:27s (1h:56m:1s left)
Iteration 230 / LogL: -186263.454 / Time: 4h:35m:0s (1h:42m:4s left)
Iteration 240 / LogL: -186302.470 / Time: 4h:42m:21s (1h:28m:36s left)
Iteration 250 / LogL: -186275.878 / Time: 4h:49m:30s (1h:15m:34s left)
Log-likelihood cutoff on original alignment: -186414.677
Estimate model parameters (epsilon = 0.100)
BETTER TREE FOUND at iteration 253: -186258.894
Iteration 260 / LogL: -186294.463 / Time: 4h:56m:59s (1h:46m:38s left)
Iteration 270 / LogL: -186267.942 / Time: 5h:4m:44s (1h:34m:1s left)
Iteration 280 / LogL: -186301.157 / Time: 5h:12m:39s (1h:21m:48s left)
Iteration 290 / LogL: -186274.705 / Time: 5h:20m:5s (1h:9m:46s left)
Iteration 300 / LogL: -186262.821 / Time: 5h:27m:10s (0h:57m:59s left)
Log-likelihood cutoff on original alignment: -186414.677
NOTE: Bootstrap correlation coefficient of split occurrence frequencies: 0.992
Iteration 310 / LogL: -186265.106 / Time: 5h:34m:17s (1h:37m:21s left)
Iteration 320 / LogL: -186270.076 / Time: 5h:41m:48s (1h:25m:43s left)
Iteration 330 / LogL: -186275.380 / Time: 5h:49m:19s (1h:14m:19s left)
Iteration 340 / LogL: -186296.116 / Time: 5h:56m:39s (1h:3m:7s left)
Iteration 350 / LogL: -186269.820 / Time: 6h:3m:50s (0h:52m:7s left)
Log-likelihood cutoff on original alignment: -186414.677
TREE SEARCH COMPLETED AFTER 354 ITERATIONS / Time: 6h:6m:49s

--------------------------------------------------------------------
|                    FINALIZING TREE SEARCH                        |
--------------------------------------------------------------------
Performs final model parameters optimization
Estimate model parameters (epsilon = 0.010)
1. Initial log-likelihood: -186258.894
Optimal log-likelihood: -186258.884
Gamma shape alpha: 1.189
Parameters optimization took 1 rounds (4.629 sec)
BEST SCORE FOUND : -186258.884

Testing tree branches by SH-like aLRT with 1000 replicates...
10.738 sec.
Creating bootstrap support values...
Split supports printed to NEXUS file MAFFT_PLAZA_NAC_Selection_AA_edited.fas.splits.nex
Total tree length: 274.092

Total number of iterations: 354
CPU time used for tree search: 21651.155 sec (6h:0m:51s)
Wall-clock time used for tree search: 21713.573 sec (6h:1m:53s)
Total CPU time used: 21962.054 sec (6h:6m:2s)
Total wall-clock time used: 22025.789 sec (6h:7m:5s)

Computing bootstrap consensus tree...
Reading input file MAFFT_PLAZA_NAC_Selection_AA_edited.fas.splits.nex...
405 taxa and 2243 splits.
Consensus tree written to MAFFT_PLAZA_NAC_Selection_AA_edited.fas.contree
Reading input trees file MAFFT_PLAZA_NAC_Selection_AA_edited.fas.contree
Log-likelihood of consensus tree: -186262.103

Analysis results written to: 
  IQ-TREE report:                MAFFT_PLAZA_NAC_Selection_AA_edited.fas.iqtree
  Maximum-likelihood tree:       MAFFT_PLAZA_NAC_Selection_AA_edited.fas.treefile
  Likelihood distances:          MAFFT_PLAZA_NAC_Selection_AA_edited.fas.mldist

Ultrafast bootstrap approximation results written to:
  Split support values:          MAFFT_PLAZA_NAC_Selection_AA_edited.fas.splits.nex
  Consensus tree:                MAFFT_PLAZA_NAC_Selection_AA_edited.fas.contree
  Screen log file:               MAFFT_PLAZA_NAC_Selection_AA_edited.fas.log

Date and Time: Tue Apr 19 21:53:29 2022
