# Supplementary material for: The colonization of land was a likely driving force for the evolution of mitochondrial retrograde signalling in plants
Source: J Exp Bot. 2022 Sep 3;73(21):7182–97. doi: 10.1093/jxb/erac351 (PMC9675596; doi:10.1093/jxb/erac351)
Supplement: erac351_suppl_supplementary_dataset_S1 [file erac351_suppl_supplementary_dataset_s1.zip › NAC data/NAC_Phylogenetic_tree/MAFFT_PLAZA_NAC_Selection_AA_edited.fas.treefile]

#NEXUS
begin taxa;
	dimensions ntax=405;
	taxlabels
	AT1G01010[&!color=#33cc00]
	AT1G01720
	AT1G02210
	AT1G02220
	AT1G02230
	AT1G02250
	AT1G12260
	AT1G26870
	AT1G32510
	AT1G32770
	AT1G32870[&!color=#33cc00]
	AT1G33060[&!color=#33cc00]
	AT1G33280
	AT1G34180[&!color=#33cc00]
	AT1G34190[&!color=#33cc00]
	AT1G52880
	AT1G52890
	AT1G54330
	AT1G56010
	AT1G61110
	AT1G62700
	AT1G65910[&!color=#33cc00]
	AT1G69490
	AT1G71930
	AT1G76420
	AT1G77450
	AT1G79580
	AT2G02450
	AT2G17040
	AT2G18060
	AT2G24430
	AT2G27300[&!color=#33cc00]
	AT2G33480
	AT2G43000
	AT2G46770
	AT3G03200
	AT3G04060
	AT3G04070
	AT3G04410
	AT3G04420
	AT3G04430
	AT3G10480
	AT3G10490
	AT3G10500[&!color=#33cc00]
	AT3G12910
	AT3G12977
	AT3G15170
	AT3G15500
	AT3G15510
	AT3G17730
	AT3G18400
	AT3G29035
	AT3G44290
	AT3G44350
	AT3G49530[&!color=#33cc00]
	AT3G55210
	AT3G56520
	AT3G56530
	AT3G56560
	AT3G61910
	AT4G01520
	AT4G01540[&!color=#33cc00]
	AT4G01550[&!color=#33cc00]
	AT4G10350
	AT4G17980
	AT4G27410
	AT4G28530
	AT4G35580[&!color=#33cc00]
	AT4G36160
	AT5G04395[&!color=#33cc00]
	AT5G04400
	AT5G04410[&!color=#33cc00]
	AT5G07680
	AT5G08790
	AT5G09330
	AT5G13180
	AT5G14000
	AT5G17260
	AT5G18270
	AT5G22290[&!color=#33cc00]
	AT5G22380
	AT5G24590[&!color=#33cc00]
	AT5G39610
	AT5G39820
	AT5G41090
	AT5G46590
	AT5G50820
	AT5G53950
	AT5G61430
	AT5G62380
	AT5G63790
	AT5G64060
	AT5G64530
	AT5G66300
	ATR0043G032[&!color=#33cc00]
	ATR0049G038
	ATR0068G014
	ATR0068G061
	ATR0068G083
	ATR0078G016
	ATR0561G175
	ATR0564G311
	ATR0564G508
	ATR0568G053
	ATR0579G001[&!color=#33cc00]
	ATR0579G016
	ATR0579G038[&!color=#33cc00]
	ATR0579G041[&!color=#33cc00]
	ATR0582G162
	ATR0584G012
	ATR0584G114
	ATR0605G015
	ATR0605G262[&!color=#33cc00]
	ATR0626G215
	ATR0661G198
	ATR0661G451
	ATR0680G207
	ATR0681G156
	ATR0693G453
	ATR0730G026
	ATR0733G026
	ATR0736G158
	ATR0737G021
	ATR0763G259
	ATR0794G103
	ATR0800G108
	ATR0807G009
	ATR0807G167
	ATR0820G111
	ATR0820G272
	ATR0907G008
	ATR1089G034
	ATR1089G150
	ATR1098G028
	ATR1125G010
	ATR1136G156
	ATR1158G026
	LOC_Os01g01430
	LOC_Os01g01470
	LOC_Os01g15640[&!color=#33cc00]
	LOC_Os01g29840
	LOC_Os01g59640
	LOC_Os01g60020
	LOC_Os01g64310
	LOC_Os01g66120
	LOC_Os01g66490
	LOC_Os01g70110
	LOC_Os02g06950
	LOC_Os02g12310
	LOC_Os02g15340
	LOC_Os02g34970
	LOC_Os02g36880
	LOC_Os02g41450
	LOC_Os02g42970
	LOC_Os02g56600
	LOC_Os02g57650[&!color=#33cc00]
	LOC_Os03g01870
	LOC_Os03g02800
	LOC_Os03g03540
	LOC_Os03g04070
	LOC_Os03g18729
	LOC_Os03g21030
	LOC_Os03g21060
	LOC_Os03g42630
	LOC_Os03g56580
	LOC_Os03g59730
	LOC_Os03g60080
	LOC_Os04g27750
	LOC_Os04g35660
	LOC_Os04g38720
	LOC_Os04g43560
	LOC_Os04g45340
	LOC_Os04g52810
	LOC_Os04g59470
	LOC_Os05g34310
	LOC_Os05g34600
	LOC_Os05g34830
	LOC_Os05g35170
	LOC_Os05g37080
	LOC_Os05g43960
	LOC_Os06g01230
	LOC_Os06g01480
	LOC_Os06g04090
	LOC_Os06g23650
	LOC_Os06g46270
	LOC_Os06g51070
	LOC_Os07g04560
	LOC_Os07g12340
	LOC_Os07g37920
	LOC_Os07g48450
	LOC_Os07g48550
	LOC_Os08g01330
	LOC_Os08g02160
	LOC_Os08g02300
	LOC_Os08g06140[&!color=#33cc00]
	LOC_Os08g10080
	LOC_Os08g33670
	LOC_Os08g33910
	LOC_Os08g40030
	LOC_Os08g42400
	LOC_Os08g44820
	LOC_Os09g24560
	LOC_Os09g32040[&!color=#33cc00]
	LOC_Os09g32260
	LOC_Os09g33490
	LOC_Os09g38000
	LOC_Os09g38010
	LOC_Os10g09820
	LOC_Os10g33760
	LOC_Os10g38834
	LOC_Os10g42130
	LOC_Os11g03300
	LOC_Os11g03310
	LOC_Os11g03370
	LOC_Os11g04960
	LOC_Os11g05614
	LOC_Os11g08210
	LOC_Os11g29430
	LOC_Os11g31330
	LOC_Os11g31340
	LOC_Os11g31360
	LOC_Os11g31370
	LOC_Os11g31380
	LOC_Os11g34340
	LOC_Os11g45950
	LOC_Os12g03040
	LOC_Os12g03050
	LOC_Os12g05990
	LOC_Os12g29330
	LOC_Os12g41680
	LOC_Os12g43530
	Mapoly0011s0176[&!color=#33cc00]
	Mapoly0015s0058
	Mapoly0020s0051[&!color=#00cc00]
	Mapoly0035s0046
	Mapoly0035s0049
	Mapoly0035s0054
	Mapoly0091s0063
	Mapoly0175s0015[&!color=#000000]
	PAB00001472
	PAB00001851
	PAB00004146
	PAB00004230
	PAB00004920
	PAB00006004
	PAB00006051[&!color=#33cc00]
	PAB00006362
	PAB00009824[&!color=#33cc00]
	PAB00009886
	PAB00010690
	PAB00010691
	PAB00011463
	PAB00012549
	PAB00013560
	PAB00013671
	PAB00014077
	PAB00015107
	PAB00016170
	PAB00016972
	PAB00018302
	PAB00018720
	PAB00019978[&!color=#33cc00]
	PAB00020442
	PAB00020627
	PAB00020758
	PAB00020938
	PAB00022890
	PAB00023053
	PAB00023270
	PAB00023426
	PAB00024425
	PAB00024597
	PAB00024718
	PAB00026230[&!color=#33cc00]
	PAB00026266
	PAB00026484
	PAB00026516
	PAB00026517
	PAB00026547
	PAB00027695
	PAB00027787
	PAB00029188
	PAB00029416[&!color=#33cc00]
	PAB00029565
	PAB00030281
	PAB00030390
	PAB00030411
	PAB00030913
	PAB00030914
	PAB00030915
	PAB00031169
	PAB00031836
	PAB00031847
	PAB00032232
	PAB00032797
	PAB00033443
	PAB00034796
	PAB00035365
	PAB00037315
	PAB00037780
	PAB00039582
	PAB00039711
	PAB00040751
	PAB00041270
	PAB00043020
	PAB00043396
	PAB00044778
	PAB00045148
	PAB00046518
	PAB00047769
	PAB00049789
	PAB00049795[&!color=#33cc00]
	PAB00050947
	PAB00051631
	PAB00051813
	PAB00053090
	PAB00053819
	PAB00054418
	PAB00054965
	PAB00055471
	PAB00055872
	PAB00055883
	PAB00056064
	PAB00056240
	PAB00057668
	PAB00057739
	PAB00057842
	PAB00058075
	PAB00058566
	PAB00059421
	PAB00060053
	PAB00060556
	PAB00061121
	PAB00061560
	PAB00062028
	PAB00063978
	PAB00064365
	PAB00065672
	Pp3c12_15190
	Pp3c12_18020
	Pp3c13_10800
	Pp3c13_20650
	Pp3c13_6470
	Pp3c16_13150
	Pp3c16_19830
	Pp3c16_23260
	Pp3c20_18130[&!color=#33cc00]
	Pp3c23_9520[&!color=#33cc00]
	Pp3c24_8270[&!color=#33cc00]
	Pp3c26_13950
	Pp3c26_4660
	Pp3c27_7430
	Pp3c27_7510
	Pp3c27_7560
	Pp3c2_32530
	Pp3c3_12890
	Pp3c3_2470
	Pp3c3_25610
	Pp3c3_8880
	Pp3c4_11490
	Pp3c4_20430
	Pp3c4_29470
	Pp3c5_570
	Pp3c5_630
	Pp3c5_740
	Pp3c6_1310
	Pp3c6_27690
	Pp3c6_28230
	Pp3c8_6080[&!color=#33cc00]
	Sm_gene11188
	Sm_gene11276
	Sm_gene11470
	Sm_gene12130
	Sm_gene12131
	Sm_gene12280
	Sm_gene1436
	Sm_gene1548[&!color=#33cc00]
	Sm_gene15853
	Sm_gene1763
	Sm_gene17839
	Sm_gene17876
	Sm_gene18573
	Sm_gene1921
	Sm_gene1923
	Sm_gene20009
	Sm_gene20091
	Sm_gene22604
	Sm_gene22651[&!color=#33cc00]
	Sm_gene2393
	Sm_gene25434
	Sm_gene26115
	Sm_gene297
	Sm_gene29749
	Sm_gene29782
	Sm_gene304
	Sm_gene33633
	Sm_gene33937
	Sm_gene342
	Sm_gene345
	Sm_gene34615
	Sm_gene5446
	Sm_gene8231
	Sm_gene8235
	Sm_gene8274
	Sm_gene9005
;
end;
begin trees;
	tree tree_1 = [&R] (Pp3c20_18130[&!color=#ff00ff]:1.055876,((((((((((((PAB00032797:1.527727,(((LOC_Os11g04960:0.246204,LOC_Os10g09820:0.375051)[&label="99.4/100"]:0.88341,(LOC_Os07g48450:3.216309,PAB00043396:4.350465)[&label="94.5/44"]:2.671688)[&label="50/43"]:0.37003,(LOC_Os01g59640:1.984228,LOC_Os03g59730:2.255123)[&label="92.2/47"]:0.639564)[&label="92.4/82"]:0.250813)[&label="67.7/25"]:0.030…
end;
begin figtree;
	set appearance.backgroundColorAttribute="Default";
	set appearance.backgroundColour=#ffffff;
	set appearance.branchColorAttribute="User selection";
	set appearance.branchColorGradient=false;
	set appearance.branchLineWidth=1.0;
	set appearance.branchMinLineWidth=0.0;
	set appearance.branchWidthAttribute="Fixed";
	set appearance.foregroundColour=#000000;
	set appearance.hilightingGradient=false;
	set appearance.selectionColour=#2d3680;
	set branchLabels.colorAttribute="User selection";
	set branchLabels.displayAttribute="Branch times";
	set branchLabels.fontName="sansserif";
	set branchLabels.fontSize=8;
	set branchLabels.fontStyle=0;
	set branchLabels.isShown=false;
	set branchLabels.significantDigits=4;
	set layout.expansion=0;
	set layout.layoutType="RADIAL";
	set layout.zoom=200;
	set legend.attribute="label";
	set legend.fontSize=10.0;
	set legend.isShown=false;
	set legend.significantDigits=4;
	set nodeBars.barWidth=4.0;
	set nodeBars.displayAttribute=null;
	set nodeBars.isShown=false;
	set nodeLabels.colorAttribute="User selection";
	set nodeLabels.displayAttribute="Node ages";
	set nodeLabels.fontName="sansserif";
	set nodeLabels.fontSize=8;
	set nodeLabels.fontStyle=0;
	set nodeLabels.isShown=false;
	set nodeLabels.significantDigits=4;
	set nodeShapeExternal.colourAttribute="User selection";
	set nodeShapeExternal.isShown=false;
	set nodeShapeExternal.minSize=10.0;
	set nodeShapeExternal.scaleType=Width;
	set nodeShapeExternal.shapeType=Circle;
	set nodeShapeExternal.size=4.0;
	set nodeShapeExternal.sizeAttribute="Fixed";
	set nodeShapeInternal.colourAttribute="User selection";
	set nodeShapeInternal.isShown=false;
	set nodeShapeInternal.minSize=10.0;
	set nodeShapeInternal.scaleType=Width;
	set nodeShapeInternal.shapeType=Circle;
	set nodeShapeInternal.size=4.0;
	set nodeShapeInternal.sizeAttribute="Fixed";
	set polarLayout.alignTipLabels=false;
	set polarLayout.angularRange=0;
	set polarLayout.rootAngle=142574;
	set polarLayout.rootLength=1188;
	set polarLayout.showRoot=true;
	set radialLayout.spread=2.0;
	set rectilinearLayout.alignTipLabels=false;
	set rectilinearLayout.curvature=0;
	set rectilinearLayout.rootLength=100;
	set scale.offsetAge=0.0;
	set scale.rootAge=1.0;
	set scale.scaleFactor=1.0;
	set scale.scaleRoot=false;
	set scaleAxis.automaticScale=true;
	set scaleAxis.fontSize=8.0;
	set scaleAxis.isShown=false;
	set scaleAxis.lineWidth=1.0;
	set scaleAxis.majorTicks=1.0;
	set scaleAxis.minorTicks=0.5;
	set scaleAxis.origin=0.0;
	set scaleAxis.reverseAxis=false;
	set scaleAxis.showGrid=true;
	set scaleBar.automaticScale=true;
	set scaleBar.fontSize=10.0;
	set scaleBar.isShown=true;
	set scaleBar.lineWidth=1.0;
	set scaleBar.scaleRange=2.0;
	set tipLabels.colorAttribute="User selection";
	set tipLabels.displayAttribute="Names";
	set tipLabels.fontName="sansserif";
	set tipLabels.fontSize=8;
	set tipLabels.fontStyle=0;
	set tipLabels.isShown=true;
	set tipLabels.significantDigits=4;
	set trees.order=false;
	set trees.orderType="increasing";
	set trees.rooting=false;
	set trees.rootingType="User Selection";
	set trees.transform=false;
	set trees.transformType="cladogram";
end;
